# Supplementary material for: Transcriptomic profiling of susceptible and resistant flax seedlings after Fusarium oxysporum lini infection
Source: PLoS One. 2021 Jan 26;16(1):e0246052. doi: 10.1371/journal.pone.0246052 (PMC7837494; doi:10.1371/journal.pone.0246052)
Supplement: S2 Fig — (ZIP) [file pone.0246052.s002.zip]

Archive with 12 entries (12 files):
- NIKE_24h_CTRL_vs_Fol_.GO.BP.png
- NIKE_24h_CTRL_vs_Fol_.GO.CC.png
- NIKE_24h_CTRL_vs_Fol_.GO.MF.png
- NIKE_48h_CTRL_vs_Fol_.GO.BP.png
- NIKE_48h_CTRL_vs_Fol_.GO.CC.png
- NIKE_48h_CTRL_vs_Fol_.GO.MF.png
- REGINA_24h_CTRL_vs_Fol_.GO.BP.png
- REGINA_24h_CTRL_vs_Fol_.GO.CC.png
- REGINA_24h_CTRL_vs_Fol_.GO.MF.png
- REGINA_48h_CTRL_vs_Fol_.GO.BP.png
- REGINA_48h_CTRL_vs_Fol_.GO.CC.png
- REGINA_48h_CTRL_vs_Fol_.GO.MF.png
