# Supplementary material for: Transcriptomic profiling of susceptible and resistant flax seedlings after Fusarium oxysporum lini infection
Source: PLoS One. 2021 Jan 26;16(1):e0246052. doi: 10.1371/journal.pone.0246052 (PMC7837494; doi:10.1371/journal.pone.0246052)
Supplement: S2 Table — (XLSX) [file pone.0246052.s004.xlsx]

## Sheet: table XXX
			Clean						Raw
cultivar	F. oxysporum treatment	time	nucleotide number	nucl bellow tresh	avr per base quality score	read length	gc %	sample name	nucleotide number	nucl bellow tresh	avr per base quality score	read length	gc %
Nike	no	24	29765943	0	39.17	100	48	x1-1_1	30567717	0	39.17	100	48
Nike	no	24	29765943	0	38.47	100	48	x1-1_2	30567717	0	38.47	100	48
Nike	no	24	29195748	0	39.05	100	48	x1-2_1	30201755	0	39.05	100	48
Nike	no	24	29195748	0	38.22	100	48	x1-2_2	30201755	0	38.22	100	48
Nike	no	24	27959265	0	39.07	100	48	x1-3_1	28808427	0	39.07	100	48
Nike	no	24	27959265	0	38.3	100	48	x1-3_2	28808427	0	38.3	100	48
Nike	yes	24	26696462	0	39.11	100	48	x2-1_1	27473495	0	39.11	100	48
Nike	yes	24	26696462	0	38.36	100	48	x2-1_2	27473495	0	38.36	100	48
Nike	yes	24	25407044	0	39.07	100	48	x2-2_1	26302477	0	39.07	100	48
Nike	yes	24	25407044	0	38.29	100	48	x2-2_2	26302477	0	38.29	100	48
Nike	yes	24	26351322	0	39.04	100	48	x2-3_1	27529001	0	39.04	100	48
Nike	yes	24	26351322	0	38.21	100	48	x2-3_2	27529001	0	38.21	100	48
Nike	no	48	10479720	0	39.14	100	48	x3-1_1	10782736	0	39.14	100	48
Nike	no	48	10479720	0	38.38	100	48	x3-1_2	10782736	0	38.38	100	48
Nike	no	48	11206359	0	39	100	48	x3-2_1	11479324	0	39	100	48
Nike	no	48	11206359	0	37.65	100	48	x3-2_2	11479324	0	37.65	100	48
Nike	no	48	8878304	0	39.09	100	48	x3-3_1	9056115	0	39.09	100	48
Nike	no	48	8878304	0	38.28	100	48	x3-3_2	9056115	0	38.28	100	48
Nike	yes	48	11554282	0	39.27	100	48	x4-1_1	11853700	0	39.27	100	48
Nike	yes	48	11554282	0	38.82	100	48	x4-1_2	11853700	0	38.82	100	48
Nike	yes	48	11616234	0	39.14	100	48	x4-2_1	11876905	0	39.14	100	48
Nike	yes	48	11616234	0	38.53	100	48	x4-2_2	11876905	0	38.53	100	48
Nike	yes	48	9750815	0	38.04	100	48	x4-3_1	10079945	0	38.04	100	48
Nike	yes	48	9750815	0	38.09	100	48	x4-3_2	10079945	0	38.09	100	48
Regina	no	24	15267534	0	39.03	100	49	x5-1_1	15826149	0	39.03	100	49
Regina	no	24	15267534	0	37.94	100	48	x5-1_2	15826149	0	37.94	100	49
Regina	no	24	11795313	0	37.97	100	48	x5-2_1	12105348	0	37.97	100	48
Regina	no	24	11795313	0	37.96	100	48	x5-2_2	12105348	0	37.96	100	48
Regina	no	24	12485153	0	39.03	100	48	x5-3_1	12789052	0	39.03	100	48
Regina	no	24	12485153	0	38.26	100	48	x5-3_2	12789052	0	38.26	100	48
Regina	yes	24	8549588	0	39.06	100	49	x6-1_1	8710496	0	39.06	100	49
Regina	yes	24	8549588	0	38.17	100	49	x6-1_2	8710496	0	38.17	100	49
Regina	yes	24	13102789	0	39.3	100	49	x6-2_1	13406598	0	39.3	100	49
Regina	yes	24	13102789	0	38.76	100	49	x6-2_2	13406598	0	38.76	100	49
Regina	yes	24	11139188	0	39.11	100	48	x6-3_1	11301788	0	39.11	100	48
Regina	yes	24	11139188	0	38.34	100	48	x6-3_2	11301788	0	38.34	100	48
Regina	no	48	13526602	0	39.07	100	48	x7-1_1	13838000	0	39.07	100	48
Regina	no	48	13526602	0	38.26	100	48	x7-1_2	13838000	0	38.26	100	48
Regina	no	48	30058627	0	39.12	100	48	x7-2_1	30899237	0	39.12	100	48
Regina	no	48	30058627	0	38.53	100	48	x7-2_2	30899237	0	38.53	100	48
Regina	no	48	13778236	0	39.15	100	48	x7-3_1	13987264	0	39.15	100	48
Regina	no	48	13778236	0	38.15	100	48	x7-3_2	13987264	0	38.15	100	48
Regina	yes	48	15019848	0	39.08	100	48	x8-1_1	15256593	0	39.08	100	48
Regina	yes	48	15019848	0	38.03	100	48	x8-1_2	15256593	0	38.03	100	48
Regina	yes	48	14224168	0	39.02	100	48	x8-2_1	14562376	0	39.02	100	48
Regina	yes	48	14224168	0	38.06	100	48	x8-2_2	14562376	0	38.06	100	48
Regina	yes	48	15108958	0	39.13	100	48	x8-3_1	15464825	0	39.13	100	48
Regina	yes	48	15108958	0	38.26	100	48	x8-3_2	15464825	0	38.26	100	48
