# Supplementary material for: Transcriptomic profiling of susceptible and resistant flax seedlings after Fusarium oxysporum lini infection
Source: PLoS One. 2021 Jan 26;16(1):e0246052. doi: 10.1371/journal.pone.0246052 (PMC7837494; doi:10.1371/journal.pone.0246052)
Supplement: S3 Table — (XLSX) [file pone.0246052.s005.xlsx]

## Sheet: Supplementary Table 1
,ID,GO
0,Lus10019635,"GO:0005524,GO:0004672"
1,Lus10019689,GO:0008270
2,Lus10019751,"GO:0030127,GO:0070971,GO:0000139,GO:0005198,GO:0090114,GO:0090110,GO:0007029,GO:0006888,GO:0006886"
3,Lus10019743,
4,Lus10019759,
5,Lus10019727,"GO:0005618,GO:0005886"
6,Lus10019663,"GO:0005739,GO:0015292,GO:0051560"
7,Lus10019717,
8,Lus10019633,
9,Lus10019675,
10,Lus10019707,"GO:0005634,GO:0003700,GO:0043565,GO:0044212,GO:0030154"
11,Lus10019765,
12,Lus10019710,"GO:0046872,GO:0016702"
13,Lus10019670,
14,Lus10019684,"GO:0005783,GO:0000140,GO:0004806,GO:0019433"
15,Lus10019643,"GO:0000407,GO:0000045"
16,Lus10019737,
17,Lus10019731,GO:0008270
18,Lus10019742,GO:0016021
19,Lus10019723,"GO:0005618,GO:0005886"
20,Lus10019648,GO:0005730
21,Lus10019713,
22,Lus10019647,"GO:0005634,GO:0006355"
23,Lus10019702,"GO:0016021,GO:0005743,GO:0005471"
24,Lus10019775,
25,Lus10019658,
26,Lus10019766,"GO:0005634,GO:0004197,GO:0004843,GO:0016579,GO:0006511"
27,Lus10019777,"GO:0005829,GO:0010301,GO:0009688"
28,Lus10019725,GO:0016491
29,Lus10019715,GO:0008270
30,Lus10019773,"GO:0005634,GO:0003677,GO:0003700,GO:0009739"
31,Lus10019718,
32,Lus10019656,
33,Lus10019740,
34,Lus10019639,"GO:0005634,GO:0003677"
35,Lus10019769,
36,Lus10019697,
37,Lus10019650,GO:0003824
38,Lus10019701,"GO:0016021,GO:0005743,GO:0005471"
39,Lus10019764,
40,Lus10019712,"GO:0005829,GO:0005634,GO:0016799,GO:0009691"
41,Lus10019649,"GO:0005730,GO:0030687"
42,Lus10019776,GO:0016021
43,Lus10019683,"GO:0005783,GO:0000140,GO:0004806,GO:0019433"
44,Lus10019659,
45,Lus10019774,
46,Lus10001018,"GO:0005737,GO:0005524,GO:0004349,GO:0004350,GO:0055129"
47,Lus10001020,"GO:0005794,GO:0016021,GO:0016192"
48,Lus10001021,GO:0016021
49,Lus10001016,"GO:0005737,GO:0005524,GO:0004349,GO:0004350,GO:0055129"
50,Lus10001012,GO:0016779
51,Lus10022306,GO:0010088
52,Lus10022297,"GO:0051082,GO:0006457"
53,Lus10022201,
54,Lus10022329,"GO:0016021,GO:0005886,GO:0015171,GO:0003333"
55,Lus10022283,
56,Lus10022287,GO:0016021
57,Lus10022341,
58,Lus10022243,"GO:0016021,GO:0005524,GO:0016887,GO:0042626"
59,Lus10022246,
60,Lus10022322,
61,Lus10022256,"GO:0005634,GO:0003677"
62,Lus10022343,GO:0005509
63,Lus10022274,
64,Lus10022304,GO:0010088
65,Lus10022237,"GO:0005763,GO:0003735,GO:0032543"
66,Lus10022333,GO:0009570
67,Lus10022263,"GO:0043447,GO:0006723,GO:0009793"
68,Lus10022346,"GO:0071013,GO:0071014,GO:0000974,GO:0071007,GO:0000349,GO:0000398"
69,Lus10022307,
70,Lus10022241,"GO:0047274,GO:0010325"
71,Lus10022323,
72,Lus10022259,"GO:0005634,GO:0043565"
73,Lus10022310,"GO:0046872,GO:0030570,GO:0045490"
74,Lus10022317,GO:0016021
75,Lus10022188,"GO:0016021,GO:0016020,GO:0005886"
76,Lus10022240,"GO:0047274,GO:0010325"
77,Lus10022213,
78,Lus10022339,
79,Lus10022229,"GO:0009941,GO:0009570,GO:0009535,GO:0005739,GO:0005634,GO:0098572,GO:0048564"
80,Lus10022268,"GO:0005634,GO:0045786,GO:0045839,GO:0032875"
81,Lus10022288,
82,Lus10022293,"GO:0016021,GO:0008374"
83,Lus10022305,GO:0010088
84,Lus10022320,GO:0016021
85,Lus10022248,"GO:0005524,GO:0016740"
86,Lus10022296,GO:0005739
87,Lus10022232,
88,Lus10022290,
89,Lus10022271,"GO:0005783,GO:0016021,GO:0005635"
90,Lus10022294,
91,Lus10022300,
92,Lus10022269,"GO:0019005,GO:0016567,GO:0031146,GO:0006511"
93,Lus10022347,"GO:0071013,GO:0071014,GO:0000974,GO:0071007,GO:0000349,GO:0000398"
94,Lus10022326,GO:0016787
95,Lus10022331,"GO:0005762,GO:0003735"
96,Lus10022209,"GO:0071014,GO:0000398"
97,Lus10022230,"GO:0008408,GO:0003676,GO:0006364"
98,Lus10022264,
99,Lus10022226,"GO:0016021,GO:0005886,GO:0051119,GO:0008643"
100,Lus10022273,
101,Lus10000096,
102,Lus10020419,"GO:0016836,GO:0006633"
103,Lus10020462,"GO:0005739,GO:0005634,GO:0007005"
104,Lus10020476,
105,Lus10020489,
106,Lus10020488,
107,Lus10020494,"GO:0016021,GO:0005886,GO:0022857"
108,Lus10020487,"GO:0005737,GO:0034657,GO:0005634,GO:0043161,GO:0016567,GO:0006511"
109,Lus10020442,GO:0005774
110,Lus10020420,
111,Lus10020492,GO:0005615
112,Lus10020480,GO:0005615
113,Lus10020463,GO:0032970
114,Lus10020490,
115,Lus10020493,GO:0005615
116,Lus10020481,GO:0005615
117,Lus10020491,GO:0005615
118,Lus10020438,"GO:0004843,GO:0016579"
119,Lus10020467,
120,Lus10020502,
121,Lus10020509,
122,Lus10020429,"GO:0005763,GO:0003735"
123,Lus10020504,"GO:0005829,GO:0010349,GO:0016491,GO:0019853"
124,Lus10020435,
125,Lus10020483,
126,Lus10005580,GO:0016021
127,Lus10005563,
128,Lus10005567,"GO:0016757,GO:0006486"
129,Lus10005552,
130,Lus10005577,
131,Lus10005576,
132,Lus10005589,
133,Lus10005591,"GO:0004197,GO:0004843,GO:0016579,GO:0006511"
134,Lus10005540,
135,Lus10005549,
136,Lus10005575,
137,Lus10005585,
138,Lus10005566,"GO:0016021,GO:0016757,GO:0006486"
139,Lus10005579,"GO:0043565,GO:0080167,GO:0006351"
140,Lus10005543,
141,Lus10005557,GO:0005615
142,Lus10006227,"GO:0016021,GO:0016757,GO:0006004"
143,Lus10006252,
144,Lus10006220,"GO:0005777,GO:0061522,GO:0016289,GO:0042372"
145,Lus10006231,
146,Lus10006226,"GO:0052692,GO:0005975"
147,Lus10006253,
148,Lus10006207,"GO:0022625,GO:0003735,GO:0006412"
149,Lus10006211,
150,Lus10006212,
151,Lus10006201,GO:0009570
152,Lus10006241,"GO:0046872,GO:0030570,GO:0045490"
153,Lus10006228,
154,Lus10006223,
155,Lus10006237,
156,Lus10006248,GO:0016021
157,Lus10006200,"GO:0016021,GO:0005524,GO:0004672"
158,Lus10007140,"GO:0016021,GO:0005634,GO:0008540,GO:0034515,GO:0030234,GO:0043161,GO:0042176"
159,Lus10007120,"GO:0036459,GO:0008270,GO:0016579,GO:0006511"
160,Lus10007119,"GO:0003993,GO:0046872"
161,Lus10007129,GO:0016021
162,Lus10007132,"GO:0005634,GO:0003677"
163,Lus10007118,
164,Lus10007135,"GO:0005739,GO:0008168"
165,Lus10000640,
166,Lus10029313,
167,Lus10029370,
168,Lus10029355,
169,Lus10029353,
170,Lus10029362,
171,Lus10029264,
172,Lus10029251,
173,Lus10029342,GO:0016021
174,Lus10029338,"GO:0030014,GO:0005737,GO:0005634,GO:0000175,GO:0004535,GO:0000289"
175,Lus10029368,
176,Lus10029364,
177,Lus10029344,GO:0008270
178,Lus10029402,
179,Lus10029438,
180,Lus10029270,"GO:0003700,GO:0009742,GO:0006351"
181,Lus10029311,"GO:0003676,GO:0008270"
182,Lus10029366,"GO:0005829,GO:0005634,GO:0017183,GO:0002098"
183,Lus10029341,GO:0016787
184,Lus10029439,
185,Lus10029259,"GO:0009959,GO:0009639"
186,Lus10029267,"GO:0005737,GO:0005634,GO:0004842"
187,Lus10029305,"GO:0016021,GO:0005634,GO:0009793,GO:0010431"
188,Lus10029325,GO:0008270
189,Lus10029278,GO:0004112
190,Lus10029423,"GO:0022625,GO:0003735,GO:0000463"
191,Lus10029219,"GO:0005634,GO:0009416"
192,Lus10029244,"GO:0005737,GO:0005634,GO:0061015"
193,Lus10029273,GO:0016791
194,Lus10029361,
195,Lus10029436,GO:0008270
196,Lus10029243,GO:0016021
197,Lus10029401,"GO:0005739,GO:0008270,GO:0080156"
198,Lus10029406,"GO:0046658,GO:0009506"
199,Lus10029371,
200,Lus10029425,"GO:0005829,GO:0005634,GO:0016799,GO:0009691"
201,Lus10029232,"GO:0016021,GO:0005524,GO:0004674,GO:0007165"
202,Lus10029265,"GO:0009360,GO:0005663,GO:0005634,GO:0005524,GO:0003677,GO:0003887,GO:0006261"
203,Lus10029415,"GO:0005634,GO:0061631,GO:0006301,GO:0070534"
204,Lus10029255,GO:0032981
205,Lus10029397,"GO:0005730,GO:0032040,GO:0000462"
206,Lus10029339,"GO:0005634,GO:0005516"
207,Lus10029223,
208,Lus10029419,GO:0016020
209,Lus10029345,"GO:0005634,GO:0033260"
210,Lus10029306,GO:0048046
211,Lus10029292,GO:0046872
212,Lus10029369,
213,Lus10029312,GO:0048046
214,Lus10029287,
215,Lus10029374,
216,Lus10029222,"GO:0005737,GO:0005634,GO:0010427,GO:0004864,GO:0038023,GO:0009738,GO:0080163"
217,Lus10029239,"GO:0016757,GO:0006004"
218,Lus10029245,"GO:0016021,GO:0005886,GO:0016760,GO:0046872,GO:0071555,GO:0030244"
219,Lus10029324,
220,Lus10029301,GO:0009507
221,Lus10029279,"GO:0005886,GO:0006955,GO:0009626"
222,Lus10029403,
223,Lus10006532,"GO:0016021,GO:0005524,GO:0004222"
224,Lus10009601,"GO:0034458,GO:0005524,GO:0003723,GO:0000398"
225,Lus10009625,
226,Lus10009665,GO:0005747
227,Lus10009604,"GO:0005813,GO:0005737,GO:0005880,GO:0007098,GO:0051225"
228,Lus10009654,
229,Lus10009680,
230,Lus10009679,GO:0016021
231,Lus10009639,"GO:0071949,GO:0016491"
232,Lus10009629,
233,Lus10009635,"GO:0005829,GO:0000938,GO:0042147"
234,Lus10009640,
235,Lus10009614,"GO:0005634,GO:0046982"
236,Lus10009615,GO:0010274
237,Lus10009659,
238,Lus10009636,GO:0003677
239,Lus10009597,
240,Lus10009677,"GO:0005737,GO:0005739,GO:0005774,GO:0005524,GO:0016887,GO:0042623,GO:0031072,GO:0051787,GO:0044183,GO:0051082,GO:0034605,GO:0034620,GO:0051085,GO:0042026,GO:0006986"
241,Lus10009609,GO:0016021
242,Lus10009664,"GO:0000153,GO:0005829,GO:0019776,GO:0000045,GO:0000422,GO:0015031"
243,Lus10005919,
244,Lus10005914,GO:0008276
245,Lus10005911,"GO:0005783,GO:0005509"
246,Lus10005918,GO:0003824
247,Lus10005921,
248,Lus10000050,"GO:0005739,GO:0000035,GO:0000036"
249,Lus10017437,
250,Lus10017324,GO:0005634
251,Lus10017431,
252,Lus10017413,"GO:0005737,GO:0016021,GO:0016020,GO:0071949,GO:0016628,GO:0008202"
253,Lus10017381,"GO:0005737,GO:0016272,GO:0051082,GO:0006457"
254,Lus10017379,
255,Lus10017328,
256,Lus10017373,
257,Lus10017339,"GO:0010091,GO:0010090"
258,Lus10017306,"GO:0005737,GO:0034663,GO:0005788,GO:0016020,GO:0005634,GO:0005524,GO:0016887,GO:0042623,GO:0031072,GO:0051787,GO:0044183,GO:0051082,GO:0034605,GO:0034620,GO:0051085,GO:0030968,GO:0042026,GO:0006986,GO:0030433"
259,Lus10017302,"GO:0016021,GO:0005886,GO:0051119,GO:0008643"
260,Lus10017423,
261,Lus10017376,
262,Lus10017329,"GO:0005829,GO:0005769,GO:0005802,GO:0006887,GO:0048768"
263,Lus10017316,
264,Lus10017386,
265,Lus10017416,
266,Lus10017401,
267,Lus10017397,GO:0004252
268,Lus10017425,GO:0016021
269,Lus10017405,GO:0005524
270,Lus10017332,GO:0044255
271,Lus10017412,"GO:0005737,GO:0016021,GO:0016020,GO:0071949,GO:0016628,GO:0008202"
272,Lus10017387,
273,Lus10017442,"GO:0005634,GO:0003677"
274,Lus10017384,
275,Lus10017342,GO:0046872
276,Lus10017372,
277,Lus10017428,GO:0016740
278,Lus10017420,"GO:0043531,GO:0007165"
279,Lus10017422,
280,Lus10017440,
281,Lus10017393,
282,Lus10017330,
283,Lus10017429,GO:0016021
284,Lus10017363,"GO:0009941,GO:0009535,GO:0016021"
285,Lus10017359,
286,Lus10017424,
287,Lus10017417,GO:0016021
288,Lus10017348,GO:0016021
289,Lus10017415,
290,Lus10017350,
291,Lus10007664,"GO:0000839,GO:0030176,GO:0051787,GO:1990381,GO:0030968,GO:0030433"
292,Lus10007647,"GO:0008250,GO:0018279"
293,Lus10007666,
294,Lus10007648,
295,Lus10007619,
296,Lus10007626,
297,Lus10007607,
298,Lus10007653,"GO:0016021,GO:0022857"
299,Lus10007620,
300,Lus10007613,GO:0046983
301,Lus10007644,"GO:0008017,GO:0031122"
302,Lus10007617,
303,Lus10007649,
304,Lus10007663,GO:0009705
305,Lus10007615,"GO:0009507,GO:0005739,GO:1900865,GO:0016554"
306,Lus10007652,GO:0003676
307,Lus10001805,GO:0016021
308,Lus10001808,
309,Lus10001804,
310,Lus10001801,GO:0000911
311,Lus10001797,GO:0016021
312,Lus10000532,"GO:0005634,GO:0003700,GO:0043565"
313,Lus10011519,
314,Lus10011581,"GO:0005730,GO:0003677,GO:0042393,GO:0043486,GO:0006334,GO:0010847,GO:0006355"
315,Lus10011554,"GO:0005673,GO:0000993,GO:0001097,GO:0001113"
316,Lus10011535,
317,Lus10011568,"GO:0005634,GO:0006997"
318,Lus10011563,GO:0008270
319,Lus10011564,GO:0016021
320,Lus10011515,
321,Lus10011530,
322,Lus10011544,GO:0016021
323,Lus10011533,"GO:0004525,GO:0006396"
324,Lus10011566,
325,Lus10011527,GO:0101030
326,Lus10011524,GO:0016021
327,Lus10011556,
328,Lus10011501,
329,Lus10011575,
330,Lus10011541,
331,Lus10011504,GO:0003676
332,Lus10000615,
333,Lus10002973,"GO:0000812,GO:0005524,GO:0016887,GO:0042393,GO:0043044,GO:0006338,GO:0016458,GO:0043486"
334,Lus10007163,
335,Lus10007168,"GO:0005634,GO:0003700,GO:0003676"
336,Lus10007156,GO:0016021
337,Lus10007162,
338,Lus10007157,
339,Lus10004779,"GO:0016757,GO:0006493"
340,Lus10004774,GO:0016788
341,Lus10004767,"GO:0019901,GO:0019887,GO:0043022,GO:0033674,GO:0006417"
342,Lus10004762,GO:0016021
343,Lus10004771,GO:0016788
344,Lus10004766,
345,Lus10004776,
346,Lus10004777,"GO:0016021,GO:0050660"
347,Lus10001974,
348,Lus10001983,
349,Lus10001980,GO:0016021
350,Lus10001989,"GO:0009959,GO:0009639"
351,Lus10001987,"GO:0048487,GO:0005096,GO:0007023,GO:0007021"
352,Lus10001978,GO:0016021
353,Lus10000735,GO:0016021
354,Lus10000736,
355,Lus10000731,
356,Lus10030466,GO:0010256
357,Lus10030419,
358,Lus10030649,
359,Lus10030455,"GO:0005794,GO:0016021,GO:0005886,GO:0005802,GO:0016760,GO:0051753,GO:0071555,GO:0030244,GO:0009833"
360,Lus10030452,"GO:0005634,GO:0003677"
361,Lus10030508,GO:1900150
362,Lus10030494,"GO:0005634,GO:0003677"
363,Lus10030566,GO:0003677
364,Lus10030601,"GO:0009534,GO:0003991,GO:0034618,GO:0006526"
365,Lus10030527,
366,Lus10030586,
367,Lus10030447,GO:0046521
368,Lus10030418,GO:0009451
369,Lus10030448,
370,Lus10030646,GO:0006952
371,Lus10030549,
372,Lus10030420,
373,Lus10030653,
374,Lus10030454,"GO:0005794,GO:0016021,GO:0005886,GO:0005802,GO:0016760,GO:0051753,GO:0071555,GO:0030244,GO:0009833"
375,Lus10030639,
376,Lus10030483,GO:0048046
377,Lus10030509,
378,Lus10030600,"GO:0005654,GO:0003723"
379,Lus10030562,GO:0005634
380,Lus10030556,"GO:0030119,GO:0016197"
381,Lus10030585,
382,Lus10030410,GO:0016788
383,Lus10030651,
384,Lus10030540,
385,Lus10030597,GO:0004842
386,Lus10030437,"GO:0016757,GO:0006004"
387,Lus10030513,
388,Lus10030655,GO:0010468
389,Lus10030425,
390,Lus10030643,"GO:0031262,GO:0051315"
391,Lus10030449,"GO:0005618,GO:0005576,GO:0016020,GO:0009664"
392,Lus10030542,"GO:0004642,GO:0006189,GO:0006541"
393,Lus10030582,"GO:0005737,GO:0016209,GO:0055114"
394,Lus10030557,
395,Lus10030504,GO:0016021
396,Lus10030428,"GO:0000785,GO:0005634,GO:0048487,GO:0003712,GO:0003714"
397,Lus10030512,"GO:0005524,GO:0046872"
398,Lus10030453,"GO:0005794,GO:0016021,GO:0005886,GO:0005802,GO:0016760,GO:0051753,GO:0071555,GO:0030244,GO:0009833"
399,Lus10030592,"GO:0009346,GO:0005829,GO:0005524,GO:0003878,GO:0006085,GO:0006633"
400,Lus10030617,
401,Lus10030411,GO:0016788
402,Lus10030599,GO:0004842
403,Lus10030415,
404,Lus10030584,"GO:0031262,GO:0051315"
405,Lus10030497,"GO:0005829,GO:0030904,GO:0042147"
406,Lus10030469,"GO:0016021,GO:0005886,GO:0015171,GO:0003333"
407,Lus10030644,"GO:0009507,GO:0005739,GO:0005524,GO:0004829,GO:0006435"
408,Lus10030657,"GO:0008622,GO:0046982"
409,Lus10030590,GO:0016021
410,Lus10030413,
411,Lus10030507,GO:0003779
412,Lus10030409,GO:0016788
413,Lus10030619,
414,Lus10030660,
415,Lus10030598,"GO:0005654,GO:0003723"
416,Lus10030442,"GO:0005634,GO:0003677"
417,Lus10030524,"GO:0005739,GO:0003735"
418,Lus10030486,
419,Lus10030528,
420,Lus10030637,
421,Lus10030611,GO:0003950
422,Lus10030603,
423,Lus10030510,GO:0003743
424,Lus10030554,
425,Lus10030500,"GO:0005525,GO:0003924"
426,Lus10020786,
427,Lus10020793,"GO:0005783,GO:0005635,GO:0004602,GO:0004364"
428,Lus10020765,GO:0046658
429,Lus10020775,
430,Lus10020718,"GO:0005789,GO:0016021"
431,Lus10020652,"GO:0008270,GO:0009451"
432,Lus10020673,
433,Lus10020802,"GO:0005794,GO:0016407,GO:0005975,GO:0045492"
434,Lus10020783,
435,Lus10020785,
436,Lus10020774,GO:0016791
437,Lus10020700,"GO:0005634,GO:0009416"
438,Lus10020695,
439,Lus10020675,
440,Lus10020690,
441,Lus10020702,
442,Lus10020766,
443,Lus10020715,"GO:0022625,GO:0003735,GO:0000027,GO:0006412"
444,Lus10020815,GO:0009408
445,Lus10020770,GO:0016021
446,Lus10020719,"GO:0005886,GO:0003824"
447,Lus10020697,
448,Lus10020663,GO:0003824
449,Lus10020648,
450,Lus10020743,GO:0008270
451,Lus10020756,GO:0009507
452,Lus10020777,
453,Lus10020760,"GO:0005739,GO:0016788,GO:0050313,GO:0006749,GO:0070813"
454,Lus10020792,GO:0016021
455,Lus10020689,
456,Lus10020749,"GO:0009055,GO:0005506"
457,Lus10020726,GO:0016491
458,Lus10020782,
459,Lus10020685,
460,Lus10020744,
461,Lus10020799,
462,Lus10020653,GO:0016746
463,Lus10020712,
464,Lus10020674,
465,Lus10020763,GO:0003680
466,Lus10020779,GO:0043531
467,Lus10020755,
468,Lus10020814,GO:0016021
469,Lus10020742,
470,Lus10020707,"GO:0005634,GO:0009926,GO:0042335,GO:0010187,GO:1902584,GO:0009934,GO:0009416,GO:0009414,GO:0010016"
471,Lus10036085,"GO:0000811,GO:0006260"
472,Lus10036096,
473,Lus10035927,GO:0016021
474,Lus10035989,
475,Lus10036090,"GO:0005739,GO:1990825,GO:0032981,GO:0000963,GO:0008380"
476,Lus10035996,"GO:0016787,GO:0006541"
477,Lus10035886,"GO:0005634,GO:0008276"
478,Lus10035960,
479,Lus10036014,"GO:0031305,GO:0005315,GO:0035435"
480,Lus10035937,
481,Lus10036028,"GO:0016021,GO:0005886,GO:0005524,GO:0004674,GO:0046777"
482,Lus10035893,
483,Lus10035982,GO:0005509
484,Lus10036105,
485,Lus10035952,
486,Lus10035962,
487,Lus10035975,"GO:0031305,GO:0005315,GO:0035435"
488,Lus10036015,GO:0000911
489,Lus10035966,"GO:0033971,GO:0006144"
490,Lus10036129,
491,Lus10036033,
492,Lus10036159,GO:0003824
493,Lus10035906,
494,Lus10036115,"GO:0005886,GO:0009834"
495,Lus10036163,GO:0016021
496,Lus10036059,
497,Lus10035988,
498,Lus10035972,"GO:0016592,GO:0003712,GO:0006357"
499,Lus10036083,"GO:0031071,GO:0030170,GO:0006534"
500,Lus10036095,
501,Lus10036021,"GO:0046406,GO:0015995"
502,Lus10036103,"GO:0005634,GO:0003677"
503,Lus10035957,
504,Lus10035880,
505,Lus10036130,
506,Lus10035890,"GO:0009505,GO:0005774"
507,Lus10035930,"GO:0005656,GO:0097344,GO:0030174,GO:0006364"
508,Lus10036005,
509,Lus10035894,
510,Lus10035936,"GO:0016021,GO:0015297,GO:0015140,GO:0015131,GO:0015141,GO:0015116,GO:0015117,GO:0071423,GO:0015729,GO:0035435,GO:0071422,GO:0008272,GO:0015709"
511,Lus10035933,
512,Lus10036158,"GO:0030134,GO:0005783,GO:0006888,GO:0006890"
513,Lus10036049,
514,Lus10036009,
515,Lus10036037,
516,Lus10036111,"GO:0005886,GO:0009834"
517,Lus10036114,
518,Lus10035887,GO:0071249
519,Lus10035944,GO:0003779
520,Lus10036149,
521,Lus10035967,"GO:0005829,GO:0043231,GO:0016020,GO:0008289,GO:0032934,GO:0015248"
522,Lus10036052,"GO:0060090,GO:0043248"
523,Lus10035964,"GO:0000811,GO:0006260"
524,Lus10036168,GO:0016787
525,Lus10036072,GO:0016021
526,Lus10036142,GO:0008375
527,Lus10036022,"GO:0000178,GO:0006396"
528,Lus10035987,
529,Lus10036071,
530,Lus10036092,GO:0016021
531,Lus10035891,GO:0045892
532,Lus10035905,"GO:0005634,GO:0042393,GO:2000779"
533,Lus10036112,"GO:0005886,GO:0009834"
534,Lus10036066,"GO:0005576,GO:0019953"
535,Lus10036032,
536,Lus10035997,GO:0016592
537,Lus10036036,
538,Lus10035885,GO:0015031
539,Lus10036107,
540,Lus10036155,GO:0071249
541,Lus10036025,
542,Lus10036073,"GO:0003779,GO:0007015,GO:0010119"
543,Lus10036093,GO:0016021
544,Lus10036084,"GO:0004650,GO:0005975"
545,Lus10035981,
546,Lus10036031,
547,Lus10035875,"GO:0009941,GO:0009570,GO:0003824"
548,Lus10036063,"GO:0090730,GO:0030687,GO:0004519,GO:0000460,GO:0000470"
549,Lus10035939,"GO:0016021,GO:0051377,GO:0006506"
550,Lus10035884,"GO:0030126,GO:0000139,GO:0005198,GO:0006886,GO:0016192"
551,Lus10036113,"GO:0005886,GO:0009834"
552,Lus10035869,GO:0016021
553,Lus10035910,
554,Lus10036011,"GO:0030170,GO:0016740,GO:0009058"
555,Lus10035909,GO:0016020
556,Lus10036029,GO:0008270
557,Lus10036164,"GO:0008180,GO:0005737,GO:0010387,GO:0000338"
558,Lus10035926,"GO:0005886,GO:0003824"
559,Lus10036116,"GO:0005634,GO:0003700,GO:0046872,GO:0003676"
560,Lus10036047,"GO:0005096,GO:0007165"
561,Lus10001061,GO:0016021
562,Lus10001067,
563,Lus10001059,"GO:0005737,GO:0005634,GO:0010427,GO:0004864,GO:0038023,GO:0009738,GO:0080163"
564,Lus10019339,"GO:0008081,GO:0006629"
565,Lus10019255,GO:0000902
566,Lus10019264,GO:0005874
567,Lus10019345,
568,Lus10019246,GO:0005739
569,Lus10019271,
570,Lus10019289,"GO:0004525,GO:0006396"
571,Lus10019319,
572,Lus10019216,
573,Lus10019321,GO:0003676
574,Lus10019209,"GO:0005794,GO:0016021,GO:0015297,GO:0015120,GO:0022857,GO:0071917"
575,Lus10019279,GO:0016021
576,Lus10019292,
577,Lus10019263,GO:0016021
578,Lus10019232,GO:0003824
579,Lus10019249,
580,Lus10019327,"GO:0005634,GO:0005524,GO:0061656,GO:0016925"
581,Lus10019351,
582,Lus10019213,GO:0008270
583,Lus10019277,GO:0016021
584,Lus10019328,"GO:0005634,GO:0005524,GO:0061656,GO:0016925"
585,Lus10019350,GO:0009451
586,Lus10019324,
587,Lus10019337,"GO:0005829,GO:0004516,GO:0004514,GO:0009435,GO:0034355,GO:0019358"
588,Lus10019298,GO:0016021
589,Lus10019217,GO:0016575
590,Lus10019295,GO:0101030
591,Lus10019257,"GO:0005634,GO:0006997"
592,Lus10019346,
593,Lus10019278,"GO:0008270,GO:0009451"
594,Lus10019352,
595,Lus10019231,"GO:0030246,GO:0003824,GO:0005975"
596,Lus10019222,
597,Lus10019269,"GO:0005673,GO:0000993,GO:0001097,GO:0001113"
598,Lus10019228,GO:0047617
599,Lus10019307,
600,Lus10019303,GO:0080167
601,Lus10019219,
602,Lus10019287,
603,Lus10024014,"GO:0005634,GO:0003700,GO:0043565"
604,Lus10024029,
605,Lus10024146,GO:0016491
606,Lus10024176,
607,Lus10024143,"GO:0005634,GO:0043565,GO:0044212"
608,Lus10024119,"GO:0005737,GO:0005829,GO:0005634,GO:0051087,GO:0051879,GO:0051131,GO:0006457"
609,Lus10024082,"GO:0005634,GO:0046982"
610,Lus10024023,"GO:0050660,GO:0004499,GO:0050661"
611,Lus10024057,"GO:0005634,GO:0046872,GO:0042803,GO:0004842,GO:0033523,GO:0010390,GO:0045087,GO:0009965,GO:0010162,GO:0010228"
612,Lus10024021,
613,Lus10024045,
614,Lus10024150,"GO:0043531,GO:0007165"
615,Lus10024170,"GO:0007623,GO:0006355"
616,Lus10024051,
617,Lus10024134,
618,Lus10024127,
619,Lus10024163,
620,Lus10024010,GO:0016491
621,Lus10024097,
622,Lus10024110,
623,Lus10024177,"GO:0005634,GO:0003677,GO:0003700,GO:0009739"
624,Lus10024095,GO:0009909
625,Lus10024055,
626,Lus10024025,
627,Lus10024116,
628,Lus10024181,"GO:0016021,GO:0016757"
629,Lus10024129,"GO:0007623,GO:0006355"
630,Lus10024067,
631,Lus10024161,"GO:0022625,GO:0003735,GO:0006412"
632,Lus10024080,
633,Lus10024126,"GO:0005794,GO:0016021,GO:0015297,GO:0005458,GO:0022857"
634,Lus10024053,
635,Lus10024153,
636,Lus10024102,
637,Lus10024178,"GO:0019005,GO:0016567,GO:0031146"
638,Lus10024087,GO:0016787
639,Lus10024135,"GO:0005524,GO:0004672"
640,Lus10024113,"GO:0016787,GO:0046856"
641,Lus10024128,
642,Lus10024125,"GO:0009535,GO:0061635"
643,Lus10024167,"GO:0005794,GO:0016413"
644,Lus10003637,
645,Lus10003631,
646,Lus10003634,"GO:0005783,GO:0030008,GO:1990070,GO:1990071,GO:1990072,GO:0006888"
647,Lus10001994,"GO:0003824,GO:0006284"
648,Lus10006517,"GO:0008270,GO:0009451"
649,Lus10006521,"GO:0031305,GO:0015234,GO:0030974"
650,Lus10006504,
651,Lus10006519,GO:0003677
652,Lus10006495,
653,Lus10006516,
654,Lus10006515,"GO:0005789,GO:0016021,GO:0030544,GO:0071218,GO:0051085,GO:0030433"
655,Lus10010675,
656,Lus10010662,
657,Lus10010669,
658,Lus10010650,
659,Lus10010694,GO:0003677
660,Lus10010688,
661,Lus10010659,
662,Lus10010653,GO:0005509
663,Lus10010681,
664,Lus10010684,GO:0003824
665,Lus10010667,
666,Lus10010664,
667,Lus10010682,GO:0016021
668,Lus10010677,"GO:0016757,GO:0006486"
669,Lus10010671,"GO:0030246,GO:0003824,GO:0005975"
670,Lus10010692,
671,Lus10010689,
672,Lus10010668,
673,Lus10019140,GO:0016021
674,Lus10019124,"GO:0000785,GO:0032116,GO:0003690,GO:0034088"
675,Lus10019162,"GO:0016021,GO:0015293,GO:0008643"
676,Lus10019115,
677,Lus10019086,"GO:0005634,GO:0003677"
678,Lus10019141,
679,Lus10019091,
680,Lus10019205,
681,Lus10019172,GO:0009734
682,Lus10019139,"GO:0000139,GO:0016757,GO:0071555"
683,Lus10019111,GO:0003779
684,Lus10019195,"GO:0016757,GO:0006004"
685,Lus10019104,"GO:0019005,GO:0016567,GO:0031146"
686,Lus10019119,
687,Lus10019098,
688,Lus10019092,"GO:0004519,GO:0003676"
689,Lus10019126,"GO:0005829,GO:0043530,GO:0047627"
690,Lus10019143,
691,Lus10019078,GO:0003676
692,Lus10019166,GO:0010274
693,Lus10019085,"GO:0005634,GO:0003677"
694,Lus10019127,"GO:0016021,GO:0005739,GO:0051560"
695,Lus10019121,"GO:0005524,GO:0003723,GO:0003724"
696,Lus10019196,"GO:0005737,GO:0016757,GO:0006004"
697,Lus10019097,"GO:1990316,GO:0005829,GO:0019898,GO:0000407,GO:0019901,GO:0019887,GO:0032147,GO:0000422,GO:0016236,GO:0000423,GO:0034727,GO:0034497"
698,Lus10019129,"GO:0005634,GO:0005524,GO:0003678,GO:0003676,GO:0006310,GO:0006281,GO:0006260"
699,Lus10009304,
700,Lus10009271,"GO:0016021,GO:0015297,GO:0015140,GO:0015131,GO:0015141,GO:0015116,GO:0015117,GO:0071423,GO:0015729,GO:0035435,GO:0071422,GO:0008272,GO:0015709"
701,Lus10009299,
702,Lus10009301,"GO:0005634,GO:0003680,GO:0003700,GO:0010228"
703,Lus10009290,
704,Lus10009322,"GO:0022625,GO:0003723,GO:0000470"
705,Lus10009269,GO:0008270
706,Lus10009310,GO:0016779
707,Lus10009270,GO:0016021
708,Lus10009281,GO:0016021
709,Lus10009288,"GO:0003824,GO:0050662"
710,Lus10009283,GO:0008270
711,Lus10009282,
712,Lus10009273,"GO:0016021,GO:0046872,GO:0036459,GO:0016579,GO:0006511"
713,Lus10009280,GO:0005509
714,Lus10009284,"GO:0009959,GO:0009639"
715,Lus10009296,
716,Lus10009267,
717,Lus10009298,
718,Lus10009319,"GO:0003723,GO:0000179"
719,Lus10009309,
720,Lus10009276,"GO:0016757,GO:0006004"
721,Lus10005163,"GO:0005737,GO:0005856,GO:0005886,GO:0009506,GO:0005524"
722,Lus10005160,
723,Lus10005148,"GO:0000177,GO:0000176,GO:0005730,GO:0071028,GO:0034427,GO:0071051,GO:0016075,GO:0034475"
724,Lus10005134,"GO:0005634,GO:0003677"
725,Lus10005161,"GO:0005634,GO:0003690,GO:0006974,GO:0006260"
726,Lus10005140,
727,Lus10005153,
728,Lus10005145,GO:0000175
729,Lus10005164,"GO:0005789,GO:0006487"
730,Lus10005165,
731,Lus10000850,GO:0016021
732,Lus10000847,
733,Lus10020120,GO:0016021
734,Lus10020172,
735,Lus10020171,GO:0005509
736,Lus10020179,
737,Lus10020116,"GO:0016021,GO:0046872,GO:0036459,GO:0016579,GO:0006511"
738,Lus10020142,
739,Lus10020147,"GO:0016021,GO:0005886,GO:0005524,GO:0008553,GO:0120029"
740,Lus10020223,"GO:0016021,GO:0042721,GO:0045039"
741,Lus10020133,
742,Lus10020224,
743,Lus10020103,"GO:0010287,GO:0004672,GO:0015996,GO:0080177,GO:1902171"
744,Lus10020168,
745,Lus10020218,
746,Lus10020202,GO:0016021
747,Lus10020212,"GO:0047443,GO:0046872,GO:0008948,GO:0008428,GO:0051252"
748,Lus10020209,GO:0016020
749,Lus10020166,
750,Lus10020220,
751,Lus10020158,
752,Lus10020134,
753,Lus10020200,
754,Lus10020156,"GO:0009909,GO:0010228"
755,Lus10020107,"GO:0016021,GO:0080143"
756,Lus10020138,
757,Lus10020154,"GO:0005634,GO:0003677,GO:0006310,GO:0006281,GO:0006260"
758,Lus10020153,"GO:0005525,GO:0003924,GO:0046872,GO:0003746,GO:0006412,GO:0006414"
759,Lus10020119,"GO:0005794,GO:0016021,GO:0015297,GO:0022857,GO:0005459,GO:0005460"
760,Lus10020139,
761,Lus10020181,"GO:0005737,GO:0003839,GO:0006751"
762,Lus10020219,"GO:0009706,GO:0016021,GO:0005739"
763,Lus10020221,"GO:0005739,GO:0000035,GO:0000036"
764,Lus10020118,"GO:0005634,GO:0003677"
765,Lus10020150,"GO:0022625,GO:0030687,GO:0003676,GO:0008270,GO:0042273"
766,Lus10020167,"GO:0005634,GO:0010582"
767,Lus10020117,"GO:0005634,GO:0003677"
768,Lus10020132,"GO:0008115,GO:0046653"
769,Lus10006906,
770,Lus10006912,GO:0045892
771,Lus10006896,GO:0003779
772,Lus10006915,GO:0009507
773,Lus10006901,"GO:0047150,GO:0008270,GO:0009086"
774,Lus10006902,
775,Lus10006904,"GO:0016787,GO:0046856"
776,Lus10002958,GO:0003824
777,Lus10002968,GO:0016021
778,Lus10034837,GO:0005730
779,Lus10034735,"GO:0016021,GO:0019915"
780,Lus10034825,
781,Lus10034801,"GO:0009941,GO:0009535"
782,Lus10034839,
783,Lus10034806,"GO:0016021,GO:0022857"
784,Lus10034857,"GO:0016787,GO:0046856"
785,Lus10034787,
786,Lus10034878,
787,Lus10034792,GO:0003723
788,Lus10034760,
789,Lus10034732,
790,Lus10034779,"GO:0006289,GO:0010225"
791,Lus10034828,GO:0048037
792,Lus10034782,
793,Lus10034802,
794,Lus10034880,"GO:0016021,GO:0005886,GO:0051119,GO:0008643"
795,Lus10034882,GO:0046872
796,Lus10034867,GO:0016817
797,Lus10034731,GO:0003676
798,Lus10034861,
799,Lus10034747,
800,Lus10034886,"GO:0016747,GO:0006633"
801,Lus10034754,"GO:0009941,GO:0042597,GO:0019808,GO:0015846"
802,Lus10034765,GO:0016021
803,Lus10034805,"GO:0000225,GO:0006506"
804,Lus10034807,
805,Lus10034738,GO:0016021
806,Lus10034758,"GO:0016592,GO:0009631,GO:0010150,GO:0006355,GO:0048364"
807,Lus10034826,
808,Lus10034803,"GO:0071013,GO:0005689,GO:0005686,GO:0071004,GO:0003729,GO:0000245"
809,Lus10034748,
810,Lus10034781,
811,Lus10034863,
812,Lus10034730,
813,Lus10034883,
814,Lus10034741,"GO:0005634,GO:0043565,GO:0036377"
815,Lus10034851,"GO:0009507,GO:0009570,GO:0009535"
816,Lus10034881,
817,Lus10034796,GO:0006364
818,Lus10034856,"GO:0005635,GO:0043495,GO:0006998"
819,Lus10034830,GO:0008270
820,Lus10034843,"GO:0000145,GO:0006887"
821,Lus10034834,GO:0009536
822,Lus10000140,
823,Lus10000343,"GO:0005768,GO:0010496"
824,Lus10012808,"GO:0016021,GO:0005886"
825,Lus10012781,
826,Lus10012773,
827,Lus10012807,GO:0031146
828,Lus10012772,GO:0006506
829,Lus10012788,
830,Lus10012761,
831,Lus10012809,"GO:0016021,GO:0005886"
832,Lus10012784,"GO:0005747,GO:0006120"
833,Lus10012778,
834,Lus10012796,
835,Lus10012810,
836,Lus10012795,
837,Lus10012769,"GO:0034399,GO:0044030,GO:0090065"
838,Lus10012806,
839,Lus10001838,GO:0016021
840,Lus10001843,
841,Lus10001844,"GO:0005634,GO:0003677"
842,Lus10001841,
843,Lus10014878,GO:0016021
844,Lus10014875,
845,Lus10014872,GO:0005516
846,Lus10014859,GO:0080167
847,Lus10014887,"GO:0046872,GO:0030570,GO:0045490"
848,Lus10014864,
849,Lus10014852,
850,Lus10014869,
851,Lus10014890,
852,Lus10014881,GO:0016021
853,Lus10007295,"GO:0005737,GO:0005634,GO:0061015"
854,Lus10007321,GO:0016791
855,Lus10007275,"GO:0005737,GO:0005634,GO:0010427,GO:0004864,GO:0038023,GO:0009738,GO:0080163"
856,Lus10007272,"GO:0005634,GO:0009416"
857,Lus10007304,
858,Lus10007299,
859,Lus10007312,"GO:0009959,GO:0009639"
860,Lus10007296,"GO:0016021,GO:0005886,GO:0016760,GO:0046872,GO:0071555,GO:0030244"
861,Lus10007319,"GO:0003700,GO:0009742,GO:0006351"
862,Lus10007308,GO:0032981
863,Lus10007276,
864,Lus10007323,"GO:0016021,GO:0019915"
865,Lus10007290,"GO:0016757,GO:0006004"
866,Lus10007273,"GO:0005634,GO:0043565,GO:0044212"
867,Lus10007315,
868,Lus10002036,"GO:0005634,GO:0043565,GO:0008270,GO:0045893"
869,Lus10006487,"GO:0009507,GO:0006457,GO:0015031"
870,Lus10006481,
871,Lus10006479,GO:0005886
872,Lus10006482,GO:0016021
873,Lus10006490,"GO:0000228,GO:0000445,GO:0003729,GO:0006406,GO:0032786"
874,Lus10006488,"GO:0009507,GO:0009658,GO:1901259"
875,Lus10006480,
876,Lus10019591,GO:0008289
877,Lus10019604,
878,Lus10019618,"GO:0005874,GO:0008017"
879,Lus10019598,"GO:0000151,GO:0097602,GO:0031624,GO:0032182,GO:0051443,GO:0045116"
880,Lus10019631,
881,Lus10019610,
882,Lus10019603,"GO:0022625,GO:0003735,GO:0000463"
883,Lus10019609,
884,Lus10019628,GO:0006281
885,Lus10019602,"GO:0005525,GO:0003924"
886,Lus10019616,"GO:0005874,GO:0008017"
887,Lus10000230,"GO:0008270,GO:0009451"
888,Lus10000421,"GO:0031429,GO:0034513,GO:0003723,GO:0000469,GO:0000470,GO:0031118,GO:0031120"
889,Lus10009392,
890,Lus10009386,"GO:0016021,GO:0005886,GO:0015171,GO:0003333"
891,Lus10009405,
892,Lus10009404,GO:0003824
893,Lus10009407,
894,Lus10009387,"GO:0005794,GO:0051753,GO:0016757"
895,Lus10009413,GO:0016021
896,Lus10009416,GO:0016021
897,Lus10009390,"GO:0005730,GO:0003676"
898,Lus10016206,"GO:0030014,GO:0005737,GO:0005634,GO:0000175,GO:0004535,GO:0000289"
899,Lus10016255,GO:0046872
900,Lus10016194,
901,Lus10016176,
902,Lus10016243,GO:0009507
903,Lus10016201,"GO:0005634,GO:0033260"
904,Lus10016205,"GO:0005634,GO:0005516"
905,Lus10016270,
906,Lus10016231,GO:0048046
907,Lus10016263,
908,Lus10016175,
909,Lus10016279,GO:0000902
910,Lus10016258,
911,Lus10016193,
912,Lus10016191,"GO:0005737,GO:0005634,GO:0005524,GO:0005509,GO:0009931,GO:0005516,GO:0004683,GO:0009738,GO:0035556,GO:0018105,GO:0046777"
913,Lus10016219,
914,Lus10016179,
915,Lus10016232,"GO:0003676,GO:0008270"
916,Lus10016177,GO:0016491
917,Lus10016183,
918,Lus10016178,GO:0016491
919,Lus10016229,
920,Lus10016204,GO:0016787
921,Lus10016186,
922,Lus10016252,"GO:0070860,GO:0001164,GO:0009793"
923,Lus10016172,
924,Lus10016203,GO:0016021
925,Lus10016277,
926,Lus10016237,GO:0048046
927,Lus10016218,GO:0008270
928,Lus10016181,"GO:0005829,GO:0005634,GO:0017183,GO:0002098"
929,Lus10016264,
930,Lus10016278,"GO:0009507,GO:0016021,GO:0042721,GO:0030943,GO:0008320,GO:0045039"
931,Lus10011606,"GO:0005634,GO:0003700,GO:0043565,GO:0044212,GO:0030154"
932,Lus10011589,
933,Lus10000482,
934,Lus10026918,"GO:0016021,GO:0046872,GO:0036459,GO:0016579,GO:0006511"
935,Lus10026842,"GO:0009706,GO:0016021,GO:0005739"
936,Lus10026955,"GO:0005634,GO:0008168,GO:0045814"
937,Lus10027000,
938,Lus10026970,
939,Lus10026962,"GO:0048046,GO:0005618,GO:0030145,GO:0045735"
940,Lus10026866,GO:0016021
941,Lus10026972,
942,Lus10026841,
943,Lus10026985,"GO:0005737,GO:0003839,GO:0006751"
944,Lus10026898,"GO:0005737,GO:0005634,GO:0010427,GO:0004864,GO:0038023,GO:0009738,GO:0080163"
945,Lus10026974,GO:0005509
946,Lus10026944,"GO:0016021,GO:0005886,GO:0005524,GO:0008553,GO:0120029"
947,Lus10026937,
948,Lus10026964,GO:0016021
949,Lus10026911,"GO:0016021,GO:0080143"
950,Lus10026847,
951,Lus10026953,"GO:0005525,GO:0003924,GO:0046872,GO:0003746,GO:0006412,GO:0006414"
952,Lus10026882,
953,Lus10026835,"GO:0047443,GO:0046872,GO:0008948,GO:0008428,GO:0051252"
954,Lus10026956,"GO:0009909,GO:0010228"
955,Lus10026850,
956,Lus10026935,
957,Lus10026859,GO:0043666
958,Lus10026976,
959,Lus10026986,
960,Lus10026950,
961,Lus10026852,GO:0016021
962,Lus10026888,"GO:0043489,GO:0006412"
963,Lus10027002,GO:0016021
964,Lus10026864,
965,Lus10026867,"GO:0009507,GO:0019200,GO:0016773"
966,Lus10026920,"GO:0005634,GO:0003677"
967,Lus10026954,"GO:0005634,GO:0003677,GO:0006310,GO:0006281,GO:0006260"
968,Lus10026907,
969,Lus10026967,
970,Lus10026978,GO:0016021
971,Lus10026958,"GO:0005737,GO:0005794"
972,Lus10026939,
973,Lus10026884,"GO:0043489,GO:0006412"
974,Lus10026919,"GO:0005634,GO:0003677"
975,Lus10026848,"GO:0016021,GO:0042721,GO:0045039"
976,Lus10026952,"GO:0005524,GO:0004672"
977,Lus10026865,"GO:0016301,GO:0016773"
978,Lus10026851,GO:0016491
979,Lus10026949,"GO:0022625,GO:0030687,GO:0003676,GO:0008270,GO:0042273"
980,Lus10026899,
981,Lus10026934,
982,Lus10026922,"GO:0005794,GO:0016021,GO:0015297,GO:0022857,GO:0005459,GO:0005460"
983,Lus10026923,GO:0016021
984,Lus10001714,"GO:0005634,GO:0051168"
985,Lus10001728,
986,Lus10001712,
987,Lus10001716,"GO:0031428,GO:0032040,GO:0030515"
988,Lus10001721,"GO:0048193,GO:0043087"
989,Lus10038717,"GO:0003860,GO:0006635"
990,Lus10038708,
991,Lus10038609,GO:0016021
992,Lus10038723,"GO:0031965,GO:0031080,GO:0017056,GO:0051028,GO:0015031"
993,Lus10038627,GO:0071249
994,Lus10038677,
995,Lus10038612,"GO:0004462,GO:0046872"
996,Lus10038695,"GO:0005758,GO:0046872,GO:0007005,GO:0015031"
997,Lus10038641,GO:0004725
998,Lus10038694,"GO:0000145,GO:0006904,GO:0090522"
999,Lus10038644,"GO:0005634,GO:0004482,GO:0003723"
1000,Lus10038586,"GO:0005829,GO:0005634,GO:0003677"
1001,Lus10038657,
1002,Lus10038639,"GO:0016021,GO:0005886,GO:0015171,GO:0003333"
1003,Lus10038602,
1004,Lus10038577,GO:0016021
1005,Lus10038710,
1006,Lus10038656,
1007,Lus10038633,
1008,Lus10038635,GO:0006633
1009,Lus10038709,
1010,Lus10038638,
1011,Lus10038580,GO:0016021
1012,Lus10038674,GO:0003676
1013,Lus10038565,
1014,Lus10038724,
1015,Lus10038640,"GO:0016021,GO:0005886,GO:0015171,GO:0003333"
1016,Lus10038721,"GO:0010436,GO:0046872,GO:0016121"
1017,Lus10038636,GO:0006633
1018,Lus10038608,GO:0016021
1019,Lus10038649,GO:0003824
1020,Lus10038567,GO:0016021
1021,Lus10038592,"GO:0080030,GO:0080032,GO:0080031,GO:0009694,GO:0009696"
1022,Lus10038680,"GO:0032784,GO:0006357"
1023,Lus10038631,
1024,Lus10038692,
1025,Lus10038647,"GO:0005524,GO:0004674"
1026,Lus10038659,
1027,Lus10038547,
1028,Lus10038588,
1029,Lus10038722,GO:0009507
1030,Lus10007860,"GO:0005730,GO:0030687,GO:0006364"
1031,Lus10007859,GO:0016021
1032,Lus10007864,
1033,Lus10007905,"GO:0005829,GO:0009269"
1034,Lus10007867,GO:0046872
1035,Lus10007923,GO:0008375
1036,Lus10007922,"GO:0004650,GO:0005975"
1037,Lus10007920,
1038,Lus10007914,"GO:0005634,GO:0003677"
1039,Lus10007865,
1040,Lus10007909,"GO:0005789,GO:0016021,GO:0004377"
1041,Lus10007912,"GO:0004617,GO:0006520"
1042,Lus10007916,
1043,Lus10007877,
1044,Lus10007880,
1045,Lus10007904,GO:0016021
1046,Lus10007875,GO:0016021
1047,Lus10007918,
1048,Lus10007915,"GO:0009941,GO:0009570,GO:0022626,GO:0016020,GO:0003735,GO:0009735,GO:0000027,GO:0006412"
1049,Lus10007870,
1050,Lus10033543,
1051,Lus10033514,
1052,Lus10033753,GO:0005509
1053,Lus10033464,
1054,Lus10033583,"GO:0005634,GO:0003700,GO:0043565,GO:0003712,GO:0042538,GO:0009867,GO:0009938,GO:0010187,GO:2000377,GO:2000033,GO:0009737,GO:0009723,GO:0009863"
1055,Lus10033709,
1056,Lus10033497,GO:0016021
1057,Lus10033641,
1058,Lus10033558,"GO:0009507,GO:0004497,GO:0016984,GO:0015977,GO:0009853,GO:0015979"
1059,Lus10033457,
1060,Lus10033721,GO:0008146
1061,Lus10033700,"GO:0005576,GO:0019953"
1062,Lus10033461,
1063,Lus10033694,GO:0016021
1064,Lus10033501,
1065,Lus10033475,"GO:0009570,GO:0009658,GO:0006355"
1066,Lus10033735,"GO:0005634,GO:0003700,GO:0043565,GO:0044212,GO:0030154"
1067,Lus10033645,GO:0010256
1068,Lus10033540,
1069,Lus10033552,GO:0015031
1070,Lus10033668,GO:0016021
1071,Lus10033718,GO:0008146
1072,Lus10033705,
1073,Lus10033723,"GO:0016021,GO:0009409"
1074,Lus10033542,
1075,Lus10033600,
1076,Lus10033683,
1077,Lus10033531,"GO:0005794,GO:0016021,GO:0015297,GO:0005338,GO:0022857,GO:0005459"
1078,Lus10033713,
1079,Lus10033642,"GO:0005634,GO:0003700,GO:0044212,GO:0045893"
1080,Lus10033617,"GO:0005794,GO:0016413"
1081,Lus10033506,
1082,Lus10033697,"GO:0036513,GO:0016021,GO:0061630,GO:0044390,GO:0071712,GO:0006511"
1083,Lus10033452,
1084,Lus10033703,"GO:0008104,GO:0015031"
1085,Lus10033632,
1086,Lus10033575,
1087,Lus10033512,"GO:0031314,GO:0008425,GO:1990886,GO:0008689,GO:0004395,GO:0006744"
1088,Lus10033456,
1089,Lus10033586,GO:0005634
1090,Lus10033717,"GO:0016747,GO:0009058"
1091,Lus10033589,
1092,Lus10033536,
1093,Lus10033692,
1094,Lus10033494,"GO:0016021,GO:0016757,GO:0006004"
1095,Lus10033521,
1096,Lus10033657,"GO:0005634,GO:0043565,GO:0048578,GO:0045893"
1097,Lus10033517,"GO:0005634,GO:0003700,GO:0043565"
1098,Lus10033565,
1099,Lus10033462,
1100,Lus10033719,GO:0008146
1101,Lus10033648,"GO:0000145,GO:0006887,GO:0006893,GO:0008104"
1102,Lus10033473,"GO:0005634,GO:0003700,GO:0043565,GO:0044212,GO:0030154"
1103,Lus10033561,
1104,Lus10033499,"GO:0003913,GO:0006281"
1105,Lus10033622,"GO:0005886,GO:0016740,GO:0009245"
1106,Lus10033695,GO:0016021
1107,Lus10033508,"GO:0003676,GO:0004523"
1108,Lus10033548,"GO:0016021,GO:0016787"
1109,Lus10033747,
1110,Lus10033572,"GO:0005829,GO:0009904,GO:0009903"
1111,Lus10033530,"GO:0005634,GO:0003682"
1112,Lus10033611,"GO:0005524,GO:0016740"
1113,Lus10033618,"GO:0000811,GO:0031298,GO:0032508,GO:0006261,GO:0000727"
1114,Lus10033607,"GO:0022625,GO:0003735,GO:0000027,GO:0006412"
1115,Lus10033528,"GO:0036459,GO:0016579,GO:0006511"
1116,Lus10033537,
1117,Lus10033738,"GO:0005634,GO:0003700,GO:0043565,GO:0044212,GO:0030154"
1118,Lus10033671,"GO:0016272,GO:0051082,GO:0006457"
1119,Lus10033520,GO:0016491
1120,Lus10033707,
1121,Lus10033734,"GO:0005794,GO:0016757,GO:0006486"
1122,Lus10033566,
1123,Lus10033504,"GO:0005634,GO:0003700,GO:0043565"
1124,Lus10033538,
1125,Lus10033446,GO:0009882
1126,Lus10033458,
1127,Lus10033615,
1128,Lus10033737,"GO:0005634,GO:0003700,GO:0043565,GO:0044212,GO:0030154"
1129,Lus10033454,"GO:0005634,GO:0003676,GO:0009813,GO:0010468"
1130,Lus10033505,GO:0016021
1131,Lus10033580,"GO:0003677,GO:0003910,GO:0006310,GO:0006281"
1132,Lus10033602,
1133,Lus10033724,
1134,Lus10033451,GO:0003824
1135,Lus10033587,GO:0005509
1136,Lus10033476,
1137,Lus10033640,
1138,Lus10033698,
1139,Lus10033720,GO:0008146
1140,Lus10033595,
1141,Lus10033651,"GO:0005886,GO:0009834"
1142,Lus10033484,
1143,Lus10033745,GO:0016491
1144,Lus10033701,GO:0003824
1145,Lus10033477,"GO:0005634,GO:0046982,GO:0043565,GO:0045893"
1146,Lus10000164,GO:0016021
1147,Lus10007809,GO:0043531
1148,Lus10007819,
1149,Lus10007844,
1150,Lus10007803,"GO:0003676,GO:0061630,GO:0008270,GO:0006397"
1151,Lus10007801,GO:0050290
1152,Lus10007846,GO:0016021
1153,Lus10007806,GO:0008270
1154,Lus10007798,
1155,Lus10007800,
1156,Lus10007816,GO:0005509
1157,Lus10007792,"GO:0016021,GO:0016757,GO:0006004"
1158,Lus10007840,
1159,Lus10007845,
1160,Lus10000585,GO:0003676
1161,Lus10000599,GO:0003723
1162,Lus10010625,GO:0042274
1163,Lus10010642,
1164,Lus10010638,GO:0046983
1165,Lus10010636,
1166,Lus10010626,
1167,Lus10010617,
1168,Lus10010627,"GO:0005886,GO:0005509"
1169,Lus10014447,
1170,Lus10014446,
1171,Lus10014414,"GO:0016021,GO:0046872,GO:0030570,GO:0045490"
1172,Lus10014412,"GO:0004089,GO:0008270"
1173,Lus10014378,
1174,Lus10014372,
1175,Lus10014449,
1176,Lus10014367,"GO:0051539,GO:0003824,GO:0006284"
1177,Lus10014395,"GO:0000813,GO:0043231,GO:0032509,GO:0006612,GO:0006623,GO:0043162"
1178,Lus10014375,"GO:0005634,GO:0003700,GO:0043565"
1179,Lus10014420,"GO:0009507,GO:0005739,GO:0004725,GO:0006468,GO:0046685"
1180,Lus10014405,
1181,Lus10014406,"GO:0005618,GO:0005576,GO:0016020,GO:0009664"
1182,Lus10014424,"GO:0016021,GO:0016757,GO:0006486"
1183,Lus10014442,
1184,Lus10014445,GO:0071249
1185,Lus10014431,"GO:0005840,GO:0003735,GO:0006412"
1186,Lus10014418,
1187,Lus10014410,"GO:0005829,GO:0045732,GO:0016567"
1188,Lus10014450,
1189,Lus10014448,
1190,Lus10014390,"GO:0004794,GO:0030170,GO:0009097,GO:0006567,GO:0006566"
1191,Lus10014415,"GO:0005634,GO:0003677,GO:0009646,GO:0010200"
1192,Lus10014432,
1193,Lus10014396,
1194,Lus10014434,GO:0005829
1195,Lus10014426,"GO:0003676,GO:0008270"
1196,Lus10014444,"GO:0016757,GO:0006004"
1197,Lus10014389,
1198,Lus10004454,"GO:0070860,GO:0001164,GO:0009793"
1199,Lus10015915,"GO:0047918,GO:0051287"
1200,Lus10015947,"GO:0005737,GO:0004124,GO:0030170,GO:0006535"
1201,Lus10015935,"GO:0009507,GO:0009509,GO:0052887,GO:0052886,GO:0016719,GO:0016491,GO:0016120,GO:0016117"
1202,Lus10015943,
1203,Lus10015925,
1204,Lus10015921,"GO:0005634,GO:0001227,GO:0003690,GO:0032422,GO:0000977,GO:0043565"
1205,Lus10015948,
1206,Lus10015912,GO:0008270
1207,Lus10015938,
1208,Lus10015939,GO:0009507
1209,Lus10015923,GO:0008176
1210,Lus10015924,
1211,Lus10015944,GO:0006355
1212,Lus10015933,GO:0016021
1213,Lus10015916,GO:0005509
1214,Lus10012534,"GO:0071819,GO:0005643,GO:0000124,GO:0070390,GO:0003682,GO:0003713,GO:0016578,GO:0016973,GO:0045893,GO:0006357,GO:0006368"
1215,Lus10012559,GO:0020037
1216,Lus10012563,
1217,Lus10012498,
1218,Lus10012503,
1219,Lus10012584,
1220,Lus10012588,GO:0016021
1221,Lus10012510,
1222,Lus10012568,"GO:0004072,GO:0009089,GO:0009088"
1223,Lus10012533,
1224,Lus10012600,"GO:0008081,GO:0006629"
1225,Lus10012500,
1226,Lus10012535,
1227,Lus10012516,"GO:0016021,GO:0005886,GO:0055085"
1228,Lus10012520,
1229,Lus10012574,GO:0016021
1230,Lus10012553,
1231,Lus10012560,GO:0016747
1232,Lus10012581,
1233,Lus10012590,GO:0005634
1234,Lus10012554,"GO:0005634,GO:0003700,GO:0043565"
1235,Lus10012514,
1236,Lus10012537,"GO:0005794,GO:0016021,GO:0009834,GO:0045492,GO:0045491"
1237,Lus10012566,
1238,Lus10012518,"GO:0019005,GO:0016567,GO:0031146,GO:0006511"
1239,Lus10016681,"GO:0016021,GO:0005634,GO:0008540,GO:0034515,GO:0030234,GO:0043161,GO:0042176"
1240,Lus10016676,"GO:0005634,GO:0003677"
1241,Lus10016596,
1242,Lus10016617,
1243,Lus10016648,"GO:0005794,GO:0016021,GO:0015297,GO:0005338,GO:0022857"
1244,Lus10016666,
1245,Lus10016650,
1246,Lus10016613,"GO:0005887,GO:0009705,GO:0022841,GO:0030007"
1247,Lus10016626,"GO:0005829,GO:0009904,GO:0009903"
1248,Lus10016647,GO:0072546
1249,Lus10016662,"GO:0000149,GO:0035493"
1250,Lus10016675,GO:0005509
1251,Lus10016588,
1252,Lus10016673,GO:0016021
1253,Lus10016608,"GO:0009507,GO:0016020,GO:0005739"
1254,Lus10016616,"GO:0005634,GO:0046982,GO:0043565,GO:0006355"
1255,Lus10016610,"GO:0005744,GO:0004721,GO:0030150"
1256,Lus10016661,
1257,Lus10016653,
1258,Lus10016677,"GO:0005739,GO:0008168"
1259,Lus10016637,
1260,Lus10020265,GO:0016491
1261,Lus10020374,"GO:0005524,GO:0004672"
1262,Lus10020349,GO:0016021
1263,Lus10020395,"GO:0009507,GO:0016021"
1264,Lus10020247,"GO:0047918,GO:0051287"
1265,Lus10020336,"GO:0030686,GO:0005730,GO:0000469,GO:0000462"
1266,Lus10020284,GO:0016021
1267,Lus10020240,
1268,Lus10020403,
1269,Lus10020350,GO:0046872
1270,Lus10020337,
1271,Lus10020267,"GO:0030246,GO:0003824,GO:0005975"
1272,Lus10020321,
1273,Lus10020370,"GO:0016021,GO:0071786"
1274,Lus10020390,"GO:0009055,GO:0051536"
1275,Lus10020308,"GO:0016757,GO:0006486"
1276,Lus10020373,
1277,Lus10020302,"GO:0005794,GO:0016021,GO:0005484,GO:0015031,GO:0016192"
1278,Lus10020272,
1279,Lus10020259,GO:0016021
1280,Lus10020346,"GO:0016301,GO:0016773"
1281,Lus10020399,
1282,Lus10020298,
1283,Lus10020364,GO:0016021
1284,Lus10020342,"GO:0009507,GO:0031977,GO:0004124,GO:0006535,GO:0015979,GO:0009643,GO:0010310,GO:0090322"
1285,Lus10020294,
1286,Lus10020344,
1287,Lus10020400,
1288,Lus10020345,
1289,Lus10020368,GO:0016021
1290,Lus10020257,"GO:0005618,GO:0005576,GO:0016020,GO:0009664"
1291,Lus10020246,
1292,Lus10020394,"GO:0032044,GO:0000993,GO:0003727,GO:0008270,GO:0006325,GO:0032786"
1293,Lus10020242,
1294,Lus10020297,
1295,Lus10020347,"GO:0009507,GO:0005739"
1296,Lus10020340,
1297,Lus10020264,"GO:0005634,GO:0003677"
1298,Lus10020241,
1299,Lus10020404,
1300,Lus10020309,"GO:0005634,GO:0003677"
1301,Lus10020296,
1302,Lus10020378,
1303,Lus10020389,GO:0005509
1304,Lus10020343,"GO:0005634,GO:0003700,GO:0043565,GO:0044212,GO:0030154,GO:0006355,GO:0009753,GO:0009751,GO:0009651"
1305,Lus10020299,
1306,Lus10020245,"GO:0005634,GO:0001227,GO:0003690,GO:0032422,GO:0000977,GO:0043565"
1307,Lus10020286,"GO:0005737,GO:0051082,GO:0051085,GO:0042026"
1308,Lus10020407,"GO:0005829,GO:0047840,GO:0000287,GO:0006253,GO:0042262"
1309,Lus10020319,
1310,Lus10008860,"GO:0016021,GO:0016757,GO:0006004"
1311,Lus10008905,GO:0016430
1312,Lus10008872,
1313,Lus10008903,
1314,Lus10008867,GO:0005634
1315,Lus10008882,GO:0000350
1316,Lus10008900,"GO:0016021,GO:0005216"
1317,Lus10008868,"GO:0005829,GO:0005768,GO:0030904,GO:0006886,GO:0042147"
1318,Lus10008883,GO:0000350
1319,Lus10008886,
1320,Lus10008910,"GO:0016021,GO:0080143"
1321,Lus10008902,GO:0019538
1322,Lus10008866,
1323,Lus10008870,
1324,Lus10008028,"GO:0016021,GO:0005886,GO:0009506"
1325,Lus10008032,
1326,Lus10008045,
1327,Lus10008031,
1328,Lus10008052,
1329,Lus10008046,
1330,Lus10003880,GO:0009767
1331,Lus10003902,GO:0005634
1332,Lus10003895,GO:0016021
1333,Lus10003909,"GO:0005634,GO:0046982,GO:0043565,GO:0006355"
1334,Lus10003906,GO:0003682
1335,Lus10003905,
1336,Lus10003886,
1337,Lus10003892,GO:0005634
1338,Lus10003901,
1339,Lus10003876,
1340,Lus10003903,"GO:0016021,GO:0005886,GO:0015171,GO:0003333"
1341,Lus10003896,"GO:0031080,GO:0035859,GO:0005198,GO:0034629,GO:1904263,GO:0015031"
1342,Lus10003875,"GO:0005829,GO:0003978,GO:0019388,GO:0033499"
1343,Lus10003890,"GO:0005576,GO:0004650,GO:0005975,GO:0071555"
1344,Lus10003904,"GO:0005634,GO:0003677"
1345,Lus10000707,"GO:0005634,GO:0045893"
1346,Lus10000709,"GO:0005776,GO:0030659,GO:0005794,GO:0016021,GO:0000407,GO:0000045,GO:0000422,GO:0044805,GO:0034497,GO:0015031"
1347,Lus10000706,GO:0008270
1348,Lus10003180,
1349,Lus10003186,
1350,Lus10001678,
1351,Lus10001684,
1352,Lus10006860,
1353,Lus10006874,
1354,Lus10006827,GO:0003824
1355,Lus10006871,
1356,Lus10006858,
1357,Lus10006859,
1358,Lus10006862,
1359,Lus10006846,"GO:0005938,GO:0005856,GO:0003785,GO:0042989"
1360,Lus10006863,
1361,Lus10006836,"GO:0016035,GO:0006974,GO:0010224"
1362,Lus10006850,
1363,Lus10006837,GO:0047617
1364,Lus10006826,"GO:0005634,GO:0003677"
1365,Lus10006829,GO:0016021
1366,Lus10006834,GO:0047617
1367,Lus10006883,"GO:0030126,GO:0006891,GO:0006886,GO:0006890"
1368,Lus10027445,
1369,Lus10027459,"GO:0005634,GO:0003700,GO:0043565,GO:0044212,GO:0030154"
1370,Lus10027574,GO:0010020
1371,Lus10027462,
1372,Lus10027401,"GO:0005829,GO:0019200,GO:0008865,GO:0006000"
1373,Lus10027492,
1374,Lus10027398,
1375,Lus10027464,"GO:0071013,GO:0071014,GO:0000974"
1376,Lus10027422,
1377,Lus10027407,
1378,Lus10027465,
1379,Lus10027516,"GO:0005576,GO:0004650,GO:0005975,GO:0071555"
1380,Lus10027540,"GO:0005737,GO:0005634,GO:0050832,GO:0050821,GO:2000072,GO:0031647"
1381,Lus10027408,GO:0008270
1382,Lus10027521,"GO:0005634,GO:0003677"
1383,Lus10027423,
1384,Lus10027472,
1385,Lus10027441,
1386,Lus10027561,GO:0008270
1387,Lus10027496,"GO:0005737,GO:0005524,GO:0004674,GO:0032147,GO:0023014,GO:0031098"
1388,Lus10027532,
1389,Lus10027411,"GO:0000139,GO:0016021,GO:0031227,GO:0016788,GO:0006506"
1390,Lus10027534,
1391,Lus10027489,
1392,Lus10027402,
1393,Lus10027473,
1394,Lus10027510,
1395,Lus10027535,
1396,Lus10027491,GO:0003676
1397,Lus10027456,"GO:0005634,GO:0003700,GO:0043565,GO:0044212,GO:0030154"
1398,Lus10027566,
1399,Lus10027554,
1400,Lus10027468,GO:0016021
1401,Lus10027548,"GO:0005789,GO:0016021"
1402,Lus10027519,"GO:0022627,GO:0003735,GO:0000028"
1403,Lus10027508,"GO:0009941,GO:0016021"
1404,Lus10027562,GO:0008270
1405,Lus10027498,
1406,Lus10027570,"GO:0005524,GO:0061631"
1407,Lus10027463,"GO:0005737,GO:0051539,GO:0005524,GO:0046872,GO:0016226"
1408,Lus10027458,"GO:0005634,GO:0003700,GO:0043565,GO:0044212,GO:0030154"
1409,Lus10027552,
1410,Lus10027511,
1411,Lus10027389,"GO:0008270,GO:0009451"
1412,Lus10027387,
1413,Lus10027546,"GO:0005789,GO:0016021"
1414,Lus10027495,
1415,Lus10027529,"GO:0009507,GO:0005737,GO:0062046,GO:0062034,GO:1901672,GO:0009627"
1416,Lus10027442,"GO:0009908,GO:0010228"
1417,Lus10027537,GO:0015031
1418,Lus10027449,GO:0005783
1419,Lus10027501,GO:0016021
1420,Lus10018869,"GO:0005768,GO:0005794,GO:0016021,GO:0005802"
1421,Lus10018887,
1422,Lus10018829,
1423,Lus10018826,GO:0016021
1424,Lus10018870,"GO:0009507,GO:0005737"
1425,Lus10018854,"GO:0005737,GO:0043231,GO:0031982,GO:0030276,GO:0072318,GO:0072583,GO:0006898"
1426,Lus10018882,GO:0016021
1427,Lus10018934,"GO:0005789,GO:0016021,GO:0004605,GO:0016024"
1428,Lus10018824,"GO:0034066,GO:0006886"
1429,Lus10018819,GO:0016021
1430,Lus10018886,
1431,Lus10018942,"GO:0019005,GO:0016567,GO:0031146,GO:0006511"
1432,Lus10018902,"GO:0005794,GO:0016021,GO:0005886,GO:0005802,GO:0016760,GO:0016759,GO:0046872,GO:0071555,GO:0030244,GO:0009833"
1433,Lus10018891,"GO:0042406,GO:0043541,GO:0016758,GO:0006488"
1434,Lus10018876,
1435,Lus10018932,"GO:0016021,GO:0005886,GO:0051119"
1436,Lus10018877,
1437,Lus10018857,"GO:0005634,GO:0003700"
1438,Lus10018827,GO:0016021
1439,Lus10018935,GO:0003676
1440,Lus10018940,GO:0016021
1441,Lus10018888,"GO:0005634,GO:0003700,GO:0043565"
1442,Lus10018823,GO:0016021
1443,Lus10018915,"GO:0005887,GO:0016020,GO:0005886,GO:0005773,GO:0008506"
1444,Lus10018847,GO:0047617
1445,Lus10018821,
1446,Lus10018914,"GO:0005887,GO:0016020,GO:0005886,GO:0005773,GO:0008506"
1447,Lus10018919,
1448,Lus10018936,"GO:0005634,GO:0003677"
1449,Lus10018955,
1450,Lus10018856,
1451,Lus10018951,
1452,Lus10018866,
1453,Lus10018852,"GO:0016021,GO:0005886,GO:0015171,GO:0003333"
1454,Lus10018883,
1455,Lus10018930,"GO:0016757,GO:0006486"
1456,Lus10018840,
1457,Lus10018851,
1458,Lus10018868,"GO:0005768,GO:0005794,GO:0016021,GO:0005802"
1459,Lus10003951,
1460,Lus10000317,GO:0000724
1461,Lus10016575,GO:0016021
1462,Lus10016521,
1463,Lus10016523,"GO:0016021,GO:0022857"
1464,Lus10016511,
1465,Lus10016477,
1466,Lus10016445,"GO:0005794,GO:0016021,GO:0031966,GO:0005886,GO:0015171,GO:0017077,GO:1990542"
1467,Lus10016479,
1468,Lus10016518,GO:0016787
1469,Lus10016475,
1470,Lus10016530,GO:0016021
1471,Lus10016533,"GO:0005618,GO:0005576,GO:0016020,GO:0009664"
1472,Lus10016497,GO:0016491
1473,Lus10016568,
1474,Lus10016549,
1475,Lus10016572,
1476,Lus10016498,GO:0016491
1477,Lus10016474,
1478,Lus10016543,"GO:0003676,GO:0008270"
1479,Lus10016491,
1480,Lus10016517,
1481,Lus10016502,
1482,Lus10016574,
1483,Lus10016449,"GO:0005739,GO:0003735"
1484,Lus10016455,
1485,Lus10016561,
1486,Lus10016444,"GO:0009959,GO:0009639"
1487,Lus10016529,
1488,Lus10016522,"GO:0016021,GO:0022857"
1489,Lus10016531,"GO:0009535,GO:0016730,GO:0009773"
1490,Lus10016509,
1491,Lus10016499,GO:0016491
1492,Lus10016494,GO:0016491
1493,Lus10016510,
1494,Lus10016554,"GO:0046658,GO:0009738,GO:0010192,GO:0048354,GO:0009825"
1495,Lus10016452,"GO:0005736,GO:0005666,GO:0003677,GO:0003899,GO:0046983,GO:0006360,GO:0006383"
1496,Lus10016519,"GO:0005634,GO:0003700,GO:0043565"
1497,Lus10016496,
1498,Lus10016525,"GO:0005737,GO:0005634,GO:0004017,GO:0005524,GO:0016887"
1499,Lus10016556,
1500,Lus10016545,"GO:0009507,GO:0009707,GO:0015171,GO:0045037"
1501,Lus10016527,GO:0003677
1502,Lus10016476,
1503,Lus10000680,GO:0003677
1504,Lus10000684,"GO:0030246,GO:0003824,GO:0005975"
1505,Lus10000609,GO:0046983
1506,Lus10000613,"GO:0005634,GO:0045893"
1507,Lus10025656,
1508,Lus10025650,GO:0016021
1509,Lus10025652,"GO:0009507,GO:0009570,GO:0004639,GO:0006189,GO:0009733"
1510,Lus10025683,
1511,Lus10025661,
1512,Lus10025637,
1513,Lus10025601,
1514,Lus10025532,
1515,Lus10025550,GO:0071249
1516,Lus10025599,"GO:0005634,GO:0001228,GO:0046983"
1517,Lus10025628,"GO:0016021,GO:0015171,GO:0003333"
1518,Lus10025594,
1519,Lus10025527,
1520,Lus10025674,
1521,Lus10025631,"GO:0016021,GO:0016757,GO:0006004"
1522,Lus10025540,
1523,Lus10025583,GO:0016021
1524,Lus10025577,"GO:0030134,GO:0005789,GO:0005793,GO:0030173,GO:0006888"
1525,Lus10025686,"GO:0005737,GO:0008168,GO:0003676,GO:0004809"
1526,Lus10025635,"GO:0005829,GO:0043231,GO:0016020,GO:0008289,GO:0032934,GO:0015248"
1527,Lus10025582,GO:0003677
1528,Lus10025651,
1529,Lus10025655,GO:0007064
1530,Lus10025588,
1531,Lus10025608,"GO:0005634,GO:1990904,GO:0003723,GO:0006396"
1532,Lus10025676,"GO:0009535,GO:0016021"
1533,Lus10025589,"GO:0005737,GO:0004124,GO:0030170,GO:0006535,GO:0009567,GO:0009860"
1534,Lus10025685,"GO:0005623,GO:0016020,GO:0005381,GO:0005384,GO:0030026,GO:0006880"
1535,Lus10025629,
1536,Lus10025587,
1537,Lus10025490,"GO:0008270,GO:0009451"
1538,Lus10025568,
1539,Lus10025633,"GO:0030686,GO:0005730,GO:0000447"
1540,Lus10025602,"GO:0016021,GO:0005739,GO:0005509,GO:0043022"
1541,Lus10025666,
1542,Lus10025638,
1543,Lus10025562,
1544,Lus10025632,GO:0003676
1545,Lus10025639,
1546,Lus10025672,
1547,Lus10025643,
1548,Lus10025658,
1549,Lus10025646,
1550,Lus10025564,
1551,Lus10025581,GO:0003677
1552,Lus10025649,
1553,Lus10025609,"GO:0005737,GO:0008234,GO:0006914,GO:0015031"
1554,Lus10005402,
1555,Lus10005401,
1556,Lus10005400,
1557,Lus10018151,
1558,Lus10018116,"GO:0009501,GO:0009507,GO:0004373,GO:0019252"
1559,Lus10018171,
1560,Lus10018125,"GO:0030014,GO:0003723,GO:0004842"
1561,Lus10018117,
1562,Lus10018197,
1563,Lus10018149,"GO:0005737,GO:0008168,GO:0003676,GO:0004809"
1564,Lus10018099,"GO:0005634,GO:0003700,GO:0043565"
1565,Lus10018166,
1566,Lus10018196,
1567,Lus10018180,GO:0007064
1568,Lus10018131,GO:0005615
1569,Lus10018188,
1570,Lus10018147,"GO:0005737,GO:0008168,GO:0003676,GO:0004809"
1571,Lus10018111,"GO:0016021,GO:0016757,GO:0006004"
1572,Lus10018184,GO:0016021
1573,Lus10018157,"GO:0020037,GO:0005506,GO:0004497,GO:0016705"
1574,Lus10018177,
1575,Lus10018191,
1576,Lus10018150,"GO:0005623,GO:0016020,GO:0005381,GO:0005384,GO:0030026,GO:0006880"
1577,Lus10018098,"GO:0005634,GO:0003700,GO:0043565"
1578,Lus10018164,
1579,Lus10018101,"GO:0005634,GO:0003700,GO:0043565"
1580,Lus10018183,
1581,Lus10018185,
1582,Lus10018179,
1583,Lus10018198,
1584,Lus10018100,"GO:0005634,GO:0003700,GO:0043565"
1585,Lus10018163,"GO:0009535,GO:0016021"
1586,Lus10008383,"GO:0005634,GO:0046982,GO:0043565,GO:0045893"
1587,Lus10008366,GO:0003676
1588,Lus10008380,
1589,Lus10006634,
1590,Lus10006642,"GO:0036310,GO:0005524,GO:0006281,GO:0031297"
1591,Lus10006605,"GO:0005768,GO:0016021,GO:0032511,GO:2000009"
1592,Lus10006599,"GO:0009507,GO:0008270,GO:0048564,GO:0010207,GO:0010380,GO:0009409,GO:0009644,GO:0009451,GO:0010027"
1593,Lus10006635,"GO:0035060,GO:0016514,GO:0006338"
1594,Lus10006602,"GO:0047150,GO:0008898,GO:0008270,GO:0009086,GO:0033528"
1595,Lus10006624,
1596,Lus10006625,"GO:0005634,GO:0005524,GO:0003677,GO:0008094,GO:0000150,GO:0006281,GO:0007131"
1597,Lus10006619,
1598,Lus10006621,GO:0016021
1599,Lus10006597,"GO:0034485,GO:0004439,GO:0046856"
1600,Lus10006620,GO:0016021
1601,Lus10006638,
1602,Lus10006600,"GO:0009507,GO:0008270,GO:0048564,GO:0010207,GO:0010380,GO:0009409,GO:0009644,GO:0009451,GO:0010027"
1603,Lus10003644,GO:0016021
1604,Lus10027310,"GO:0005783,GO:0034663,GO:0005524,GO:0071456,GO:1903298"
1605,Lus10027318,
1606,Lus10027267,
1607,Lus10027218,
1608,Lus10027333,"GO:0005845,GO:0005634,GO:0004482,GO:0003723,GO:0006370"
1609,Lus10027231,"GO:0016021,GO:0005743,GO:0046872"
1610,Lus10027382,
1611,Lus10027241,GO:0010274
1612,Lus10027174,GO:0016021
1613,Lus10027269,"GO:0016021,GO:0004252"
1614,Lus10027325,
1615,Lus10027243,"GO:0005509,GO:0019722"
1616,Lus10027363,
1617,Lus10027312,
1618,Lus10027365,
1619,Lus10027283,"GO:0005509,GO:0019722"
1620,Lus10027302,
1621,Lus10027261,GO:0005509
1622,Lus10027304,"GO:0005618,GO:0005576,GO:0016020,GO:0009664"
1623,Lus10027309,
1624,Lus10027331,"GO:0000307,GO:0005737,GO:0005634,GO:0016538,GO:0019901,GO:0044772,GO:0006468,GO:0000079"
1625,Lus10027180,
1626,Lus10027301,GO:0006360
1627,Lus10027342,
1628,Lus10027322,
1629,Lus10027366,
1630,Lus10027293,"GO:0003779,GO:0007015,GO:0010119"
1631,Lus10027219,"GO:0030915,GO:0005524,GO:0051276,GO:0000724"
1632,Lus10027216,"GO:0005829,GO:0008106,GO:0004032,GO:0016491"
1633,Lus10027291,"GO:0005634,GO:0003677,GO:0003700"
1634,Lus10027280,
1635,Lus10027189,"GO:0005634,GO:0090406,GO:0003677,GO:0003700,GO:0048235,GO:0009789,GO:0043068,GO:0045893,GO:1990019,GO:1901371,GO:0080092,GO:0009739"
1636,Lus10027247,"GO:0005524,GO:0004672"
1637,Lus10027145,GO:0016301
1638,Lus10027282,"GO:0005524,GO:0016740"
1639,Lus10027253,
1640,Lus10027299,GO:0016787
1641,Lus10027311,GO:0009451
1642,Lus10027191,
1643,Lus10027364,
1644,Lus10027214,
1645,Lus10027341,"GO:0009507,GO:0005737,GO:0005524,GO:0016887,GO:0042623,GO:0031072,GO:0051787,GO:0044183,GO:0051082,GO:0034605,GO:0034620,GO:0051085,GO:0042026,GO:0006986"
1646,Lus10027197,"GO:0005634,GO:0003700,GO:0043565,GO:0044212,GO:0030154"
1647,Lus10027369,"GO:0005634,GO:0003677"
1648,Lus10027242,"GO:0005634,GO:0046982"
1649,Lus10000057,
1650,Lus10009201,
1651,Lus10009209,"GO:0005794,GO:0016413"
1652,Lus10009194,"GO:0000175,GO:0003676,GO:0000738,GO:0000467"
1653,Lus10009197,
1654,Lus10009203,
1655,Lus10009205,
1656,Lus10009195,GO:0016021
1657,Lus10011729,GO:0016491
1658,Lus10011727,GO:0055114
1659,Lus10000011,
1660,Lus10017913,GO:0005783
1661,Lus10017924,"GO:0005524,GO:0004672"
1662,Lus10017918,
1663,Lus10017910,"GO:0005887,GO:0016020,GO:0005886,GO:0005773,GO:0008506"
1664,Lus10017926,"GO:0009505,GO:0005774"
1665,Lus10017930,"GO:0005634,GO:0003700,GO:0043565"
1666,Lus10017908,"GO:0005634,GO:0003700,GO:0043565"
1667,Lus10017919,
1668,Lus10002040,
1669,Lus10002039,
1670,Lus10002043,
1671,Lus10000877,GO:0005634
1672,Lus10000554,
1673,Lus10009530,GO:0046872
1674,Lus10009523,
1675,Lus10009522,"GO:0005634,GO:0003700,GO:0043565,GO:0044212,GO:0030154,GO:0006355,GO:0009753,GO:0009751,GO:0009651"
1676,Lus10009547,"GO:0071782,GO:0016021,GO:0071786"
1677,Lus10009564,GO:0005509
1678,Lus10009551,GO:0016787
1679,Lus10009585,
1680,Lus10009529,GO:0016021
1681,Lus10009568,"GO:0009055,GO:0051536"
1682,Lus10009525,
1683,Lus10009521,"GO:0009507,GO:0031977,GO:0004124,GO:0006535,GO:0015979,GO:0009643,GO:0010310,GO:0090322"
1684,Lus10009584,
1685,Lus10009524,GO:0016021
1686,Lus10009565,"GO:0009055,GO:0051536"
1687,Lus10009588,"GO:0005829,GO:0047840,GO:0000287,GO:0006253,GO:0042262"
1688,Lus10009579,
1689,Lus10009526,"GO:0016301,GO:0016773"
1690,Lus10009527,"GO:0009507,GO:0005739"
1691,Lus10009580,
1692,Lus10009540,GO:0016021
1693,Lus10009575,"GO:0009507,GO:0016021"
1694,Lus10009544,GO:0016021
1695,Lus10009519,
1696,Lus10009546,"GO:0071782,GO:0016021,GO:0071786"
1697,Lus10012478,GO:0005576
1698,Lus10012458,
1699,Lus10012461,"GO:0016021,GO:0005524,GO:0004674"
1700,Lus10012441,
1701,Lus10012442,
1702,Lus10012479,GO:0005615
1703,Lus10012456,"GO:0005829,GO:0010349,GO:0016491,GO:0019853"
1704,Lus10012443,"GO:0016021,GO:0005886,GO:0015171,GO:0003333"
1705,Lus10012451,
1706,Lus10012444,"GO:0016021,GO:0005886,GO:0015171,GO:0003333"
1707,Lus10012476,"GO:0016021,GO:0005886,GO:0022857"
1708,Lus10012477,"GO:0005794,GO:0016413"
1709,Lus10012463,"GO:0022625,GO:0003723,GO:0000470"
1710,Lus10000157,"GO:0046658,GO:0009506"
1711,Lus10005195,"GO:0016021,GO:0015079"
1712,Lus10005216,
1713,Lus10005200,
1714,Lus10005208,
1715,Lus10005191,
1716,Lus10005199,
1717,Lus10005198,
1718,Lus10016305,"GO:0005739,GO:0015292,GO:0051560"
1719,Lus10016315,
1720,Lus10016303,"GO:0036513,GO:0046872,GO:0061630,GO:0044390,GO:0071712,GO:0006511"
1721,Lus10016307,"GO:0003700,GO:0009742,GO:0006351"
1722,Lus10016294,
1723,Lus10016297,
1724,Lus10016312,GO:0008526
1725,Lus10016311,"GO:0016021,GO:0004617,GO:0006520"
1726,Lus10000969,GO:0046872
1727,Lus10000972,GO:0005509
1728,Lus10015581,
1729,Lus10015605,
1730,Lus10015591,"GO:0005576,GO:0006952"
1731,Lus10015579,GO:0005854
1732,Lus10015598,
1733,Lus10015604,
1734,Lus10015606,
1735,Lus10015584,
1736,Lus10015572,GO:0005618
1737,Lus10015593,"GO:0009941,GO:0009706,GO:0042721,GO:0008320,GO:0045039,GO:0045036"
1738,Lus10015590,
1739,Lus10001413,
1740,Lus10001426,GO:0016021
1741,Lus10001418,
1742,Lus10001414,
1743,Lus10003817,GO:0016021
1744,Lus10003812,GO:0016021
1745,Lus10003797,
1746,Lus10003801,
1747,Lus10003806,
1748,Lus10003821,
1749,Lus10003796,"GO:0017176,GO:0006506"
1750,Lus10003816,"GO:0004843,GO:0016579"
1751,Lus10003793,GO:0016021
1752,Lus10001629,
1753,Lus10001623,
1754,Lus10001633,
1755,Lus10001628,"GO:0005623,GO:0005096,GO:0017137,GO:0090630,GO:0006886"
1756,Lus10001527,GO:0046983
1757,Lus10001529,"GO:0004553,GO:0005975"
1758,Lus10012091,"GO:0009507,GO:0009658,GO:0042793"
1759,Lus10005939,"GO:0004843,GO:0016579"
1760,Lus10005958,"GO:0000178,GO:0003723"
1761,Lus10005929,
1762,Lus10005953,"GO:0005737,GO:0005524,GO:0016887,GO:0042623,GO:0031072,GO:0051787,GO:0044183,GO:0051082,GO:0034605,GO:0034620,GO:0051085,GO:0042026,GO:0006986"
1763,Lus10005947,
1764,Lus10005952,"GO:0005794,GO:0016413"
1765,Lus10010398,GO:0080167
1766,Lus10010391,
1767,Lus10010385,GO:0008270
1768,Lus10004446,GO:0003723
1769,Lus10022995,GO:0016021
1770,Lus10023001,
1771,Lus10023013,
1772,Lus10023017,
1773,Lus10022985,
1774,Lus10022978,
1775,Lus10022977,
1776,Lus10022984,
1777,Lus10023002,"GO:0005634,GO:0003677"
1778,Lus10023016,"GO:0005737,GO:0034663,GO:0005788,GO:0016020,GO:0005634,GO:0005524,GO:0016887,GO:0042623,GO:0031072,GO:0051787,GO:0044183,GO:0051082,GO:0034605,GO:0034620,GO:0051085,GO:0030968,GO:0042026,GO:0006986,GO:0030433"
1779,Lus10022966,
1780,Lus10022971,
1781,Lus10022974,GO:0008270
1782,Lus10022968,GO:0016021
1783,Lus10022945,"GO:0005524,GO:0003723,GO:0003724,GO:0006401"
1784,Lus10000404,GO:0016021
1785,Lus10000405,GO:0016021
1786,Lus10002514,"GO:0005634,GO:0045786,GO:0045839,GO:0032875"
1787,Lus10002519,
1788,Lus10002520,
1789,Lus10002515,
1790,Lus10032661,
1791,Lus10032558,GO:0030170
1792,Lus10032513,
1793,Lus10032560,"GO:0005634,GO:0031386,GO:0044389,GO:0016925"
1794,Lus10032494,"GO:0005739,GO:0034551,GO:0070131"
1795,Lus10032644,
1796,Lus10032527,
1797,Lus10032638,"GO:0019005,GO:0016567,GO:0031146,GO:0006511"
1798,Lus10032623,"GO:0036459,GO:0016579,GO:0006511"
1799,Lus10032477,"GO:0016021,GO:0006629"
1800,Lus10032523,"GO:0016021,GO:0005509,GO:0022857"
1801,Lus10032487,
1802,Lus10032618,"GO:0005739,GO:0016554,GO:0080156"
1803,Lus10032577,"GO:0009941,GO:0042721,GO:0008320,GO:0045039,GO:0045036"
1804,Lus10032536,
1805,Lus10032470,
1806,Lus10032612,"GO:0016021,GO:0020037,GO:0046872"
1807,Lus10032604,
1808,Lus10032495,
1809,Lus10032602,
1810,Lus10032440,"GO:0016779,GO:0009058"
1811,Lus10032594,GO:0072546
1812,Lus10032508,
1813,Lus10032563,"GO:0005768,GO:0043231,GO:0016020,GO:0009506,GO:0005509,GO:0005525,GO:0032456,GO:0006897,GO:0042538,GO:0051260"
1814,Lus10032496,
1815,Lus10032647,
1816,Lus10032474,"GO:0055037,GO:0017112"
1817,Lus10032582,"GO:0005744,GO:0004721,GO:0030150"
1818,Lus10032501,GO:0016021
1819,Lus10032637,
1820,Lus10032458,
1821,Lus10032531,"GO:0008270,GO:0009451"
1822,Lus10032557,GO:0016021
1823,Lus10032451,"GO:0005789,GO:0016021"
1824,Lus10032652,GO:0006306
1825,Lus10032530,"GO:0016021,GO:0016757,GO:0006486"
1826,Lus10032607,
1827,Lus10032619,"GO:0005739,GO:0016554,GO:0080156"
1828,Lus10032484,
1829,Lus10032522,"GO:0016021,GO:0005347,GO:0005509"
1830,Lus10032556,"GO:0016021,GO:0016491"
1831,Lus10032609,"GO:0005634,GO:0046872,GO:0035064,GO:0006325"
1832,Lus10032561,"GO:0005634,GO:0031386,GO:0044389,GO:0016925"
1833,Lus10032587,
1834,Lus10032525,GO:0055114
1835,Lus10032648,
1836,Lus10032608,"GO:0050660,GO:0004499,GO:0050661"
1837,Lus10032526,"GO:0005739,GO:0006121,GO:0034553,GO:0018293,GO:0006099"
1838,Lus10032471,
1839,Lus10032583,"GO:0016021,GO:0006535"
1840,Lus10032666,GO:0016021
1841,Lus10032490,
1842,Lus10032500,
1843,Lus10032505,"GO:0019901,GO:0000079"
1844,Lus10032662,GO:0016021
1845,Lus10032671,GO:0016021
1846,Lus10032534,
1847,Lus10032601,GO:0016021
1848,Lus10032546,GO:0000911
1849,Lus10032603,"GO:0016021,GO:0016757,GO:0006004"
1850,Lus10022138,
1851,Lus10022128,
1852,Lus10022116,GO:0071249
1853,Lus10022095,
1854,Lus10022134,"GO:0031464,GO:0016021,GO:0016567"
1855,Lus10022106,
1856,Lus10022097,"GO:0005634,GO:0003700,GO:0043565"
1857,Lus10022124,GO:0009451
1858,Lus10022114,
1859,Lus10011942,"GO:0005730,GO:0003677,GO:0008270,GO:0000122,GO:0006364"
1860,Lus10011953,"GO:0016021,GO:0005886,GO:0055085"
1861,Lus10011952,"GO:0016021,GO:0005886,GO:0055085"
1862,Lus10011943,
1863,Lus10011949,"GO:0016021,GO:0008236"
1864,Lus10011932,GO:0016021
1865,Lus10000035,
1866,Lus10001340,GO:0051011
1867,Lus10001328,
1868,Lus10006035,GO:0016021
1869,Lus10006025,"GO:0009507,GO:0005768,GO:0016021,GO:0005802"
1870,Lus10006044,
1871,Lus10006042,
1872,Lus10006039,"GO:0005524,GO:0004672"
1873,Lus10006043,
1874,Lus10041769,
1875,Lus10041444,
1876,Lus10041490,"GO:0005524,GO:0004672"
1877,Lus10041678,
1878,Lus10041607,"GO:0016787,GO:0046856"
1879,Lus10041727,
1880,Lus10041695,
1881,Lus10041813,
1882,Lus10041500,GO:0005634
1883,Lus10041569,"GO:0009507,GO:0005524,GO:0016301,GO:0004849,GO:0044211,GO:0009116,GO:0044206"
1884,Lus10041875,
1885,Lus10041882,"GO:0005737,GO:0003856,GO:0009073,GO:0009423"
1886,Lus10041898,GO:0016491
1887,Lus10041889,
1888,Lus10041671,
1889,Lus10041480,"GO:0009507,GO:0016021"
1890,Lus10041632,GO:0016787
1891,Lus10041572,
1892,Lus10041472,
1893,Lus10041624,GO:0009909
1894,Lus10041707,
1895,Lus10041774,"GO:0030176,GO:0047874,GO:0008610,GO:0006487"
1896,Lus10041510,
1897,Lus10041823,"GO:0005737,GO:0008446,GO:0042351,GO:0019673"
1898,Lus10041827,"GO:0016844,GO:0009058"
1899,Lus10041869,
1900,Lus10041610,GO:0005854
1901,Lus10041818,
1902,Lus10041483,
1903,Lus10041841,
1904,Lus10041816,
1905,Lus10041585,GO:0009570
1906,Lus10041573,"GO:0071013,GO:0071014,GO:0000974,GO:0071007,GO:0000349,GO:0000398"
1907,Lus10041557,
1908,Lus10041895,
1909,Lus10041833,
1910,Lus10041581,"GO:0016021,GO:0005886,GO:0015171,GO:0003333"
1911,Lus10041615,"GO:0005737,GO:0005524,GO:0016887,GO:0042623,GO:0031072,GO:0051787,GO:0044183,GO:0051082,GO:0034605,GO:0034620,GO:0051085,GO:0042026,GO:0006986"
1912,Lus10041542,
1913,Lus10041887,
1914,Lus10041786,
1915,Lus10041488,GO:0016021
1916,Lus10041429,GO:0009507
1917,Lus10041868,
1918,Lus10041756,"GO:0005680,GO:0031145,GO:0007049,GO:0051301,GO:0070979"
1919,Lus10041527,
1920,Lus10041795,GO:0005739
1921,Lus10041532,GO:0020037
1922,Lus10041578,
1923,Lus10041575,
1924,Lus10041692,
1925,Lus10041505,GO:0016021
1926,Lus10041554,
1927,Lus10041495,
1928,Lus10041740,"GO:0005634,GO:0003700,GO:0043565"
1929,Lus10041791,"GO:0005524,GO:0016740"
1930,Lus10041916,
1931,Lus10041723,"GO:0005634,GO:0003700,GO:0003676"
1932,Lus10041838,
1933,Lus10041476,GO:0016021
1934,Lus10041812,"GO:0005739,GO:0005774,GO:0046872"
1935,Lus10041447,
1936,Lus10041697,
1937,Lus10041669,
1938,Lus10041917,GO:0016491
1939,Lus10041611,GO:0008146
1940,Lus10041438,GO:0016021
1941,Lus10041555,
1942,Lus10041884,GO:0071249
1943,Lus10041435,"GO:0003824,GO:0003677"
1944,Lus10041733,
1945,Lus10041443,"GO:0003676,GO:0007275"
1946,Lus10041430,
1947,Lus10041747,GO:0003824
1948,Lus10041779,
1949,Lus10041484,
1950,Lus10041867,GO:0008270
1951,Lus10041540,"GO:0005634,GO:0003700,GO:0043565"
1952,Lus10041729,"GO:0050660,GO:0004499,GO:0050661"
1953,Lus10041625,
1954,Lus10041503,GO:0005634
1955,Lus10041442,"GO:0008104,GO:0015031"
1956,Lus10041693,
1957,Lus10041673,
1958,Lus10041797,"GO:0005739,GO:0003723,GO:0000179,GO:0031167"
1959,Lus10041609,
1960,Lus10041689,"GO:0005634,GO:0046872,GO:0042803,GO:0004842,GO:0033523,GO:0010390,GO:0045087,GO:0009965,GO:0010162,GO:0010228"
1961,Lus10041768,
1962,Lus10041888,"GO:0005634,GO:0003677"
1963,Lus10041709,"GO:0005634,GO:0003677,GO:0003700,GO:0071281,GO:0009873"
1964,Lus10041920,"GO:0009959,GO:0009639"
1965,Lus10041428,"GO:0005737,GO:0005524,GO:0004817,GO:0006423"
1966,Lus10041523,"GO:0004072,GO:0009089,GO:0009088"
1967,Lus10041785,GO:0016021
1968,Lus10041903,"GO:0005773,GO:0006624"
1969,Lus10041539,GO:0005886
1970,Lus10041640,
1971,Lus10041730,GO:0045892
1972,Lus10041556,"GO:0071819,GO:0005643,GO:0000124,GO:0070390,GO:0003682,GO:0003713,GO:0016578,GO:0016973,GO:0045893,GO:0006357,GO:0006368"
1973,Lus10041832,
1974,Lus10041694,
1975,Lus10041835,
1976,Lus10041899,"GO:0005576,GO:0006952"
1977,Lus10041772,
1978,Lus10041703,
1979,Lus10041839,
1980,Lus10041583,"GO:0005762,GO:0003735"
1981,Lus10041446,GO:0016021
1982,Lus10041876,
1983,Lus10041461,
1984,Lus10041800,GO:0016021
1985,Lus10041892,
1986,Lus10041485,"GO:0005634,GO:0003677"
1987,Lus10041914,"GO:0005737,GO:0005634,GO:0005524,GO:0005509,GO:0009931,GO:0005516,GO:0004683,GO:0009738,GO:0035556,GO:0018105,GO:0046777"
1988,Lus10041519,GO:0016021
1989,Lus10041454,"GO:0000427,GO:0042793"
1990,Lus10041814,
1991,Lus10041537,GO:0016021
1992,Lus10041473,GO:0016787
1993,Lus10041763,GO:0003824
1994,Lus10041901,"GO:0005576,GO:0006952"
1995,Lus10041617,
1996,Lus10041468,"GO:0008104,GO:0015031"
1997,Lus10041451,"GO:0047150,GO:0008898,GO:0008270,GO:0009086,GO:0033528"
1998,Lus10041590,
[truncated: 9,408 more rows]
