# Supplementary material for: Transcriptomic profiling of susceptible and resistant flax seedlings after Fusarium oxysporum lini infection
Source: PLoS One. 2021 Jan 26;16(1):e0246052. doi: 10.1371/journal.pone.0246052 (PMC7837494; doi:10.1371/journal.pone.0246052)
Supplement: S4 Table — (XLSX) [file pone.0246052.s006.xlsx]

## Sheet: 1versus_nie_vas2
Unnamed: 0	baseMean	log2FoldChange	lfcSE	stat	pvalue	padj	change	Description	GO_num
Lus10003587.g.BGIv1.0	255.408	10.7273	1.18625	9.04298	1.52461e-19	1.13563e-18	up	3.2.1.14 - Chitinase / Poly-beta-glucosaminidase (1 of 64)	GO:0016998 - cell wall macromolecule catabolic process;GO:0006032 - chitin catabolic process;GO:0004568 - chitinase activity
Lus10012679.g.BGIv1.0	86.3552	9.16188	1.20161	7.62464	2.44718e-14	1.44066e-13	up	PTHR33227:SF4 - F12F1.21 PROTEIN (1 of 2)
Lus10024714.g.BGIv1.0	84.8991	9.13646	1.202	7.60107	2.93687e-14	1.72116e-13	up	PTHR21495//PTHR21495:SF70 - NUCLEOPORIN-RELATED // SUBFAMILY NOT NAMED (1 of 3)	GO:0048046 - apoplast
Lus10030354.g.BGIv1.0	37.9812	8.94086	1.23614	7.23289	4.72833e-13	2.58887e-12	up	PF00197 - Trypsin and protease inhibitor (Kunitz_legume) (1 of 21)	GO:0004866 - endopeptidase inhibitor activity
Lus10012132.g.BGIv1.0	33.7412	8.77102	1.23948	7.07635	1.48001e-12	7.86953e-12	up	?
Lus10043362.g.BGIv1.0	65.8027	8.76801	1.20944	7.24966	4.17816e-13	2.29487e-12	up	1.14.13.121 - Premnaspirodiene oxygenase / Hyoscymus muticus premnaspirodiene oxygenase (1 of 43)	GO:0055114 - oxidation-reduction process;GO:0020037 - heme binding;GO:0016705 - oxidoreductase activity, acting on paired donors, with incorporation or reduction of molecular oxygen;GO:0005506 - iron ion binding
Lus10031234.g.BGIv1.0	849.877	8.65685	0.38134	22.7011	4.36521e-114	1.3609e-112	up	PTHR10353//PTHR10353:SF81 - GLYCOSYL HYDROLASE // SUBFAMILY NOT NAMED (1 of 3)	GO:0005975 - carbohydrate metabolic process;GO:0004553 - hydrolase activity, hydrolyzing O-glycosyl compounds
Lus10005037.g.BGIv1.0	3789.02	8.51052	0.173224	49.13	0	0	up	1.14.11.19 - Leucocyanidin oxygenase / Leucoanthocyanidin dioxygenase (1 of 6)	GO:0055114 - oxidation-reduction process;GO:0016491 - oxidoreductase activity
Lus10031810.g.BGIv1.0	431.421	8.26231	0.472997	17.468	2.5116e-68	4.95205e-67	up	K00454 - lipoxygenase (LOX2S) (1 of 9)	GO:0005515 - protein binding;GO:0055114 - oxidation-reduction process;GO:0046872 - metal ion binding;GO:0016702 - oxidoreductase activity, acting on single donors with incorporation of molecular oxygen, incorporation of two atoms of oxygen
Lus10022755.g.BGIv1.0	23.1132	8.22315	1.27273	6.46101	1.04004e-10	4.9185e-10	up	PF07107 - Wound-induced protein WI12 (WI12) (1 of 5)
Lus10028631.g.BGIv1.0	334.046	8.21584	0.523847	15.6837	1.95639e-55	3.31297e-54	up	K00430 - peroxidase (E1.11.1.7) (1 of 94)	GO:0055114 - oxidation-reduction process;GO:0020037 - heme binding;GO:0006979 - response to oxidative stress;GO:0004601 - peroxidase activity
Lus10010443.g.BGIv1.0	22.0435	8.15559	1.27023	6.42059	1.35749e-10	6.37595e-10	up	PF07714//PF12819 - Protein tyrosine kinase (Pkinase_Tyr) // Carbohydrate-binding protein of the ER (Malectin_like) (1 of 11)	GO:0006468 - protein phosphorylation;GO:0004672 - protein kinase activity
Lus10042301.g.BGIv1.0	2061.1	8.05853	0.201664	39.9602	0	0	up	PF00197 - Trypsin and protease inhibitor (Kunitz_legume) (1 of 21)	GO:0004866 - endopeptidase inhibitor activity
Lus10004808.g.BGIv1.0	1910.66	8.00256	0.204912	39.0536	0	0	up	PTHR10209:SF134 - 2-OXOGLUTARATE (2OG) AND FE(II)-DEPENDENT OXYGENASE-LIKE PROTEIN (1 of 4)	GO:0055114 - oxidation-reduction process;GO:0016491 - oxidoreductase activity
Lus10006579.g.BGIv1.0	19.5062	7.97914	1.27887	6.2392	4.3981e-10	1.99138e-09	up	K14516 - ethylene-responsive transcription factor 1 (ERF1) (1 of 7)	GO:0006355 - regulation of transcription, DNA-templated;GO:0003700 - DNA-binding transcription factor activity
Lus10027807.g.BGIv1.0	4662.63	7.97585	0.334991	23.8092	2.68348e-125	9.02143e-124	up	PTHR10209:SF134 - 2-OXOGLUTARATE (2OG) AND FE(II)-DEPENDENT OXYGENASE-LIKE PROTEIN (1 of 4)	GO:0055114 - oxidation-reduction process;GO:0016491 - oxidoreductase activity
Lus10011090.g.BGIv1.0	384.929	7.96073	0.450018	17.6898	5.02581e-70	1.01732e-68	up	PF00197 - Trypsin and protease inhibitor (Kunitz_legume) (1 of 21)	GO:0004866 - endopeptidase inhibitor activity
Lus10007892.g.BGIv1.0	2734.16	7.94389	0.169303	46.9213	0	0	up	PF00197 - Trypsin and protease inhibitor (Kunitz_legume) (1 of 21)	GO:0004866 - endopeptidase inhibitor activity
Lus10022021.g.BGIv1.0	37.1109	7.94039	1.23224	6.44384	1.16486e-10	5.491e-10	up	PTHR10641//PTHR10641:SF523 - MYB-LIKE DNA-BINDING PROTEIN MYB // SUBFAMILY NOT NAMED (1 of 8)
Lus10042204.g.BGIv1.0	68.101	7.92168	1.05455	7.51191	5.82688e-14	3.36565e-13	up	4.2.3.22 - Germacradienol synthase / Germacradienol/germacrene-D synthase (1 of 9)	GO:0016829 - lyase activity;GO:0010333 - terpene synthase activity;GO:0008152 - metabolic process;GO:0000287 - magnesium ion binding
Lus10002839.g.BGIv1.0	642.745	7.91025	0.343718	23.0138	3.3904e-117	1.08291e-115	up	KOG0156 - Cytochrome P450 CYP2 subfamily (1 of 184)	GO:0055114 - oxidation-reduction process;GO:0020037 - heme binding;GO:0016705 - oxidoreductase activity, acting on paired donors, with incorporation or reduction of molecular oxygen;GO:0005506 - iron ion binding
Lus10008233.g.BGIv1.0	35.7253	7.88403	1.23581	6.37965	1.77496e-10	8.2644e-10	up	?
Lus10013731.g.BGIv1.0	388.238	7.84668	0.433071	18.1187	2.26964e-73	4.76885e-72	up	PF00197 - Trypsin and protease inhibitor (Kunitz_legume) (1 of 21)	GO:0004866 - endopeptidase inhibitor activity
Lus10009129.g.BGIv1.0	17.7437	7.84084	1.32988	5.89588	3.72682e-09	1.57867e-08	up	PTHR10641:SF526 - TRANSCRIPTION FACTOR MYB113-RELATED (1 of 8)	GO:0005634 - nucleus;GO:0003700 - DNA-binding transcription factor activity;GO:0043565 - sequence-specific DNA binding;GO:0044212 - transcription regulatory region DNA binding;GO:0030154 - cell differentiation
Lus10026357.g.BGIv1.0	2446.85	7.83853	0.172547	45.4283	0	0	up	PF00197 - Trypsin and protease inhibitor (Kunitz_legume) (1 of 21)	GO:0004866 - endopeptidase inhibitor activity
Lus10007902.g.BGIv1.0	2297.67	7.74765	0.172714	44.8582	0	0	up	PF00197 - Trypsin and protease inhibitor (Kunitz_legume) (1 of 21)	GO:0004866 - endopeptidase inhibitor activity
Lus10009902.g.BGIv1.0	32.2471	7.73687	1.23849	6.24702	4.18347e-10	1.89773e-09	up	PTHR31388:SF37 - PEROXIDASE 4-RELATED (1 of 10)	GO:0055114 - oxidation-reduction process;GO:0020037 - heme binding;GO:0006979 - response to oxidative stress;GO:0004601 - peroxidase activity
Lus10023308.g.BGIv1.0	16.3248	7.72306	1.3052	5.91716	3.27555e-09	1.39367e-08	up	PTHR34777:SF1 - VQ MOTIF-CONTAINING PROTEIN (1 of 2)
Lus10041511.g.BGIv1.0	56.5683	7.65054	1.06196	7.20414	5.84096e-13	3.17803e-12	up	K09755 - ferulate-5-hydroxylase (CYP84A, F5H) (1 of 4)	GO:0055114 - oxidation-reduction process;GO:0020037 - heme binding;GO:0016705 - oxidoreductase activity, acting on paired donors, with incorporation or reduction of molecular oxygen;GO:0005506 - iron ion binding
Lus10025503.g.BGIv1.0	420.247	7.54417	0.377469	19.9862	7.26158e-89	1.77173e-87	up	PF07468 - Agglutinin domain (Agglutinin) (1 of 19)
Lus10042128.g.BGIv1.0	14.2967	7.53008	1.31907	5.70864	1.13881e-08	4.62935e-08	up	PTHR13935//PTHR13935:SF59 - ACHAETE-SCUTE TRANSCRIPTION FACTOR-RELATED // SUBFAMILY NOT NAMED (1 of 1)	GO:0046983 - protein dimerization activity;GO:0003677 - DNA binding
Lus10013333.g.BGIv1.0	232.527	7.52062	0.502165	14.9764	1.04751e-50	1.64765e-49	up	PTHR33209:SF1 - SERINE PROTEASE SPPA, CHLOROPLASTIC (1 of 8)	GO:0008233 - peptidase activity;GO:0006508 - proteolysis
Lus10013730.g.BGIv1.0	512.461	7.50761	0.33755	22.2415	1.36431e-109	4.07239e-108	up	PF00197 - Trypsin and protease inhibitor (Kunitz_legume) (1 of 21)	GO:0004866 - endopeptidase inhibitor activity
Lus10013770.g.BGIv1.0	1956.73	7.4955	0.17241	43.475	0	0	up	PF00197 - Trypsin and protease inhibitor (Kunitz_legume) (1 of 21)	GO:0004866 - endopeptidase inhibitor activity
Lus10043308.g.BGIv1.0	298.017	7.46127	0.437419	17.0575	3.07585e-65	5.87715e-64	up	PF00067 - Cytochrome P450 (p450) (1 of 443)	GO:0055114 - oxidation-reduction process;GO:0020037 - heme binding;GO:0016705 - oxidoreductase activity, acting on paired donors, with incorporation or reduction of molecular oxygen;GO:0005506 - iron ion binding
Lus10033071.g.BGIv1.0	13.6021	7.45988	1.32315	5.63795	1.72088e-08	6.89847e-08	up	PF13456 - Reverse transcriptase-like (RVT_3) (1 of 46)
Lus10038429.g.BGIv1.0	13.246	7.42108	1.32337	5.60773	2.04998e-08	8.16768e-08	up	?
Lus10018545.g.BGIv1.0	13.0997	7.40428	1.32831	5.57422	2.48643e-08	9.8293e-08	up	PTHR10641//PTHR10641:SF584 - MYB-LIKE DNA-BINDING PROTEIN MYB // SUBFAMILY NOT NAMED (1 of 6)	GO:0005634 - nucleus;GO:0003700 - DNA-binding transcription factor activity;GO:0043565 - sequence-specific DNA binding;GO:0044212 - transcription regulatory region DNA binding;GO:0030154 - cell differentiation
Lus10002342.g.BGIv1.0	379.119	7.39504	0.378795	19.5226	7.06085e-85	1.66592e-83	up	PTHR31808:SF2 - F21O3.2 PROTEIN-RELATED (1 of 5)
Lus10007890.g.BGIv1.0	993.754	7.39301	0.236039	31.3211	2.40733e-215	1.37849e-213	up	PF00197 - Trypsin and protease inhibitor (Kunitz_legume) (1 of 21)	GO:0004866 - endopeptidase inhibitor activity
Lus10008926.g.BGIv1.0	70.139	7.37595	0.872092	8.45777	2.72546e-17	1.85335e-16	up	?
Lus10013297.g.BGIv1.0	12.7963	7.3723	1.33153	5.5367	3.08232e-08	1.20816e-07	up	PF00249 - Myb-like DNA-binding domain (Myb_DNA-binding) (1 of 373)
Lus10032015.g.BGIv1.0	11.7751	7.24973	1.35207	5.36196	8.23224e-08	3.10977e-07	up	PF07883 - Cupin domain (Cupin_2) (1 of 56)	GO:0048046 - apoplast;GO:0005618 - cell wall;GO:0030145 - manganese ion binding;GO:0045735 - nutrient reservoir activity
Lus10006926.g.BGIv1.0	191.237	7.23679	0.506834	14.2784	2.98292e-46	4.32625e-45	up	4.2.3.19 - Ent-kaurene synthase / Ent-kaurene synthetase B (1 of 22)
Lus10012547.g.BGIv1.0	11.3103	7.19292	1.3435	5.35385	8.61012e-08	3.24814e-07	up	PTHR31221:SF25 - WRKY TRANSCRIPTION FACTOR 45-RELATED (1 of 4)	GO:0043565 - sequence-specific DNA binding;GO:0006355 - regulation of transcription, DNA-templated;GO:0003700 - DNA-binding transcription factor activity
Lus10040120.g.BGIv1.0	11.3042	7.19229	1.34908	5.33127	9.75273e-08	3.6629e-07	up	1.14.13.121 - Premnaspirodiene oxygenase / Hyoscymus muticus premnaspirodiene oxygenase (1 of 43)	GO:0055114 - oxidation-reduction process;GO:0020037 - heme binding;GO:0016705 - oxidoreductase activity, acting on paired donors, with incorporation or reduction of molecular oxygen;GO:0005506 - iron ion binding
Lus10010715.g.BGIv1.0	61.4248	7.1833	0.878023	8.18122	2.80989e-16	1.81565e-15	up	PTHR11014//PTHR11014:SF85 - PEPTIDASE M20 FAMILY MEMBER // SUBFAMILY NOT NAMED (1 of 4)	GO:0016787 - hydrolase activity;GO:0008152 - metabolic process
Lus10038446.g.BGIv1.0	21.5698	7.1515	1.28117	5.58203	2.37734e-08	9.41847e-08	up	1.3.3.8 - Tetrahydroberberine oxidase / THB oxidase (1 of 42)	GO:0055114 - oxidation-reduction process;GO:0050660 - flavin adenine dinucleotide binding;GO:0016491 - oxidoreductase activity
Lus10027722.g.BGIv1.0	10.9206	7.14235	1.35115	5.28611	1.24945e-07	4.6453e-07	up	PF00847 - AP2 domain (AP2) (1 of 230)	GO:0006355 - regulation of transcription, DNA-templated;GO:0003700 - DNA-binding transcription factor activity
Lus10039209.g.BGIv1.0	7413.21	7.10425	0.0803466	88.42	0	0	up	PF00197 - Trypsin and protease inhibitor (Kunitz_legume) (1 of 21)	GO:0004866 - endopeptidase inhibitor activity
Lus10018783.g.BGIv1.0	58.1898	7.10225	0.882712	8.04595	8.55808e-16	5.41201e-15	up	PF00280 - Potato inhibitor I family (potato_inhibit) (1 of 12)	GO:0009611 - response to wounding;GO:0004867 - serine-type endopeptidase inhibitor activity
Lus10003267.g.BGIv1.0	29882.6	7.08517	0.0428891	165.198	0	0	up	PTHR31238:SF44 - GERMIN-LIKE PROTEIN SUBFAMILY 1 MEMBER 13-RELATED (1 of 14)	GO:0048046 - apoplast;GO:0005618 - cell wall;GO:0030145 - manganese ion binding;GO:0045735 - nutrient reservoir activity
Lus10022302.g.BGIv1.0	6321.11	7.08494	0.0859611	82.4203	0	0	up	PF00197//PF04446//PF14413 - Trypsin and protease inhibitor (Kunitz_legume) // tRNAHis guanylyltransferase (Thg1) // Thg1 C terminal domain (Thg1C) (1 of 1)	GO:0008193 - tRNA guanylyltransferase activity;GO:0006400 - tRNA modification;GO:0000287 - magnesium ion binding;GO:0004866 - endopeptidase inhibitor activity
Lus10030931.g.BGIv1.0	3602.24	7.07757	0.112468	62.9298	0	0	up	PF01357//PF03330 - Pollen allergen (Pollen_allerg_1) // Rare lipoprotein A (RlpA)-like double-psi beta-barrel (DPBB_1) (1 of 57)	GO:0005576 - extracellular region
Lus10031599.g.BGIv1.0	339.376	7.06064	0.362766	19.4633	2.2465e-84	5.25953e-83	up	?
Lus10006796.g.BGIv1.0	10.1857	7.04463	1.3965	5.04449	4.54742e-07	1.61401e-06	up	PF00847 - AP2 domain (AP2) (1 of 230)	GO:0006355 - regulation of transcription, DNA-templated;GO:0003700 - DNA-binding transcription factor activity
Lus10042907.g.BGIv1.0	19.9434	7.04024	1.27829	5.50754	3.63887e-08	1.41761e-07	up	PTHR31190:SF21 - ETHYLENE-RESPONSIVE TRANSCRIPTION FACTOR 13 (1 of 19)	GO:0006355 - regulation of transcription, DNA-templated;GO:0003700 - DNA-binding transcription factor activity
Lus10018784.g.BGIv1.0	10.1736	7.03938	1.36485	5.15761	2.50121e-07	9.08525e-07	up	PF00280 - Potato inhibitor I family (potato_inhibit) (1 of 12)	GO:0009611 - response to wounding;GO:0004867 - serine-type endopeptidase inhibitor activity
Lus10015633.g.BGIv1.0	10.0118	7.0156	1.38122	5.07926	3.78907e-07	1.35567e-06	up	PTHR10992:SF776 - ESTERASE KAI2-RELATED (1 of 6)	GO:0080167 - response to karrikin
Lus10011986.g.BGIv1.0	109.386	7.01347	0.624948	11.2225	3.1624e-29	3.21942e-28	up	PTHR10209//PTHR10209:SF176 - OXIDOREDUCTASE, 2OG-FE II OXYGENASE FAMILY PROTEIN // SUBFAMILY NOT NAMED (1 of 3)	GO:0055114 - oxidation-reduction process;GO:0016491 - oxidoreductase activity
Lus10009079.g.BGIv1.0	19.1202	6.97913	1.28388	5.43598	5.44974e-08	2.08786e-07	up	PTHR34052:SF1 - AUXIN RESPONSE FACTOR 30-RELATED (1 of 2)	GO:0009055 - electron transfer activity
Lus10023496.g.BGIv1.0	9.71064	6.97383	1.38473	5.03622	4.74809e-07	1.68228e-06	up	?
Lus10026324.g.BGIv1.0	33.5328	6.89751	1.09888	6.27685	3.45492e-10	1.57547e-09	up	PTHR11206//PTHR11206:SF181 - MULTIDRUG RESISTANCE PROTEIN // SUBFAMILY NOT NAMED (1 of 4)
Lus10024715.g.BGIv1.0	1588.19	6.88829	0.158701	43.4044	0	0	up	PTHR21495//PTHR21495:SF70 - NUCLEOPORIN-RELATED // SUBFAMILY NOT NAMED (1 of 3)	GO:0048046 - apoplast
Lus10017231.g.BGIv1.0	99.414	6.87544	0.633244	10.8575	1.8373e-27	1.77671e-26	up	PTHR21495:SF71 - DIRIGENT PROTEIN 1-RELATED (1 of 6)	GO:0048046 - apoplast
Lus10032794.g.BGIv1.0	8.92888	6.85283	1.39568	4.91001	9.10702e-07	3.13473e-06	up	K01183 - chitinase (E3.2.1.14) (1 of 29)	GO:0016998 - cell wall macromolecule catabolic process;GO:0006032 - chitin catabolic process;GO:0004568 - chitinase activity
Lus10006549.g.BGIv1.0	11723.2	6.85108	0.0615938	111.23	0	0	up	PTHR31238:SF44 - GERMIN-LIKE PROTEIN SUBFAMILY 1 MEMBER 13-RELATED (1 of 14)	GO:0045735 - nutrient reservoir activity
Lus10013922.g.BGIv1.0	17.4401	6.84463	1.28671	5.3195	1.04054e-07	3.89797e-07	up	2.4.1.324 - 7-deoxyloganetin glucosyltransferase / UGT85A24 (1 of 35)	GO:0016758 - transferase activity, transferring hexosyl groups;GO:0008152 - metabolic process
Lus10006897.g.BGIv1.0	8.76906	6.82597	1.39539	4.89179	9.99223e-07	3.42489e-06	up	?
Lus10029850.g.BGIv1.0	7018.12	6.81553	0.201459	33.8308	6.95433e-251	4.56234e-249	up	PF00582 - Universal stress protein family (Usp) (1 of 65)	GO:0006950 - response to stress
Lus10006550.g.BGIv1.0	16727.2	6.80762	0.0503134	135.304	0	0	up	PTHR31238:SF44 - GERMIN-LIKE PROTEIN SUBFAMILY 1 MEMBER 13-RELATED (1 of 14)	GO:0045735 - nutrient reservoir activity
Lus10005608.g.BGIv1.0	702.377	6.78627	0.232918	29.1359	1.25962e-186	6.15897e-185	up	PF00407 - Pathogenesis-related protein Bet v I family (Bet_v_1) (1 of 55)	GO:0009607 - response to biotic stimulus;GO:0006952 - defense response
Lus10006127.g.BGIv1.0	8.23669	6.73421	1.41669	4.75347	1.99956e-06	6.6251e-06	up	PF00847 - AP2 domain (AP2) (1 of 230)	GO:0006355 - regulation of transcription, DNA-templated;GO:0003700 - DNA-binding transcription factor activity
Lus10013771.g.BGIv1.0	8.17055	6.72435	1.41161	4.76361	1.90156e-06	6.31993e-06	up	PTHR23024//PTHR23024:SF174 - MEMBER OF 'GDXG' FAMILY OF LIPOLYTIC ENZYMES // SUBFAMILY NOT NAMED (1 of 4)	GO:0016787 - hydrolase activity;GO:0008152 - metabolic process
Lus10027144.g.BGIv1.0	8.12949	6.71817	1.41258	4.75595	1.97516e-06	6.54843e-06	up	?
Lus10014323.g.BGIv1.0	905.638	6.69005	0.198797	33.6528	2.84071e-248	1.84046e-246	up	PF04788//PF07690 - Protein of unknown function (DUF620) (DUF620) // Major Facilitator Superfamily (MFS_1) (1 of 1)	GO:0055085 - transmembrane transport;GO:0016021 - integral component of membrane
Lus10038501.g.BGIv1.0	273.937	6.67824	0.606734	11.0069	3.54095e-28	3.50121e-27	up	PTHR32227:SF85 - GLYCOSYL HYDROLASES FAMILY PROTEIN (1 of 4)	GO:0005975 - carbohydrate metabolic process;GO:0004553 - hydrolase activity, hydrolyzing O-glycosyl compounds
Lus10039210.g.BGIv1.0	6568.75	6.67375	0.0756822	88.1812	0	0	up	PF00197 - Trypsin and protease inhibitor (Kunitz_legume) (1 of 21)	GO:0004866 - endopeptidase inhibitor activity
Lus10020959.g.BGIv1.0	43.2112	6.67009	0.902714	7.38893	1.48011e-13	8.35606e-13	up	K10206 - LL-diaminopimelate aminotransferase (E2.6.1.83) (1 of 3)	GO:0030170 - pyridoxal phosphate binding;GO:0009058 - biosynthetic process
Lus10011830.g.BGIv1.0	7.81481	6.65926	1.43896	4.62784	3.695e-06	1.19252e-05	up	PTHR31190:SF26 - ETHYLENE-RESPONSIVE TRANSCRIPTION FACTOR ERF096 (1 of 4)	GO:0006355 - regulation of transcription, DNA-templated;GO:0003700 - DNA-binding transcription factor activity
Lus10039163.g.BGIv1.0	4872.23	6.64475	0.264862	25.0876	6.79093e-139	2.48202e-137	up	PF00197 - Trypsin and protease inhibitor (Kunitz_legume) (1 of 21)	GO:0004866 - endopeptidase inhibitor activity
Lus10022259.g.BGIv1.0	7.73243	6.64134	1.47678	4.49716	6.88657e-06	2.16081e-05	up	PTHR10641//PTHR10641:SF531 - MYB-LIKE DNA-BINDING PROTEIN MYB // SUBFAMILY NOT NAMED (1 of 3)	GO:0005634 - nucleus;GO:0043565 - sequence-specific DNA binding
Lus10030185.g.BGIv1.0	901.915	6.61556	0.193942	34.1111	5.05842e-255	3.38552e-253	up	PTHR10209:SF196 - F3H7.17 PROTEIN (1 of 1)	GO:0055114 - oxidation-reduction process;GO:0016491 - oxidoreductase activity
Lus10004150.g.BGIv1.0	7.39624	6.58056	1.4277	4.60921	4.04204e-06	1.29832e-05	up	PTHR11945:SF174 - PROTEIN AGAMOUS-LIKE 48-RELATED (1 of 6)	GO:0046983 - protein dimerization activity;GO:0003677 - DNA binding
Lus10016819.g.BGIv1.0	26.6889	6.56253	1.11045	5.90977	3.4259e-09	1.45509e-08	up	?
Lus10033544.g.BGIv1.0	7.00687	6.50257	1.43917	4.51827	6.23474e-06	1.96542e-05	up	PF01535 - PPR repeat (PPR) (1 of 695)
Lus10013732.g.BGIv1.0	917.41	6.49177	0.184919	35.106	5.45784e-270	3.88071e-268	up	PF00197 - Trypsin and protease inhibitor (Kunitz_legume) (1 of 21)	GO:0004866 - endopeptidase inhibitor activity
Lus10034231.g.BGIv1.0	13.6821	6.48753	1.40392	4.62101	3.81883e-06	1.22966e-05	up	PF14633//PF14635//PF14639 - SH2 domain (SH2_2) // Helix-hairpin-helix motif (HHH_7) // Holliday-junction resolvase-like of SPT6 (YqgF) (1 of 1)	GO:0032784 - regulation of DNA-templated transcription, elongation;GO:0006357 - regulation of transcription by RNA polymerase II
Lus10014709.g.BGIv1.0	6.78477	6.45699	1.45099	4.45007	8.58412e-06	2.6639e-05	up	PTHR23050//PTHR23050:SF211 - CALCIUM BINDING PROTEIN // SUBFAMILY NOT NAMED (1 of 3)	GO:0005509 - calcium ion binding
Lus10024672.g.BGIv1.0	6.46844	6.38564	1.46749	4.35139	1.35276e-05	4.10133e-05	up	PTHR22814//PTHR22814:SF92 - COPPER TRANSPORT PROTEIN ATOX1-RELATED // SUBFAMILY NOT NAMED (1 of 1)	GO:0046872 - metal ion binding;GO:0030001 - metal ion transport
Lus10031237.g.BGIv1.0	1169.11	6.38196	0.159709	39.9599	0	0	up	1.13.11.12 - Linoleate 13S-lipoxygenase / Lipoxidase (1 of 18)	GO:0055114 - oxidation-reduction process;GO:0046872 - metal ion binding;GO:0016702 - oxidoreductase activity, acting on single donors with incorporation of molecular oxygen, incorporation of two atoms of oxygen
Lus10026032.g.BGIv1.0	1108.49	6.37853	0.169599	37.6095	0	0	up	PTHR23500:SF154 - POLYOL TRANSPORTER 3-RELATED (1 of 6)	GO:0055085 - transmembrane transport;GO:0022857 - transmembrane transporter activity;GO:0016021 - integral component of membrane
Lus10020826.g.BGIv1.0	846.702	6.35497	0.184802	34.3879	3.82183e-259	2.61058e-257	up	K00430 - peroxidase (E1.11.1.7) (1 of 94)	GO:0055114 - oxidation-reduction process;GO:0020037 - heme binding;GO:0006979 - response to oxidative stress;GO:0004601 - peroxidase activity
Lus10042376.g.BGIv1.0	6.22842	6.33267	1.56082	4.05728	4.96486e-05	0.000140364	up	K14488 - SAUR family protein (SAUR) (1 of 68)	GO:0009733 - response to auxin
Lus10020831.g.BGIv1.0	238.504	6.32414	0.345586	18.2998	8.31045e-75	1.77063e-73	up	PTHR33227:SF4 - F12F1.21 PROTEIN (1 of 2)
Lus10030355.g.BGIv1.0	465.63	6.32211	0.250205	25.2677	7.23098e-141	2.68866e-139	up	PF00197 - Trypsin and protease inhibitor (Kunitz_legume) (1 of 21)	GO:0004866 - endopeptidase inhibitor activity
Lus10003439.g.BGIv1.0	45.2611	6.31843	0.802623	7.87223	3.48373e-15	2.13639e-14	up	PTHR11817:SF5 - PYRUVATE KINASE-RELATED (1 of 9)	GO:0030955 - potassium ion binding;GO:0006096 - glycolytic process;GO:0004743 - pyruvate kinase activity;GO:0000287 - magnesium ion binding
Lus10030779.g.BGIv1.0	451.964	6.27875	0.249859	25.1292	2.38568e-139	8.74573e-138	up	?
Lus10002576.g.BGIv1.0	658.862	6.27514	0.20802	30.166	6.60909e-200	3.43899e-198	up	PTHR33077:SF6 - PROTEIN TIFY 9 (1 of 2)
Lus10035738.g.BGIv1.0	5.81591	6.23464	1.49494	4.17048	3.03957e-05	8.81792e-05	up	PTHR22950//PTHR22950:SF219 - AMINO ACID TRANSPORTER // SUBFAMILY NOT NAMED (1 of 1)	GO:0016021 - integral component of membrane
Lus10028611.g.BGIv1.0	11.4225	6.22756	1.34151	4.64222	3.44686e-06	1.11629e-05	up	PTHR31992:SF8 - DOF ZINC FINGER PROTEIN DOF1.1-RELATED (1 of 6)	GO:0006355 - regulation of transcription, DNA-templated;GO:0003677 - DNA binding
Lus10015012.g.BGIv1.0	5.74233	6.21821	1.58903	3.91322	9.10728e-05	0.000249416	up	PTHR11552:SF141 - GLUCOSE-METHANOL-CHOLINE (GMC) OXIDOREDUCTASE FAMILY PROTEIN (1 of 7)	GO:0055114 - oxidation-reduction process;GO:0016614 - oxidoreductase activity, acting on CH-OH group of donors;GO:0050660 - flavin adenine dinucleotide binding
Lus10026147.g.BGIv1.0	1936.6	6.20649	0.122219	50.7817	0	0	up	PTHR11783//PTHR11783:SF89 - SULFOTRANSFERASE SULT // SUBFAMILY NOT NAMED (1 of 2)	GO:0008146 - sulfotransferase activity
Lus10003939.g.BGIv1.0	62.7607	6.20522	0.652679	9.50731	1.95663e-21	1.56273e-20	up	PF04570 - zinc-finger of the FCS-type, C2-C2 (zf-FLZ) (1 of 18)
Lus10039331.g.BGIv1.0	52.1164	6.20427	0.722758	8.58416	9.15028e-18	6.35623e-17	up	PF03106 - WRKY DNA -binding domain (WRKY) (1 of 108)	GO:0043565 - sequence-specific DNA binding;GO:0006355 - regulation of transcription, DNA-templated;GO:0003700 - DNA-binding transcription factor activity
Lus10041067.g.BGIv1.0	209.02	6.20271	0.364755	17.0052	7.51876e-65	1.42915e-63	up	PTHR11709:SF94 - LACCASE-15 (1 of 4)	GO:0005507 - copper ion binding;GO:0055114 - oxidation-reduction process;GO:0016491 - oxidoreductase activity
Lus10021314.g.BGIv1.0	5.67538	6.19728	1.4955	4.14395	3.41372e-05	9.85273e-05	up	KOG0725 - Reductases with broad range of substrate specificities (1 of 96)	GO:0016491 - oxidoreductase activity
Lus10031238.g.BGIv1.0	111.518	6.15721	0.48239	12.764	2.60534e-37	3.19974e-36	up	1.13.11.12 - Linoleate 13S-lipoxygenase / Lipoxidase (1 of 18)	GO:0055114 - oxidation-reduction process;GO:0046872 - metal ion binding;GO:0016702 - oxidoreductase activity, acting on single donors with incorporation of molecular oxygen, incorporation of two atoms of oxygen
Lus10038917.g.BGIv1.0	1900.76	6.15354	0.118661	51.8583	0	0	up	PTHR31707:SF11 - PECTINESTERASE/PECTINESTERASE INHIBITOR 17-RELATED (1 of 3)	GO:0004857 - enzyme inhibitor activity;GO:0042545 - cell wall modification;GO:0030599 - pectinesterase activity;GO:0005618 - cell wall
Lus10031616.g.BGIv1.0	10.8196	6.14993	1.34803	4.56218	5.06263e-06	1.60857e-05	up	PF12609 - Wound-induced protein (DUF3774) (1 of 27)
Lus10017826.g.BGIv1.0	5.46154	6.14273	1.57829	3.89201	9.94164e-05	0.00027093	up	K13691 - pathogen-inducible salicylic acid glucosyltransferase [EC:2.4.1.-] Glc b1-2 SA (SGT1) (1 of 4)	GO:0016758 - transferase activity, transferring hexosyl groups;GO:0008152 - metabolic process
Lus10027062.g.BGIv1.0	10.7697	6.1426	2.5965	2.36572	0.0179951	0.0337562	up	PTHR19241:SF257 - ABC TRANSPORTER G FAMILY MEMBER 9 (1 of 4)	GO:0016887 - ATPase activity;GO:0005524 - ATP binding
Lus10011013.g.BGIv1.0	8843.81	6.12655	0.0582683	105.144	0	0	up	PTHR31692:SF10 - EXPANSIN-LIKE B1 (1 of 8)	GO:0005576 - extracellular region
Lus10040037.g.BGIv1.0	5.38576	6.12537	1.53786	3.98305	6.80362e-05	0.000189485	up	PTHR23344:SF5 - GLYCEROPHOSPHODIESTER PHOSPHODIESTERASE LIKE 6-RELATED (1 of 5)	GO:0008081 - phosphoric diester hydrolase activity;GO:0006629 - lipid metabolic process;GO:0008889 - glycerophosphodiester phosphodiesterase activity
Lus10032192.g.BGIv1.0	250.608	6.08179	0.318309	19.1066	2.22605e-81	5.09075e-80	up	PF00106 - short chain dehydrogenase (adh_short) (1 of 81)	GO:0016491 - oxidoreductase activity;GO:0008152 - metabolic process
Lus10010105.g.BGIv1.0	335.516	6.03645	0.272498	22.1523	9.91918e-109	2.93679e-107	up	1.1.3.37 - D-arabinono-1,4-lactone oxidase / D-arabinono-gamma-lactone oxidase (1 of 10)	GO:0055114 - oxidation-reduction process;GO:0016020 - membrane;GO:0003885 - D-arabinono-1,4-lactone oxidase activity;GO:0050660 - flavin adenine dinucleotide binding;GO:0016491 - oxidoreductase activity
Lus10021339.g.BGIv1.0	5.06971	6.03526	1.53297	3.93697	8.25154e-05	0.000227123	up	K01193 - beta-fructofuranosidase (E3.2.1.26, sacA) (1 of 12)	GO:0004553 - hydrolase activity, hydrolyzing O-glycosyl compounds;GO:0005975 - carbohydrate metabolic process
Lus10023281.g.BGIv1.0	5.00248	6.01203	1.67495	3.58938	0.00033146	0.000842357	up	PF00756 - Putative esterase (Esterase) (1 of 1)	GO:0016787 - hydrolase activity;GO:0006629 - lipid metabolic process
Lus10035289.g.BGIv1.0	3973.08	6.00714	0.15264	39.3549	0	0	up	K10528 - hydroperoxide lyase (HPL) (1 of 3)	GO:0055114 - oxidation-reduction process;GO:0020037 - heme binding;GO:0016705 - oxidoreductase activity, acting on paired donors, with incorporation or reduction of molecular oxygen;GO:0005506 - iron ion binding
Lus10006567.g.BGIv1.0	125.218	5.97861	0.434883	13.7476	5.2639e-43	7.24824e-42	up	?
Lus10031389.g.BGIv1.0	4.86827	5.97709	1.53894	3.88391	0.000102791	0.000279494	up	?
Lus10021196.g.BGIv1.0	163.087	5.97224	0.665374	8.97577	2.81379e-19	2.07178e-18	up	PTHR31190:SF26 - ETHYLENE-RESPONSIVE TRANSCRIPTION FACTOR ERF096 (1 of 4)	GO:0006355 - regulation of transcription, DNA-templated;GO:0003700 - DNA-binding transcription factor activity
Lus10005774.g.BGIv1.0	9.51964	5.96062	1.37591	4.33213	1.47672e-05	4.45496e-05	up	PTHR10209:SF174 - 2-OXOGLUTARATE (2OG) AND FE(II)-DEPENDENT OXYGENASE SUPERFAMILY PROTEIN-RELATED (1 of 7)	GO:0055114 - oxidation-reduction process;GO:0016491 - oxidoreductase activity
Lus10009937.g.BGIv1.0	2171.49	5.93117	0.105974	55.9682	0	0	up	K00430 - peroxidase (E1.11.1.7) (1 of 94)	GO:0055114 - oxidation-reduction process;GO:0020037 - heme binding;GO:0006979 - response to oxidative stress;GO:0004601 - peroxidase activity
Lus10039208.g.BGIv1.0	681.684	5.90234	0.182604	32.3232	3.30121e-229	1.99693e-227	up	PF00197 - Trypsin and protease inhibitor (Kunitz_legume) (1 of 21)	GO:0004866 - endopeptidase inhibitor activity
Lus10010544.g.BGIv1.0	195.688	5.9011	0.339763	17.3683	1.43459e-67	2.80882e-66	up	KOG0725 - Reductases with broad range of substrate specificities (1 of 96)	GO:0016491 - oxidoreductase activity
Lus10016839.g.BGIv1.0	456.634	5.89257	0.221597	26.5914	8.5301e-156	3.53573e-154	up	PF00407 - Pathogenesis-related protein Bet v I family (Bet_v_1) (1 of 55)	GO:0009607 - response to biotic stimulus;GO:0006952 - defense response
Lus10012705.g.BGIv1.0	50.7552	5.88893	0.668746	8.80593	1.29771e-18	9.33267e-18	up	?
Lus10005525.g.BGIv1.0	50.6073	5.88814	0.661492	8.90131	5.5191e-19	4.02147e-18	up	?
Lus10016883.g.BGIv1.0	13102.5	5.87647	0.0498942	117.778	0	0	up	3.2.1.39 - Glucan endo-1,3-beta-D-glucosidase / Laminarinase (1 of 112)	GO:0005975 - carbohydrate metabolic process;GO:0004553 - hydrolase activity, hydrolyzing O-glycosyl compounds
Lus10021345.g.BGIv1.0	16.3683	5.85036	1.16703	5.01302	5.35817e-07	1.88817e-06	up	PTHR19375:SF219 - MEDIATOR OF RNA POLYMERASE II TRANSCRIPTION SUBUNIT 37A-RELATED (1 of 12)	GO:0016592 - mediator complex;GO:0005524 - ATP binding;GO:0009860 - pollen tube growth
Lus10036396.g.BGIv1.0	424.889	5.84244	0.226958	25.7424	3.92259e-146	1.5077e-144	up	PTHR11751:SF284 - 1-AMINOCYCLOPROPANE-1-CARBOXYLATE SYNTHASE-LIKE PROTEIN 1 (1 of 2)	GO:0030170 - pyridoxal phosphate binding;GO:0009058 - biosynthetic process
Lus10011555.g.BGIv1.0	120.989	5.82356	0.424813	13.7085	9.02793e-43	1.23612e-41	up	PF05678 - VQ motif (VQ) (1 of 42)
Lus10021193.g.BGIv1.0	424.665	5.8196	0.423257	13.7496	5.12192e-43	7.05541e-42	up	K14516 - ethylene-responsive transcription factor 1 (ERF1) (1 of 7)	GO:0006355 - regulation of transcription, DNA-templated;GO:0003700 - DNA-binding transcription factor activity
Lus10015632.g.BGIv1.0	256.65	5.8132	0.289797	20.0595	1.66597e-89	4.10871e-88	up	K13248 - pyridoxal phosphate phosphatase PHOSPHO2 (PHOSPHO2) (1 of 5)	GO:0016791 - phosphatase activity;GO:0008152 - metabolic process
Lus10025923.g.BGIv1.0	127.704	5.80378	0.426877	13.5959	4.23574e-42	5.7287e-41	up	KOG0156 - Cytochrome P450 CYP2 subfamily (1 of 184)	GO:0055114 - oxidation-reduction process;GO:0020037 - heme binding;GO:0016705 - oxidoreductase activity, acting on paired donors, with incorporation or reduction of molecular oxygen;GO:0005506 - iron ion binding
Lus10033658.g.BGIv1.0	4.31634	5.80195	1.63538	3.54777	0.000388513	0.000977608	up	2.3.1.84 - Alcohol O-acetyltransferase / AATASE (1 of 62)	GO:0016747 - transferase activity, transferring acyl groups other than amino-acyl groups
Lus10031239.g.BGIv1.0	832.089	5.78871	0.259032	22.3475	1.27721e-110	3.84068e-109	up	1.13.11.12 - Linoleate 13S-lipoxygenase / Lipoxidase (1 of 18)	GO:0005515 - protein binding;GO:0055114 - oxidation-reduction process;GO:0046872 - metal ion binding;GO:0016702 - oxidoreductase activity, acting on single donors with incorporation of molecular oxygen, incorporation of two atoms of oxygen
Lus10018546.g.BGIv1.0	8.36423	5.77052	1.39873	4.12555	3.69843e-05	0.00010619	up	PTHR10641//PTHR10641:SF584 - MYB-LIKE DNA-BINDING PROTEIN MYB // SUBFAMILY NOT NAMED (1 of 6)	GO:0005634 - nucleus;GO:0003700 - DNA-binding transcription factor activity;GO:0043565 - sequence-specific DNA binding;GO:0044212 - transcription regulatory region DNA binding;GO:0030154 - cell differentiation
Lus10022015.g.BGIv1.0	38.6175	5.75976	0.741864	7.7639	8.23567e-15	4.94411e-14	up	PF00847 - AP2 domain (AP2) (1 of 230)	GO:0006355 - regulation of transcription, DNA-templated;GO:0003700 - DNA-binding transcription factor activity
Lus10011185.g.BGIv1.0	257.387	5.75549	0.633864	9.08001	1.0856e-19	8.12611e-19	up	PTHR10015//PTHR10015:SF155 - HEAT SHOCK TRANSCRIPTION FACTOR // SUBFAMILY NOT NAMED (1 of 2)	GO:0043565 - sequence-specific DNA binding;GO:0006355 - regulation of transcription, DNA-templated;GO:0005634 - nucleus;GO:0003700 - DNA-binding transcription factor activity
Lus10013594.g.BGIv1.0	266.845	5.74271	0.279073	20.5778	4.3375e-94	1.12769e-92	up	PF00106 - short chain dehydrogenase (adh_short) (1 of 81)	GO:0016491 - oxidoreductase activity;GO:0008152 - metabolic process
Lus10002667.g.BGIv1.0	8.21476	5.74195	1.41148	4.06802	4.74137e-05	0.000134338	up	K13066 - caffeic acid 3-O-methyltransferase (E2.1.1.68, COMT) (1 of 5)	GO:0046983 - protein dimerization activity;GO:0008171 - O-methyltransferase activity
Lus10037651.g.BGIv1.0	4.12923	5.73755	1.62593	3.52877	0.000417491	0.00104612	up	PTHR10992:SF776 - ESTERASE KAI2-RELATED (1 of 6)	GO:0080167 - response to karrikin
Lus10010255.g.BGIv1.0	252.622	5.70298	0.286689	19.8926	4.71584e-88	1.14372e-86	up	?
Lus10004322.g.BGIv1.0	22.1514	5.6941	0.960699	5.92704	3.0844e-09	1.31433e-08	up	1.14.13.72 - Methylsterol monooxygenase / Methylsterol hydroxylase (1 of 10)	GO:0055114 - oxidation-reduction process;GO:0016491 - oxidoreductase activity;GO:0006633 - fatty acid biosynthetic process;GO:0005506 - iron ion binding
Lus10007235.g.BGIv1.0	847.814	5.69166	0.155952	36.4962	1.2731e-291	9.85936e-290	up	PTHR22950:SF278 - AMINO ACID PERMEASE 1-RELATED (1 of 10)	GO:0016021 - integral component of membrane;GO:0005886 - plasma membrane;GO:0015172 - acidic amino acid transmembrane transporter activity;GO:0015175 - neutral amino acid transmembrane transporter activity;GO:0015810 - aspartate transmembrane transport;GO:0015827 - tryptophan transport
Lus10019270.g.BGIv1.0	208.647	5.68496	0.629802	9.02658	1.77124e-19	1.31584e-18	up	PF05678 - VQ motif (VQ) (1 of 42)
Lus10037121.g.BGIv1.0	51.1323	5.68042	0.6292	9.02799	1.74846e-19	1.29971e-18	up	PTHR11260:SF201 - GLUTATHIONE S-TRANSFERASE F14-RELATED (1 of 4)	GO:0005515 - protein binding
Lus10034229.g.BGIv1.0	936.517	5.66627	0.222079	25.5147	1.35577e-143	5.1353e-142	up	4.2.3.19 - Ent-kaurene synthase / Ent-kaurene synthetase B (1 of 22)	GO:0016829 - lyase activity;GO:0010333 - terpene synthase activity;GO:0008152 - metabolic process;GO:0000287 - magnesium ion binding
Lus10041163.g.BGIv1.0	99.3516	5.6652	0.934316	6.06348	1.3321e-09	5.83238e-09	up	?
Lus10015746.g.BGIv1.0	72.4777	5.66355	0.522425	10.8409	2.20317e-27	2.12544e-26	up	2.4.1.203 - Trans-zeatin O-beta-D-glucosyltransferase / Zeatin O-glucosyltransferase (1 of 22)	GO:0016758 - transferase activity, transferring hexosyl groups;GO:0008152 - metabolic process
Lus10034230.g.BGIv1.0	2823.14	5.6595	0.142902	39.6041	0	0	up	1.14.13.121 - Premnaspirodiene oxygenase / Hyoscymus muticus premnaspirodiene oxygenase (1 of 43)	GO:0055114 - oxidation-reduction process;GO:0020037 - heme binding;GO:0016705 - oxidoreductase activity, acting on paired donors, with incorporation or reduction of molecular oxygen;GO:0005506 - iron ion binding
Lus10030463.g.BGIv1.0	3.88619	5.65247	1.63092	3.46582	0.000528618	0.00130583	up	4.1.2.10 - (R)-mandelonitrile lyase / Mandelonitrile benzaldehyde-lyase (1 of 7)	GO:0055114 - oxidation-reduction process;GO:0050660 - flavin adenine dinucleotide binding;GO:0016614 - oxidoreductase activity, acting on CH-OH group of donors
Lus10030187.g.BGIv1.0	3.88067	5.65073	1.68111	3.36131	0.000775726	0.00186497	up	PF08100 - Dimerisation domain (Dimerisation) (1 of 35)	GO:0046983 - protein dimerization activity
Lus10035293.g.BGIv1.0	3.87378	5.64853	1.67337	3.37554	0.000736707	0.00177655	up	PF07883 - Cupin domain (Cupin_2) (1 of 56)	GO:0048046 - apoplast;GO:0005618 - cell wall;GO:0030145 - manganese ion binding;GO:0045735 - nutrient reservoir activity
Lus10039713.g.BGIv1.0	3.86	5.64412	1.66529	3.38927	0.000700799	0.00169545	up	4.2.3.106 - (E)-beta-ocimene synthase / Beta-ocimene synthase (1 of 3)	GO:0016829 - lyase activity;GO:0010333 - terpene synthase activity;GO:0008152 - metabolic process;GO:0000287 - magnesium ion binding
Lus10007910.g.BGIv1.0	406.676	5.64202	0.221745	25.4437	8.28027e-143	3.12985e-141	up	PTHR11751:SF284 - 1-AMINOCYCLOPROPANE-1-CARBOXYLATE SYNTHASE-LIKE PROTEIN 1 (1 of 2)	GO:0030170 - pyridoxal phosphate binding;GO:0009058 - biosynthetic process
Lus10021394.g.BGIv1.0	537.865	5.63088	0.190286	29.5917	1.91052e-192	9.61217e-191	up	PTHR31642:SF57 - SPERMIDINE HYDROXYCINNAMOYL TRANSFERASE (1 of 5)	GO:0016747 - transferase activity, transferring acyl groups other than amino-acyl groups
Lus10041973.g.BGIv1.0	273.249	5.61877	0.558924	10.0528	8.92664e-24	7.75811e-23	up	PTHR24015:SF419 - NUCLEOTIDE-DIPHOSPHO-SUGAR TRANSFERASE DOMAIN-CONTAINING PROTEIN-RELATED (1 of 9)	GO:0000139 - Golgi membrane;GO:0016757 - transferase activity, transferring glycosyl groups;GO:0071555 - cell wall organization
Lus10039234.g.BGIv1.0	68.0671	5.60943	1.14541	4.8973	9.71648e-07	3.33288e-06	up	PTHR24282:SF15 - CYTOCHROME P450, FAMILY 715, SUBFAMILY A, POLYPEPTIDE 1 (1 of 3)	GO:0055114 - oxidation-reduction process;GO:0020037 - heme binding;GO:0016705 - oxidoreductase activity, acting on paired donors, with incorporation or reduction of molecular oxygen;GO:0005506 - iron ion binding
Lus10019310.g.BGIv1.0	69.1792	5.59881	0.533521	10.4941	9.197e-26	8.47398e-25	up	?
Lus10007888.g.BGIv1.0	2191.02	5.58651	0.0944768	59.1311	0	0	up	PF00197 - Trypsin and protease inhibitor (Kunitz_legume) (1 of 21)	GO:0004866 - endopeptidase inhibitor activity
Lus10005925.g.BGIv1.0	7.25966	5.56517	1.46031	3.81096	0.000138429	0.000369997	up	PTHR10015:SF199 - HEAT STRESS TRANSCRIPTION FACTOR A-1B-RELATED (1 of 2)	GO:0043565 - sequence-specific DNA binding;GO:0006355 - regulation of transcription, DNA-templated;GO:0005634 - nucleus;GO:0003700 - DNA-binding transcription factor activity
Lus10024428.g.BGIv1.0	330.479	5.56028	0.242908	22.8904	5.7844e-116	1.82994e-114	up	PTHR26374:SF198 - ZINC FINGER PROTEIN ZAT11 (1 of 1)	GO:0003676 - nucleic acid binding;GO:0010200 - response to chitin
Lus10004908.g.BGIv1.0	1809.82	5.55093	0.103987	53.3812	0	0	up	KOG0725 - Reductases with broad range of substrate specificities (1 of 96)	GO:0016491 - oxidoreductase activity
Lus10013740.g.BGIv1.0	206.68	5.53946	0.303854	18.2306	2.94842e-74	6.23821e-73	up	?
Lus10033581.g.BGIv1.0	139.315	5.53633	0.365571	15.1444	8.25573e-52	1.32426e-50	up	2.5.1.29 - Geranylgeranyl diphosphate synthase / Geranylgeranyl-PP synthetase (1 of 18)
Lus10034376.g.BGIv1.0	3.53733	5.5144	1.67775	3.28678	0.00101339	0.00239437	up	PTHR31682:SF3 - UDP-ARABINOPYRANOSE MUTASE 1-RELATED (1 of 10)	GO:0030244 - cellulose biosynthetic process;GO:0016866 - intramolecular transferase activity
Lus10009468.g.BGIv1.0	3.48993	5.49785	1.6681	3.29587	0.000981171	0.00232292	up	PTHR31985:SF3 - ETHYLENE-RESPONSIVE TRANSCRIPTION FACTOR ERF019-RELATED (1 of 3)	GO:0006355 - regulation of transcription, DNA-templated;GO:0003700 - DNA-binding transcription factor activity
Lus10040382.g.BGIv1.0	161.041	5.49281	0.340368	16.1379	1.38255e-58	2.44568e-57	up	PTHR10209//PTHR10209:SF123 - OXIDOREDUCTASE, 2OG-FE II OXYGENASE FAMILY PROTEIN // SUBFAMILY NOT NAMED (1 of 8)	GO:0055114 - oxidation-reduction process;GO:0016491 - oxidoreductase activity
Lus10010278.g.BGIv1.0	10874.1	5.48282	0.0775426	70.7073	0	0	up	PTHR13683:SF268 - EUKARYOTIC ASPARTYL PROTEASE FAMILY PROTEIN (1 of 11)	GO:0006508 - proteolysis;GO:0004190 - aspartic-type endopeptidase activity
Lus10004280.g.BGIv1.0	1345.17	5.48261	0.120128	45.6395	0	0	up	PTHR11601//PTHR11601:SF24 - CYSTEINE DESULFURYLASE // SUBFAMILY NOT NAMED (1 of 2)	GO:0003824 - catalytic activity
Lus10000193.g.BGIv1.0	2953.99	5.48067	0.0851938	64.3318	0	0	up	PTHR22595:SF34 - BASIC ENDOCHITINASE B (1 of 10)	GO:0016998 - cell wall macromolecule catabolic process;GO:0006032 - chitin catabolic process;GO:0004568 - chitinase activity
Lus10022303.g.BGIv1.0	12.6247	5.45646	1.18645	4.59896	4.24597e-06	1.35976e-05	up	KOG0156 - Cytochrome P450 CYP2 subfamily (1 of 184)	GO:0055114 - oxidation-reduction process;GO:0020037 - heme binding;GO:0016705 - oxidoreductase activity, acting on paired donors, with incorporation or reduction of molecular oxygen;GO:0005506 - iron ion binding
Lus10038915.g.BGIv1.0	3829.06	5.45008	0.0718729	75.8294	0	0	up	PTHR31080:SF19 - PLANT INVERTASE/PECTIN METHYLESTERASE INHIBITOR SUPERFAMILY PROTEIN (1 of 5)	GO:0004857 - enzyme inhibitor activity
Lus10030587.g.BGIv1.0	3.37559	5.44493	1.73563	3.13715	0.001706	0.00389218	up	PF07714//PF08263//PF13855 - Protein tyrosine kinase (Pkinase_Tyr) // Leucine rich repeat N-terminal domain (LRRNT_2) // Leucine rich repeat (LRR_8) (1 of 39)	GO:0005515 - protein binding;GO:0006468 - protein phosphorylation;GO:0004672 - protein kinase activity
Lus10024012.g.BGIv1.0	3.36897	5.44242	1.72605	3.1531	0.00161544	0.00369828	up	PF01657 - Salt stress response/antifungal (Stress-antifung) (1 of 114)
Lus10021060.g.BGIv1.0	105.981	5.44075	0.410407	13.257	4.11199e-40	5.3625e-39	up	PTHR27007:SF56 - L-TYPE LECTIN-DOMAIN CONTAINING RECEPTOR KINASE S.5-RELATED (1 of 6)	GO:0030246 - carbohydrate binding;GO:0006468 - protein phosphorylation;GO:0005524 - ATP binding;GO:0004672 - protein kinase activity
Lus10031471.g.BGIv1.0	31.044	5.43867	0.764132	7.11744	1.09946e-12	5.88242e-12	up	PTHR32278:SF2 - F-BOX PROTEIN PP2-B13-RELATED (1 of 9)
Lus10037749.g.BGIv1.0	3.3483	5.43474	1.72733	3.14633	0.00165335	0.00377986	up	3.2.1.39 - Glucan endo-1,3-beta-D-glucosidase / Laminarinase (1 of 112)	GO:0005975 - carbohydrate metabolic process;GO:0004553 - hydrolase activity, hydrolyzing O-glycosyl compounds
Lus10029318.g.BGIv1.0	3.3483	5.43474	1.72733	3.14633	0.00165335	0.00377986	up	PTHR31190:SF21 - ETHYLENE-RESPONSIVE TRANSCRIPTION FACTOR 13 (1 of 19)	GO:0006355 - regulation of transcription, DNA-templated;GO:0003700 - DNA-binding transcription factor activity
Lus10018786.g.BGIv1.0	852.631	5.42999	0.143917	37.73	0	0	up	PF00280 - Potato inhibitor I family (potato_inhibit) (1 of 12)	GO:0009611 - response to wounding;GO:0004867 - serine-type endopeptidase inhibitor activity
Lus10021313.g.BGIv1.0	113.635	5.41445	1.21153	4.4691	7.85507e-06	2.4489e-05	up	KOG0725 - Reductases with broad range of substrate specificities (1 of 96)	GO:0016491 - oxidoreductase activity
Lus10001510.g.BGIv1.0	384.133	5.40933	0.214668	25.1986	4.14866e-140	1.53165e-138	up	PTHR11746//PTHR11746:SF99 - O-METHYLTRANSFERASE // SUBFAMILY NOT NAMED (1 of 22)	GO:0046983 - protein dimerization activity;GO:0008171 - O-methyltransferase activity
Lus10032786.g.BGIv1.0	704.691	5.40558	0.159265	33.9408	1.66564e-252	1.10265e-250	up	K00430 - peroxidase (E1.11.1.7) (1 of 94)	GO:0055114 - oxidation-reduction process;GO:0020037 - heme binding;GO:0006979 - response to oxidative stress;GO:0004601 - peroxidase activity
Lus10015218.g.BGIv1.0	6.49581	5.40339	1.46906	3.67812	0.000234958	0.000610248	up	?
Lus10004069.g.BGIv1.0	77.5755	5.37618	0.477362	11.2623	2.01484e-29	2.06499e-28	up	?
Lus10041831.g.BGIv1.0	88.7436	5.37273	0.455016	11.8078	3.55761e-32	3.89809e-31	up	PTHR22595:SF34 - BASIC ENDOCHITINASE B (1 of 10)	GO:0016998 - cell wall macromolecule catabolic process;GO:0006032 - chitin catabolic process;GO:0004568 - chitinase activity
Lus10033582.g.BGIv1.0	314.253	5.36723	0.237392	22.6091	3.5253e-113	1.08605e-111	up	2.5.1.29 - Geranylgeranyl diphosphate synthase / Geranylgeranyl-PP synthetase (1 of 18)	GO:0008299 - isoprenoid biosynthetic process
Lus10040043.g.BGIv1.0	6.27318	5.34689	1.5724	3.40047	0.000672713	0.0016327	up	K15803 - (-)-germacrene D synthase (GERD) (1 of 3)	GO:0016829 - lyase activity;GO:0010333 - terpene synthase activity;GO:0008152 - metabolic process;GO:0000287 - magnesium ion binding
Lus10013165.g.BGIv1.0	52.2539	5.3456	0.574184	9.30992	1.27931e-20	9.9497e-20	up	PF00069//PF08263 - Protein kinase domain (Pkinase) // Leucine rich repeat N-terminal domain (LRRNT_2) (1 of 30)	GO:0006468 - protein phosphorylation;GO:0005524 - ATP binding;GO:0004672 - protein kinase activity
Lus10031475.g.BGIv1.0	3.14108	5.34345	1.79692	2.97367	0.00294258	0.00642908	up	PTHR13832:SF198 - PROTEIN PHOSPHATASE 2C 34-RELATED (1 of 7)	GO:0003824 - catalytic activity;GO:0006470 - protein dephosphorylation;GO:0004722 - protein serine/threonine phosphatase activity
Lus10041416.g.BGIv1.0	250.269	5.34295	0.259481	20.5909	3.31307e-94	8.63197e-93	up	?
Lus10024872.g.BGIv1.0	3.12703	5.33768	1.71631	3.10998	0.00187098	0.00423862	up	?
Lus10017981.g.BGIv1.0	423.128	5.33539	0.204622	26.0744	7.10964e-150	2.81882e-148	up	PTHR24015:SF419 - NUCLEOTIDE-DIPHOSPHO-SUGAR TRANSFERASE DOMAIN-CONTAINING PROTEIN-RELATED (1 of 9)	GO:0000139 - Golgi membrane;GO:0016757 - transferase activity, transferring glycosyl groups;GO:0071555 - cell wall organization
Lus10029808.g.BGIv1.0	17.4111	5.33427	0.979937	5.44348	5.22505e-08	2.00493e-07	up	PF00249 - Myb-like DNA-binding domain (Myb_DNA-binding) (1 of 373)
Lus10019234.g.BGIv1.0	3.11407	5.33264	1.77474	3.00474	0.00265808	0.00585908	up	PF00139 - Legume lectin domain (Lectin_legB) (1 of 72)	GO:0030246 - carbohydrate binding
Lus10010285.g.BGIv1.0	2283.83	5.33172	0.0896307	59.4854	0	0	up	?
Lus10027220.g.BGIv1.0	3.10663	5.32969	1.71538	3.10701	0.00188992	0.00427754	up	PF13912 - C2H2-type zinc finger (zf-C2H2_6) (1 of 52)
Lus10033178.g.BGIv1.0	3.07246	5.31596	1.75523	3.02864	0.00245655	0.00545376	up	?
Lus10035526.g.BGIv1.0	3.05923	5.31041	1.7937	2.96059	0.00307047	0.00669606	up	2.4.1.228 - Lactosylceramide 4-alpha-galactosyltransferase / Histo-blood group P(k) UDP-galactose (1 of 5)	GO:0016021 - integral component of membrane
Lus10015209.g.BGIv1.0	101.433	5.29754	0.411582	12.8712	6.5408e-38	8.12057e-37	up	PTHR32278:SF2 - F-BOX PROTEIN PP2-B13-RELATED (1 of 9)
Lus10006105.g.BGIv1.0	2163.42	5.28203	0.0910368	58.0208	0	0	up	PTHR11732//PTHR11732:SF226 - ALDO/KETO REDUCTASE // SUBFAMILY NOT NAMED (1 of 8)	GO:0016491 - oxidoreductase activity
Lus10018713.g.BGIv1.0	16.636	5.26858	1.01373	5.19721	2.02302e-07	7.40359e-07	up	1.14.13.53 - 4'-methoxyisoflavone 2'-hydroxylase / Isoflavone 2'-monooxygenase (1 of 1)	GO:0055114 - oxidation-reduction process;GO:0020037 - heme binding;GO:0016705 - oxidoreductase activity, acting on paired donors, with incorporation or reduction of molecular oxygen;GO:0005506 - iron ion binding
Lus10004306.g.BGIv1.0	297.344	5.26131	0.241734	21.7649	4.99411e-105	1.4355e-103	up	?
Lus10032331.g.BGIv1.0	3094.05	5.26035	0.0764378	68.8187	0	0	up	PTHR21495//PTHR21495:SF70 - NUCLEOPORIN-RELATED // SUBFAMILY NOT NAMED (1 of 3)	GO:0048046 - apoplast
Lus10031613.g.BGIv1.0	88.0824	5.26018	0.427941	12.2918	1.00187e-34	1.16124e-33	up	PF12609 - Wound-induced protein (DUF3774) (1 of 27)
Lus10041044.g.BGIv1.0	10.8789	5.25561	1.24737	4.21335	2.51615e-05	7.38189e-05	up	PTHR31985:SF3 - ETHYLENE-RESPONSIVE TRANSCRIPTION FACTOR ERF019-RELATED (1 of 3)	GO:0006355 - regulation of transcription, DNA-templated;GO:0003700 - DNA-binding transcription factor activity
Lus10002868.g.BGIv1.0	2.9187	5.23921	1.76174	2.97388	0.00294058	0.00642548	up	PTHR31376:SF3 - PURINE PERMEASE 4-RELATED (1 of 2)	GO:0016021 - integral component of membrane;GO:0005215 - transporter activity
Lus10013593.g.BGIv1.0	616.312	5.2328	0.162015	32.2983	7.39653e-229	4.46682e-227	up	PF13561 - Enoyl-(Acyl carrier protein) reductase (adh_short_C2) (1 of 87)
Lus10012609.g.BGIv1.0	664.613	5.23119	0.157374	33.2405	2.80085e-242	1.78921e-240	up	1.1.3.37 - D-arabinono-1,4-lactone oxidase / D-arabinono-gamma-lactone oxidase (1 of 10)	GO:0055114 - oxidation-reduction process;GO:0016020 - membrane;GO:0003885 - D-arabinono-1,4-lactone oxidase activity
Lus10039201.g.BGIv1.0	553.694	5.22548	0.169413	30.8445	6.63602e-209	3.65091e-207	up	?
Lus10026914.g.BGIv1.0	2.88426	5.22453	1.77806	2.93833	0.00329986	0.00716203	up	?
Lus10007889.g.BGIv1.0	240.536	5.21847	0.258143	20.2154	7.16211e-91	1.79673e-89	up	PF00197 - Trypsin and protease inhibitor (Kunitz_legume) (1 of 21)	GO:0004866 - endopeptidase inhibitor activity
Lus10001526.g.BGIv1.0	21.448	5.21732	0.91063	5.72936	1.00813e-08	4.1197e-08	up	?
Lus10007853.g.BGIv1.0	6864.62	5.21725	0.113241	46.0722	0	0	up	K07119 - uncharacterized protein (K07119) (1 of 12)	GO:0055114 - oxidation-reduction process;GO:0016491 - oxidoreductase activity;GO:0008270 - zinc ion binding
Lus10040115.g.BGIv1.0	53.5788	5.21351	0.558584	9.33344	1.02492e-20	7.99336e-20	up	PF01357 - Pollen allergen (Pollen_allerg_1) (1 of 66)	GO:0005576 - extracellular region
Lus10014177.g.BGIv1.0	196.545	5.20887	0.285208	18.2634	1.61799e-74	3.43725e-73	up	PF03106 - WRKY DNA -binding domain (WRKY) (1 of 108)	GO:0043565 - sequence-specific DNA binding;GO:0006355 - regulation of transcription, DNA-templated;GO:0003700 - DNA-binding transcription factor activity
Lus10019534.g.BGIv1.0	147.763	5.19962	0.334228	15.5571	1.42444e-54	2.38338e-53	up	PTHR24296:SF7 - CYTOCHROME P450 94C1 (1 of 2)	GO:0055114 - oxidation-reduction process;GO:0020037 - heme binding;GO:0016705 - oxidoreductase activity, acting on paired donors, with incorporation or reduction of molecular oxygen;GO:0005506 - iron ion binding
Lus10041830.g.BGIv1.0	9646.6	5.18284	0.0476252	108.826	0	0	up	PF00182//PF00187 - Chitinase class I (Glyco_hydro_19) // Chitin recognition protein (Chitin_bind_1) (1 of 3)	GO:0008061 - chitin binding;GO:0016998 - cell wall macromolecule catabolic process;GO:0006032 - chitin catabolic process;GO:0004568 - chitinase activity
Lus10042440.g.BGIv1.0	63.1367	5.17374	0.864112	5.98735	2.13291e-09	9.19841e-09	up	?
Lus10033418.g.BGIv1.0	2780.57	5.16953	0.0777569	66.4832	0	0	up	PTHR11772//PTHR11772:SF14 - ASPARAGINE SYNTHETASE // SUBFAMILY NOT NAMED (1 of 2)
Lus10019991.g.BGIv1.0	5805.16	5.15765	0.0563739	91.4899	0	0	up	1.1.1.267//2.2.1.7 - 1-deoxy-D-xylulose-5-phosphate reductoisomerase / DXP-reductoisomerase // 1-deoxy-D-xylulose-5-phosphate synthase / DXP-synthase (1 of 5)	GO:0008152 - metabolic process;GO:0003824 - catalytic activity;GO:0016114 - terpenoid biosynthetic process;GO:0008661 - 1-deoxy-D-xylulose-5-phosphate synthase activity
Lus10032975.g.BGIv1.0	2.75723	5.1545	1.79718	2.86811	0.00412927	0.00881329	up	5.99.1.2 - DNA topoisomerase / Untwisting enzyme (1 of 21)	GO:0008270 - zinc ion binding
Lus10042281.g.BGIv1.0	5025.34	5.14581	0.0587921	87.5254	0	0	up	K01953 - asparagine synthase (glutamine-hydrolysing) (asnB, ASNS) (1 of 4)	GO:0006529 - asparagine biosynthetic process;GO:0004066 - asparagine synthase (glutamine-hydrolyzing) activity
Lus10027770.g.BGIv1.0	50.9825	5.14358	0.546469	9.4124	4.84921e-21	3.82691e-20	up	2.4.1.228 - Lactosylceramide 4-alpha-galactosyltransferase / Histo-blood group P(k) UDP-galactose (1 of 5)	GO:0016021 - integral component of membrane
Lus10009108.g.BGIv1.0	2.71699	5.13645	1.81054	2.83697	0.00455439	0.00964054	up	1.1.1.62 - 17-beta-estradiol 17-dehydrogenase / Estrogen 17-oxidoreductase (1 of 3)	GO:0007165 - signal transduction;GO:0005515 - protein binding
Lus10009365.g.BGIv1.0	5041.01	5.11102	0.0581949	87.826	0	0	up	PTHR10795//PTHR10795:SF402 - PROPROTEIN CONVERTASE SUBTILISIN/KEXIN // SUBFAMILY NOT NAMED (1 of 1)	GO:0006508 - proteolysis;GO:0004252 - serine-type endopeptidase activity
Lus10034838.g.BGIv1.0	456.72	5.09175	0.189806	26.826	1.60759e-158	6.70152e-157	up	PTHR13789//PTHR13789:SF234 - MONOOXYGENASE // SUBFAMILY NOT NAMED (1 of 6)	GO:0071949 - FAD binding
Lus10005262.g.BGIv1.0	63.8644	5.09079	0.484764	10.5016	8.49418e-26	7.83595e-25	up	KOG0725 - Reductases with broad range of substrate specificities (1 of 96)	GO:0016491 - oxidoreductase activity
Lus10041145.g.BGIv1.0	162.092	5.08978	0.307389	16.5581	1.39953e-61	2.56786e-60	up	PTHR10641//PTHR10641:SF523 - MYB-LIKE DNA-BINDING PROTEIN MYB // SUBFAMILY NOT NAMED (1 of 8)	GO:0005634 - nucleus;GO:0003700 - DNA-binding transcription factor activity;GO:0043565 - sequence-specific DNA binding;GO:0044212 - transcription regulatory region DNA binding;GO:0030154 - cell differentiation
Lus10012641.g.BGIv1.0	501.407	5.08048	0.177362	28.6447	1.8672e-180	8.8337e-179	up	1.3.3.8 - Tetrahydroberberine oxidase / THB oxidase (1 of 42)	GO:0055114 - oxidation-reduction process;GO:0050660 - flavin adenine dinucleotide binding;GO:0016491 - oxidoreductase activity
Lus10031100.g.BGIv1.0	5407.65	5.07484	0.0544771	93.1555	0	0	up	1.1.1.330 - Very-long-chain 3-oxoacyl-CoA reductase / Very-long-chain beta-ketoacyl-CoA reductase (1 of 30)	GO:0016491 - oxidoreductase activity;GO:0008152 - metabolic process
Lus10031614.g.BGIv1.0	2.58887	5.06162	1.88435	2.68613	0.00722842	0.0147282	up	?
Lus10043312.g.BGIv1.0	797.22	5.05736	0.141383	35.7707	3.15033e-280	2.3356e-278	up	1.14.13.68 - 4-hydroxyphenylacetaldehyde oxime monooxygenase / Cytochrome P450-II-dependent monooxygenase (1 of 3)	GO:0055114 - oxidation-reduction process;GO:0020037 - heme binding;GO:0016705 - oxidoreductase activity, acting on paired donors, with incorporation or reduction of molecular oxygen;GO:0005506 - iron ion binding
Lus10020288.g.BGIv1.0	9492.08	5.0534	0.0421564	119.873	0	0	up	1.4.1.3 - Glutamate dehydrogenase (NAD(P)(+)) / Glutamic dehydrogenase (1 of 5)	GO:0055114 - oxidation-reduction process;GO:0016491 - oxidoreductase activity;GO:0006520 - cellular amino acid metabolic process
Lus10032426.g.BGIv1.0	2.56847	5.05153	1.84801	2.73349	0.00626669	0.0129341	up	PTHR10791:SF41 - BIDIRECTIONAL SUGAR TRANSPORTER SWEET6-RELATED (1 of 4)	GO:0016021 - integral component of membrane;GO:0005886 - plasma membrane;GO:0051119 - sugar transmembrane transporter activity;GO:0008643 - carbohydrate transport
Lus10010444.g.BGIv1.0	5.11086	5.04967	1.66285	3.03675	0.00239144	0.00531989	up	PF04755 - PAP_fibrillin (PAP_fibrillin) (1 of 21)
Lus10019463.g.BGIv1.0	62.0618	5.04827	0.485407	10.4001	2.47755e-25	2.25984e-24	up	PTHR24298:SF86 - CYTOCHROME P450 71B21-RELATED (1 of 14)	GO:0055114 - oxidation-reduction process;GO:0020037 - heme binding;GO:0016705 - oxidoreductase activity, acting on paired donors, with incorporation or reduction of molecular oxygen;GO:0005506 - iron ion binding
Lus10009900.g.BGIv1.0	61.5732	5.04076	1.29711	3.88614	0.000101851	0.000277081	up	PTHR31388:SF37 - PEROXIDASE 4-RELATED (1 of 10)	GO:0055114 - oxidation-reduction process;GO:0020037 - heme binding;GO:0006979 - response to oxidative stress;GO:0004601 - peroxidase activity
Lus10022267.g.BGIv1.0	9.42097	5.04032	1.24613	4.04479	5.23706e-05	0.000147796	up	?
Lus10007714.g.BGIv1.0	2.53485	5.03526	1.8178	2.76998	0.00560598	0.0116661	up	PTHR11751:SF431 - 1-AMINOCYCLOPROPANE-1-CARBOXYLATE SYNTHASE 4-RELATED (1 of 5)	GO:0030170 - pyridoxal phosphate binding;GO:0009058 - biosynthetic process
Lus10037227.g.BGIv1.0	23.4955	5.03199	0.81191	6.19772	5.72884e-10	2.56998e-09	up	PTHR10438:SF278 - THIOREDOXIN H7-RELATED (1 of 6)	GO:0045454 - cell redox homeostasis;GO:0015035 - protein disulfide oxidoreductase activity;GO:0006662 - glycerol ether metabolic process
Lus10020687.g.BGIv1.0	2.52162	5.02891	1.81935	2.76412	0.00570766	0.0118642	up	PTHR24206:SF22 - PROTEIN PLIM2A (1 of 6)	GO:0008270 - zinc ion binding
Lus10037004.g.BGIv1.0	2.52162	5.02891	1.81935	2.76412	0.00570766	0.0118642	up	PTHR23070//PTHR23070:SF23 - BCS1 AAA-TYPE ATPASE // SUBFAMILY NOT NAMED (1 of 1)	GO:0005524 - ATP binding
Lus10021311.g.BGIv1.0	32.5662	5.02226	0.684775	7.33418	2.23078e-13	1.24438e-12	up	1.1.1.295 - Momilactone-A synthase / Momilactone A synthase (1 of 1)	GO:0016491 - oxidoreductase activity;GO:0008152 - metabolic process
Lus10043065.g.BGIv1.0	4.99471	5.01197	1.51769	3.30236	0.000958752	0.00227353	up	PTHR31052:SF2 - COBRA-LIKE PROTEIN 10-RELATED (1 of 2)	GO:0031225 - anchored component of membrane;GO:0016049 - cell growth;GO:0010215 - cellulose microfibril organization
Lus10006157.g.BGIv1.0	501.565	5.00579	0.171423	29.2013	1.86498e-187	9.15573e-186	up	PTHR11709:SF94 - LACCASE-15 (1 of 4)	GO:0055114 - oxidation-reduction process;GO:0016491 - oxidoreductase activity;GO:0005507 - copper ion binding
Lus10040271.g.BGIv1.0	4629.7	5.00136	0.0605253	82.6326	0	0	up	PTHR24322:SF630 - NAD(P)-BINDING ROSSMANN-FOLD SUPERFAMILY PROTEIN (1 of 1)	GO:0016491 - oxidoreductase activity
Lus10043378.g.BGIv1.0	473.334	4.99185	0.177226	28.1665	1.5037e-174	6.89059e-173	up	PTHR24296:SF7 - CYTOCHROME P450 94C1 (1 of 2)	GO:0055114 - oxidation-reduction process;GO:0020037 - heme binding;GO:0016705 - oxidoreductase activity, acting on paired donors, with incorporation or reduction of molecular oxygen;GO:0005506 - iron ion binding
Lus10041161.g.BGIv1.0	4.90036	4.97798	1.6093	3.09326	0.00197973	0.00446585	up	?
Lus10030164.g.BGIv1.0	304.566	4.97207	0.222766	22.3197	2.38033e-110	7.1402e-109	up	?
Lus10021257.g.BGIv1.0	1356.94	4.96457	0.103799	47.8286	0	0	up	KOG0725 - Reductases with broad range of substrate specificities (1 of 96)	GO:0016491 - oxidoreductase activity
Lus10001300.g.BGIv1.0	234.086	4.95897	0.248005	19.9954	6.03685e-89	1.47488e-87	up	?
Lus10021407.g.BGIv1.0	4.80142	4.95462	1.52833	3.24185	0.00118758	0.0027768	up	?
Lus10015208.g.BGIv1.0	278.221	4.93609	0.424966	11.6153	3.44739e-31	3.6941e-30	up	PTHR32278:SF2 - F-BOX PROTEIN PP2-B13-RELATED (1 of 9)
Lus10003166.g.BGIv1.0	30.1131	4.935	1.40878	3.50302	0.000460009	0.00114589	up	PF05056 - Protein of unknown function (DUF674) (DUF674) (1 of 9)
Lus10025993.g.BGIv1.0	22.1086	4.93485	0.814702	6.05724	1.38474e-09	6.0556e-09	up	K08241 - jasmonate O-methyltransferase (E2.1.1.141) (1 of 2)	GO:0008168 - methyltransferase activity
Lus10023303.g.BGIv1.0	65.67	4.92808	0.4766	10.3401	4.64159e-25	4.2022e-24	up	PTHR33077:SF17 - PROTEIN TIFY 5A-RELATED (1 of 2)
Lus10003361.g.BGIv1.0	2.35299	4.92689	2.02867	2.42863	0.015156	0.0289183	up	PTHR24282//PTHR24282:SF26 - CYTOCHROME P450 FAMILY MEMBER // SUBFAMILY NOT NAMED (1 of 4)
Lus10017587.g.BGIv1.0	2.32598	4.91222	2.03363	2.41549	0.0157138	0.0298625	up	PTHR23024:SF93 - CARBOXYLESTERASE 17-RELATED (1 of 2)	GO:0016021 - integral component of membrane;GO:0016787 - hydrolase activity
Lus10018949.g.BGIv1.0	4.65731	4.90383	1.55105	3.16162	0.00156895	0.00360045	up	PTHR10209//PTHR10209:SF166 - OXIDOREDUCTASE, 2OG-FE II OXYGENASE FAMILY PROTEIN // SUBFAMILY NOT NAMED (1 of 5)	GO:0055114 - oxidation-reduction process;GO:0016491 - oxidoreductase activity
Lus10008184.g.BGIv1.0	689.433	4.89873	0.374343	13.0862	3.94813e-39	5.04421e-38	up	PTHR23500:SF112 - SUGAR TRANSPORTER ERD6-LIKE 7 (1 of 10)	GO:0055085 - transmembrane transport;GO:0016021 - integral component of membrane
Lus10042561.g.BGIv1.0	4.60963	4.89087	1.59078	3.07451	0.00210847	0.00473254	up	PTHR10641//PTHR10641:SF523 - MYB-LIKE DNA-BINDING PROTEIN MYB // SUBFAMILY NOT NAMED (1 of 8)
Lus10006723.g.BGIv1.0	2.28574	4.89065	1.95483	2.50183	0.0123553	0.0240166	up	?
Lus10018488.g.BGIv1.0	17.1202	4.87974	0.893039	5.4642	4.65003e-08	1.79353e-07	up	PTHR10015//PTHR10015:SF155 - HEAT SHOCK TRANSCRIPTION FACTOR // SUBFAMILY NOT NAMED (1 of 2)	GO:0043565 - sequence-specific DNA binding;GO:0006355 - regulation of transcription, DNA-templated;GO:0005634 - nucleus;GO:0003700 - DNA-binding transcription factor activity
Lus10039513.g.BGIv1.0	29.4031	4.8606	0.697972	6.96389	3.30992e-12	1.72871e-11	up	3.2.1.149//3.2.1.21 - Beta-glucosidase / Gentobiase (1 of 3)	GO:0005975 - carbohydrate metabolic process;GO:0004553 - hydrolase activity, hydrolyzing O-glycosyl compounds
Lus10014673.g.BGIv1.0	392.431	4.83385	0.187436	25.7894	1.1669e-146	4.50412e-145	up	4.2.3.19 - Ent-kaurene synthase / Ent-kaurene synthetase B (1 of 22)	GO:0016829 - lyase activity;GO:0010333 - terpene synthase activity;GO:0008152 - metabolic process;GO:0000287 - magnesium ion binding
Lus10027202.g.BGIv1.0	1259.75	4.83105	0.109389	44.1639	0	0	up	PTHR31707:SF11 - PECTINESTERASE/PECTINESTERASE INHIBITOR 17-RELATED (1 of 3)	GO:0004857 - enzyme inhibitor activity;GO:0042545 - cell wall modification;GO:0030599 - pectinesterase activity;GO:0005618 - cell wall
Lus10014655.g.BGIv1.0	85.957	4.82188	0.407919	11.8207	3.05173e-32	3.35386e-31	up	K14516 - ethylene-responsive transcription factor 1 (ERF1) (1 of 7)	GO:0006355 - regulation of transcription, DNA-templated;GO:0003700 - DNA-binding transcription factor activity
Lus10017525.g.BGIv1.0	4.37608	4.81721	1.58387	3.04141	0.00235472	0.00524427	up	PTHR22298:SF22 - ENDOGLUCANASE 18-RELATED (1 of 2)	GO:0005975 - carbohydrate metabolic process;GO:0004553 - hydrolase activity, hydrolyzing O-glycosyl compounds
Lus10023997.g.BGIv1.0	4.38229	4.81708	1.63569	2.94499	0.00322966	0.00701848	up	?
Lus10042099.g.BGIv1.0	2.17911	4.81446	2.07299	2.32247	0.0202076	0.0374673	up	PTHR19317:SF9 - PRA1 FAMILY PROTEIN B1-RELATED (1 of 7)
Lus10030114.g.BGIv1.0	2.17829	4.81394	2.08999	2.30333	0.02126	0.039243	up	?
Lus10023280.g.BGIv1.0	523.961	4.81081	0.166291	28.9301	4.98872e-184	2.40064e-182	up	PTHR31403:SF13 - DAD1-LIKE ACYLHYDROLASE (1 of 7)	GO:0016788 - hydrolase activity, acting on ester bonds;GO:0006886 - intracellular protein transport;GO:0006505 - GPI anchor metabolic process
Lus10036343.g.BGIv1.0	5092.92	4.80606	0.0567467	84.6933	0	0	up	PTHR13683:SF268 - EUKARYOTIC ASPARTYL PROTEASE FAMILY PROTEIN (1 of 11)	GO:0006508 - proteolysis;GO:0004190 - aspartic-type endopeptidase activity
Lus10013963.g.BGIv1.0	2.16533	4.80591	1.91635	2.50784	0.0121471	0.0236485	up	?
Lus10025179.g.BGIv1.0	23.7261	4.80521	1.30849	3.67234	0.000240343	0.000623303	up	PTHR22814:SF106 - HEAVY-METAL-ASSOCIATED DOMAIN-CONTAINING PROTEIN (1 of 9)
Lus10023942.g.BGIv1.0	4.32966	4.80453	1.6523	2.90779	0.00363996	0.00784005	up	PTHR23023//PTHR23023:SF98 - DIMETHYLANILINE MONOOXYGENASE // SUBFAMILY NOT NAMED (1 of 4)	GO:0055114 - oxidation-reduction process;GO:0050661 - NADP binding;GO:0050660 - flavin adenine dinucleotide binding;GO:0004499 - N,N-dimethylaniline monooxygenase activity
Lus10009905.g.BGIv1.0	2.14576	4.79491	2.02425	2.36873	0.0178492	0.0335136	up	PTHR11461:SF171 - SERINE PROTEASE INHIBITOR (SERPIN) FAMILY PROTEIN-RELATED (1 of 10)	GO:0005615 - extracellular space
Lus10002260.g.BGIv1.0	2.1386	4.79073	1.92911	2.48339	0.0130138	0.0251853	up	PTHR34270:SF1 - PROTEIN RALF-LIKE 10-RELATED (1 of 2)
Lus10016178.g.BGIv1.0	52.057	4.78002	0.514978	9.28198	1.66351e-20	1.28883e-19	up	PF08659 - KR domain (KR) (1 of 39)	GO:0016491 - oxidoreductase activity
Lus10007052.g.BGIv1.0	218.98	4.78	0.249934	19.1251	1.56209e-81	3.57683e-80	up	PTHR31235:SF27 - PEROXIDASE 62-RELATED (1 of 5)	GO:0055114 - oxidation-reduction process;GO:0020037 - heme binding;GO:0006979 - response to oxidative stress;GO:0004601 - peroxidase activity
Lus10020644.g.BGIv1.0	941.985	4.77551	0.119618	39.923	0	0	up	PTHR11972:SF57 - RESPIRATORY BURST OXIDASE HOMOLOG PROTEIN B (1 of 2)	GO:0055114 - oxidation-reduction process;GO:0050664 - oxidoreductase activity, acting on NAD(P)H, oxygen as acceptor;GO:0004601 - peroxidase activity;GO:0016491 - oxidoreductase activity;GO:0016174 - NAD(P)H oxidase activity
Lus10040219.g.BGIv1.0	2.11159	4.77453	2.08767	2.28702	0.0221946	0.040766	up	PF00046 - Homeobox domain (Homeobox) (1 of 102)	GO:0003677 - DNA binding
Lus10009505.g.BGIv1.0	2.1047	4.77038	2.08921	2.28334	0.0224103	0.0411249	up	PTHR11654:SF157 - PROTEIN NRT1/ PTR FAMILY 1.1-RELATED (1 of 5)	GO:0016020 - membrane;GO:0006810 - transport;GO:0005215 - transporter activity
Lus10029256.g.BGIv1.0	19.7258	4.76534	0.82124	5.80261	6.52902e-09	2.71121e-08	up	?
Lus10007642.g.BGIv1.0	2.09092	4.76195	2.10924	2.25766	0.0239667	0.0436538	up	PTHR34661:SF1 - F9H16.15 PROTEIN (1 of 2)
Lus10008181.g.BGIv1.0	15.6338	4.75934	0.915772	5.19707	2.0245e-07	7.40752e-07	up	PTHR10993:SF11 - PLASTIDIAL LIPOYLTRANSFERASE 2-RELATED (1 of 2)
Lus10006216.g.BGIv1.0	62.7188	4.7575	0.452276	10.519	7.05892e-26	6.52677e-25	up	?
Lus10023874.g.BGIv1.0	477.787	4.75649	0.172342	27.5992	1.13826e-167	5.03262e-166	up	?
Lus10017022.g.BGIv1.0	19.6104	4.75523	0.807472	5.88903	3.8846e-09	1.64322e-08	up	K09490 - heat shock 70kDa protein 5 (HSPA5, BIP) (1 of 7)	GO:0016592 - mediator complex;GO:0005524 - ATP binding;GO:0009860 - pollen tube growth
Lus10003338.g.BGIv1.0	2118.67	4.73939	0.08496	55.7838	0	0	up	PTHR22950//PTHR22950:SF233 - AMINO ACID TRANSPORTER // SUBFAMILY NOT NAMED (1 of 4)	GO:0016021 - integral component of membrane;GO:0005886 - plasma membrane;GO:0015171 - amino acid transmembrane transporter activity;GO:0003333 - amino acid transmembrane transport
Lus10035479.g.BGIv1.0	139.328	4.73551	0.310494	15.2516	1.60764e-52	2.59931e-51	up	K19329 - WW domain-containing oxidoreductase (WWOX) (1 of 12)	GO:0016491 - oxidoreductase activity;GO:0008152 - metabolic process
Lus10029896.g.BGIv1.0	261.887	4.72998	0.225107	21.0121	5.07828e-98	1.38442e-96	up	PTHR11972:SF57 - RESPIRATORY BURST OXIDASE HOMOLOG PROTEIN B (1 of 2)	GO:0005509 - calcium ion binding;GO:0055114 - oxidation-reduction process;GO:0016491 - oxidoreductase activity;GO:0050664 - oxidoreductase activity, acting on NAD(P)H, oxygen as acceptor;GO:0004601 - peroxidase activity;GO:0016174 - NAD(P)H oxidase activity
Lus10034349.g.BGIv1.0	130.98	4.72945	0.312222	15.1477	7.84539e-52	1.25954e-50	up	PTHR31042:SF16 - CORE-2/I-BRANCHING BETA-1,6-N-ACETYLGLUCOSAMINYLTRANSFERASE FAMILY PROTEIN (1 of 6)	GO:0016020 - membrane;GO:0008375 - acetylglucosaminyltransferase activity
Lus10043313.g.BGIv1.0	985.082	4.71016	0.11424	41.2305	0	0	up	PTHR24298:SF86 - CYTOCHROME P450 71B21-RELATED (1 of 14)	GO:0055114 - oxidation-reduction process;GO:0020037 - heme binding;GO:0016705 - oxidoreductase activity, acting on paired donors, with incorporation or reduction of molecular oxygen;GO:0005506 - iron ion binding
Lus10024676.g.BGIv1.0	22.5675	4.70589	0.762873	6.16864	6.88814e-10	3.07718e-09	up	PF03106 - WRKY DNA -binding domain (WRKY) (1 of 108)	GO:0043565 - sequence-specific DNA binding;GO:0006355 - regulation of transcription, DNA-templated;GO:0003700 - DNA-binding transcription factor activity
Lus10019187.g.BGIv1.0	4.06844	4.70538	1.59649	2.94733	0.00320533	0.00696893	up	PTHR11011//PTHR11011:SF40 - MALE STERILITY PROTEIN 2-RELATED // SUBFAMILY NOT NAMED (1 of 3)	GO:0080019 - fatty-acyl-CoA reductase (alcohol-forming) activity
Lus10008129.g.BGIv1.0	1701.73	4.70009	0.0881383	53.3263	0	0	up	K13464 - jasmonate ZIM domain-containing protein (JAZ) (1 of 10)
Lus10004285.g.BGIv1.0	4.04253	4.69754	1.63228	2.87789	0.00400342	0.00856575	up	PTHR10783:SF42 - PHOSPHATE TRANSPORTER PHO1 HOMOLOG 10 (1 of 3)	GO:0016021 - integral component of membrane
Lus10017028.g.BGIv1.0	23.2657	4.69394	1.55508	3.01846	0.00254066	0.00562302	up	KOG0472 - Leucine-rich repeat protein (1 of 77)	GO:0005515 - protein binding
Lus10032641.g.BGIv1.0	199.55	4.6939	0.254871	18.4167	9.64227e-76	2.07745e-74	up	PTHR11552:SF140 - F7A19.28 PROTEIN (1 of 18)	GO:0055114 - oxidation-reduction process;GO:0050660 - flavin adenine dinucleotide binding;GO:0016614 - oxidoreductase activity, acting on CH-OH group of donors
Lus10033385.g.BGIv1.0	4290.1	4.6901	0.0595398	78.7726	0	0	up	PTHR13789//PTHR13789:SF234 - MONOOXYGENASE // SUBFAMILY NOT NAMED (1 of 6)	GO:0071949 - FAD binding
Lus10004388.g.BGIv1.0	270.036	4.68729	0.222808	21.0374	2.98192e-98	8.16581e-97	up	PF00069//PF07714//PF08263//PF13855 - Protein kinase domain (Pkinase) // Protein tyrosine kinase (Pkinase_Tyr) // Leucine rich repeat N-terminal domain (LRRNT_2) // Leucine rich repeat (LRR_8) (1 of 1)	GO:0005515 - protein binding;GO:0006468 - protein phosphorylation;GO:0004672 - protein kinase activity;GO:0005524 - ATP binding
Lus10022736.g.BGIv1.0	358.571	4.6838	0.187216	25.0182	3.87868e-138	1.41196e-136	up	PF03106 - WRKY DNA -binding domain (WRKY) (1 of 108)	GO:0043565 - sequence-specific DNA binding;GO:0006355 - regulation of transcription, DNA-templated;GO:0003700 - DNA-binding transcription factor activity
Lus10022756.g.BGIv1.0	395.088	4.68144	0.181551	25.7858	1.28023e-146	4.93633e-145	up	PTHR24322:SF309 - SHORT-CHAIN DEHYDROGENASE REDUCTASE 2A (1 of 3)
Lus10034660.g.BGIv1.0	2966.55	4.6789	0.0682738	68.5315	0	0	up	3.6.1.9 - Nucleotide diphosphatase / Nucleotide pyrophosphatase (1 of 6)	GO:0003824 - catalytic activity
Lus10006027.g.BGIv1.0	7.52707	4.67811	1.29791	3.60435	0.00031293	0.000798826	up	PTHR22950:SF205 - AMINO ACID PERMEASE 3-RELATED (1 of 14)
Lus10009841.g.BGIv1.0	25.9901	4.67661	0.693603	6.74249	1.55694e-11	7.78493e-11	up	PTHR11709:SF22 - LACCASE-12-RELATED (1 of 6)	GO:0005507 - copper ion binding;GO:0055114 - oxidation-reduction process;GO:0016491 - oxidoreductase activity
Lus10021840.g.BGIv1.0	94.4238	4.67518	0.760513	6.1474	7.87613e-10	3.50182e-09	up	?
Lus10037040.g.BGIv1.0	1.97685	4.67364	1.98857	2.35025	0.0187606	0.0350444	up	PTHR11945//PTHR11945:SF196 - MADS BOX PROTEIN // SUBFAMILY NOT NAMED (1 of 6)	GO:0006355 - regulation of transcription, DNA-templated;GO:0005634 - nucleus;GO:0003700 - DNA-binding transcription factor activity;GO:0046983 - protein dimerization activity;GO:0003677 - DNA binding
Lus10015230.g.BGIv1.0	1.97024	4.66948	1.97327	2.36636	0.0179639	0.0337081	up	?
Lus10017598.g.BGIv1.0	48.2053	4.66696	0.511079	9.13158	6.75061e-20	5.09172e-19	up	PF05553 - Cotton fibre expressed protein (DUF761) (1 of 47)
Lus10025640.g.BGIv1.0	1.9639	4.66568	2.01074	2.32038	0.0203205	0.0376613	up	PTHR24012:SF415 - F12A21.10-RELATED (1 of 8)
Lus10032866.g.BGIv1.0	104.076	4.66297	0.860754	5.41731	6.05041e-08	2.3107e-07	up	PF03350 - Uncharacterized protein family, UPF0114 (UPF0114) (1 of 7)	GO:0016021 - integral component of membrane
Lus10028502.g.BGIv1.0	29.3527	4.65908	0.653194	7.13276	9.83743e-13	5.27691e-12	up	K16292 - KDEL-tailed cysteine endopeptidase [EC:3.4.22.-] (CEP, CYSEP) (1 of 19)	GO:0008234 - cysteine-type peptidase activity;GO:0006508 - proteolysis
Lus10007682.g.BGIv1.0	1.95067	4.65738	2.07013	2.2498	0.0244616	0.0444612	up	PF14432 - DYW family of nucleic acid deaminases (DYW_deaminase) (1 of 157)	GO:0008270 - zinc ion binding
Lus10042210.g.BGIv1.0	649.186	4.65469	0.148815	31.2784	9.17757e-215	5.23064e-213	up	PF00234 - Protease inhibitor/seed storage/LTP family (Tryp_alpha_amyl) (1 of 39)
Lus10029078.g.BGIv1.0	1.94351	4.6528	1.97882	2.3513	0.0187078	0.0349601	up	PTHR10145 - TRANSCRIPTION ELONGATION FACTOR SPT6 (1 of 8)	GO:0032784 - regulation of DNA-templated transcription, elongation;GO:0006357 - regulation of transcription by RNA polymerase II
Lus10018723.g.BGIv1.0	32.858	4.65169	0.648056	7.17793	7.07768e-13	3.82524e-12	up	PTHR11514//PTHR11514:SF57 - MYC // SUBFAMILY NOT NAMED (1 of 3)	GO:0046983 - protein dimerization activity
Lus10012583.g.BGIv1.0	7.22918	4.64966	1.31766	3.52874	0.000417547	0.00104619	up	PF00067 - Cytochrome P450 (p450) (1 of 443)	GO:0055114 - oxidation-reduction process;GO:0020037 - heme binding;GO:0016705 - oxidoreductase activity, acting on paired donors, with incorporation or reduction of molecular oxygen;GO:0005506 - iron ion binding
Lus10006923.g.BGIv1.0	313.401	4.64864	0.203239	22.8727	8.67951e-116	2.73633e-114	up	4.2.3.19 - Ent-kaurene synthase / Ent-kaurene synthetase B (1 of 22)	GO:0016829 - lyase activity;GO:0010333 - terpene synthase activity;GO:0008152 - metabolic process;GO:0000287 - magnesium ion binding
Lus10021258.g.BGIv1.0	4837.68	4.64824	0.0572486	81.1939	0	0	up	KOG0725 - Reductases with broad range of substrate specificities (1 of 96)
Lus10011987.g.BGIv1.0	1.93634	4.64822	1.98032	2.3472	0.0189149	0.0352887	up	PTHR10209//PTHR10209:SF176 - OXIDOREDUCTASE, 2OG-FE II OXYGENASE FAMILY PROTEIN // SUBFAMILY NOT NAMED (1 of 3)	GO:0055114 - oxidation-reduction process;GO:0016491 - oxidoreductase activity
Lus10011831.g.BGIv1.0	65.7998	4.64769	0.438447	10.6003	2.96879e-26	2.7731e-25	up	PTHR31190:SF26 - ETHYLENE-RESPONSIVE TRANSCRIPTION FACTOR ERF096 (1 of 4)	GO:0006355 - regulation of transcription, DNA-templated;GO:0003700 - DNA-binding transcription factor activity
Lus10028377.g.BGIv1.0	11184.6	4.64441	0.0403654	115.059	0	0	up	PF00182//PF00187 - Chitinase class I (Glyco_hydro_19) // Chitin recognition protein (Chitin_bind_1) (1 of 3)	GO:0008061 - chitin binding;GO:0016998 - cell wall macromolecule catabolic process;GO:0006032 - chitin catabolic process;GO:0004568 - chitinase activity
Lus10039507.g.BGIv1.0	1.92311	4.63978	2.01175	2.30634	0.0210916	0.0389636	up	PTHR23086:SF29 - PHOSPHATIDYLINOSITOL 4-PHOSPHATE 5-KINASE 6 (1 of 4)	GO:0046488 - phosphatidylinositol metabolic process;GO:0016307 - phosphatidylinositol phosphate kinase activity
Lus10032656.g.BGIv1.0	43.047	4.63155	0.550058	8.42011	3.76132e-17	2.54211e-16	up	?
Lus10025427.g.BGIv1.0	1.90933	4.63076	2.04106	2.26881	0.02328	0.0425518	up	PTHR18966//PTHR18966:SF233 - IONOTROPIC GLUTAMATE RECEPTOR // SUBFAMILY NOT NAMED (1 of 3)
Lus10010956.g.BGIv1.0	25.0926	4.62925	0.699409	6.6188	3.62132e-11	1.76829e-10	up	6.2.1.12 - 4-coumarate--CoA ligase / 4-coumaryl-CoA synthetase (1 of 9)	GO:0008152 - metabolic process;GO:0003824 - catalytic activity
Lus10039454.g.BGIv1.0	10.7436	4.62916	1.08296	4.27456	1.91517e-05	5.70035e-05	up	PF00407 - Pathogenesis-related protein Bet v I family (Bet_v_1) (1 of 55)	GO:0009607 - response to biotic stimulus;GO:0006952 - defense response
Lus10031366.g.BGIv1.0	7.25757	4.6252	1.31094	3.52816	0.000418466	0.00104842	up	6.2.1.2 - Butyrate--CoA ligase / Fatty acid thiokinase (medium chain) (1 of 6)
Lus10034255.g.BGIv1.0	724.435	4.62197	0.134953	34.2488	4.55036e-257	3.07369e-255	up	PF12796//PF13962 - Ankyrin repeats (3 copies) (Ank_2) // Domain of unknown function (PGG) (1 of 26)	GO:0016020 - membrane
Lus10022762.g.BGIv1.0	3479.98	4.61301	0.0627126	73.558	0	0	up	KOG0156 - Cytochrome P450 CYP2 subfamily (1 of 184)	GO:0055114 - oxidation-reduction process;GO:0020037 - heme binding;GO:0016705 - oxidoreductase activity, acting on paired donors, with incorporation or reduction of molecular oxygen;GO:0005506 - iron ion binding
Lus10036864.g.BGIv1.0	205.963	4.60633	0.250324	18.4015	1.27756e-75	2.74766e-74	up	?
Lus10030708.g.BGIv1.0	218.023	4.60109	0.441902	10.412	2.18557e-25	1.99601e-24	up	1.14.13.121 - Premnaspirodiene oxygenase / Hyoscymus muticus premnaspirodiene oxygenase (1 of 43)	GO:0055114 - oxidation-reduction process;GO:0020037 - heme binding;GO:0016705 - oxidoreductase activity, acting on paired donors, with incorporation or reduction of molecular oxygen;GO:0005506 - iron ion binding
Lus10024009.g.BGIv1.0	7.06413	4.5993	1.32209	3.4788	0.000503661	0.00124722	up	?
Lus10021312.g.BGIv1.0	66.6106	4.59773	0.469021	9.80282	1.09484e-22	9.17634e-22	up	KOG0725 - Reductases with broad range of substrate specificities (1 of 96)	GO:0016491 - oxidoreductase activity
Lus10016166.g.BGIv1.0	141.47	4.59601	0.301623	15.2376	1.99069e-52	3.20868e-51	up	PTHR22849:SF38 - E3 UBIQUITIN-PROTEIN LIGASE PUB22-RELATED (1 of 5)	GO:0016567 - protein ubiquitination;GO:0004842 - ubiquitin-protein transferase activity
Lus10035480.g.BGIv1.0	77.0569	4.59273	0.417696	10.9954	4.02143e-28	3.9677e-27	up	K19329 - WW domain-containing oxidoreductase (WWOX) (1 of 12)	GO:0016491 - oxidoreductase activity;GO:0008152 - metabolic process
Lus10019232.g.BGIv1.0	411.181	4.59183	0.17565	26.1419	1.21726e-150	4.86318e-149	up	PTHR11601//PTHR11601:SF24 - CYSTEINE DESULFURYLASE // SUBFAMILY NOT NAMED (1 of 2)	GO:0003824 - catalytic activity
Lus10029859.g.BGIv1.0	13.7753	4.57965	1.01215	4.52467	6.04893e-06	1.90882e-05	up	PTHR24206:SF22 - PROTEIN PLIM2A (1 of 6)	GO:0008270 - zinc ion binding
Lus10002670.g.BGIv1.0	249.426	4.578	0.58569	7.81642	5.43458e-15	3.29837e-14	up	PTHR24298:SF86 - CYTOCHROME P450 71B21-RELATED (1 of 14)	GO:0055114 - oxidation-reduction process;GO:0020037 - heme binding;GO:0016705 - oxidoreductase activity, acting on paired donors, with incorporation or reduction of molecular oxygen;GO:0005506 - iron ion binding
Lus10024870.g.BGIv1.0	246.43	4.5745	0.235317	19.4398	3.55828e-84	8.31999e-83	up	PF00280 - Potato inhibitor I family (potato_inhibit) (1 of 12)	GO:0009611 - response to wounding;GO:0004867 - serine-type endopeptidase inhibitor activity
Lus10040377.g.BGIv1.0	211.454	4.5703	0.237163	19.2707	9.46574e-83	2.18251e-81	up	?
Lus10031472.g.BGIv1.0	120.738	4.56642	0.315281	14.4837	1.53681e-47	2.29458e-46	up	PTHR32278:SF2 - F-BOX PROTEIN PP2-B13-RELATED (1 of 9)
Lus10039772.g.BGIv1.0	23.9821	4.54818	0.698696	6.50953	7.53869e-11	3.59876e-10	up	PTHR10641//PTHR10641:SF584 - MYB-LIKE DNA-BINDING PROTEIN MYB // SUBFAMILY NOT NAMED (1 of 6)	GO:0005634 - nucleus;GO:0003700 - DNA-binding transcription factor activity;GO:0043565 - sequence-specific DNA binding;GO:0044212 - transcription regulatory region DNA binding;GO:0030154 - cell differentiation
Lus10037052.g.BGIv1.0	3.65758	4.5476	1.77338	2.56437	0.0103365	0.0204221	up	PTHR22950:SF316 - LYSINE HISTIDINE TRANSPORTER-LIKE 5 (1 of 3)	GO:0003333 - amino acid transmembrane transport
Lus10010286.g.BGIv1.0	1324.87	4.54698	0.0953732	47.6756	0	0	up	?
Lus10008536.g.BGIv1.0	326.919	4.54252	0.347209	13.083	4.12044e-39	5.26066e-38	up	1.10.3.1 - Catechol oxidase / Tyrosinase (1 of 7)	GO:0055114 - oxidation-reduction process;GO:0004097 - catechol oxidase activity;GO:0016491 - oxidoreductase activity;GO:0008152 - metabolic process
Lus10033633.g.BGIv1.0	3701.75	4.53386	0.0606174	74.7947	0	0	up	1.14.13.121 - Premnaspirodiene oxygenase / Hyoscymus muticus premnaspirodiene oxygenase (1 of 43)	GO:0055114 - oxidation-reduction process;GO:0020037 - heme binding;GO:0016705 - oxidoreductase activity, acting on paired donors, with incorporation or reduction of molecular oxygen;GO:0005506 - iron ion binding
Lus10016353.g.BGIv1.0	631.124	4.5307	0.137643	32.9164	1.28105e-237	8.00127e-236	up	2.3.1.84 - Alcohol O-acetyltransferase / AATASE (1 of 62)	GO:0016747 - transferase activity, transferring acyl groups other than amino-acyl groups
Lus10020023.g.BGIv1.0	498.044	4.52497	0.163824	27.621	6.22617e-168	2.75614e-166	up	?
Lus10023495.g.BGIv1.0	56.8353	4.5242	0.470467	9.61641	6.81712e-22	5.55668e-21	up	?
Lus10000880.g.BGIv1.0	6.63783	4.52349	1.36293	3.31894	0.000903608	0.00215116	up	K01761 - methionine-gamma-lyase (E4.4.1.11) (1 of 2)	GO:0030170 - pyridoxal phosphate binding;GO:0009058 - biosynthetic process
Lus10004906.g.BGIv1.0	1409.96	4.52211	0.0930046	48.6224	0	0	up	4.2.3.19 - Ent-kaurene synthase / Ent-kaurene synthetase B (1 of 22)	GO:0016829 - lyase activity;GO:0010333 - terpene synthase activity;GO:0008152 - metabolic process;GO:0000287 - magnesium ion binding
Lus10012684.g.BGIv1.0	4323.25	4.52154	0.0592467	76.3172	0	0	up	K00430 - peroxidase (E1.11.1.7) (1 of 94)	GO:0055114 - oxidation-reduction process;GO:0020037 - heme binding;GO:0006979 - response to oxidative stress;GO:0004601 - peroxidase activity
Lus10026959.g.BGIv1.0	1.77514	4.5188	2.04668	2.20787	0.0272536	0.0490407	up	PTHR31042:SF22 - CORE-2/I-BRANCHING BETA-1,6-N-ACETYLGLUCOSAMINYLTRANSFERASE FAMILY PROTEIN (1 of 2)	GO:0016020 - membrane;GO:0008375 - acetylglucosaminyltransferase activity
Lus10038200.g.BGIv1.0	2177.25	4.51006	0.0772054	58.4164	0	0	up	KOG0156 - Cytochrome P450 CYP2 subfamily (1 of 184)	GO:0055114 - oxidation-reduction process;GO:0020037 - heme binding;GO:0016705 - oxidoreductase activity, acting on paired donors, with incorporation or reduction of molecular oxygen;GO:0005506 - iron ion binding
Lus10043469.g.BGIv1.0	322.723	4.49747	0.196599	22.8764	7.98436e-116	2.51936e-114	up	?
Lus10003614.g.BGIv1.0	1.74152	4.49543	2.04155	2.20197	0.0276675	0.0497289	up	PTHR11654//PTHR11654:SF132 - OLIGOPEPTIDE TRANSPORTER-RELATED // SUBFAMILY NOT NAMED (1 of 6)	GO:0016020 - membrane;GO:0006810 - transport;GO:0005215 - transporter activity
Lus10035262.g.BGIv1.0	373.375	4.49208	0.331177	13.564	6.54721e-42	8.8124e-41	up	PTHR10165 - LIPID PHOSPHATE PHOSPHATASE (1 of 7)	GO:0008195 - phosphatidate phosphatase activity
Lus10003573.g.BGIv1.0	587.526	4.48954	0.146084	30.7326	2.08748e-207	1.13477e-205	up	K00430 - peroxidase (E1.11.1.7) (1 of 94)	GO:0055114 - oxidation-reduction process;GO:0020037 - heme binding;GO:0006979 - response to oxidative stress;GO:0004601 - peroxidase activity
Lus10022641.g.BGIv1.0	32.9015	4.48458	0.621038	7.22112	5.15629e-13	2.81643e-12	up	PTHR22950//PTHR22950:SF233 - AMINO ACID TRANSPORTER // SUBFAMILY NOT NAMED (1 of 4)	GO:0016021 - integral component of membrane
Lus10032735.g.BGIv1.0	29.1658	4.48143	0.701196	6.39112	1.64675e-10	7.68708e-10	up	PF00069//PF01476 - Protein kinase domain (Pkinase) // LysM domain (LysM) (1 of 8)	GO:0006468 - protein phosphorylation;GO:0005524 - ATP binding;GO:0004672 - protein kinase activity
Lus10043311.g.BGIv1.0	577.718	4.481	0.141082	31.7616	2.19744e-221	1.29699e-219	up	PF00067 - Cytochrome P450 (p450) (1 of 443)	GO:0055114 - oxidation-reduction process;GO:0020037 - heme binding;GO:0016705 - oxidoreductase activity, acting on paired donors, with incorporation or reduction of molecular oxygen;GO:0005506 - iron ion binding
Lus10019461.g.BGIv1.0	6429.58	4.48006	0.0450192	99.5146	0	0	up	1.14.13.68 - 4-hydroxyphenylacetaldehyde oxime monooxygenase / Cytochrome P450-II-dependent monooxygenase (1 of 3)	GO:0055114 - oxidation-reduction process;GO:0020037 - heme binding;GO:0016705 - oxidoreductase activity, acting on paired donors, with incorporation or reduction of molecular oxygen;GO:0005506 - iron ion binding
Lus10007651.g.BGIv1.0	3.49666	4.47772	1.69157	2.64708	0.00811891	0.0163933	up	PTHR10314:SF123 - TRYPTOPHAN SYNTHASE BETA CHAIN-LIKE PROTEIN (1 of 3)
Lus10020330.g.BGIv1.0	3.47709	4.47046	1.65569	2.70006	0.00693277	0.014182	up	PTHR31642:SF9 - (Z)-3-HEXEN-1-OL ACETYLTRANSFERASE (1 of 13)	GO:0016747 - transferase activity, transferring acyl groups other than amino-acyl groups
Lus10041850.g.BGIv1.0	3.47075	4.46831	1.68335	2.65442	0.00794452	0.0160706	up	PTHR33021:SF9 - BASIC BLUE PROTEIN (1 of 7)	GO:0009055 - electron transfer activity
Lus10022362.g.BGIv1.0	371.436	4.46282	0.180261	24.7575	2.5736e-135	9.18538e-134	up	PTHR23070:SF13 - P-LOOP CONTAINING NUCLEOSIDE TRIPHOSPHATE HYDROLASES SUPERFAMILY PROTEIN (1 of 6)	GO:0005524 - ATP binding
Lus10014689.g.BGIv1.0	1130.59	4.46128	0.102149	43.6743	0	0	up	K15095 - (+)-neomenthol dehydrogenase (E1.1.1.208) (1 of 9)	GO:0016491 - oxidoreductase activity;GO:0008152 - metabolic process
Lus10027739.g.BGIv1.0	54.9291	4.46082	0.469179	9.50772	1.94886e-21	1.55687e-20	up	K13496 - UDP-glucosyl transferase 73C [EC:2.4.1.-] Glc - brassinosteroid (UGT73C) (1 of 11)	GO:0016758 - transferase activity, transferring hexosyl groups;GO:0008152 - metabolic process
Lus10017624.g.BGIv1.0	2663.02	4.45676	0.0678867	65.65	0	0	up	K13789 - geranylgeranyl diphosphate synthase, type II (GGPS) (1 of 5)	GO:0008299 - isoprenoid biosynthetic process
Lus10031146.g.BGIv1.0	1588.34	4.45573	0.0916061	48.6401	0	0	up	K01087 - trehalose 6-phosphate phosphatase (otsB) (1 of 9)	GO:0005992 - trehalose biosynthetic process;GO:0003824 - catalytic activity
Lus10006786.g.BGIv1.0	28.8183	4.45003	0.63484	7.0097	2.38831e-12	1.25546e-11	up	PTHR14155//PTHR14155:SF106 - RING FINGER DOMAIN-CONTAINING // SUBFAMILY NOT NAMED (1 of 9)	GO:0008270 - zinc ion binding;GO:0005515 - protein binding
Lus10024621.g.BGIv1.0	6.45073	4.44585	1.37869	3.2247	0.00126106	0.00293581	up	PF14547 - Hydrophobic seed protein (Hydrophob_seed) (1 of 33)
Lus10030659.g.BGIv1.0	609.71	4.44494	0.139172	31.9385	7.8082e-224	4.65379e-222	up	PTHR11014//PTHR11014:SF85 - PEPTIDASE M20 FAMILY MEMBER // SUBFAMILY NOT NAMED (1 of 4)	GO:0016787 - hydrolase activity;GO:0008152 - metabolic process
Lus10034095.g.BGIv1.0	95.9264	4.44297	0.355647	12.4926	8.19047e-36	9.73145e-35	up	K00318 - proline dehydrogenase (PRODH) (1 of 4)	GO:0006562 - proline catabolic process;GO:0004657 - proline dehydrogenase activity
Lus10042560.g.BGIv1.0	12.6652	4.43733	0.946447	4.68841	2.75338e-06	8.99447e-06	up	K04515 - calcium/calmodulin-dependent protein kinase (CaM kinase) II (CAMK2) (1 of 2)	GO:0006468 - protein phosphorylation;GO:0004672 - protein kinase activity
Lus10030531.g.BGIv1.0	922.934	4.42731	0.114306	38.7321	0	0	up	PF00067//PF00170 - Cytochrome P450 (p450) // bZIP transcription factor (bZIP_1) (1 of 1)	GO:0043565 - sequence-specific DNA binding;GO:0006355 - regulation of transcription, DNA-templated;GO:0003700 - DNA-binding transcription factor activity;GO:0055114 - oxidation-reduction process;GO:0020037 - heme binding;GO:0016705 - oxidoreductase activity, acting on paired donors, with incorporation or reduction of molecular oxygen;GO:0005506 - iron ion binding
Lus10040936.g.BGIv1.0	370.032	4.41991	0.175532	25.1802	6.60878e-140	2.43497e-138	up	PTHR11709:SF83 - LACCASE-1 (1 of 3)	GO:0055114 - oxidation-reduction process;GO:0016491 - oxidoreductase activity;GO:0005507 - copper ion binding
Lus10030775.g.BGIv1.0	9.18548	4.40059	1.13586	3.87422	0.000106967	0.00029033	up	?
Lus10014291.g.BGIv1.0	269.398	4.40039	0.208526	21.1024	7.5646e-99	2.07776e-97	up	?
Lus10040606.g.BGIv1.0	151.798	4.39803	0.280853	15.6595	2.85992e-55	4.83179e-54	up	PF14299 - Phloem protein 2 (PP2) (1 of 38)
Lus10020728.g.BGIv1.0	151.058	4.38978	0.278391	15.7684	5.13522e-56	8.77752e-55	up	?
Lus10041951.g.BGIv1.0	771.068	4.38583	0.128163	34.2207	1.19211e-256	8.03761e-255	up	PTHR24298:SF182 - CYTOCHROME P450 71A12-RELATED (1 of 1)	GO:0055114 - oxidation-reduction process;GO:0020037 - heme binding;GO:0016705 - oxidoreductase activity, acting on paired donors, with incorporation or reduction of molecular oxygen;GO:0005506 - iron ion binding
Lus10025180.g.BGIv1.0	263.484	4.38135	0.207009	21.1651	2.00489e-99	5.52762e-98	up	PTHR22814:SF106 - HEAVY-METAL-ASSOCIATED DOMAIN-CONTAINING PROTEIN (1 of 9)
Lus10006731.g.BGIv1.0	561.683	4.37751	0.142859	30.6422	3.35612e-206	1.8136e-204	up	K17871 - NADH:ubiquinone reductase (non-electrogenic) (ndh1) (1 of 12)	GO:0055114 - oxidation-reduction process;GO:0016491 - oxidoreductase activity
Lus10000859.g.BGIv1.0	87.8345	4.36874	0.365875	11.9405	7.2774e-33	8.10536e-32	up	?
Lus10041658.g.BGIv1.0	236.285	4.36783	0.221609	19.7096	1.78259e-86	4.25814e-85	up	2.3.1.115 - Isoflavone-7-O-beta-glucoside 6''-O-malonyltransferase / Flavone/flavonol 7-O-beta-D-glucoside malonyltransferase (1 of 15)	GO:0016747 - transferase activity, transferring acyl groups other than amino-acyl groups
Lus10016042.g.BGIv1.0	3.23307	4.36274	1.67872	2.59885	0.00935372	0.0186594	up	KOG0252 - Inorganic phosphate transporter (1 of 1)	GO:0055085 - transmembrane transport;GO:0022857 - transmembrane transporter activity;GO:0016021 - integral component of membrane
Lus10005629.g.BGIv1.0	2684.7	4.35997	0.0661449	65.9155	0	0	up	4.1.1.17 - Ornithine decarboxylase / L-ornithine carboxy-lyase (1 of 2)	GO:0003824 - catalytic activity
Lus10000286.g.BGIv1.0	919.055	4.3522	0.112787	38.5879	0	0	up	PTHR24064:SF242 - ORGANIC CATION/CARNITINE TRANSPORTER 3 (1 of 2)	GO:0055085 - transmembrane transport;GO:0022857 - transmembrane transporter activity;GO:0016021 - integral component of membrane
Lus10001144.g.BGIv1.0	74.5304	4.35084	0.4038	10.7747	4.53116e-27	4.33233e-26	up	?
Lus10028324.g.BGIv1.0	398.525	4.32793	0.16694	25.925	3.48195e-148	1.35837e-146	up	?
Lus10024020.g.BGIv1.0	8.90829	4.31304	1.19553	3.60764	0.000308992	0.000789216	up	PF07714//PF13908 - Protein tyrosine kinase (Pkinase_Tyr) // Wnt and FGF inhibitory regulator (Shisa) (1 of 1)	GO:0006468 - protein phosphorylation;GO:0004672 - protein kinase activity
Lus10012759.g.BGIv1.0	125.317	4.31019	0.295563	14.583	3.60546e-48	5.42993e-47	up	2.3.1.84 - Alcohol O-acetyltransferase / AATASE (1 of 62)	GO:0016747 - transferase activity, transferring acyl groups other than amino-acyl groups
Lus10010476.g.BGIv1.0	186.479	4.30527	0.24121	17.8486	2.96143e-71	6.05838e-70	up	PTHR11926:SF242 - UDP-GLYCOSYLTRANSFERASE 71B2-RELATED (1 of 10)	GO:0016758 - transferase activity, transferring hexosyl groups;GO:0008152 - metabolic process
Lus10007049.g.BGIv1.0	243.666	4.30419	0.215628	19.9611	1.19921e-88	2.9181e-87	up	PTHR13935:SF54 - TRANSCRIPTION FACTOR BHLH118-RELATED (1 of 8)	GO:0046983 - protein dimerization activity;GO:0003677 - DNA binding
Lus10003187.g.BGIv1.0	7778.11	4.30032	0.0417605	102.976	0	0	up	PF00407 - Pathogenesis-related protein Bet v I family (Bet_v_1) (1 of 55)	GO:0009607 - response to biotic stimulus;GO:0006952 - defense response
Lus10024152.g.BGIv1.0	274.718	4.29579	0.206604	20.7924	5.06945e-96	1.35269e-94	up	3.2.1.149//3.2.1.21 - Beta-glucosidase / Gentobiase (1 of 3)	GO:0005975 - carbohydrate metabolic process;GO:0004553 - hydrolase activity, hydrolyzing O-glycosyl compounds
Lus10011512.g.BGIv1.0	80.0872	4.2956	0.728185	5.89905	3.65591e-09	1.54935e-08	up	?
Lus10016963.g.BGIv1.0	11.6502	4.28903	0.986235	4.34889	1.36826e-05	4.14525e-05	up	?
Lus10042377.g.BGIv1.0	8.54713	4.288	1.15938	3.69852	0.000216863	0.000565656	up	K14488 - SAUR family protein (SAUR) (1 of 68)	GO:0009733 - response to auxin
Lus10016601.g.BGIv1.0	4551.66	4.28506	0.0539106	79.4845	0	0	up	1.14.13.121 - Premnaspirodiene oxygenase / Hyoscymus muticus premnaspirodiene oxygenase (1 of 43)	GO:0055114 - oxidation-reduction process;GO:0020037 - heme binding;GO:0016705 - oxidoreductase activity, acting on paired donors, with incorporation or reduction of molecular oxygen;GO:0005506 - iron ion binding
Lus10034036.g.BGIv1.0	1337.77	4.2801	0.0986155	43.402	0	0	up	PTHR13683:SF268 - EUKARYOTIC ASPARTYL PROTEASE FAMILY PROTEIN (1 of 11)	GO:0006508 - proteolysis;GO:0004190 - aspartic-type endopeptidase activity
Lus10011721.g.BGIv1.0	536.125	4.27964	0.150636	28.4105	1.49902e-177	7.00104e-176	up	PF06404 - Phytosulfokine precursor protein (PSK) (PSK) (1 of 6)	GO:0008283 - cell population proliferation;GO:0008083 - growth factor activity;GO:0005576 - extracellular region
Lus10027560.g.BGIv1.0	39.916	4.27759	0.510075	8.3862	5.02092e-17	3.37466e-16	up	3.2.1.17 - Lysozyme / Muramidase (1 of 2)	GO:0005975 - carbohydrate metabolic process;GO:0004553 - hydrolase activity, hydrolyzing O-glycosyl compounds
Lus10025243.g.BGIv1.0	39.9823	4.2759	0.528232	8.09474	5.73856e-16	3.65433e-15	up	?
Lus10029393.g.BGIv1.0	147.965	4.27514	0.287403	14.8751	4.7836e-50	7.45032e-49	up	PTHR22849:SF38 - E3 UBIQUITIN-PROTEIN LIGASE PUB22-RELATED (1 of 5)	GO:0016567 - protein ubiquitination;GO:0004842 - ubiquitin-protein transferase activity
Lus10038506.g.BGIv1.0	59.8331	4.27398	0.422792	10.109	5.0415e-24	4.41734e-23	up	PTHR33077:SF17 - PROTEIN TIFY 5A-RELATED (1 of 2)
Lus10028316.g.BGIv1.0	5.64099	4.27264	1.50456	2.83979	0.00451435	0.00956579	up	PTHR11669//PTHR11669:SF25 - REPLICATION FACTOR C / DNA POLYMERASE III GAMMA-TAU SUBUNIT // SUBFAMILY NOT NAMED (1 of 2)
Lus10012879.g.BGIv1.0	5317.34	4.27124	0.0558409	76.4894	0	0	up	1.14.13.121 - Premnaspirodiene oxygenase / Hyoscymus muticus premnaspirodiene oxygenase (1 of 43)	GO:0055114 - oxidation-reduction process;GO:0020037 - heme binding;GO:0016705 - oxidoreductase activity, acting on paired donors, with incorporation or reduction of molecular oxygen;GO:0005506 - iron ion binding
Lus10022746.g.BGIv1.0	17.1444	4.2706	0.79397	5.3788	7.49859e-08	2.84087e-07	up	PTHR23092:SF30 - NUCLEOTIDYLTRANSFERASE FAMILY PROTEIN-RELATED (1 of 12)
Lus10043472.g.BGIv1.0	8.62457	4.26987	1.31892	3.2374	0.00120624	0.00281725	up	PF14009 - Domain of unknown function (DUF4228) (DUF4228) (1 of 47)	GO:0005886 - plasma membrane
Lus10006657.g.BGIv1.0	10353.2	4.26368	0.0375275	113.615	0	0	up	PTHR33021:SF55 - BLUE COPPER PROTEIN (1 of 3)	GO:0009055 - electron transfer activity
Lus10015702.g.BGIv1.0	2.99927	4.25381	1.84997	2.29939	0.021483	0.0396144	up	?
Lus10035669.g.BGIv1.0	5.54195	4.24918	1.38657	3.06453	0.00218011	0.00488252	up	PF00646 - F-box domain (F-box) (1 of 240)	GO:0005515 - protein binding
Lus10025269.g.BGIv1.0	2490.14	4.24008	0.0677105	62.6208	0	0	up	PTHR34052:SF1 - AUXIN RESPONSE FACTOR 30-RELATED (1 of 2)	GO:0009055 - electron transfer activity
Lus10016720.g.BGIv1.0	78.2747	4.23868	0.380495	11.1399	8.01949e-29	8.0851e-28	up	K15102 - solute carrier family 25 (mitochondrial phosphate transporter), member 3 (SLC25A3, PHC, PIC) (1 of 7)	GO:0031305 - integral component of mitochondrial inner membrane;GO:0005315 - inorganic phosphate transmembrane transporter activity;GO:0035435 - phosphate ion transmembrane transport
Lus10025998.g.BGIv1.0	88.9873	4.23402	0.342028	12.3792	3.3875e-35	3.96796e-34	up	?
Lus10035189.g.BGIv1.0	531.852	4.22829	0.147709	28.6259	3.20285e-180	1.50551e-178	up	2.3.1.188 - Omega-hydroxypalmitate O-feruloyl transferase / O-hydroxycinnamoyltransferase (1 of 21)	GO:0016747 - transferase activity, transferring acyl groups other than amino-acyl groups
Lus10030856.g.BGIv1.0	5.51798	4.22595	1.37189	3.08038	0.00206737	0.00464944	up	PF00560//PF07714//PF08263//PF13855 - Leucine Rich Repeat (LRR_1) // Protein tyrosine kinase (Pkinase_Tyr) // Leucine rich repeat N-terminal domain (LRRNT_2) // Leucine rich repeat (LRR_8) (1 of 20)	GO:0005515 - protein binding;GO:0006468 - protein phosphorylation;GO:0004672 - protein kinase activity
Lus10031607.g.BGIv1.0	5.49786	4.22135	1.3721	3.07657	0.002094	0.00470295	up	PTHR10641//PTHR10641:SF541 - MYB-LIKE DNA-BINDING PROTEIN MYB // SUBFAMILY NOT NAMED (1 of 4)	GO:0005634 - nucleus;GO:0003700 - DNA-binding transcription factor activity;GO:0043565 - sequence-specific DNA binding;GO:0044212 - transcription regulatory region DNA binding;GO:0030154 - cell differentiation
Lus10013595.g.BGIv1.0	563.045	4.2179	0.142174	29.6671	2.04187e-193	1.03157e-191	up	KOG0725 - Reductases with broad range of substrate specificities (1 of 96)	GO:0016491 - oxidoreductase activity
Lus10041659.g.BGIv1.0	5.49716	4.21224	1.39261	3.02471	0.00248871	0.00551775	up	?
Lus10001079.g.BGIv1.0	150.099	4.20784	0.283261	14.855	6.45663e-50	1.00474e-48	up	PTHR22849//PTHR22849:SF9 - WDSAM1 PROTEIN // SUBFAMILY NOT NAMED (1 of 5)	GO:0016567 - protein ubiquitination;GO:0004842 - ubiquitin-protein transferase activity
Lus10005379.g.BGIv1.0	133.724	4.2078	0.285338	14.7467	3.22873e-49	4.96715e-48	up	?
Lus10031473.g.BGIv1.0	160.792	4.20644	0.254747	16.5122	2.99541e-61	5.47947e-60	up	PTHR32278:SF2 - F-BOX PROTEIN PP2-B13-RELATED (1 of 9)
Lus10004907.g.BGIv1.0	1177.41	4.20593	0.0952113	44.1747	0	0	up	1.14.13.121 - Premnaspirodiene oxygenase / Hyoscymus muticus premnaspirodiene oxygenase (1 of 43)	GO:0055114 - oxidation-reduction process;GO:0020037 - heme binding;GO:0016705 - oxidoreductase activity, acting on paired donors, with incorporation or reduction of molecular oxygen;GO:0005506 - iron ion binding
Lus10007369.g.BGIv1.0	113.978	4.20565	0.311581	13.4978	1.61103e-41	2.1541e-40	up	6.2.1.12 - 4-coumarate--CoA ligase / 4-coumaryl-CoA synthetase (1 of 9)	GO:0008152 - metabolic process;GO:0003824 - catalytic activity
Lus10019457.g.BGIv1.0	406.082	4.20547	0.172488	24.3812	2.70527e-131	9.40681e-130	up	PF00067 - Cytochrome P450 (p450) (1 of 443)	GO:0055114 - oxidation-reduction process;GO:0020037 - heme binding;GO:0016705 - oxidoreductase activity, acting on paired donors, with incorporation or reduction of molecular oxygen;GO:0005506 - iron ion binding
Lus10042517.g.BGIv1.0	8.12633	4.1996	1.2171	3.45048	0.000559588	0.00137702	up	PTHR31238:SF44 - GERMIN-LIKE PROTEIN SUBFAMILY 1 MEMBER 13-RELATED (1 of 14)	GO:0048046 - apoplast;GO:0005618 - cell wall;GO:0030145 - manganese ion binding;GO:0045735 - nutrient reservoir activity
Lus10025748.g.BGIv1.0	2.89208	4.19246	1.74027	2.40908	0.0159929	0.0303389	up	?
Lus10010257.g.BGIv1.0	743.444	4.18944	0.121565	34.4626	2.91902e-260	1.99764e-258	up	?
Lus10009136.g.BGIv1.0	948.493	4.18432	0.104649	39.9845	0	0	up	2.5.1.29 - Geranylgeranyl diphosphate synthase / Geranylgeranyl-PP synthetase (1 of 18)	GO:0008299 - isoprenoid biosynthetic process
Lus10038411.g.BGIv1.0	8.06369	4.17719	1.17554	3.55342	0.000380253	0.000958078	up	2.7.11.1 - Non-specific serine/threonine protein kinase / Threonine-specific protein kinase (1 of 1714)	GO:0006468 - protein phosphorylation;GO:0004672 - protein kinase activity
Lus10021436.g.BGIv1.0	2.85102	4.1743	1.74555	2.3914	0.0167841	0.0316998	up	PTHR31374:SF16 - AUXIN-RESPONSIVE FAMILY PROTEIN (1 of 5)	GO:0009733 - response to auxin
Lus10000041.g.BGIv1.0	23.875	4.16716	0.656279	6.34967	2.15774e-10	9.97917e-10	up	3.6.1.9 - Nucleotide diphosphatase / Nucleotide pyrophosphatase (1 of 6)	GO:0003824 - catalytic activity
Lus10014377.g.BGIv1.0	246.437	4.16544	0.202989	20.5205	1.41309e-93	3.653e-92	up	?
Lus10000858.g.BGIv1.0	131.603	4.16301	0.305582	13.6232	2.914e-42	3.95428e-41	up	?
Lus10005107.g.BGIv1.0	124.162	4.16255	0.294885	14.1158	3.03415e-45	4.34184e-44	up	PTHR31042:SF16 - CORE-2/I-BRANCHING BETA-1,6-N-ACETYLGLUCOSAMINYLTRANSFERASE FAMILY PROTEIN (1 of 6)	GO:0016020 - membrane;GO:0008375 - acetylglucosaminyltransferase activity
Lus10025997.g.BGIv1.0	206.029	4.16007	0.221231	18.8042	6.97567e-79	1.55055e-77	up	?
Lus10009364.g.BGIv1.0	212.357	4.14766	0.223528	18.5554	7.36938e-77	1.60385e-75	up	PTHR24361:SF334 - MITOGEN-ACTIVATED PROTEIN KINASE KINASE KINASE 19-RELATED (1 of 15)	GO:0006468 - protein phosphorylation;GO:0005524 - ATP binding;GO:0004672 - protein kinase activity
Lus10028509.g.BGIv1.0	2172.49	4.14179	0.0716615	57.7965	0	0	up	K13789 - geranylgeranyl diphosphate synthase, type II (GGPS) (1 of 5)	GO:0008299 - isoprenoid biosynthetic process
Lus10009442.g.BGIv1.0	4272.77	4.13861	0.0537308	77.025	0	0	up	PTHR11746//PTHR11746:SF81 - O-METHYLTRANSFERASE // SUBFAMILY NOT NAMED (1 of 3)	GO:0046983 - protein dimerization activity;GO:0008171 - O-methyltransferase activity
Lus10007371.g.BGIv1.0	5.1242	4.13215	1.4108	2.92894	0.00340121	0.0073632	up	PTHR11945:SF176 - PROTEIN AGAMOUS-LIKE 82 (1 of 4)	GO:0046983 - protein dimerization activity;GO:0003677 - DNA binding
Lus10020085.g.BGIv1.0	18.339	4.13153	0.788025	5.2429	1.58076e-07	5.83602e-07	up	PTHR10641:SF586 - MYB TRANSCRIPTION FACTOR-RELATED (1 of 11)	GO:0005634 - nucleus;GO:0003677 - DNA binding
Lus10039469.g.BGIv1.0	266.436	4.1254	0.195131	21.1417	3.29025e-99	9.05091e-98	up	PTHR14677:SF2 - AN1-TYPE ZINC FINGER PROTEIN 1 (1 of 2)	GO:0008270 - zinc ion binding
Lus10029395.g.BGIv1.0	33.3296	4.12008	0.620148	6.64371	3.05894e-11	1.50071e-10	up	PTHR22849//PTHR22849:SF24 - WDSAM1 PROTEIN // SUBFAMILY NOT NAMED (1 of 3)	GO:0016567 - protein ubiquitination;GO:0004842 - ubiquitin-protein transferase activity
Lus10023824.g.BGIv1.0	6768.49	4.11963	0.0460313	89.4965	0	0	up	PTHR27000:SF136 - POLYGALACTURONASE INHIBITOR 1-RELATED (1 of 3)	GO:0005515 - protein binding
Lus10001671.g.BGIv1.0	10.1553	4.11765	1.03196	3.99014	6.60348e-05	0.000184178	up	4.4.1.11 - Methionine gamma-lyase / Methionine lyase (1 of 8)	GO:0030170 - pyridoxal phosphate binding;GO:0009058 - biosynthetic process
Lus10004154.g.BGIv1.0	1334	4.11147	0.090011	45.6774	0	0	up	K01581 - ornithine decarboxylase (E4.1.1.17, ODC1, speC, speF) (1 of 1)	GO:0003824 - catalytic activity
Lus10037818.g.BGIv1.0	541.796	4.10918	0.137981	29.7809	6.90581e-195	3.5181e-193	up	PTHR10641:SF623 - MYB DOMAIN PROTEIN 78 (1 of 2)	GO:0005634 - nucleus;GO:0043565 - sequence-specific DNA binding
Lus10021743.g.BGIv1.0	414.545	4.10825	0.170839	24.0475	8.865e-128	3.03624e-126	up	PTHR23024//PTHR23024:SF235 - MEMBER OF 'GDXG' FAMILY OF LIPOLYTIC ENZYMES // SUBFAMILY NOT NAMED (1 of 1)	GO:0016787 - hydrolase activity
Lus10033653.g.BGIv1.0	43.2152	4.10336	0.492062	8.33911	7.48534e-17	4.98421e-16	up	PTHR11746//PTHR11746:SF99 - O-METHYLTRANSFERASE // SUBFAMILY NOT NAMED (1 of 22)	GO:0046983 - protein dimerization activity;GO:0008171 - O-methyltransferase activity
Lus10024883.g.BGIv1.0	7.61463	4.09885	1.16233	3.5264	0.000421254	0.00105512	up	PTHR31190:SF11 - ETHYLENE-RESPONSIVE TRANSCRIPTION FACTOR ERF098 (1 of 2)	GO:0006355 - regulation of transcription, DNA-templated;GO:0003700 - DNA-binding transcription factor activity
Lus10041731.g.BGIv1.0	280.597	4.09812	0.382859	10.704	9.74879e-27	9.22431e-26	up	PTHR23500:SF154 - POLYOL TRANSPORTER 3-RELATED (1 of 6)	GO:0055085 - transmembrane transport;GO:0016021 - integral component of membrane
Lus10041745.g.BGIv1.0	12.7916	4.09811	0.97213	4.2156	2.4912e-05	7.31164e-05	up	?
Lus10026094.g.BGIv1.0	1641.72	4.09652	0.0814961	50.2664	0	0	up	K17302 - coatomer, subunit beta' (COPB2, SEC27) (1 of 4)	GO:0005515 - protein binding
Lus10034552.g.BGIv1.0	146.949	4.08932	0.271301	15.073	2.43911e-51	3.88341e-50	up	?
Lus10029200.g.BGIv1.0	68.6445	4.08855	0.821682	4.97583	6.49686e-07	2.2697e-06	up	PTHR11014//PTHR11014:SF85 - PEPTIDASE M20 FAMILY MEMBER // SUBFAMILY NOT NAMED (1 of 4)	GO:0016787 - hydrolase activity;GO:0008152 - metabolic process
Lus10002807.g.BGIv1.0	13240.9	4.08217	0.0345871	118.026	0	0	up	PTHR32227:SF49 - BETA-1,3-GLUCANASE 1-RELATED (1 of 13)	GO:0005975 - carbohydrate metabolic process;GO:0004553 - hydrolase activity, hydrolyzing O-glycosyl compounds
Lus10042916.g.BGIv1.0	7.5069	4.07446	1.19382	3.41295	0.000642635	0.00156501	up	4.2.2.23 - Rhamnogalacturonan endolyase / Rhamnogalacturonase B (1 of 17)	GO:0030246 - carbohydrate binding;GO:0003824 - catalytic activity;GO:0005975 - carbohydrate metabolic process
Lus10030483.g.BGIv1.0	1220.1	4.06916	0.0956148	42.5579	0	0	up	PTHR21495:SF59 - DIRIGENT PROTEIN 20-RELATED (1 of 5)	GO:0048046 - apoplast
Lus10002671.g.BGIv1.0	170.585	4.06841	0.54149	7.51337	5.76247e-14	3.32898e-13	up	PF00067 - Cytochrome P450 (p450) (1 of 443)	GO:0055114 - oxidation-reduction process;GO:0020037 - heme binding;GO:0016705 - oxidoreductase activity, acting on paired donors, with incorporation or reduction of molecular oxygen;GO:0005506 - iron ion binding
Lus10013282.g.BGIv1.0	336.384	4.06386	0.190364	21.3478	4.08707e-101	1.13802e-99	up	PTHR11260:SF312 - GLUTATHIONE S-TRANSFERASE U17-RELATED (1 of 5)	GO:0005515 - protein binding
Lus10019460.g.BGIv1.0	3226.1	4.063	0.0638779	63.6057	0	0	up	PF00067 - Cytochrome P450 (p450) (1 of 443)	GO:0055114 - oxidation-reduction process;GO:0020037 - heme binding;GO:0016705 - oxidoreductase activity, acting on paired donors, with incorporation or reduction of molecular oxygen;GO:0005506 - iron ion binding
Lus10014025.g.BGIv1.0	230.216	4.06003	0.206433	19.6675	4.09385e-86	9.73449e-85	up	PF07816 - Protein of unknown function (DUF1645) (DUF1645) (1 of 18)
Lus10019998.g.BGIv1.0	56.8968	4.0584	0.418743	9.69185	3.26545e-22	2.69237e-21	up	PTHR11214//PTHR11214:SF141 - BETA-1,3-N-ACETYLGLUCOSAMINYLTRANSFERASE // SUBFAMILY NOT NAMED (1 of 7)	GO:0016020 - membrane;GO:0008378 - galactosyltransferase activity;GO:0006486 - protein glycosylation
Lus10030645.g.BGIv1.0	2.64145	4.05747	1.80538	2.24743	0.0246124	0.0446981	up	6.1.1.3 - Threonine--tRNA ligase / Threonyl-tRNA synthetase (1 of 9)	GO:0043039 - tRNA aminoacylation;GO:0016876 - aminoacyl-tRNA ligase activity;GO:0005524 - ATP binding;GO:0006418 - tRNA aminoacylation for protein translation;GO:0004812 - aminoacyl-tRNA ligase activity;GO:0000166 - nucleotide binding
Lus10001103.g.BGIv1.0	169.969	4.05746	0.262698	15.4453	8.10982e-54	1.34156e-52	up	1.14.11.20 - Deacetoxyvindoline 4-hydroxylase / Desacetyoxyvindoline-17-hydroxylase (1 of 33)	GO:0055114 - oxidation-reduction process;GO:0016491 - oxidoreductase activity
Lus10036014.g.BGIv1.0	265.073	4.04926	0.193858	20.8878	6.91861e-97	1.86383e-95	up	K15102 - solute carrier family 25 (mitochondrial phosphate transporter), member 3 (SLC25A3, PHC, PIC) (1 of 7)	GO:0031305 - integral component of mitochondrial inner membrane;GO:0005315 - inorganic phosphate transmembrane transporter activity;GO:0035435 - phosphate ion transmembrane transport
Lus10008368.g.BGIv1.0	270.658	4.04902	0.192752	21.0064	5.73421e-98	1.56207e-96	up	PTHR22849:SF0 - WD REPEAT, SAM AND U-BOX DOMAIN-CONTAINING PROTEIN 1 (1 of 1)	GO:0016567 - protein ubiquitination;GO:0004842 - ubiquitin-protein transferase activity
Lus10038526.g.BGIv1.0	44.1372	4.04895	0.473366	8.55354	1.19372e-17	8.24661e-17	up	PTHR31403:SF13 - DAD1-LIKE ACYLHYDROLASE (1 of 7)	GO:0016788 - hydrolase activity, acting on ester bonds;GO:0006886 - intracellular protein transport;GO:0006505 - GPI anchor metabolic process
Lus10030530.g.BGIv1.0	1628.45	4.04613	0.081938	49.3804	0	0	up	1.14.13.121 - Premnaspirodiene oxygenase / Hyoscymus muticus premnaspirodiene oxygenase (1 of 43)	GO:0055114 - oxidation-reduction process;GO:0020037 - heme binding;GO:0016705 - oxidoreductase activity, acting on paired donors, with incorporation or reduction of molecular oxygen;GO:0005506 - iron ion binding
Lus10034094.g.BGIv1.0	449.677	4.04551	0.162448	24.9034	6.8433e-137	2.46656e-135	up	K00318 - proline dehydrogenase (PRODH) (1 of 4)	GO:0006562 - proline catabolic process;GO:0004657 - proline dehydrogenase activity
Lus10032178.g.BGIv1.0	25744.7	4.03677	0.0254895	158.37	0	0	up	PF00407 - Pathogenesis-related protein Bet v I family (Bet_v_1) (1 of 55)	GO:0009607 - response to biotic stimulus;GO:0006952 - defense response
Lus10030033.g.BGIv1.0	12460.3	4.03061	0.0315015	127.95	0	0	up	KOG0157 - Cytochrome P450 CYP4/CYP19/CYP26 subfamilies (1 of 123)	GO:0055114 - oxidation-reduction process;GO:0020037 - heme binding;GO:0016705 - oxidoreductase activity, acting on paired donors, with incorporation or reduction of molecular oxygen;GO:0005506 - iron ion binding
Lus10005858.g.BGIv1.0	1827.85	4.02947	0.0754343	53.417	0	0	up	PTHR10992//PTHR10992:SF869 - ALPHA/BETA HYDROLASE FOLD-CONTAINING PROTEIN // SUBFAMILY NOT NAMED (1 of 8)	GO:0003824 - catalytic activity
Lus10020422.g.BGIv1.0	417.486	4.02936	0.154924	26.0086	3.96058e-149	1.55675e-147	up	PTHR31235:SF27 - PEROXIDASE 62-RELATED (1 of 5)	GO:0055114 - oxidation-reduction process;GO:0020037 - heme binding;GO:0006979 - response to oxidative stress;GO:0004601 - peroxidase activity
Lus10025902.g.BGIv1.0	9396.18	4.02785	0.0754447	53.3881	0	0	up	1.14.14.1 - Unspecific monooxygenase / Xenobiotic monooxygenase (1 of 19)	GO:0055114 - oxidation-reduction process;GO:0020037 - heme binding;GO:0016705 - oxidoreductase activity, acting on paired donors, with incorporation or reduction of molecular oxygen;GO:0005506 - iron ion binding
Lus10031914.g.BGIv1.0	69.9703	4.02189	0.383286	10.4932	9.28474e-26	8.55228e-25	up	PF06880 - Protein of unknown function (DUF1262) (DUF1262) (1 of 5)
Lus10043318.g.BGIv1.0	57.9248	4.01853	0.407808	9.85397	6.5886e-23	5.576e-22	up	?
Lus10011079.g.BGIv1.0	9985.85	4.01182	0.037486	107.022	0	0	up	PTHR31517:SF3 - PEROXIDASE 35-RELATED (1 of 1)	GO:0055114 - oxidation-reduction process;GO:0020037 - heme binding;GO:0006979 - response to oxidative stress;GO:0004601 - peroxidase activity
Lus10036808.g.BGIv1.0	86.1459	4.00945	0.340832	11.7637	6.00266e-32	6.5496e-31	up	PTHR11260:SF201 - GLUTATHIONE S-TRANSFERASE F14-RELATED (1 of 4)	GO:0005515 - protein binding
Lus10023259.g.BGIv1.0	229.071	4.00298	0.204407	19.5833	2.14499e-85	5.08057e-84	up	2.5.1.1//2.5.1.10//2.5.1.29 - Dimethylallyltranstransferase / Prenyltransferase // (2E,6E)-farnesyl diphosphate synthase / Geranyltranstransferase // Geranylgeranyl diphosphate synthase / Geranylgeranyl-PP synthetase (1 of 1)	GO:0008299 - isoprenoid biosynthetic process
Lus10041626.g.BGIv1.0	52.2358	4.00239	0.443107	9.03256	1.67707e-19	1.24766e-18	up	PTHR23422 - DIPEPTIDYL PEPTIDASE III-RELATED (1 of 4)
Lus10010545.g.BGIv1.0	203.331	4.00133	0.487601	8.20616	2.28371e-16	1.48195e-15	up	1.14.13.121 - Premnaspirodiene oxygenase / Hyoscymus muticus premnaspirodiene oxygenase (1 of 43)	GO:0055114 - oxidation-reduction process;GO:0020037 - heme binding;GO:0016705 - oxidoreductase activity, acting on paired donors, with incorporation or reduction of molecular oxygen;GO:0005506 - iron ion binding
Lus10018793.g.BGIv1.0	544.101	3.99833	0.133896	29.8616	6.2129e-196	3.18736e-194	up	PF03350 - Uncharacterized protein family, UPF0114 (UPF0114) (1 of 7)	GO:0016021 - integral component of membrane
Lus10006925.g.BGIv1.0	1731.43	3.99786	0.151219	26.4375	5.08418e-154	2.07439e-152	up	5.5.1.13 - Ent-copalyl diphosphate synthase / Ent-kaurene synthetase A (1 of 5)	GO:0016829 - lyase activity;GO:0010333 - terpene synthase activity;GO:0000287 - magnesium ion binding;GO:0008152 - metabolic process
Lus10003858.g.BGIv1.0	3677.89	3.99736	0.0542345	73.705	0	0	up	1.4.1.3 - Glutamate dehydrogenase (NAD(P)(+)) / Glutamic dehydrogenase (1 of 5)	GO:0055114 - oxidation-reduction process;GO:0016491 - oxidoreductase activity;GO:0006520 - cellular amino acid metabolic process
Lus10019833.g.BGIv1.0	1392	3.99271	0.0900729	44.3276	0	0	up	PTHR11926//PTHR11926:SF190 - GLUCOSYL/GLUCURONOSYL TRANSFERASES // SUBFAMILY NOT NAMED (1 of 6)	GO:0016758 - transferase activity, transferring hexosyl groups;GO:0008152 - metabolic process
Lus10029035.g.BGIv1.0	643.138	3.98942	0.128891	30.952	2.39057e-210	1.32924e-208	up	1.14.13.121 - Premnaspirodiene oxygenase / Hyoscymus muticus premnaspirodiene oxygenase (1 of 43)	GO:0055114 - oxidation-reduction process;GO:0020037 - heme binding;GO:0016705 - oxidoreductase activity, acting on paired donors, with incorporation or reduction of molecular oxygen;GO:0005506 - iron ion binding
Lus10004704.g.BGIv1.0	1771.78	3.98833	0.07484	53.2914	0	0	up	K08081 - Tropinone reductase 1 (TR1) (1 of 15)	GO:0016491 - oxidoreductase activity
Lus10032939.g.BGIv1.0	1248.92	3.98458	0.0912282	43.6771	0	0	up	PTHR21495//PTHR21495:SF72 - NUCLEOPORIN-RELATED // SUBFAMILY NOT NAMED (1 of 1)	GO:0048046 - apoplast
Lus10032671.g.BGIv1.0	602.521	3.98346	0.126003	31.614	2.36792e-219	1.37755e-217	up	PTHR31852:SF43 - LATE EMBRYOGENESIS ABUNDANT HYDROXYPROLINE-RICH GLYCOPROTEIN (1 of 6)	GO:0016021 - integral component of membrane
Lus10000835.g.BGIv1.0	270.839	3.97993	0.196971	20.2056	8.7343e-91	2.18363e-89	up	PTHR36766:SF1 - HR3 (1 of 3)
Lus10015521.g.BGIv1.0	185.636	3.97823	0.22609	17.5958	2.65169e-69	5.29408e-68	up	PTHR31403:SF13 - DAD1-LIKE ACYLHYDROLASE (1 of 7)	GO:0016788 - hydrolase activity, acting on ester bonds;GO:0006886 - intracellular protein transport;GO:0006505 - GPI anchor metabolic process
Lus10038556.g.BGIv1.0	56.3729	3.97755	0.437725	9.08688	1.01921e-19	7.63854e-19	up	PF00954//PF01453//PF07714//PF08276//PF11883 - S-locus glycoprotein domain (S_locus_glycop) // D-mannose binding lectin (B_lectin) // Protein tyrosine kinase (Pkinase_Tyr) // PAN-like domain (PAN_2) // Domain of unknown function (DUF3403) (DUF3403) (1 of 8)	GO:0004674 - protein serine/threonine kinase activity;GO:0048544 - recognition of pollen;GO:0006468 - protein phosphorylation;GO:0004672 - protein kinase activity
Lus10032943.g.BGIv1.0	520.139	3.97689	0.141059	28.1931	7.0961e-175	3.25992e-173	up	1.3.3.8 - Tetrahydroberberine oxidase / THB oxidase (1 of 42)	GO:0055114 - oxidation-reduction process;GO:0050660 - flavin adenine dinucleotide binding;GO:0016491 - oxidoreductase activity
Lus10025430.g.BGIv1.0	235.917	3.97012	0.203826	19.478	1.6871e-84	3.96003e-83	up	PF00847 - AP2 domain (AP2) (1 of 230)	GO:0006355 - regulation of transcription, DNA-templated;GO:0003700 - DNA-binding transcription factor activity
Lus10024120.g.BGIv1.0	2991.91	3.96806	0.0636941	62.2987	0	0	up	K04121 - ent-kaurene synthase (E4.2.3.19) (1 of 3)	GO:0016829 - lyase activity;GO:0010333 - terpene synthase activity;GO:0008152 - metabolic process;GO:0000287 - magnesium ion binding
Lus10027820.g.BGIv1.0	497.597	3.96206	0.139961	28.3083	2.7344e-176	1.26734e-174	up	K01568 - pyruvate decarboxylase (E4.1.1.1, pdc) (1 of 5)	GO:0030976 - thiamine pyrophosphate binding;GO:0003824 - catalytic activity;GO:0000287 - magnesium ion binding
Lus10008659.g.BGIv1.0	129.943	3.9595	0.281976	14.042	8.62524e-45	1.22752e-43	up	PF05678 - VQ motif (VQ) (1 of 42)
Lus10032175.g.BGIv1.0	6.83387	3.95472	1.2246	3.2294	0.00124049	0.00288976	up	3.4.24.34 - Neutrophil collagenase / Matrix metalloproteinase 8 (1 of 4)	GO:0031012 - extracellular matrix;GO:0008270 - zinc ion binding;GO:0006508 - proteolysis;GO:0004222 - metalloendopeptidase activity
Lus10021029.g.BGIv1.0	419.796	3.95038	0.155873	25.3436	1.05838e-141	3.96361e-140	up	PTHR27000:SF136 - POLYGALACTURONASE INHIBITOR 1-RELATED (1 of 3)	GO:0005515 - protein binding
Lus10008085.g.BGIv1.0	4.57873	3.94908	1.42285	2.77548	0.00551204	0.0114877	up	?
Lus10021395.g.BGIv1.0	61.8454	3.94899	0.406935	9.70424	2.89234e-22	2.39068e-21	up	PF02458 - Transferase family (Transferase) (1 of 177)	GO:0016747 - transferase activity, transferring acyl groups other than amino-acyl groups
Lus10030148.g.BGIv1.0	2582.92	3.9479	0.0692938	56.9734	0	0	up	K00430 - peroxidase (E1.11.1.7) (1 of 94)	GO:0055114 - oxidation-reduction process;GO:0020037 - heme binding;GO:0006979 - response to oxidative stress;GO:0004601 - peroxidase activity
Lus10000054.g.BGIv1.0	13.9196	3.94371	0.887822	4.442	8.91266e-06	2.76092e-05	up	PTHR10992:SF776 - ESTERASE KAI2-RELATED (1 of 6)
Lus10024809.g.BGIv1.0	511.497	3.92905	0.136074	28.8744	2.50554e-183	1.19937e-181	up	PF02458 - Transferase family (Transferase) (1 of 177)	GO:0016747 - transferase activity, transferring acyl groups other than amino-acyl groups
Lus10034630.g.BGIv1.0	335.412	3.92799	0.174465	22.5144	2.99708e-112	9.1559e-111	up	PTHR10165 - LIPID PHOSPHATE PHOSPHATASE (1 of 7)	GO:0008195 - phosphatidate phosphatase activity
Lus10031484.g.BGIv1.0	88.5775	3.92798	0.327239	12.0034	3.41e-33	3.82835e-32	up	PTHR32278:SF2 - F-BOX PROTEIN PP2-B13-RELATED (1 of 9)
Lus10042593.g.BGIv1.0	7127.55	3.92357	0.0398904	98.3589	0	0	up	K04120 - ent-copalyl diphosphate synthase (E5.5.1.13) (1 of 2)	GO:0016829 - lyase activity;GO:0010333 - terpene synthase activity;GO:0000287 - magnesium ion binding;GO:0008152 - metabolic process
Lus10037667.g.BGIv1.0	6.80684	3.92116	1.18058	3.32139	0.000895709	0.00213458	up	PTHR11017//PTHR11017:SF174 - LEUCINE-RICH REPEAT-CONTAINING PROTEIN // SUBFAMILY NOT NAMED (1 of 26)	GO:0007165 - signal transduction;GO:0005515 - protein binding
Lus10017703.g.BGIv1.0	1435.03	3.91509	0.0824197	47.5019	0	0	up	K00815 - tyrosine aminotransferase (TAT) (1 of 9)	GO:0016829 - lyase activity;GO:0006520 - cellular amino acid metabolic process
Lus10036773.g.BGIv1.0	128.021	3.91337	0.270795	14.4514	2.45566e-47	3.6471e-46	up	PTHR31719:SF40 - NAC TRANSCRIPTION FACTOR 29 (1 of 4)	GO:0006355 - regulation of transcription, DNA-templated;GO:0003677 - DNA binding
Lus10035258.g.BGIv1.0	1050.08	3.91324	0.0973352	40.2038	0	0	up	KOG0725 - Reductases with broad range of substrate specificities (1 of 96)	GO:0016491 - oxidoreductase activity
Lus10008772.g.BGIv1.0	4.41134	3.90319	1.51972	2.56836	0.0102182	0.0202104	up	PTHR31964:SF49 - ADENINE NUCLEOTIDE ALPHA HYDROLASES-LIKE SUPERFAMILY PROTEIN-RELATED (1 of 3)	GO:0006950 - response to stress
Lus10042753.g.BGIv1.0	8.95698	3.90044	1.02512	3.80488	0.000141872	0.000378657	up	PTHR11017//PTHR11017:SF162 - LEUCINE-RICH REPEAT-CONTAINING PROTEIN // SUBFAMILY NOT NAMED (1 of 62)
Lus10008479.g.BGIv1.0	129.211	3.90042	0.273138	14.28	2.91579e-46	4.23056e-45	up	K13248 - pyridoxal phosphate phosphatase PHOSPHO2 (PHOSPHO2) (1 of 5)	GO:0016791 - phosphatase activity;GO:0008152 - metabolic process
Lus10009996.g.BGIv1.0	39.0158	3.8958	1.47493	2.64134	0.00825782	0.0166554	up	PTHR10641:SF494 - TRANSCRIPTION FACTOR MYB108 (1 of 3)	GO:0005634 - nucleus;GO:0043565 - sequence-specific DNA binding
Lus10021288.g.BGIv1.0	399.988	3.8954	0.151728	25.6736	2.30579e-145	8.78852e-144	up	PTHR31415:SF4 - HARPIN-INDUCED PROTEIN-LIKE-RELATED (1 of 3)	GO:0016021 - integral component of membrane
Lus10036005.g.BGIv1.0	570.453	3.8941	0.130157	29.9185	1.1313e-196	5.82842e-195	up	PF14009 - Domain of unknown function (DUF4228) (DUF4228) (1 of 47)
Lus10032734.g.BGIv1.0	318.702	3.88309	0.186718	20.7965	4.65668e-96	1.24346e-94	up	PTHR10891:SF568 - CALCIUM-BINDING PROTEIN CML41-RELATED (1 of 1)
Lus10021137.g.BGIv1.0	4731.28	3.88273	0.0522745	74.2759	0	0	up	KOG0156 - Cytochrome P450 CYP2 subfamily (1 of 184)	GO:0055114 - oxidation-reduction process;GO:0020037 - heme binding;GO:0016705 - oxidoreductase activity, acting on paired donors, with incorporation or reduction of molecular oxygen;GO:0005506 - iron ion binding
Lus10016995.g.BGIv1.0	200.678	3.88255	0.22602	17.1779	3.88679e-66	7.50131e-65	up	KOG0725 - Reductases with broad range of substrate specificities (1 of 96)	GO:0016491 - oxidoreductase activity
Lus10016602.g.BGIv1.0	103.867	3.87905	0.33685	11.5156	1.10042e-30	1.16548e-29	up	?
Lus10031590.g.BGIv1.0	5883.34	3.87537	0.0492612	78.6698	0	0	up	K15803 - (-)-germacrene D synthase (GERD) (1 of 3)	GO:0016829 - lyase activity;GO:0010333 - terpene synthase activity;GO:0008152 - metabolic process;GO:0000287 - magnesium ion binding
Lus10023309.g.BGIv1.0	237.552	3.87349	0.212995	18.1858	6.68143e-74	1.40955e-72	up	PTHR32227:SF85 - GLYCOSYL HYDROLASES FAMILY PROTEIN (1 of 4)	GO:0005975 - carbohydrate metabolic process;GO:0004553 - hydrolase activity, hydrolyzing O-glycosyl compounds
Lus10009137.g.BGIv1.0	638.292	3.87213	0.125454	30.865	3.525e-209	1.9452e-207	up	2.5.1.29 - Geranylgeranyl diphosphate synthase / Geranylgeranyl-PP synthetase (1 of 18)	GO:0008299 - isoprenoid biosynthetic process
Lus10042118.g.BGIv1.0	11758.3	3.86901	0.0354946	109.003	0	0	up	K00099 - 1-deoxy-D-xylulose-5-phosphate reductoisomerase (dxr) (1 of 2)	GO:0005515 - protein binding;GO:0070402 - NADPH binding;GO:0055114 - oxidation-reduction process;GO:0046872 - metal ion binding;GO:0030604 - 1-deoxy-D-xylulose-5-phosphate reductoisomerase activity;GO:0008299 - isoprenoid biosynthetic process
Lus10015527.g.BGIv1.0	30.4763	3.8679	0.566298	6.83015	8.48234e-12	4.32669e-11	up	PTHR11214//PTHR11214:SF141 - BETA-1,3-N-ACETYLGLUCOSAMINYLTRANSFERASE // SUBFAMILY NOT NAMED (1 of 7)	GO:0016020 - membrane;GO:0008378 - galactosyltransferase activity;GO:0006486 - protein glycosylation
Lus10004651.g.BGIv1.0	17.5035	3.86708	0.802394	4.81942	1.43974e-06	4.85271e-06	up	?
Lus10042557.g.BGIv1.0	65.4509	3.8656	0.375032	10.3074	6.52479e-25	5.8736e-24	up	PF00847 - AP2 domain (AP2) (1 of 230)	GO:0006355 - regulation of transcription, DNA-templated;GO:0003700 - DNA-binding transcription factor activity
Lus10021937.g.BGIv1.0	4.43339	3.86495	1.47337	2.62321	0.0087106	0.0174835	up	PTHR13683:SF268 - EUKARYOTIC ASPARTYL PROTEASE FAMILY PROTEIN (1 of 11)	GO:0006508 - proteolysis;GO:0004190 - aspartic-type endopeptidase activity
Lus10029341.g.BGIv1.0	593.782	3.86447	0.13273	29.1154	2.29317e-186	1.11676e-184	up	PTHR23024:SF102 - CARBOXYLESTERASE 15-RELATED (1 of 5)	GO:0016787 - hydrolase activity
Lus10024209.g.BGIv1.0	13.0674	3.86441	0.873189	4.42563	9.61624e-06	2.96828e-05	up	PTHR31388:SF37 - PEROXIDASE 4-RELATED (1 of 10)	GO:0055114 - oxidation-reduction process;GO:0020037 - heme binding;GO:0006979 - response to oxidative stress;GO:0004601 - peroxidase activity
Lus10005358.g.BGIv1.0	2993.59	3.86339	0.0585676	65.9647	0	0	up	PTHR31642:SF57 - SPERMIDINE HYDROXYCINNAMOYL TRANSFERASE (1 of 5)	GO:0016747 - transferase activity, transferring acyl groups other than amino-acyl groups
Lus10022415.g.BGIv1.0	678.152	3.8616	0.125241	30.8333	9.38426e-209	5.14737e-207	up	1.14.11.20 - Deacetoxyvindoline 4-hydroxylase / Desacetyoxyvindoline-17-hydroxylase (1 of 33)	GO:0055114 - oxidation-reduction process;GO:0016491 - oxidoreductase activity
Lus10022936.g.BGIv1.0	10.913	3.85598	0.924192	4.17227	3.01578e-05	8.75477e-05	up	PF00847 - AP2 domain (AP2) (1 of 230)	GO:0006355 - regulation of transcription, DNA-templated;GO:0003700 - DNA-binding transcription factor activity
Lus10011958.g.BGIv1.0	163.735	3.85404	0.252908	15.2389	1.95179e-52	3.14736e-51	up	1.14.13.89 - Isoflavone 2'-hydroxylase / Isoflavone 2'-monooxygenase (1 of 14)	GO:0055114 - oxidation-reduction process;GO:0020037 - heme binding;GO:0016705 - oxidoreductase activity, acting on paired donors, with incorporation or reduction of molecular oxygen;GO:0005506 - iron ion binding
Lus10027964.g.BGIv1.0	318.92	3.83959	0.1725	22.2585	9.32344e-110	2.78527e-108	up	PTHR27001:SF54 - RECEPTOR-LIKE CYTOPLASMIC KINASE VIA5 (1 of 2)	GO:0006468 - protein phosphorylation;GO:0004672 - protein kinase activity
Lus10013048.g.BGIv1.0	803.772	3.83761	0.108428	35.393	2.18642e-274	1.57925e-272	up	3.1.1.3//3.1.1.32 - Triacylglycerol lipase / Triglyceride lipase // Phospholipase A(1) / Phospholipase A1 (1 of 4)
Lus10027199.g.BGIv1.0	2658.05	3.83403	0.066205	57.9114	0	0	up	PTHR31080:SF19 - PLANT INVERTASE/PECTIN METHYLESTERASE INHIBITOR SUPERFAMILY PROTEIN (1 of 5)	GO:0004857 - enzyme inhibitor activity
Lus10001640.g.BGIv1.0	2188.74	3.83383	0.0677161	56.6162	0	0	up	PTHR11260:SF303 - GLUTATHIONE S-TRANSFERASE U1-RELATED (1 of 16)	GO:0005515 - protein binding
Lus10036476.g.BGIv1.0	124.189	3.83077	0.579561	6.60979	3.84878e-11	1.87685e-10	up	PF05340 - Protein of unknown function (DUF740) (DUF740) (1 of 9)
Lus10020091.g.BGIv1.0	325.519	3.82831	0.168965	22.6574	1.17888e-113	3.65341e-112	up	K17871 - NADH:ubiquinone reductase (non-electrogenic) (ndh1) (1 of 12)	GO:0055114 - oxidation-reduction process;GO:0016491 - oxidoreductase activity
Lus10033221.g.BGIv1.0	4.18455	3.82633	1.60639	2.38194	0.0172217	0.0324322	up	?
Lus10037425.g.BGIv1.0	3818.51	3.82132	0.0557942	68.4896	0	0	up	KOG2615 - Permease of the major facilitator superfamily (1 of 9)	GO:0055085 - transmembrane transport;GO:0016021 - integral component of membrane
Lus10001322.g.BGIv1.0	4795.24	3.82012	0.0508216	75.1673	0	0	up	1.1.1.267//2.2.1.7 - 1-deoxy-D-xylulose-5-phosphate reductoisomerase / DXP-reductoisomerase // 1-deoxy-D-xylulose-5-phosphate synthase / DXP-synthase (1 of 5)	GO:0008152 - metabolic process;GO:0003824 - catalytic activity;GO:0016114 - terpenoid biosynthetic process;GO:0008661 - 1-deoxy-D-xylulose-5-phosphate synthase activity
Lus10033737.g.BGIv1.0	12.694	3.8157	0.836589	4.56102	5.0905e-06	1.61729e-05	up	PTHR10641//PTHR10641:SF541 - MYB-LIKE DNA-BINDING PROTEIN MYB // SUBFAMILY NOT NAMED (1 of 4)	GO:0005634 - nucleus;GO:0003700 - DNA-binding transcription factor activity;GO:0043565 - sequence-specific DNA binding;GO:0044212 - transcription regulatory region DNA binding;GO:0030154 - cell differentiation
Lus10038524.g.BGIv1.0	736.224	3.81397	0.120547	31.6389	1.07939e-219	6.28942e-218	up	PTHR31403:SF13 - DAD1-LIKE ACYLHYDROLASE (1 of 7)	GO:0016788 - hydrolase activity, acting on ester bonds;GO:0006886 - intracellular protein transport;GO:0006505 - GPI anchor metabolic process
Lus10034817.g.BGIv1.0	511.097	3.81154	0.133625	28.5241	5.88104e-179	2.75375e-177	up	PTHR13789//PTHR13789:SF234 - MONOOXYGENASE // SUBFAMILY NOT NAMED (1 of 6)	GO:0055114 - oxidation-reduction process;GO:0016491 - oxidoreductase activity
Lus10012066.g.BGIv1.0	171.17	3.80321	0.454453	8.36876	5.8228e-17	3.89854e-16	up	?
Lus10017333.g.BGIv1.0	5992.01	3.79731	0.0476258	79.7323	0	0	up	K01761 - methionine-gamma-lyase (E4.4.1.11) (1 of 2)	GO:0030170 - pyridoxal phosphate binding;GO:0009058 - biosynthetic process
Lus10036438.g.BGIv1.0	8.51077	3.79661	1.14471	3.31666	0.000910989	0.00216703	up	PF05678 - VQ motif (VQ) (1 of 42)
Lus10002367.g.BGIv1.0	4.25125	3.7965	1.56913	2.41949	0.0155422	0.0295701	up	PTHR11206:SF115 - MATE EFFLUX FAMILY PROTEIN (1 of 7)	GO:0055085 - transmembrane transport;GO:0016020 - membrane;GO:0015297 - antiporter activity;GO:0015238 - xenobiotic transmembrane transporter activity;GO:0006855 - drug transmembrane transport
Lus10021010.g.BGIv1.0	316.772	3.79518	0.171597	22.1168	2.1772e-108	6.42522e-107	up	?
Lus10024673.g.BGIv1.0	570.146	3.7915	0.129347	29.3126	7.15874e-189	3.53345e-187	up	PTHR11751:SF380 - 1-AMINOCYCLOPROPANE-1-CARBOXYLATE SYNTHASE 2-RELATED (1 of 4)	GO:0030170 - pyridoxal phosphate binding;GO:0009058 - biosynthetic process
Lus10011829.g.BGIv1.0	782.988	3.78905	0.108228	35.01	1.58609e-268	1.1212e-266	up	K14516 - ethylene-responsive transcription factor 1 (ERF1) (1 of 7)	GO:0006355 - regulation of transcription, DNA-templated;GO:0003700 - DNA-binding transcription factor activity
Lus10005104.g.BGIv1.0	50.0614	3.7878	0.445973	8.49333	2.00796e-17	1.37467e-16	up	PTHR14155//PTHR14155:SF179 - RING FINGER DOMAIN-CONTAINING // SUBFAMILY NOT NAMED (1 of 3)	GO:0008270 - zinc ion binding;GO:0005515 - protein binding
Lus10029807.g.BGIv1.0	24.872	3.78298	0.598846	6.31712	2.66483e-10	1.22483e-09	up	?
Lus10003479.g.BGIv1.0	4.12666	3.78235	1.64525	2.29895	0.0215077	0.0396519	up	?
Lus10026783.g.BGIv1.0	2814.39	3.77936	0.0616592	61.2943	0	0	up	2.7.1.148 - 4-(cytidine 5'-diphospho)-2-C-methyl-D-erythritol kinase / CMK (1 of 2)	GO:0005524 - ATP binding;GO:0050515 - 4-(cytidine 5'-diphospho)-2-C-methyl-D-erythritol kinase activity;GO:0016114 - terpenoid biosynthetic process
Lus10028679.g.BGIv1.0	277.734	3.77902	0.193967	19.4828	1.53585e-84	3.60965e-83	up	PF00847 - AP2 domain (AP2) (1 of 230)	GO:0006355 - regulation of transcription, DNA-templated;GO:0003700 - DNA-binding transcription factor activity
Lus10012496.g.BGIv1.0	2197.75	3.77459	0.0746023	50.5961	0	0	up	?
Lus10036310.g.BGIv1.0	1571.53	3.77266	0.0882368	42.7561	0	0	up	PTHR11177:SF219 - CHITINASE-LIKE PROTEIN-RELATED (1 of 10)	GO:0005975 - carbohydrate metabolic process;GO:0004553 - hydrolase activity, hydrolyzing O-glycosyl compounds
Lus10001109.g.BGIv1.0	648.553	3.77262	0.118817	31.7515	3.02501e-221	1.77968e-219	up	1.14.11.20 - Deacetoxyvindoline 4-hydroxylase / Desacetyoxyvindoline-17-hydroxylase (1 of 33)	GO:0055114 - oxidation-reduction process;GO:0016491 - oxidoreductase activity
Lus10040125.g.BGIv1.0	167.894	3.76657	0.233043	16.1626	9.26447e-59	1.64443e-57	up	PTHR22849//PTHR22849:SF9 - WDSAM1 PROTEIN // SUBFAMILY NOT NAMED (1 of 5)	GO:0004842 - ubiquitin-protein transferase activity
Lus10038178.g.BGIv1.0	138.74	3.75694	0.275204	13.6515	1.9786e-42	2.69196e-41	up	KOG0156 - Cytochrome P450 CYP2 subfamily (1 of 184)	GO:0055114 - oxidation-reduction process;GO:0020037 - heme binding;GO:0016705 - oxidoreductase activity, acting on paired donors, with incorporation or reduction of molecular oxygen;GO:0005506 - iron ion binding
Lus10001087.g.BGIv1.0	1005.97	3.75095	0.101608	36.9159	2.56483e-298	2.04268e-296	up	K01177 - beta-amylase (E3.2.1.2) (1 of 10)	GO:0016161 - beta-amylase activity;GO:0000272 - polysaccharide catabolic process
Lus10017485.g.BGIv1.0	2803.6	3.74801	0.0607222	61.7238	0	0	up	PTHR22953:SF22 - PURPLE ACID PHOSPHATASE 10 (1 of 5)	GO:0016787 - hydrolase activity
Lus10009328.g.BGIv1.0	12.1553	3.7474	0.850148	4.40794	1.04359e-05	3.20881e-05	up	PTHR36766:SF1 - HR3 (1 of 3)
Lus10005773.g.BGIv1.0	6.09343	3.74701	1.21808	3.07615	0.00209693	0.00470894	up	PTHR10209:SF174 - 2-OXOGLUTARATE (2OG) AND FE(II)-DEPENDENT OXYGENASE SUPERFAMILY PROTEIN-RELATED (1 of 7)	GO:0055114 - oxidation-reduction process;GO:0016491 - oxidoreductase activity
Lus10016962.g.BGIv1.0	985.881	3.74543	0.103705	36.1161	1.2679e-285	9.65513e-284	up	PTHR31415:SF4 - HARPIN-INDUCED PROTEIN-LIKE-RELATED (1 of 3)	GO:0016021 - integral component of membrane
Lus10026323.g.BGIv1.0	1965.47	3.74413	0.0719585	52.0318	0	0	up	PTHR11206//PTHR11206:SF181 - MULTIDRUG RESISTANCE PROTEIN // SUBFAMILY NOT NAMED (1 of 4)	GO:0055085 - transmembrane transport;GO:0016020 - membrane;GO:0015297 - antiporter activity;GO:0015238 - xenobiotic transmembrane transporter activity;GO:0006855 - drug transmembrane transport
Lus10032559.g.BGIv1.0	4.00667	3.74295	1.46846	2.54889	0.0108067	0.0212648	up	PF05553 - Cotton fibre expressed protein (DUF761) (1 of 47)
Lus10034250.g.BGIv1.0	40.109	3.74192	0.476455	7.85366	4.04075e-15	2.46885e-14	up	?
Lus10021406.g.BGIv1.0	211.063	3.74076	0.212072	17.6391	1.23402e-69	2.48001e-68	up	?
Lus10015221.g.BGIv1.0	122.301	3.73959	0.270064	13.847	1.32593e-43	1.84879e-42	up	PTHR12542//PTHR12542:SF17 - EXOCYST COMPLEX PROTEIN EXO70 // SUBFAMILY NOT NAMED (1 of 5)	GO:0006887 - exocytosis;GO:0000145 - exocyst
Lus10009149.g.BGIv1.0	20.433	3.73865	0.727983	5.13563	2.812e-07	1.01666e-06	up	PTHR27005:SF13 - PROTEIN KINASE-LIKE PROTEIN-RELATED (1 of 4)
Lus10009968.g.BGIv1.0	1592.34	3.7386	0.0821123	45.5304	0	0	up	PTHR22595//PTHR22595:SF35 - CHITINASE-RELATED // SUBFAMILY NOT NAMED (1 of 2)	GO:0016998 - cell wall macromolecule catabolic process;GO:0006032 - chitin catabolic process;GO:0004568 - chitinase activity
Lus10032039.g.BGIv1.0	5.87824	3.72248	1.24745	2.98407	0.00284438	0.00623058	up	PTHR32227:SF62 - GLUCOSIDASE-LIKE PROTEIN (1 of 9)	GO:0005975 - carbohydrate metabolic process;GO:0004553 - hydrolase activity, hydrolyzing O-glycosyl compounds
Lus10014030.g.BGIv1.0	55.5425	3.71858	0.404238	9.19897	3.61409e-20	2.75905e-19	up	PTHR24177:SF39 - ANKYRIN REPEAT-CONTAINING PROTEIN-RELATED (1 of 6)
Lus10024620.g.BGIv1.0	69.7358	3.71623	0.389224	9.54779	1.32487e-21	1.06751e-20	up	PF14547 - Hydrophobic seed protein (Hydrophob_seed) (1 of 33)
Lus10021287.g.BGIv1.0	878.137	3.71177	0.105065	35.3284	2.15558e-273	1.54778e-271	up	PTHR31415:SF4 - HARPIN-INDUCED PROTEIN-LIKE-RELATED (1 of 3)	GO:0016021 - integral component of membrane
Lus10019807.g.BGIv1.0	2830.86	3.70907	0.0616232	60.1894	0	0	up	PF04450 - Peptidase of plants and bacteria (BSP) (1 of 38)
Lus10011346.g.BGIv1.0	984.045	3.70649	0.0998272	37.1291	9.54768e-302	7.7049e-300	up	PTHR31221:SF25 - WRKY TRANSCRIPTION FACTOR 45-RELATED (1 of 4)	GO:0043565 - sequence-specific DNA binding;GO:0006355 - regulation of transcription, DNA-templated;GO:0003700 - DNA-binding transcription factor activity
Lus10015349.g.BGIv1.0	78.2658	3.70426	0.363484	10.191	2.17545e-24	1.92461e-23	up	PTHR23070:SF5 - AAA-TYPE ATPASE FAMILY PROTEIN-RELATED (1 of 7)	GO:0005524 - ATP binding
Lus10016598.g.BGIv1.0	4461.85	3.7013	0.0503678	73.4854	0	0	up	K04121 - ent-kaurene synthase (E4.2.3.19) (1 of 3)	GO:0016829 - lyase activity;GO:0010333 - terpene synthase activity;GO:0008152 - metabolic process;GO:0000287 - magnesium ion binding
Lus10002357.g.BGIv1.0	990.842	3.70077	0.099579	37.1641	2.59054e-302	2.09984e-300	up	KOG0156 - Cytochrome P450 CYP2 subfamily (1 of 184)	GO:0055114 - oxidation-reduction process;GO:0020037 - heme binding;GO:0016705 - oxidoreductase activity, acting on paired donors, with incorporation or reduction of molecular oxygen;GO:0005506 - iron ion binding
Lus10003148.g.BGIv1.0	1281.23	3.69971	0.0872074	42.4243	0	0	up	KOG0156 - Cytochrome P450 CYP2 subfamily (1 of 184)	GO:0055114 - oxidation-reduction process;GO:0020037 - heme binding;GO:0016705 - oxidoreductase activity, acting on paired donors, with incorporation or reduction of molecular oxygen;GO:0005506 - iron ion binding
Lus10031235.g.BGIv1.0	2899.53	3.69916	0.0616536	59.9991	0	0	up	PTHR10353//PTHR10353:SF81 - GLYCOSYL HYDROLASE // SUBFAMILY NOT NAMED (1 of 3)	GO:0005975 - carbohydrate metabolic process;GO:0004553 - hydrolase activity, hydrolyzing O-glycosyl compounds
Lus10000527.g.BGIv1.0	177.6	3.69699	0.2426	15.239	1.9478e-52	3.14232e-51	up	?
Lus10012582.g.BGIv1.0	21.3701	3.69285	0.644173	5.7327	9.88418e-09	4.04233e-08	up	KOG0156 - Cytochrome P450 CYP2 subfamily (1 of 184)	GO:0055114 - oxidation-reduction process;GO:0020037 - heme binding;GO:0016705 - oxidoreductase activity, acting on paired donors, with incorporation or reduction of molecular oxygen;GO:0005506 - iron ion binding
Lus10029827.g.BGIv1.0	3.95557	3.69217	1.50904	2.44671	0.0144169	0.0276497	up	PTHR21668 - EIF-1A (1 of 7)	GO:0006413 - translational initiation;GO:0003743 - translation initiation factor activity;GO:0003723 - RNA binding
Lus10028654.g.BGIv1.0	19.5601	3.69185	0.661177	5.58376	2.35377e-08	9.32815e-08	up	PTHR24298:SF45 - CYTOCHROME P450 89A2-RELATED (1 of 10)	GO:0055114 - oxidation-reduction process;GO:0020037 - heme binding;GO:0016705 - oxidoreductase activity, acting on paired donors, with incorporation or reduction of molecular oxygen;GO:0005506 - iron ion binding
Lus10005697.g.BGIv1.0	6779.47	3.68642	0.0431599	85.4131	0	0	up	1.4.1.3 - Glutamate dehydrogenase (NAD(P)(+)) / Glutamic dehydrogenase (1 of 5)	GO:0055114 - oxidation-reduction process;GO:0016491 - oxidoreductase activity;GO:0006520 - cellular amino acid metabolic process
Lus10014191.g.BGIv1.0	1631.77	3.68633	0.0764912	48.1929	0	0	up	3.7.1.17//3.7.1.8 - 2,6-dioxo-6-phenylhexa-3-enoate hydrolase / HOHPDA hydrolase (1 of 4)
Lus10015573.g.BGIv1.0	376.846	3.6846	0.179033	20.5806	4.09918e-94	1.06649e-92	up	PTHR10209:SF111 - DOWNY MILDEW RESISTANCE 6 PROTEIN / OXIDOREDUCTASE (1 of 1)	GO:0055114 - oxidation-reduction process;GO:0016491 - oxidoreductase activity
Lus10003063.g.BGIv1.0	17.4864	3.68308	0.706566	5.21264	1.86168e-07	6.82616e-07	up	PF00069//PF07645//PF08488//PF13947 - Protein kinase domain (Pkinase) // Calcium-binding EGF domain (EGF_CA) // Wall-associated kinase (WAK) // Wall-associated receptor kinase galacturonan-binding (GUB_WAK_bind) (1 of 1)	GO:0005509 - calcium ion binding;GO:0016021 - integral component of membrane;GO:0004674 - protein serine/threonine kinase activity;GO:0030247 - polysaccharide binding;GO:0006468 - protein phosphorylation;GO:0005524 - ATP binding;GO:0004672 - protein kinase activity
Lus10021114.g.BGIv1.0	2218.19	3.6825	0.0638551	57.6697	0	0	up	PTHR33649:SF4 - PAR1 PROTEIN (1 of 5)
Lus10010534.g.BGIv1.0	3511.86	3.68146	0.0540546	68.1064	0	0	up	PTHR23500:SF70 - SUGAR TRANSPORT PROTEIN 13 (1 of 4)	GO:0055085 - transmembrane transport;GO:0016021 - integral component of membrane
Lus10004223.g.BGIv1.0	98.6192	3.67688	0.304203	12.0869	1.23858e-33	1.40305e-32	up	PF00197 - Trypsin and protease inhibitor (Kunitz_legume) (1 of 21)	GO:0004866 - endopeptidase inhibitor activity
Lus10022195.g.BGIv1.0	1080.77	3.67658	0.0922942	39.8354	0	0	up	1.14.11.20 - Deacetoxyvindoline 4-hydroxylase / Desacetyoxyvindoline-17-hydroxylase (1 of 33)	GO:0055114 - oxidation-reduction process;GO:0016491 - oxidoreductase activity
Lus10020421.g.BGIv1.0	638.958	3.67295	0.124941	29.3974	5.9319e-190	2.95187e-188	up	PTHR31235:SF27 - PEROXIDASE 62-RELATED (1 of 5)	GO:0055114 - oxidation-reduction process;GO:0020037 - heme binding;GO:0006979 - response to oxidative stress;GO:0004601 - peroxidase activity
Lus10034626.g.BGIv1.0	1492.33	3.67197	0.0810926	45.2812	0	0	up	KOG0725 - Reductases with broad range of substrate specificities (1 of 96)	GO:0016491 - oxidoreductase activity
Lus10032242.g.BGIv1.0	277	3.67006	0.188776	19.4414	3.44695e-84	8.06485e-83	up	PTHR31953:SF17 - ACID BETA-FRUCTOFURANOSIDASE 3, VACUOLAR-RELATED (1 of 6)	GO:0004575 - sucrose alpha-glucosidase activity;GO:0005975 - carbohydrate metabolic process
Lus10013584.g.BGIv1.0	140.147	3.66931	0.258139	14.2144	7.45359e-46	1.07589e-44	up	PTHR22849:SF38 - E3 UBIQUITIN-PROTEIN LIGASE PUB22-RELATED (1 of 5)	GO:0016567 - protein ubiquitination;GO:0004842 - ubiquitin-protein transferase activity
Lus10006091.g.BGIv1.0	50.0999	3.66858	0.420599	8.72228	2.72645e-18	1.93897e-17	up	?
Lus10039911.g.BGIv1.0	1362.41	3.66655	0.0871799	42.0572	0	0	up	K13464 - jasmonate ZIM domain-containing protein (JAZ) (1 of 10)
Lus10022617.g.BGIv1.0	181.118	3.66592	0.25305	14.4869	1.46599e-47	2.18975e-46	up	PTHR22814:SF113 - HEAVY-METAL-ASSOCIATED DOMAIN-CONTAINING PROTEIN-RELATED (1 of 5)	GO:0046872 - metal ion binding;GO:0030001 - metal ion transport
Lus10027752.g.BGIv1.0	2884.42	3.66482	0.0610631	60.017	0	0	up	PTHR11220 - HEME-BINDING PROTEIN-RELATED (1 of 17)
Lus10033882.g.BGIv1.0	246.893	3.66456	0.185636	19.7406	9.67014e-87	2.31449e-85	up	PTHR11819 - SODIUM/SOLUTE SYMPORTER (1 of 4)	GO:0055085 - transmembrane transport;GO:0016020 - membrane;GO:0006810 - transport;GO:0005215 - transporter activity
Lus10022193.g.BGIv1.0	683.018	3.66133	0.119534	30.63	4.87535e-206	2.63067e-204	up	PTHR10209:SF122 - 1-AMINOCYCLOPROPANE-1-CARBOXYLATE OXIDASE HOMOLOG 10-RELATED (1 of 27)	GO:0055114 - oxidation-reduction process;GO:0016491 - oxidoreductase activity
Lus10023375.g.BGIv1.0	937.457	3.66105	0.0995665	36.7699	5.5843e-296	4.39941e-294	up	1.3.3.8 - Tetrahydroberberine oxidase / THB oxidase (1 of 42)	GO:0055114 - oxidation-reduction process;GO:0050660 - flavin adenine dinucleotide binding;GO:0016491 - oxidoreductase activity
Lus10025540.g.BGIv1.0	7.76262	3.65697	1.1541	3.16867	0.00153136	0.00351993	up	PTHR23324:SF48 - PATELLIN-3-RELATED (1 of 9)
Lus10020090.g.BGIv1.0	15.1926	3.65588	0.762926	4.79192	1.65195e-06	5.52964e-06	up	PTHR33098:SF10 - T28P6.11 PROTEIN (1 of 3)
Lus10040898.g.BGIv1.0	64.5854	3.65509	0.362046	10.0956	5.77479e-24	5.04651e-23	up	PTHR10168:SF118 - GLUTAREDOXIN-C11-RELATED (1 of 2)	GO:0045454 - cell redox homeostasis;GO:0015035 - protein disulfide oxidoreductase activity;GO:0009055 - electron transfer activity
Lus10021185.g.BGIv1.0	293.307	3.65191	0.177056	20.6257	1.61395e-94	4.22313e-93	up	PTHR10641//PTHR10641:SF523 - MYB-LIKE DNA-BINDING PROTEIN MYB // SUBFAMILY NOT NAMED (1 of 8)	GO:0005634 - nucleus;GO:0003700 - DNA-binding transcription factor activity;GO:0043565 - sequence-specific DNA binding;GO:0044212 - transcription regulatory region DNA binding;GO:0030154 - cell differentiation
Lus10033781.g.BGIv1.0	341.75	3.65186	0.165768	22.0299	1.4892e-107	4.3736e-106	up	PTHR27007:SF24 - L-TYPE LECTIN-DOMAIN CONTAINING RECEPTOR KINASE IX.1-RELATED (1 of 23)	GO:0030246 - carbohydrate binding
Lus10039134.g.BGIv1.0	26.7022	3.65104	0.56596	6.45106	1.11072e-10	5.24123e-10	up	PTHR10015:SF186 - HEAT STRESS TRANSCRIPTION FACTOR A-2-RELATED (1 of 2)	GO:0043565 - sequence-specific DNA binding;GO:0006355 - regulation of transcription, DNA-templated;GO:0005634 - nucleus;GO:0003700 - DNA-binding transcription factor activity
Lus10014146.g.BGIv1.0	899.846	3.64327	0.103719	35.1264	2.66728e-270	1.90395e-268	up	PTHR18896//PTHR18896:SF15 - PHOSPHOLIPASE D // SUBFAMILY NOT NAMED (1 of 6)	GO:0003824 - catalytic activity;GO:0005515 - protein binding
Lus10019060.g.BGIv1.0	2485.61	3.63726	0.0663491	54.82	0	0	up	PF00069//PF00704 - Protein kinase domain (Pkinase) // Glycosyl hydrolases family 18 (Glyco_hydro_18) (1 of 1)	GO:0006468 - protein phosphorylation;GO:0005524 - ATP binding;GO:0004672 - protein kinase activity;GO:0005975 - carbohydrate metabolic process;GO:0004553 - hydrolase activity, hydrolyzing O-glycosyl compounds
Lus10006774.g.BGIv1.0	118.097	3.6351	0.273049	13.313	1.94515e-40	2.55496e-39	up	?
Lus10009941.g.BGIv1.0	3211.98	3.63401	0.0591795	61.4065	0	0	up	PTHR33791:SF4 - CHAPERONIN-LIKE RBCX PROTEIN (1 of 4)
Lus10026875.g.BGIv1.0	54.0761	3.63023	0.41603	8.72587	2.64148e-18	1.87891e-17	up	PTHR11817:SF5 - PYRUVATE KINASE-RELATED (1 of 9)	GO:0030955 - potassium ion binding;GO:0006096 - glycolytic process;GO:0004743 - pyruvate kinase activity;GO:0000287 - magnesium ion binding
Lus10037226.g.BGIv1.0	46.4956	3.62865	0.446955	8.11861	4.71571e-16	3.01402e-15	up	PF08263//PF13855 - Leucine rich repeat N-terminal domain (LRRNT_2) // Leucine rich repeat (LRR_8) (1 of 35)	GO:0005515 - protein binding
Lus10033889.g.BGIv1.0	1084.38	3.6285	0.092582	39.1923	0	0	up	PTHR10641//PTHR10641:SF523 - MYB-LIKE DNA-BINDING PROTEIN MYB // SUBFAMILY NOT NAMED (1 of 8)	GO:0005634 - nucleus;GO:0003700 - DNA-binding transcription factor activity;GO:0043565 - sequence-specific DNA binding;GO:0044212 - transcription regulatory region DNA binding;GO:0030154 - cell differentiation
Lus10004176.g.BGIv1.0	477.317	3.62813	0.132842	27.3116	3.08576e-164	1.33836e-162	up	1.14.19.6//1.3.1.35 - Delta(12)-fatty-acid desaturase / Oleoyl-CoA Delta(12) desaturase (1 of 11)	GO:0055114 - oxidation-reduction process;GO:0016717 - oxidoreductase activity, acting on paired donors, with oxidation of a pair of donors resulting in the reduction of molecular oxygen to two molecules of water;GO:0006629 - lipid metabolic process
Lus10040999.g.BGIv1.0	615.839	3.62762	0.120726	30.0485	2.2861e-198	1.18113e-196	up	PTHR31969:SF1 - GEM-LIKE PROTEIN 4-RELATED (1 of 6)
Lus10007050.g.BGIv1.0	212.288	3.62741	0.224425	16.1631	9.17738e-59	1.62977e-57	up	PTHR31235:SF27 - PEROXIDASE 62-RELATED (1 of 5)	GO:0055114 - oxidation-reduction process;GO:0020037 - heme binding;GO:0006979 - response to oxidative stress;GO:0004601 - peroxidase activity
Lus10017273.g.BGIv1.0	353.314	3.62379	0.176528	20.5282	1.20575e-93	3.12144e-92	up	K04730 - interleukin-1 receptor-associated kinase 1 (IRAK1) (1 of 25)	GO:0006468 - protein phosphorylation;GO:0005524 - ATP binding;GO:0004672 - protein kinase activity
Lus10013589.g.BGIv1.0	465.267	3.62321	0.142987	25.3395	1.17353e-141	4.39031e-140	up	PTHR19957:SF69 - SYNTAXIN-121-RELATED (1 of 4)	GO:0005515 - protein binding;GO:0016020 - membrane
Lus10010343.g.BGIv1.0	281.502	3.62123	0.175288	20.6587	8.15086e-95	2.14355e-93	up	PF05340 - Protein of unknown function (DUF740) (DUF740) (1 of 9)
Lus10003823.g.BGIv1.0	11.19	3.60836	0.948407	3.80466	0.000142	0.000378959	up	PTHR13935:SF41 - ACHAETE-SCUTE HOMOLOG 3 (1 of 4)	GO:0046983 - protein dimerization activity;GO:0003677 - DNA binding
Lus10002336.g.BGIv1.0	7.38647	3.6066	1.07115	3.36704	0.000759793	0.00182896	up	?
Lus10042282.g.BGIv1.0	361.458	3.60617	0.15891	22.6931	5.23944e-114	1.63066e-112	up	PF00614//PF12357 - Phospholipase D Active site motif (PLDc) // Phospholipase D C terminal (PLD_C) (1 of 1)	GO:0003824 - catalytic activity
Lus10002343.g.BGIv1.0	1761.78	3.60245	0.0801863	44.9261	0	0	up	PTHR31808:SF2 - F21O3.2 PROTEIN-RELATED (1 of 5)
Lus10018547.g.BGIv1.0	5.4208	3.60137	1.29961	2.77111	0.00558658	0.0116297	up	PTHR10641//PTHR10641:SF584 - MYB-LIKE DNA-BINDING PROTEIN MYB // SUBFAMILY NOT NAMED (1 of 6)	GO:0005634 - nucleus;GO:0003700 - DNA-binding transcription factor activity;GO:0043565 - sequence-specific DNA binding;GO:0044212 - transcription regulatory region DNA binding;GO:0030154 - cell differentiation
Lus10005105.g.BGIv1.0	51.2646	3.60068	0.415602	8.66377	4.56415e-18	3.20649e-17	up	?
Lus10009156.g.BGIv1.0	800.636	3.59934	0.103254	34.8592	3.09114e-266	2.16415e-264	up	?
Lus10003051.g.BGIv1.0	1252.76	3.59597	0.0886729	40.5533	0	0	up	K00318 - proline dehydrogenase (PRODH) (1 of 4)	GO:0006562 - proline catabolic process;GO:0004657 - proline dehydrogenase activity
Lus10004399.g.BGIv1.0	166.763	3.5951	0.229075	15.694	1.66229e-55	2.81624e-54	up	PTHR11732//PTHR11732:SF226 - ALDO/KETO REDUCTASE // SUBFAMILY NOT NAMED (1 of 8)
Lus10024795.g.BGIv1.0	2084.11	3.59435	0.0713764	50.3577	0	0	up	PTHR10188:SF13 - ISOASPARTYL PEPTIDASE/L-ASPARAGINASE 2-RELATED (1 of 1)	GO:0016787 - hydrolase activity
Lus10018816.g.BGIv1.0	642.862	3.59298	0.122074	29.4327	2.09339e-190	1.04457e-188	up	?
Lus10025163.g.BGIv1.0	47.3902	3.5912	0.482169	7.44801	9.47614e-14	5.41095e-13	up	PTHR24064:SF210 - INORGANIC PHOSPHATE TRANSPORTER 1-8-RELATED (1 of 2)	GO:0055085 - transmembrane transport;GO:0016021 - integral component of membrane
Lus10010920.g.BGIv1.0	18.1559	3.59033	0.696194	5.15708	2.50835e-07	9.11028e-07	up	?
Lus10035552.g.BGIv1.0	56.6215	3.58895	0.385812	9.30232	1.37411e-20	1.0671e-19	up	?
Lus10019340.g.BGIv1.0	132.94	3.58734	0.248958	14.4095	4.51253e-47	6.65854e-46	up	PTHR24361:SF334 - MITOGEN-ACTIVATED PROTEIN KINASE KINASE KINASE 19-RELATED (1 of 15)	GO:0006468 - protein phosphorylation;GO:0005524 - ATP binding;GO:0004672 - protein kinase activity
Lus10006595.g.BGIv1.0	12.8645	3.58567	0.820615	4.36949	1.24538e-05	3.79219e-05	up	3.4.21.92 - Endopeptidase Clp / Protease Ti (1 of 25)
Lus10016893.g.BGIv1.0	3.58521	3.58551	1.55627	2.30391	0.0212276	0.0391911	up	PF03514 - GRAS domain family (GRAS) (1 of 119)	GO:0005634 - nucleus;GO:0003700 - DNA-binding transcription factor activity;GO:0043565 - sequence-specific DNA binding
Lus10034042.g.BGIv1.0	7084.86	3.58375	0.0398333	89.9689	0	0	up	K18857 - alcohol dehydrogenase class-P (ADH1) (1 of 4)	GO:0055114 - oxidation-reduction process;GO:0016491 - oxidoreductase activity;GO:0008270 - zinc ion binding
Lus10042486.g.BGIv1.0	2530.07	3.57989	0.0591378	60.5346	0	0	up	PTHR24282:SF53 - CYTOCHROME P450-RELATED (1 of 5)	GO:0055114 - oxidation-reduction process;GO:0020037 - heme binding;GO:0016705 - oxidoreductase activity, acting on paired donors, with incorporation or reduction of molecular oxygen;GO:0005506 - iron ion binding
Lus10024511.g.BGIv1.0	6310.16	3.57874	0.0436903	81.9116	0	0	up	PTHR31048:SF19 - OSMOTIN-LIKE PROTEIN OSM34 (1 of 1)
Lus10041994.g.BGIv1.0	1917.03	3.57566	0.071048	50.3274	0	0	up	PTHR11206//PTHR11206:SF173 - MULTIDRUG RESISTANCE PROTEIN // SUBFAMILY NOT NAMED (1 of 4)	GO:0055085 - transmembrane transport;GO:0016020 - membrane;GO:0015297 - antiporter activity;GO:0015238 - xenobiotic transmembrane transporter activity;GO:0006855 - drug transmembrane transport
Lus10014404.g.BGIv1.0	52.373	3.56454	0.409194	8.71114	3.00837e-18	2.13365e-17	up	K13496 - UDP-glucosyl transferase 73C [EC:2.4.1.-] Glc - brassinosteroid (UGT73C) (1 of 11)	GO:0016758 - transferase activity, transferring hexosyl groups;GO:0008152 - metabolic process
Lus10006552.g.BGIv1.0	8559.18	3.56144	0.0343237	103.76	0	0	up	PTHR22595:SF62 - HEVEIN-LIKE PREPROPROTEIN (1 of 2)	GO:0008061 - chitin binding;GO:0050832 - defense response to fungus;GO:0042742 - defense response to bacterium
Lus10004410.g.BGIv1.0	18482.9	3.55625	0.031752	112.001	0	0	up	PF00314 - Thaumatin family (Thaumatin) (1 of 43)
Lus10037942.g.BGIv1.0	3.56838	3.55554	1.57439	2.25836	0.0239233	0.0435899	up	PTHR26374:SF182 - C2H2-TYPE ZINC FINGER PROTEIN-RELATED (1 of 3)	GO:0003676 - nucleic acid binding
Lus10025231.g.BGIv1.0	26.7804	3.55491	0.555351	6.4012	1.54156e-10	7.21359e-10	up	PF00234 - Protease inhibitor/seed storage/LTP family (Tryp_alpha_amyl) (1 of 39)
Lus10014535.g.BGIv1.0	6380.36	3.55473	0.0448179	79.3148	0	0	up	K00122 - formate dehydrogenase (FDH) (1 of 2)	GO:0055114 - oxidation-reduction process;GO:0004616 - phosphogluconate dehydrogenase (decarboxylating) activity;GO:0051287 - NAD binding;GO:0016616 - oxidoreductase activity, acting on the CH-OH group of donors, NAD or NADP as acceptor;GO:0008152 - metabolic process
Lus10015339.g.BGIv1.0	42222.4	3.5521	0.0206596	171.935	0	0	up	PF00407 - Pathogenesis-related protein Bet v I family (Bet_v_1) (1 of 55)	GO:0009607 - response to biotic stimulus;GO:0006952 - defense response
Lus10034338.g.BGIv1.0	62.4153	3.55107	0.368061	9.64804	5.01037e-22	4.09956e-21	up	PTHR10641:SF581 - MYB TRANSCRIPTION FACTOR (1 of 2)	GO:0003824 - catalytic activity;GO:0003677 - DNA binding
Lus10040445.g.BGIv1.0	1629.79	3.55052	0.0773528	45.9003	0	0	up	PTHR11474//PTHR11474:SF42 - TYROSINASE // SUBFAMILY NOT NAMED (1 of 5)	GO:0016491 - oxidoreductase activity;GO:0008152 - metabolic process;GO:0055114 - oxidation-reduction process;GO:0004097 - catechol oxidase activity
Lus10020714.g.BGIv1.0	591.81	3.54874	0.130421	27.2098	4.97035e-163	2.13795e-161	up	PTHR31625:SF2 - COUMAROYL-COA:ANTHOCYANIDIN 3-O-GLUCOSIDE-6''-O-COUMAROYLTRANSFERASE 1-RELATED (1 of 11)	GO:0016747 - transferase activity, transferring acyl groups other than amino-acyl groups
Lus10023204.g.BGIv1.0	581.213	3.54844	0.121974	29.0918	4.56159e-186	2.21851e-184	up	?
Lus10041546.g.BGIv1.0	496.807	3.54616	0.142846	24.825	4.81134e-136	1.72395e-134	up	PTHR31221:SF25 - WRKY TRANSCRIPTION FACTOR 45-RELATED (1 of 4)	GO:0043565 - sequence-specific DNA binding;GO:0006355 - regulation of transcription, DNA-templated;GO:0003700 - DNA-binding transcription factor activity
Lus10004931.g.BGIv1.0	156.997	3.54299	0.2436	14.5443	6.35038e-48	9.52844e-47	up	?
Lus10035186.g.BGIv1.0	5.28178	3.53299	1.22048	2.89476	0.00379446	0.00814733	up	PF07883 - Cupin domain (Cupin_2) (1 of 56)	GO:0048046 - apoplast;GO:0005618 - cell wall;GO:0030145 - manganese ion binding;GO:0045735 - nutrient reservoir activity
Lus10027585.g.BGIv1.0	2848.63	3.53052	0.0571902	61.7329	0	0	up	1.14.11.20 - Deacetoxyvindoline 4-hydroxylase / Desacetyoxyvindoline-17-hydroxylase (1 of 33)	GO:0055114 - oxidation-reduction process;GO:0016491 - oxidoreductase activity
Lus10004520.g.BGIv1.0	24.5264	3.52846	0.591064	5.96969	2.37709e-09	1.02188e-08	up	KOG0058 - Peptide exporter, ABC superfamily (1 of 6)	GO:0016887 - ATPase activity;GO:0005524 - ATP binding;GO:0055085 - transmembrane transport;GO:0042626 - ATPase-coupled transmembrane transporter activity;GO:0016021 - integral component of membrane;GO:0006810 - transport
Lus10031971.g.BGIv1.0	1291.99	3.51692	0.0898032	39.1626	0	0	up	PF01575//PF06522 - MaoC like domain (MaoC_dehydratas) // NADH-ubiquinone reductase complex 1 MLRQ subunit (B12D) (1 of 1)
Lus10042265.g.BGIv1.0	420.011	3.51174	0.150163	23.3862	5.90217e-121	1.9343e-119	up	?
Lus10027279.g.BGIv1.0	219.851	3.50821	0.193964	18.0869	4.04055e-73	8.44603e-72	up	PF05678 - VQ motif (VQ) (1 of 42)
Lus10025583.g.BGIv1.0	367.411	3.50781	0.158065	22.1922	4.0862e-109	1.21375e-107	up	?	GO:0016021 - integral component of membrane
Lus10003557.g.BGIv1.0	1833.1	3.50717	0.0693139	50.5983	0	0	up	PTHR10641//PTHR10641:SF523 - MYB-LIKE DNA-BINDING PROTEIN MYB // SUBFAMILY NOT NAMED (1 of 8)	GO:0005634 - nucleus;GO:0003700 - DNA-binding transcription factor activity;GO:0043565 - sequence-specific DNA binding;GO:0044212 - transcription regulatory region DNA binding;GO:0030154 - cell differentiation
Lus10041644.g.BGIv1.0	946.873	3.50686	0.0948337	36.979	2.492e-299	1.99777e-297	up	2.4.1.69 - Galactoside 2-alpha-L-fucosyltransferase / Secretor-type beta-galactoside alpha-1->2 fucosyltransferase (1 of 17)	GO:0042546 - cell wall biogenesis;GO:0016020 - membrane;GO:0008107 - galactoside 2-alpha-L-fucosyltransferase activity
Lus10012724.g.BGIv1.0	1123.36	3.50094	0.0867928	40.3368	0	0	up	PTHR11624//PTHR11624:SF83 - DEHYDROGENASE RELATED // SUBFAMILY NOT NAMED (1 of 4)	GO:0008152 - metabolic process;GO:0003824 - catalytic activity;GO:0016114 - terpenoid biosynthetic process;GO:0008661 - 1-deoxy-D-xylulose-5-phosphate synthase activity
Lus10032150.g.BGIv1.0	10539.7	3.49922	0.0323033	108.324	0	0	up	K00122 - formate dehydrogenase (FDH) (1 of 2)	GO:0055114 - oxidation-reduction process;GO:0004616 - phosphogluconate dehydrogenase (decarboxylating) activity;GO:0051287 - NAD binding;GO:0016616 - oxidoreductase activity, acting on the CH-OH group of donors, NAD or NADP as acceptor;GO:0008152 - metabolic process
Lus10003128.g.BGIv1.0	1652.36	3.49788	0.0753625	46.414	0	0	up	PTHR31221:SF25 - WRKY TRANSCRIPTION FACTOR 45-RELATED (1 of 4)	GO:0043565 - sequence-specific DNA binding;GO:0006355 - regulation of transcription, DNA-templated;GO:0003700 - DNA-binding transcription factor activity
Lus10009009.g.BGIv1.0	440.638	3.49757	0.135579	25.7974	9.49199e-147	3.66769e-145	up	1.3.3.8 - Tetrahydroberberine oxidase / THB oxidase (1 of 42)	GO:0055114 - oxidation-reduction process;GO:0050660 - flavin adenine dinucleotide binding;GO:0016491 - oxidoreductase activity
Lus10024438.g.BGIv1.0	385.872	3.49647	0.157876	22.1469	1.11776e-108	3.30669e-107	up	PTHR12542:SF38 - EXOCYST SUBUNIT EXO70 FAMILY PROTEIN-RELATED (1 of 2)	GO:0006887 - exocytosis;GO:0000145 - exocyst
Lus10009104.g.BGIv1.0	132.049	3.49526	0.253757	13.774	3.65211e-43	5.05366e-42	up	PTHR33782:SF1 - BY GENSCAN AND GENEFINDER-RELATED (1 of 1)
Lus10004387.g.BGIv1.0	1300.78	3.49467	0.0826945	42.26	0	0	up	1.14.11.19 - Leucocyanidin oxygenase / Leucoanthocyanidin dioxygenase (1 of 6)	GO:0055114 - oxidation-reduction process;GO:0016491 - oxidoreductase activity
Lus10041066.g.BGIv1.0	18.8455	3.49467	0.65375	5.34557	9.01315e-08	3.39456e-07	up	PTHR11709:SF94 - LACCASE-15 (1 of 4)	GO:0055114 - oxidation-reduction process;GO:0016491 - oxidoreductase activity;GO:0005507 - copper ion binding
Lus10009095.g.BGIv1.0	15.4763	3.49279	0.729796	4.78598	1.70151e-06	5.68406e-06	up	PTHR31087:SF11 - PROTEIN LURP-ONE-RELATED 1-RELATED (1 of 13)
Lus10007079.g.BGIv1.0	152.397	3.4902	0.236629	14.7496	3.0927e-49	4.7639e-48	up	PTHR27007:SF24 - L-TYPE LECTIN-DOMAIN CONTAINING RECEPTOR KINASE IX.1-RELATED (1 of 23)	GO:0006468 - protein phosphorylation;GO:0005524 - ATP binding;GO:0004672 - protein kinase activity
Lus10005048.g.BGIv1.0	1561.27	3.48644	0.076482	45.5851	0	0	up	K01568 - pyruvate decarboxylase (E4.1.1.1, pdc) (1 of 5)	GO:0030976 - thiamine pyrophosphate binding;GO:0003824 - catalytic activity;GO:0000287 - magnesium ion binding
Lus10026392.g.BGIv1.0	172.434	3.48549	0.216412	16.1058	2.3224e-58	4.10028e-57	up	?
Lus10013316.g.BGIv1.0	15.354	3.48233	0.76304	4.56376	5.02455e-06	1.59717e-05	up	PF02365 - No apical meristem (NAM) protein (NAM) (1 of 189)	GO:0006355 - regulation of transcription, DNA-templated;GO:0003677 - DNA binding
Lus10002194.g.BGIv1.0	100.432	3.48081	0.283101	12.2953	9.60493e-35	1.11399e-33	up	K19038 - E3 ubiquitin-protein ligase ATL41 [EC:6.3.2.19] (ATL41) (1 of 2)	GO:0008270 - zinc ion binding;GO:0005515 - protein binding
Lus10033366.g.BGIv1.0	378.454	3.47729	0.155346	22.3842	5.61617e-111	1.69162e-109	up	PTHR13789//PTHR13789:SF234 - MONOOXYGENASE // SUBFAMILY NOT NAMED (1 of 6)	GO:0055114 - oxidation-reduction process;GO:0016491 - oxidoreductase activity
Lus10028898.g.BGIv1.0	1909.69	3.47319	0.069882	49.7007	0	0	up	1.14.13.152 - Geraniol 8-hydroxylase / G10H (1 of 16)	GO:0055114 - oxidation-reduction process;GO:0020037 - heme binding;GO:0016705 - oxidoreductase activity, acting on paired donors, with incorporation or reduction of molecular oxygen;GO:0005506 - iron ion binding
Lus10006569.g.BGIv1.0	421.066	3.4729	0.151048	22.992	5.60527e-117	1.78566e-115	up	PF05678 - VQ motif (VQ) (1 of 42)
Lus10041684.g.BGIv1.0	9795.23	3.47268	0.0340708	101.925	0	0	up	PTHR19241:SF219 - ABC TRANSPORTER G FAMILY MEMBER 38 (1 of 17)	GO:0016887 - ATPase activity;GO:0005524 - ATP binding;GO:0016020 - membrane
Lus10005659.g.BGIv1.0	6.76614	3.47119	1.14805	3.02354	0.00249833	0.00553639	up	PTHR31642:SF9 - (Z)-3-HEXEN-1-OL ACETYLTRANSFERASE (1 of 13)	GO:0016747 - transferase activity, transferring acyl groups other than amino-acyl groups
Lus10034760.g.BGIv1.0	1360.83	3.47011	0.0832782	41.6688	0	0	up	PTHR12526:SF316 - UDP-GLYCOSYLTRANSFERASE FAMILY PROTEIN (1 of 2)
Lus10012462.g.BGIv1.0	35.5239	3.46927	0.479783	7.23093	4.7971e-13	2.62534e-12	up	2.7.11.1 - Non-specific serine/threonine protein kinase / Threonine-specific protein kinase (1 of 1714)	GO:0006468 - protein phosphorylation;GO:0005524 - ATP binding;GO:0004672 - protein kinase activity
Lus10016460.g.BGIv1.0	387.448	3.46765	0.153558	22.582	6.50929e-113	1.99859e-111	up	PTHR11926:SF102 - GLUCOSYLTRANSFERASE-LIKE PROTEIN-RELATED (1 of 5)	GO:0016758 - transferase activity, transferring hexosyl groups;GO:0008152 - metabolic process
Lus10027598.g.BGIv1.0	4708.25	3.4669	0.0523806	66.1868	0	0	up	K00487 - trans-cinnamate 4-monooxygenase (CYP73A) (1 of 3)	GO:0055114 - oxidation-reduction process;GO:0020037 - heme binding;GO:0016705 - oxidoreductase activity, acting on paired donors, with incorporation or reduction of molecular oxygen;GO:0005506 - iron ion binding
Lus10021318.g.BGIv1.0	256.311	3.46574	0.191615	18.087	4.03136e-73	8.43165e-72	up	KOG0725 - Reductases with broad range of substrate specificities (1 of 96)	GO:0016491 - oxidoreductase activity
Lus10004191.g.BGIv1.0	58.8192	3.46402	0.380585	9.10185	8.88069e-20	6.66527e-19	up	PTHR22849//PTHR22849:SF24 - WDSAM1 PROTEIN // SUBFAMILY NOT NAMED (1 of 3)	GO:0016567 - protein ubiquitination;GO:0004842 - ubiquitin-protein transferase activity
Lus10022722.g.BGIv1.0	2233.3	3.46249	0.0619773	55.8671	0	0	up	3.7.1.17//3.7.1.8 - 2,6-dioxo-6-phenylhexa-3-enoate hydrolase / HOHPDA hydrolase (1 of 4)
Lus10018303.g.BGIv1.0	102.668	3.46168	0.285985	12.1044	1.00084e-33	1.13586e-32	up	PF14299 - Phloem protein 2 (PP2) (1 of 38)
Lus10008742.g.BGIv1.0	2703.48	3.46155	0.0606235	57.0991	0	0	up	K13691 - pathogen-inducible salicylic acid glucosyltransferase [EC:2.4.1.-] Glc b1-2 SA (SGT1) (1 of 4)	GO:0016758 - transferase activity, transferring hexosyl groups;GO:0008152 - metabolic process
Lus10023263.g.BGIv1.0	43.4508	3.46089	0.456254	7.58545	3.31334e-14	1.93464e-13	up	?
Lus10008834.g.BGIv1.0	224.35	3.45869	0.20102	17.2057	2.40705e-66	4.64793e-65	up	PTHR23070:SF13 - P-LOOP CONTAINING NUCLEOSIDE TRIPHOSPHATE HYDROLASES SUPERFAMILY PROTEIN (1 of 6)	GO:0005524 - ATP binding
Lus10017495.g.BGIv1.0	40.2868	3.458	0.454115	7.61482	2.64063e-14	1.55129e-13	up	PF00643 - B-box zinc finger (zf-B_box) (1 of 27)	GO:0008270 - zinc ion binding;GO:0005622 - intracellular
Lus10018712.g.BGIv1.0	26.6867	3.45748	1.12018	3.08655	0.00202494	0.00456106	up	PF00067 - Cytochrome P450 (p450) (1 of 443)	GO:0055114 - oxidation-reduction process;GO:0020037 - heme binding;GO:0016705 - oxidoreductase activity, acting on paired donors, with incorporation or reduction of molecular oxygen;GO:0005506 - iron ion binding
Lus10036031.g.BGIv1.0	5.04342	3.44536	1.2896	2.67166	0.0075478	0.0153293	up	PF14009 - Domain of unknown function (DUF4228) (DUF4228) (1 of 47)
Lus10029742.g.BGIv1.0	136.902	3.44481	0.273278	12.6055	1.9689e-36	2.37257e-35	up	PTHR33237:SF4 - F14O23.12 (1 of 2)
Lus10030070.g.BGIv1.0	3698.96	3.4448	0.0522674	65.9073	0	0	up	PTHR10374//PTHR10374:SF15 - LACTOYLGLUTATHIONE LYASE GLYOXALASE I // SUBFAMILY NOT NAMED (1 of 2)
Lus10024060.g.BGIv1.0	669.679	3.44477	0.114071	30.1985	2.48044e-200	1.29437e-198	up	PTHR19241:SF219 - ABC TRANSPORTER G FAMILY MEMBER 38 (1 of 17)	GO:0016887 - ATPase activity;GO:0005524 - ATP binding;GO:0016020 - membrane
Lus10031767.g.BGIv1.0	39.7294	3.44237	0.459499	7.49157	6.80543e-14	3.91723e-13	up	PTHR31719:SF42 - GENOMIC DNA, CHROMOSOME 3, P1 CLONE: MGH6 (1 of 3)	GO:0006355 - regulation of transcription, DNA-templated;GO:0003677 - DNA binding
Lus10017152.g.BGIv1.0	144.432	3.44098	0.242699	14.178	1.25434e-45	1.80628e-44	up	PTHR12565:SF157 - TRANSCRIPTION FACTOR BHLH041-RELATED (1 of 1)	GO:0046983 - protein dimerization activity
Lus10042551.g.BGIv1.0	8.24572	3.43696	1.0151	3.38582	0.000709649	0.00171516	up	PF03479 - Domain of unknown function (DUF296) (DUF296) (1 of 36)	GO:0005634 - nucleus;GO:0003680 - AT DNA binding;GO:0003700 - DNA-binding transcription factor activity
Lus10029079.g.BGIv1.0	8.16171	3.43426	1.07477	3.19533	0.00139669	0.00322849	up	PF00646//PF14632//PF14633//PF14635//PF14639//PF14641//PF14878 - F-box domain (F-box) // Acidic N-terminal SPT6 (SPT6_acidic) // SH2 domain (SH2_2) // Helix-hairpin-helix motif (HHH_7) // Holliday-junction resolvase-like of SPT6 (YqgF) // Helix-turn-helix DNA-binding domain of SPT6 (HTH_44) // Death-like domain of SPT6 (DLD) (1 of 1)	GO:0005515 - protein binding;GO:0003677 - DNA binding;GO:0032784 - regulation of DNA-templated transcription, elongation;GO:0006357 - regulation of transcription by RNA polymerase II
Lus10033767.g.BGIv1.0	26.3748	3.43409	0.563432	6.09496	1.09467e-09	4.81714e-09	up	PTHR31238:SF44 - GERMIN-LIKE PROTEIN SUBFAMILY 1 MEMBER 13-RELATED (1 of 14)	GO:0045735 - nutrient reservoir activity
Lus10041162.g.BGIv1.0	23.1627	3.43341	0.601113	5.71175	1.11823e-08	4.55025e-08	up	PTHR24361:SF243 - SERINE/THREONINE-PROTEIN KINASE BLUS1 (1 of 2)	GO:0006468 - protein phosphorylation;GO:0004672 - protein kinase activity
Lus10017096.g.BGIv1.0	101.105	3.43322	0.314176	10.9277	8.4957e-28	8.29468e-27	up	PTHR10641:SF623 - MYB DOMAIN PROTEIN 78 (1 of 2)	GO:0005634 - nucleus;GO:0043565 - sequence-specific DNA binding
Lus10011523.g.BGIv1.0	1219.33	3.43147	0.0882159	38.8986	0	0	up	PTHR24413:SF129 - BTB AND MATH DOMAIN-CONTAINING PROTEIN 42 (1 of 3)	GO:0005515 - protein binding;GO:0008270 - zinc ion binding;GO:0006355 - regulation of transcription, DNA-templated;GO:0005634 - nucleus;GO:0004402 - histone acetyltransferase activity;GO:0003712 - transcription coregulator activity
Lus10030828.g.BGIv1.0	402.423	3.42779	0.150151	22.8289	2.36571e-115	7.44534e-114	up	PTHR11014//PTHR11014:SF85 - PEPTIDASE M20 FAMILY MEMBER // SUBFAMILY NOT NAMED (1 of 4)	GO:0016787 - hydrolase activity;GO:0008152 - metabolic process
Lus10030362.g.BGIv1.0	1730.7	3.42729	0.0728186	47.0661	0	0	up	PTHR11260//PTHR11260:SF317 - GLUTATHIONE S-TRANSFERASE, GST, SUPERFAMILY, GST DOMAIN CONTAINING // SUBFAMILY NOT NAMED (1 of 2)	GO:0005515 - protein binding
Lus10029040.g.BGIv1.0	11.5696	3.42401	0.888234	3.85485	0.000115802	0.000312565	up	PTHR11106 - GANGLIOSIDE INDUCED DIFFERENTIATION ASSOCIATED PROTEIN 2-RELATED (1 of 13)
Lus10039646.g.BGIv1.0	65.574	3.4223	0.346784	9.86867	5.69142e-23	4.83241e-22	up	PTHR10641//PTHR10641:SF561 - MYB-LIKE DNA-BINDING PROTEIN MYB // SUBFAMILY NOT NAMED (1 of 5)	GO:0005634 - nucleus;GO:0003700 - DNA-binding transcription factor activity;GO:0043565 - sequence-specific DNA binding;GO:0044212 - transcription regulatory region DNA binding;GO:0030154 - cell differentiation
Lus10008774.g.BGIv1.0	334.504	3.42169	0.156481	21.8665	5.41039e-106	1.56751e-104	up	PTHR10366:SF388 - CINNAMOYL COA REDUCTASE-LIKE PROTEIN (1 of 3)	GO:0050662 - coenzyme binding;GO:0016491 - oxidoreductase activity;GO:0016616 - oxidoreductase activity, acting on the CH-OH group of donors, NAD or NADP as acceptor
Lus10030589.g.BGIv1.0	165.921	3.42067	0.238014	14.3717	7.78993e-47	1.14483e-45	up	PTHR27002:SF70 - CYSTEINE-RICH RECEPTOR-LIKE PROTEIN KINASE 2 (1 of 4)	GO:0006468 - protein phosphorylation;GO:0005524 - ATP binding;GO:0004672 - protein kinase activity
Lus10039654.g.BGIv1.0	796.925	3.40841	0.114829	29.6826	1.28965e-193	6.52443e-192	up	PF05678 - VQ motif (VQ) (1 of 42)
Lus10007530.g.BGIv1.0	468.712	3.40805	0.134172	25.4005	2.48776e-142	9.37431e-141	up	PTHR31213:SF3 - ABSCISIC ACID RECEPTOR PYL4 (1 of 5)	GO:0005737 - cytoplasm;GO:0005634 - nucleus;GO:0010427 - abscisic acid binding;GO:0004864 - protein phosphatase inhibitor activity;GO:0038023 - signaling receptor activity;GO:0009738 - abscisic acid-activated signaling pathway;GO:0080163 - regulation of protein serine/threonine phosphatase activity
Lus10042127.g.BGIv1.0	58.6674	3.40739	0.383878	8.87624	6.91567e-19	5.01702e-18	up	K13366 - polyamine oxidase (MPAO, PAO1) (1 of 3)	GO:0016491 - oxidoreductase activity
Lus10024354.g.BGIv1.0	4703.99	3.40738	0.0487531	69.8906	0	0	up	1.1.1.210 - 3-beta-(or 20-alpha)-hydroxysteroid dehydrogenase / Progesterone reductase (1 of 3)
Lus10022749.g.BGIv1.0	594.567	3.40617	0.132351	25.7359	4.63491e-146	1.77961e-144	up	PTHR24347:SF215 - CBL-INTERACTING SERINE/THREONINE-PROTEIN KINASE 20 (1 of 1)	GO:0007165 - signal transduction
Lus10013566.g.BGIv1.0	248.918	3.39981	0.181345	18.7478	2.01841e-78	4.46474e-77	up	2.7.11.1 - Non-specific serine/threonine protein kinase / Threonine-specific protein kinase (1 of 1714)	GO:0006468 - protein phosphorylation;GO:0005524 - ATP binding;GO:0004672 - protein kinase activity
Lus10013609.g.BGIv1.0	9.5823	3.3984	0.958812	3.54438	0.000393535	0.000989288	up	?
Lus10023460.g.BGIv1.0	253.746	3.39715	0.177568	19.1315	1.38007e-81	3.16203e-80	up	PTHR24177:SF10 - ANKYRIN REPEAT-CONTAINING PROTEIN (1 of 6)	GO:0016020 - membrane
Lus10003477.g.BGIv1.0	88.8863	3.39664	0.336545	10.0927	5.95309e-24	5.19859e-23	up	2.7.11.1 - Non-specific serine/threonine protein kinase / Threonine-specific protein kinase (1 of 1714)	GO:0006468 - protein phosphorylation;GO:0005524 - ATP binding;GO:0004672 - protein kinase activity
Lus10017698.g.BGIv1.0	35.555	3.39658	0.480143	7.0741	1.50422e-12	7.99476e-12	up	PTHR11746//PTHR11746:SF99 - O-METHYLTRANSFERASE // SUBFAMILY NOT NAMED (1 of 22)	GO:0008171 - O-methyltransferase activity
Lus10031766.g.BGIv1.0	38.7549	3.39246	0.463847	7.31374	2.59803e-13	1.44372e-12	up	PTHR31719:SF42 - GENOMIC DNA, CHROMOSOME 3, P1 CLONE: MGH6 (1 of 3)
Lus10001062.g.BGIv1.0	30.4145	3.39129	0.545988	6.21129	5.25529e-10	2.36566e-09	up	PF03106 - WRKY DNA -binding domain (WRKY) (1 of 108)	GO:0043565 - sequence-specific DNA binding;GO:0006355 - regulation of transcription, DNA-templated;GO:0003700 - DNA-binding transcription factor activity
Lus10025060.g.BGIv1.0	2261.2	3.39126	0.0728838	46.5297	0	0	up	PTHR24078 - DNAJ HOMOLOG SUBFAMILY C MEMBER (1 of 187)
Lus10022047.g.BGIv1.0	3169.84	3.38927	0.0550097	61.6122	0	0	up	K04120 - ent-copalyl diphosphate synthase (E5.5.1.13) (1 of 2)	GO:0016829 - lyase activity;GO:0010333 - terpene synthase activity;GO:0000287 - magnesium ion binding;GO:0008152 - metabolic process
Lus10019915.g.BGIv1.0	249.036	3.38841	0.178685	18.963	3.44794e-80	7.7778e-79	up	KOG0100 - Molecular chaperones GRP78/BiP/KAR2, HSP70 superfamily (1 of 1)	GO:0016592 - mediator complex;GO:0005524 - ATP binding;GO:0009860 - pollen tube growth
Lus10025253.g.BGIv1.0	897.519	3.38712	0.0967126	35.0226	1.02047e-268	7.22772e-267	up	PTHR31087:SF11 - PROTEIN LURP-ONE-RELATED 1-RELATED (1 of 13)
Lus10002450.g.BGIv1.0	4731.16	3.38676	0.0437447	77.4211	0	0	up	PTHR23500:SF70 - SUGAR TRANSPORT PROTEIN 13 (1 of 4)	GO:0055085 - transmembrane transport;GO:0016021 - integral component of membrane
Lus10019462.g.BGIv1.0	33.8545	3.38653	0.487687	6.94407	3.80965e-12	1.98091e-11	up	4.99.1.6 - Indoleacetaldoxime dehydratase / Indoleacetaldoxime hydro-lyase (1 of 3)	GO:0055114 - oxidation-reduction process;GO:0020037 - heme binding;GO:0016705 - oxidoreductase activity, acting on paired donors, with incorporation or reduction of molecular oxygen;GO:0005506 - iron ion binding
Lus10014304.g.BGIv1.0	935.058	3.38532	0.095431	35.474	1.23626e-275	8.98283e-274	up	PF13409//PF14497 - Glutathione S-transferase, N-terminal domain (GST_N_2) // Glutathione S-transferase, C-terminal domain (GST_C_3) (1 of 1)	GO:0005515 - protein binding
Lus10029370.g.BGIv1.0	22.3235	3.38157	0.608844	5.55407	2.79088e-08	1.09805e-07	up	KOG0725 - Reductases with broad range of substrate specificities (1 of 96)
Lus10024340.g.BGIv1.0	1169.67	3.38001	0.0890744	37.9459	0	0	up	PTHR11654:SF79 - PROTEIN NRT1/ PTR FAMILY 5.5-RELATED (1 of 2)	GO:0055085 - transmembrane transport;GO:0016021 - integral component of membrane;GO:0016020 - membrane;GO:0006810 - transport;GO:0005215 - transporter activity
Lus10000037.g.BGIv1.0	127.565	3.37804	0.248616	13.5874	4.7575e-42	6.42482e-41	up	PTHR11514:SF43 - TRANSCRIPTION FACTOR MYC3-RELATED (1 of 6)	GO:0046983 - protein dimerization activity
Lus10014083.g.BGIv1.0	1323.49	3.37526	0.0781426	43.1935	0	0	up	PTHR11926:SF152 - UDP-GLUCOSYL TRANSFERASE 73B2-RELATED (1 of 7)	GO:0016758 - transferase activity, transferring hexosyl groups;GO:0008152 - metabolic process
Lus10026247.g.BGIv1.0	82.7148	3.37318	0.330083	10.2192	1.62732e-24	1.446e-23	up	PF05678 - VQ motif (VQ) (1 of 42)
Lus10039327.g.BGIv1.0	7.90293	3.36851	1.01836	3.30779	0.000940365	0.0022337	up	?
Lus10010284.g.BGIv1.0	182.801	3.36823	0.213648	15.7653	5.38742e-56	9.19567e-55	up	PTHR10073:SF12 - MISMATCH REPAIR ENDONUCLEASE PMS2 (1 of 3)	GO:0006298 - mismatch repair;GO:0005524 - ATP binding;GO:0032300 - mismatch repair complex
Lus10006290.g.BGIv1.0	239.839	3.36729	0.186615	18.044	8.78823e-73	1.82968e-71	up	?
Lus10032742.g.BGIv1.0	303.946	3.36617	0.167128	20.1412	3.2131e-90	7.99463e-89	up	?
Lus10029721.g.BGIv1.0	36.4448	3.36484	0.467417	7.1988	6.07442e-13	3.30161e-12	up	PTHR27001:SF194 - PROTEIN KINASE FAMILY PROTEIN (1 of 7)	GO:0006468 - protein phosphorylation;GO:0005524 - ATP binding;GO:0004672 - protein kinase activity
Lus10015546.g.BGIv1.0	270.552	3.36087	0.175839	19.1133	1.95625e-81	4.47654e-80	up	PF03106 - WRKY DNA -binding domain (WRKY) (1 of 108)	GO:0043565 - sequence-specific DNA binding;GO:0006355 - regulation of transcription, DNA-templated;GO:0003700 - DNA-binding transcription factor activity
Lus10018796.g.BGIv1.0	96.6344	3.35913	0.306399	10.9632	5.74035e-28	5.63469e-27	up	PTHR11157:SF11 - F25A4.4 (1 of 4)	GO:0016021 - integral component of membrane
Lus10034385.g.BGIv1.0	20.3733	3.35911	0.649187	5.17434	2.28722e-07	8.32787e-07	up	?
Lus10028056.g.BGIv1.0	169.541	3.35866	0.452431	7.42357	1.14005e-13	6.47531e-13	up	PTHR31636:SF25 - SCARECROW-LIKE PROTEIN 26 (1 of 2)	GO:0005634 - nucleus;GO:0003700 - DNA-binding transcription factor activity;GO:0043565 - sequence-specific DNA binding
Lus10016060.g.BGIv1.0	73.9588	3.35836	0.3272	10.264	1.02427e-24	9.1549e-24	up	PTHR22814:SF106 - HEAVY-METAL-ASSOCIATED DOMAIN-CONTAINING PROTEIN (1 of 9)
Lus10000074.g.BGIv1.0	999.87	3.35827	0.0949843	35.3561	8.08963e-274	5.82006e-272	up	4.4.1.11 - Methionine gamma-lyase / Methionine lyase (1 of 8)	GO:0030170 - pyridoxal phosphate binding
Lus10041895.g.BGIv1.0	1024.58	3.35566	0.0921842	36.4016	4.00952e-290	3.09199e-288	up	2.8.1.1 - Thiosulfate sulfurtransferase / Thiosulfate thiotransferase (1 of 12)
Lus10021267.g.BGIv1.0	144.701	3.35556	0.233865	14.3483	1.09209e-46	1.59788e-45	up	PTHR22849:SF38 - E3 UBIQUITIN-PROTEIN LIGASE PUB22-RELATED (1 of 5)	GO:0016567 - protein ubiquitination;GO:0004842 - ubiquitin-protein transferase activity
Lus10025975.g.BGIv1.0	222.59	3.35272	0.203953	16.4387	1.01071e-60	1.83874e-59	up	K09755 - ferulate-5-hydroxylase (CYP84A, F5H) (1 of 4)	GO:0055114 - oxidation-reduction process;GO:0020037 - heme binding;GO:0016705 - oxidoreductase activity, acting on paired donors, with incorporation or reduction of molecular oxygen;GO:0005506 - iron ion binding
Lus10009698.g.BGIv1.0	20.1862	3.35212	0.671617	4.99112	6.00304e-07	2.10489e-06	up	PF14009 - Domain of unknown function (DUF4228) (DUF4228) (1 of 47)
Lus10029438.g.BGIv1.0	291.937	3.35045	0.182918	18.3167	6.09124e-75	1.30161e-73	up	PTHR24322:SF309 - SHORT-CHAIN DEHYDROGENASE REDUCTASE 2A (1 of 3)
Lus10007770.g.BGIv1.0	9.22451	3.34721	1.10694	3.02384	0.00249587	0.00553162	up	PTHR22601:SF22 - OLIGOPEPTIDE TRANSPORTER 6-RELATED (1 of 2)	GO:0055085 - transmembrane transport
Lus10009933.g.BGIv1.0	1523.3	3.34577	0.0784793	42.6325	0	0	up	1.11.1.7 - Peroxidase / Lactoperoxidase (1 of 142)	GO:0055114 - oxidation-reduction process;GO:0020037 - heme binding;GO:0006979 - response to oxidative stress;GO:0004601 - peroxidase activity
Lus10038016.g.BGIv1.0	490.643	3.34549	0.127659	26.2064	2.24694e-151	9.03632e-150	up	K18551 - pyrimidine and pyridine-specific 5'-nucleotidase (SDT1) (1 of 4)
Lus10032006.g.BGIv1.0	1512.67	3.34443	0.0737562	45.3444	0	0	up	K18696 - glycerophosphodiester phosphodiesterase (GDE1) (1 of 3)	GO:0008081 - phosphoric diester hydrolase activity;GO:0006629 - lipid metabolic process
Lus10030806.g.BGIv1.0	415.478	3.34131	0.142009	23.5289	2.06515e-122	6.8356e-121	up	PTHR11260:SF312 - GLUTATHIONE S-TRANSFERASE U17-RELATED (1 of 5)	GO:0005515 - protein binding
Lus10030052.g.BGIv1.0	522.524	3.33837	0.139899	23.8627	7.48398e-126	2.51832e-124	up	PF03386 - Early nodulin 93 ENOD93 protein (ENOD93) (1 of 5)	GO:0016021 - integral component of membrane
Lus10018381.g.BGIv1.0	114.926	3.33709	0.292769	11.3984	4.26047e-30	4.43887e-29	up	PTHR27002:SF122 - CYSTEINE-RICH RECEPTOR-LIKE PROTEIN KINASE 28-RELATED (1 of 13)	GO:0006468 - protein phosphorylation;GO:0005524 - ATP binding;GO:0004672 - protein kinase activity
Lus10020493.g.BGIv1.0	7132.21	3.33695	0.0367444	90.8154	0	0	up	K13449 - pathogenesis-related protein 1 (PR1) (1 of 7)	GO:0005615 - extracellular space
Lus10012704.g.BGIv1.0	31.2558	3.33615	0.522755	6.38186	1.74954e-10	8.1492e-10	up	?
Lus10017328.g.BGIv1.0	171.334	3.33143	0.23729	14.0395	8.93041e-45	1.26897e-43	up	?
Lus10012880.g.BGIv1.0	640.258	3.32631	0.122448	27.1652	1.67588e-162	7.19171e-161	up	4.2.3.19 - Ent-kaurene synthase / Ent-kaurene synthetase B (1 of 22)	GO:0016829 - lyase activity;GO:0010333 - terpene synthase activity;GO:0008152 - metabolic process;GO:0000287 - magnesium ion binding
Lus10029154.g.BGIv1.0	285.676	3.3238	0.189553	17.5349	7.75217e-69	1.54013e-67	up	?
Lus10030439.g.BGIv1.0	135.179	3.32322	0.253473	13.1108	2.85743e-39	3.66483e-38	up	PTHR10783:SF43 - PHOSPHATE TRANSPORTER PHO1 HOMOLOG 2-RELATED (1 of 12)	GO:0016021 - integral component of membrane
Lus10013166.g.BGIv1.0	2407.88	3.32296	0.0598931	55.4814	0	0	up	K13464 - jasmonate ZIM domain-containing protein (JAZ) (1 of 10)
Lus10031760.g.BGIv1.0	6.18652	3.32282	1.13585	2.92541	0.00344003	0.00743885	up	PTHR22595//PTHR22595:SF33 - CHITINASE-RELATED // SUBFAMILY NOT NAMED (1 of 12)
Lus10023890.g.BGIv1.0	7.63523	3.32185	1.03295	3.2159	0.00130034	0.00302154	up	PTHR10209:SF152 - 1-AMINOCYCLOPROPANE-1-CARBOXYLATE OXIDASE-RELATED (1 of 2)	GO:0055114 - oxidation-reduction process;GO:0016491 - oxidoreductase activity
Lus10004166.g.BGIv1.0	44.4763	3.31875	0.41731	7.95273	1.82442e-15	1.13621e-14	up	PTHR27007:SF56 - L-TYPE LECTIN-DOMAIN CONTAINING RECEPTOR KINASE S.5-RELATED (1 of 6)	GO:0006468 - protein phosphorylation;GO:0005524 - ATP binding;GO:0004672 - protein kinase activity;GO:0030246 - carbohydrate binding
Lus10019150.g.BGIv1.0	136.574	3.31657	0.23831	13.917	4.99376e-44	7.01665e-43	up	PTHR14155:SF110 - RING/U-BOX DOMAIN-CONTAINING PROTEIN (1 of 3)	GO:0008270 - zinc ion binding;GO:0005515 - protein binding
Lus10010338.g.BGIv1.0	75.02	3.3156	0.342234	9.68811	3.38732e-22	2.79096e-21	up	K00423 - L-ascorbate oxidase (E1.10.3.3) (1 of 7)	GO:0055114 - oxidation-reduction process;GO:0016491 - oxidoreductase activity;GO:0005507 - copper ion binding
Lus10029385.g.BGIv1.0	10.7299	3.3144	0.94275	3.51567	0.000438649	0.00109598	up	PF05938 - Plant self-incompatibility protein S1 (Self-incomp_S1) (1 of 86)
Lus10041290.g.BGIv1.0	820.723	3.31116	0.0990233	33.4382	3.82241e-245	2.45902e-243	up	1.3.3.8 - Tetrahydroberberine oxidase / THB oxidase (1 of 42)	GO:0055114 - oxidation-reduction process;GO:0050660 - flavin adenine dinucleotide binding;GO:0016491 - oxidoreductase activity
Lus10027859.g.BGIv1.0	81.9949	3.30515	0.322901	10.2358	1.37066e-24	1.22031e-23	up	PTHR32227:SF49 - BETA-1,3-GLUCANASE 1-RELATED (1 of 13)	GO:0005975 - carbohydrate metabolic process;GO:0004553 - hydrolase activity, hydrolyzing O-glycosyl compounds
Lus10003147.g.BGIv1.0	3313.1	3.30296	0.0552228	59.8115	0	0	up	KOG0156 - Cytochrome P450 CYP2 subfamily (1 of 184)	GO:0055114 - oxidation-reduction process;GO:0020037 - heme binding;GO:0016705 - oxidoreductase activity, acting on paired donors, with incorporation or reduction of molecular oxygen;GO:0005506 - iron ion binding
Lus10009934.g.BGIv1.0	1133.33	3.30099	0.0871369	37.8828	0	0	up	K00430 - peroxidase (E1.11.1.7) (1 of 94)	GO:0055114 - oxidation-reduction process;GO:0020037 - heme binding;GO:0006979 - response to oxidative stress;GO:0004601 - peroxidase activity
Lus10017625.g.BGIv1.0	24.2178	3.29841	0.614901	5.36414	8.13366e-08	3.07412e-07	up	2.5.1.29 - Geranylgeranyl diphosphate synthase / Geranylgeranyl-PP synthetase (1 of 18)	GO:0008299 - isoprenoid biosynthetic process
Lus10031622.g.BGIv1.0	260.571	3.29824	0.185818	17.7499	1.72773e-70	3.50895e-69	up	2.3.1.74 - Naringenin-chalcone synthase / Flavonone synthase (1 of 9)	GO:0016747 - transferase activity, transferring acyl groups other than amino-acyl groups;GO:0009058 - biosynthetic process
Lus10021703.g.BGIv1.0	4.58809	3.29619	1.3536	2.43512	0.0148869	0.0284568	up	?
Lus10023701.g.BGIv1.0	5102.2	3.29436	0.0411486	80.0602	0	0	up	PTHR11732//PTHR11732:SF226 - ALDO/KETO REDUCTASE // SUBFAMILY NOT NAMED (1 of 8)	GO:0016491 - oxidoreductase activity
Lus10024345.g.BGIv1.0	4.48404	3.29342	1.3154	2.50375	0.0122886	0.0238933	up	PTHR11654:SF181 - PROTEIN NRT1/ PTR FAMILY 2.8 (1 of 2)	GO:0016020 - membrane;GO:0006810 - transport;GO:0005215 - transporter activity
Lus10018015.g.BGIv1.0	419.58	3.29334	0.147037	22.3981	4.10361e-111	1.23808e-109	up	?
Lus10032450.g.BGIv1.0	2466.27	3.2927	0.0617725	53.3037	0	0	up	K01807 - ribose 5-phosphate isomerase A (rpiA) (1 of 6)	GO:0009052 - pentose-phosphate shunt, non-oxidative branch;GO:0004751 - ribose-5-phosphate isomerase activity
Lus10020287.g.BGIv1.0	746.757	3.2923	0.103538	31.798	6.89804e-222	4.08463e-220	up	PTHR34132:SF1 - EMB (1 of 4)
Lus10018602.g.BGIv1.0	315.11	3.29111	0.186547	17.6423	1.1666e-69	2.34581e-68	up	PTHR27007:SF9 - L-TYPE LECTIN-DOMAIN CONTAINING RECEPTOR KINASE VII.1-RELATED (1 of 4)	GO:0006468 - protein phosphorylation;GO:0004672 - protein kinase activity;GO:0030246 - carbohydrate binding
Lus10020658.g.BGIv1.0	1980.08	3.29086	0.0713934	46.0947	0	0	up	PF04588 - Hypoxia induced protein conserved region (HIG_1_N) (1 of 7)
Lus10017582.g.BGIv1.0	4.56797	3.29049	1.32518	2.48304	0.0130266	0.0252087	up	PTHR17204:SF28 - F1C9.34 PROTEIN-RELATED (1 of 4)
Lus10022836.g.BGIv1.0	629.053	3.29038	0.116818	28.1668	1.49167e-174	6.84402e-173	up	1.10.3.1//1.14.18.1 - Catechol oxidase / Tyrosinase // Tyrosinase / Tyrosine-dopa oxidase (1 of 1)	GO:0055114 - oxidation-reduction process;GO:0004097 - catechol oxidase activity;GO:0016491 - oxidoreductase activity;GO:0008152 - metabolic process
Lus10013118.g.BGIv1.0	5.97672	3.28844	1.1502	2.85901	0.00424967	0.00904697	up	PTHR22595//PTHR22595:SF47 - CHITINASE-RELATED // SUBFAMILY NOT NAMED (1 of 4)
Lus10032303.g.BGIv1.0	4.48995	3.28657	1.31451	2.50022	0.0124115	0.0241144	up	PF03106 - WRKY DNA -binding domain (WRKY) (1 of 108)	GO:0043565 - sequence-specific DNA binding;GO:0006355 - regulation of transcription, DNA-templated;GO:0003700 - DNA-binding transcription factor activity
Lus10034978.g.BGIv1.0	235.309	3.28608	0.183762	17.8823	1.6204e-71	3.32242e-70	up	PTHR27000:SF155 - LEUCINE-RICH REPEAT RECEPTOR-LIKE PROTEIN KINASE-RELATED (1 of 6)	GO:0005515 - protein binding;GO:0006468 - protein phosphorylation;GO:0005524 - ATP binding;GO:0004672 - protein kinase activity
Lus10014109.g.BGIv1.0	4316.8	3.27615	0.0457664	71.5841	0	0	up	PTHR32227:SF49 - BETA-1,3-GLUCANASE 1-RELATED (1 of 13)	GO:0005975 - carbohydrate metabolic process;GO:0004553 - hydrolase activity, hydrolyzing O-glycosyl compounds
Lus10007326.g.BGIv1.0	23.7749	3.27591	0.587336	5.57758	2.43894e-08	9.64994e-08	up	PTHR31221:SF37 - WRKY TRANSCRIPTION FACTOR 71-RELATED (1 of 2)	GO:0043565 - sequence-specific DNA binding;GO:0006355 - regulation of transcription, DNA-templated;GO:0003700 - DNA-binding transcription factor activity
Lus10017395.g.BGIv1.0	20.9614	3.27147	0.620977	5.26825	1.37727e-07	5.10438e-07	up	?
Lus10038282.g.BGIv1.0	34.3459	3.26983	0.497767	6.569	5.06545e-11	2.44985e-10	up	PTHR10696//PTHR10696:SF21 - GAMMA-BUTYROBETAINE HYDROXYLASE-RELATED // SUBFAMILY NOT NAMED (1 of 9)	GO:0055114 - oxidation-reduction process;GO:0016491 - oxidoreductase activity
Lus10033559.g.BGIv1.0	79.0994	3.26775	0.324774	10.0616	8.16563e-24	7.10519e-23	up	PF05553 - Cotton fibre expressed protein (DUF761) (1 of 47)
Lus10017143.g.BGIv1.0	630.708	3.26769	0.120811	27.0479	4.04042e-161	1.71171e-159	up	PTHR11017:SF169 - DISEASE RESISTANCE PROTEIN-RELATED (1 of 61)	GO:0007165 - signal transduction;GO:0005515 - protein binding;GO:0043531 - ADP binding
Lus10027755.g.BGIv1.0	4726.06	3.26761	0.0474481	68.8669	0	0	up	K15103 - solute carrier family 25 (mitochondrial uncoupling protein), member 8/9 (UCP2_3, SLC25A8_9) (1 of 6)	GO:0016021 - integral component of membrane;GO:0031966 - mitochondrial membrane;GO:0017077 - oxidative phosphorylation uncoupler activity;GO:1990542 - mitochondrial transmembrane transport
Lus10042369.g.BGIv1.0	69.7133	3.26738	0.333291	9.80338	1.08876e-22	9.12746e-22	up	PTHR10891:SF574 - CALCIUM-BINDING PROTEIN CML30-RELATED (1 of 9)	GO:0005509 - calcium ion binding
Lus10036194.g.BGIv1.0	727.04	3.26357	0.109907	29.6939	9.20103e-194	4.66134e-192	up	PTHR31719:SF5 - NAC DOMAIN-CONTAINING PROTEIN 6-RELATED (1 of 2)	GO:0006355 - regulation of transcription, DNA-templated;GO:0003677 - DNA binding
Lus10001299.g.BGIv1.0	24.0126	3.25991	0.672271	4.8491	1.24022e-06	4.20939e-06	up	?
Lus10042378.g.BGIv1.0	11.8	3.25726	0.811877	4.01201	6.02027e-05	0.000168634	up	K14488 - SAUR family protein (SAUR) (1 of 68)	GO:0009733 - response to auxin
Lus10001775.g.BGIv1.0	131.191	3.25687	0.244582	13.3161	1.86698e-40	2.45317e-39	up	PTHR23050 - CALCIUM BINDING PROTEIN (1 of 27)	GO:0005509 - calcium ion binding;GO:0019722 - calcium-mediated signaling
Lus10010309.g.BGIv1.0	35.5811	3.25405	0.483563	6.72932	1.70463e-11	8.50473e-11	up	PTHR31707:SF38 - PECTINESTERASE/PECTINESTERASE INHIBITOR 20-RELATED (1 of 4)	GO:0004857 - enzyme inhibitor activity;GO:0042545 - cell wall modification;GO:0030599 - pectinesterase activity;GO:0005618 - cell wall
Lus10007309.g.BGIv1.0	29.3939	3.25336	0.517227	6.29	3.17463e-10	1.4511e-09	up	?
Lus10040372.g.BGIv1.0	28.043	3.25035	0.563912	5.76392	8.21814e-09	3.38335e-08	up	?
Lus10021480.g.BGIv1.0	8505.7	3.24793	0.0381126	85.2192	0	0	up	1.17.7.1 - (E)-4-hydroxy-3-methylbut-2-enyl-diphosphate synthase (ferredoxin) / 4-hydroxy-3-methylbut-2-en-1-yl diphosphate synthase (1 of 4)	GO:0055114 - oxidation-reduction process;GO:0046429 - 4-hydroxy-3-methylbut-2-en-1-yl diphosphate synthase activity;GO:0016114 - terpenoid biosynthetic process
Lus10014508.g.BGIv1.0	6952.42	3.24285	0.0457192	70.9297	0	0	up	PF00407 - Pathogenesis-related protein Bet v I family (Bet_v_1) (1 of 55)	GO:0009607 - response to biotic stimulus;GO:0006952 - defense response
Lus10038520.g.BGIv1.0	281.246	3.2415	0.163869	19.7811	4.3301e-87	1.03911e-85	up	?
Lus10040442.g.BGIv1.0	1474.79	3.24106	0.0786664	41.2	0	0	up	PTHR10366//PTHR10366:SF375 - NAD DEPENDENT EPIMERASE/DEHYDRATASE // SUBFAMILY NOT NAMED (1 of 8)	GO:0050662 - coenzyme binding;GO:0003824 - catalytic activity
Lus10030861.g.BGIv1.0	18944.4	3.241	0.0275445	117.664	0	0	up	K00797 - spermidine synthase (speE, SRM) (1 of 8)	GO:0004766 - spermidine synthase activity;GO:0006596 - polyamine biosynthetic process
Lus10027917.g.BGIv1.0	71.6974	3.23884	0.333064	9.72439	2.37318e-22	1.96782e-21	up	?
Lus10001143.g.BGIv1.0	263.195	3.238	0.176306	18.3657	2.47152e-75	5.30302e-74	up	?
Lus10036306.g.BGIv1.0	10.1423	3.23656	0.889292	3.63947	0.000273195	0.0007034	up	PTHR11177:SF219 - CHITINASE-LIKE PROTEIN-RELATED (1 of 10)	GO:0005975 - carbohydrate metabolic process;GO:0004553 - hydrolase activity, hydrolyzing O-glycosyl compounds
Lus10039745.g.BGIv1.0	1323.44	3.2357	0.0812368	39.8305	0	0	up	PTHR31625:SF2 - COUMAROYL-COA:ANTHOCYANIDIN 3-O-GLUCOSIDE-6''-O-COUMAROYLTRANSFERASE 1-RELATED (1 of 11)	GO:0016747 - transferase activity, transferring acyl groups other than amino-acyl groups
Lus10014688.g.BGIv1.0	4166.23	3.23294	0.0451272	71.6406	0	0	up	K15095 - (+)-neomenthol dehydrogenase (E1.1.1.208) (1 of 9)	GO:0016491 - oxidoreductase activity;GO:0008152 - metabolic process
Lus10006691.g.BGIv1.0	3977.44	3.23288	0.0511894	63.1553	0	0	up	PTHR11746//PTHR11746:SF99 - O-METHYLTRANSFERASE // SUBFAMILY NOT NAMED (1 of 22)	GO:0046983 - protein dimerization activity;GO:0008171 - O-methyltransferase activity
Lus10025901.g.BGIv1.0	966.879	3.23224	0.100359	32.2069	1.41155e-227	8.49632e-226	up	KOG0156 - Cytochrome P450 CYP2 subfamily (1 of 184)	GO:0055114 - oxidation-reduction process;GO:0020037 - heme binding;GO:0016705 - oxidoreductase activity, acting on paired donors, with incorporation or reduction of molecular oxygen;GO:0005506 - iron ion binding
Lus10038098.g.BGIv1.0	3760.5	3.22837	0.0511779	63.0812	0	0	up	PTHR33021:SF55 - BLUE COPPER PROTEIN (1 of 3)	GO:0009055 - electron transfer activity
Lus10027145.g.BGIv1.0	1957.2	3.22799	0.0674119	47.8845	0	0	up	PF01657 - Salt stress response/antifungal (Stress-antifung) (1 of 114)	GO:0016301 - kinase activity
Lus10001041.g.BGIv1.0	6729.07	3.22245	0.0378312	85.1797	0	0	up	PTHR31907:SF1 - MLP-LIKE PROTEIN 423-RELATED (1 of 14)	GO:0009607 - response to biotic stimulus;GO:0006952 - defense response
Lus10013505.g.BGIv1.0	8.60325	3.21752	0.923587	3.48372	0.000494492	0.00122551	up	KOG4150 - Predicted ATP-dependent RNA helicase (1 of 1)	GO:0005524 - ATP binding;GO:0003676 - nucleic acid binding
Lus10022191.g.BGIv1.0	9742.94	3.21246	0.039184	81.984	0	0	up	PTHR10209:SF122 - 1-AMINOCYCLOPROPANE-1-CARBOXYLATE OXIDASE HOMOLOG 10-RELATED (1 of 27)	GO:0055114 - oxidation-reduction process;GO:0016491 - oxidoreductase activity
Lus10006984.g.BGIv1.0	1806.73	3.21236	0.0682607	47.0601	0	0	up	1.1.1.267//2.2.1.7 - 1-deoxy-D-xylulose-5-phosphate reductoisomerase / DXP-reductoisomerase // 1-deoxy-D-xylulose-5-phosphate synthase / DXP-synthase (1 of 5)	GO:0008152 - metabolic process;GO:0003824 - catalytic activity;GO:0016114 - terpenoid biosynthetic process;GO:0008661 - 1-deoxy-D-xylulose-5-phosphate synthase activity
Lus10010445.g.BGIv1.0	21.7172	3.21184	0.606712	5.29384	1.19774e-07	4.46257e-07	up	K12617 - DNA topoisomerase 2-associated protein PAT1 (PATL1, PAT1) (1 of 6)	GO:0000290 - deadenylation-dependent decapping of nuclear-transcribed mRNA
Lus10024600.g.BGIv1.0	561.747	3.20796	0.132072	24.2896	2.52688e-130	8.73655e-129	up	PTHR31374:SF56 - AUXIN-REGULATED PROTEIN-RELATED (1 of 8)	GO:0009733 - response to auxin
Lus10000834.g.BGIv1.0	262.137	3.20589	0.172906	18.5412	9.59881e-77	2.08781e-75	up	PF05659 - Arabidopsis broad-spectrum mildew resistance protein RPW8 (RPW8) (1 of 12)
Lus10014648.g.BGIv1.0	309.658	3.20297	0.158332	20.2295	5.38479e-91	1.35179e-89	up	PTHR27007:SF24 - L-TYPE LECTIN-DOMAIN CONTAINING RECEPTOR KINASE IX.1-RELATED (1 of 23)	GO:0006468 - protein phosphorylation;GO:0005524 - ATP binding;GO:0004672 - protein kinase activity;GO:0030246 - carbohydrate binding
Lus10000676.g.BGIv1.0	17.1213	3.20105	0.700767	4.56793	4.92562e-06	1.5675e-05	up	?
Lus10018014.g.BGIv1.0	228.084	3.19826	0.182118	17.5615	4.86153e-69	9.67425e-68	up	?
Lus10036209.g.BGIv1.0	3546.17	3.19634	0.0480782	66.4822	0	0	up	K07393 - putative glutathione S-transferase (ECM4) (1 of 3)	GO:0005515 - protein binding
Lus10022495.g.BGIv1.0	9199.24	3.19258	0.0324428	98.4062	0	0	up	PTHR32444:SF13 - COMITIN (1 of 2)
Lus10003184.g.BGIv1.0	329.441	3.19182	0.151305	21.0953	8.78475e-99	2.41108e-97	up	PTHR23257:SF367 - OCTICOSAPEPTIDE/PHOX/BEM1P DOMAIN-CONTAINING PROTEIN KINASE (1 of 3)	GO:0006468 - protein phosphorylation;GO:0004672 - protein kinase activity
Lus10026081.g.BGIv1.0	170.282	3.1905	0.211601	15.0779	2.26427e-51	3.60819e-50	up	?
Lus10016210.g.BGIv1.0	5.62012	3.1895	1.15983	2.74997	0.00596001	0.012343	up	PTHR31190:SF21 - ETHYLENE-RESPONSIVE TRANSCRIPTION FACTOR 13 (1 of 19)	GO:0006355 - regulation of transcription, DNA-templated;GO:0003700 - DNA-binding transcription factor activity
Lus10032016.g.BGIv1.0	7.07445	3.18862	1.13317	2.81388	0.00489469	0.0103005	up	PF07883 - Cupin domain (Cupin_2) (1 of 56)	GO:0048046 - apoplast;GO:0005618 - cell wall;GO:0030145 - manganese ion binding;GO:0045735 - nutrient reservoir activity
Lus10001672.g.BGIv1.0	1551	3.18733	0.0701809	45.4158	0	0	up	4.4.1.11 - Methionine gamma-lyase / Methionine lyase (1 of 8)	GO:0030170 - pyridoxal phosphate binding;GO:0009058 - biosynthetic process
Lus10040858.g.BGIv1.0	33.7009	3.18726	0.499034	6.38685	1.69333e-10	7.89642e-10	up	?
Lus10023271.g.BGIv1.0	350.621	3.1858	0.15846	20.1047	6.71113e-90	1.66301e-88	up	PTHR11785:SF230 - CATIONIC AMINO ACID TRANSPORTER 1 (1 of 3)	GO:0016020 - membrane;GO:0015171 - amino acid transmembrane transporter activity;GO:0003333 - amino acid transmembrane transport
Lus10040124.g.BGIv1.0	84.4316	3.18451	0.313222	10.167	2.78464e-24	2.45641e-23	up	PTHR22849//PTHR22849:SF9 - WDSAM1 PROTEIN // SUBFAMILY NOT NAMED (1 of 5)	GO:0016567 - protein ubiquitination;GO:0004842 - ubiquitin-protein transferase activity
Lus10003247.g.BGIv1.0	673.67	3.17941	0.114916	27.6671	1.73771e-168	7.72983e-167	up	PTHR14233//PTHR14233:SF13 - DUF914-RELATED // SUBFAMILY NOT NAMED (1 of 3)	GO:0055085 - transmembrane transport
Lus10030189.g.BGIv1.0	13447	3.17871	0.0296511	107.204	0	0	up	1.14.13.68 - 4-hydroxyphenylacetaldehyde oxime monooxygenase / Cytochrome P450-II-dependent monooxygenase (1 of 3)	GO:0055114 - oxidation-reduction process;GO:0020037 - heme binding;GO:0016705 - oxidoreductase activity, acting on paired donors, with incorporation or reduction of molecular oxygen;GO:0005506 - iron ion binding
Lus10040186.g.BGIv1.0	21.1944	3.17847	0.590969	5.37842	7.51443e-08	2.84657e-07	up	PF00069//PF08263//PF13855 - Protein kinase domain (Pkinase) // Leucine rich repeat N-terminal domain (LRRNT_2) // Leucine rich repeat (LRR_8) (1 of 58)	GO:0006468 - protein phosphorylation;GO:0005524 - ATP binding;GO:0004672 - protein kinase activity;GO:0005515 - protein binding
Lus10039015.g.BGIv1.0	2442.98	3.17693	0.0612309	51.8844	0	0	up	PTHR31568:SF17 - EXPRESSED PROTEIN (1 of 2)
Lus10038228.g.BGIv1.0	5.51572	3.17649	1.34631	2.3594	0.0183046	0.0342769	up	PTHR22594:SF36 - ASPARAGINE--TRNA LIGASE, CYTOPLASMIC 2 (1 of 2)	GO:0006418 - tRNA aminoacylation for protein translation;GO:0005524 - ATP binding;GO:0004812 - aminoacyl-tRNA ligase activity;GO:0000166 - nucleotide binding
Lus10020411.g.BGIv1.0	138.016	3.17412	0.240838	13.1795	1.15184e-39	1.49093e-38	up	PTHR24351:SF69 - AGC (CAMP-DEPENDENT, CGMP-DEPENDENT AND PROTEIN KINASE C) KINASE FAMILY PROTEIN-RELATED (1 of 4)	GO:0006468 - protein phosphorylation;GO:0004672 - protein kinase activity;GO:0005524 - ATP binding
Lus10004519.g.BGIv1.0	21.1973	3.17245	0.61673	5.14398	2.68981e-07	9.74897e-07	up	PTHR24221:SF205 - ABC TRANSPORTER B FAMILY MEMBER 11-RELATED (1 of 13)	GO:0055085 - transmembrane transport;GO:0042626 - ATPase-coupled transmembrane transporter activity;GO:0016021 - integral component of membrane;GO:0006810 - transport;GO:0005524 - ATP binding;GO:0016887 - ATPase activity
Lus10025216.g.BGIv1.0	142.098	3.16945	0.248365	12.7613	2.69811e-37	3.31256e-36	up	PF03106 - WRKY DNA -binding domain (WRKY) (1 of 108)	GO:0043565 - sequence-specific DNA binding;GO:0006355 - regulation of transcription, DNA-templated;GO:0003700 - DNA-binding transcription factor activity
Lus10014401.g.BGIv1.0	656.561	3.16819	0.109193	29.0146	4.31141e-185	2.08295e-183	up	2.4.1.203 - Trans-zeatin O-beta-D-glucosyltransferase / Zeatin O-glucosyltransferase (1 of 22)	GO:0016758 - transferase activity, transferring hexosyl groups;GO:0008152 - metabolic process
Lus10001210.g.BGIv1.0	2220.7	3.16454	0.0671579	47.1208	0	0	up	PTHR10992//PTHR10992:SF869 - ALPHA/BETA HYDROLASE FOLD-CONTAINING PROTEIN // SUBFAMILY NOT NAMED (1 of 8)	GO:0003824 - catalytic activity
Lus10007030.g.BGIv1.0	45.7769	3.16015	0.452814	6.9789	2.97495e-12	1.55732e-11	up	PTHR11017//PTHR11017:SF162 - LEUCINE-RICH REPEAT-CONTAINING PROTEIN // SUBFAMILY NOT NAMED (1 of 62)	GO:0007165 - signal transduction;GO:0005515 - protein binding;GO:0043531 - ADP binding
Lus10040814.g.BGIv1.0	123.428	3.15674	0.250663	12.5935	2.29213e-36	2.75569e-35	up	PTHR21726//PTHR21726:SF39 - PHOSPHATIDYLINOSITOL N-ACETYLGLUCOSAMINYLTRANSFERASE SUBUNIT P DOWN SYNDROME CRITICAL REGION PROTEIN 5 -RELATED // SUBFAMILY NOT NAMED (1 of 3)
Lus10042344.g.BGIv1.0	2700.29	3.15519	0.0631148	49.9913	0	0	up	PTHR11206//PTHR11206:SF181 - MULTIDRUG RESISTANCE PROTEIN // SUBFAMILY NOT NAMED (1 of 4)	GO:0055085 - transmembrane transport;GO:0016020 - membrane;GO:0015297 - antiporter activity;GO:0015238 - xenobiotic transmembrane transporter activity;GO:0006855 - drug transmembrane transport
Lus10031595.g.BGIv1.0	5.53071	3.15361	1.26206	2.49878	0.0124623	0.0241976	up	PF02365 - No apical meristem (NAM) protein (NAM) (1 of 189)	GO:0006355 - regulation of transcription, DNA-templated;GO:0003677 - DNA binding
Lus10017030.g.BGIv1.0	486.312	3.15008	0.131464	23.9616	6.99939e-127	2.38162e-125	up	2.7.11.17 - Calcium/calmodulin-dependent protein kinase / Microtubule-associated protein 2 kinase (1 of 24)
Lus10009094.g.BGIv1.0	1003.21	3.14631	0.101164	31.1012	2.32001e-212	1.30192e-210	up	PTHR31087:SF11 - PROTEIN LURP-ONE-RELATED 1-RELATED (1 of 13)
Lus10003058.g.BGIv1.0	55.2579	3.14493	0.385709	8.15364	3.53123e-16	2.27169e-15	up	?	GO:0016021 - integral component of membrane
Lus10024737.g.BGIv1.0	2492.25	3.14264	0.0612589	51.301	0	0	up	PTHR27004:SF21 - DISEASE RESISTANCE-LIKE PROTEIN/LRR DOMAIN-CONTAINING PROTEIN (1 of 4)	GO:0005515 - protein binding
Lus10027919.g.BGIv1.0	30.3371	3.13996	0.494173	6.35397	2.09826e-10	9.71022e-10	up	?
Lus10023080.g.BGIv1.0	3809.17	3.1395	0.0484127	64.8486	0	0	up	2.6.1.78 - Aspartate--prephenate aminotransferase / Prephenate transaminase (1 of 2)	GO:0030170 - pyridoxal phosphate binding;GO:0009058 - biosynthetic process
Lus10005523.g.BGIv1.0	577.415	3.13926	0.116129	27.0325	6.13705e-161	2.59392e-159	up	PF05678 - VQ motif (VQ) (1 of 42)
Lus10003162.g.BGIv1.0	2036.46	3.1338	0.0704091	44.5084	0	0	up	PTHR31808:SF2 - F21O3.2 PROTEIN-RELATED (1 of 5)
Lus10008684.g.BGIv1.0	31.3076	3.132	0.502423	6.2338	4.55256e-10	2.05875e-09	up	PTHR10992:SF811 - ALPHA/BETA-HYDROLASES SUPERFAMILY PROTEIN (1 of 13)	GO:0003824 - catalytic activity
Lus10025291.g.BGIv1.0	102.78	3.13192	0.27074	11.568	5.98794e-31	6.38457e-30	up	PTHR12542:SF38 - EXOCYST SUBUNIT EXO70 FAMILY PROTEIN-RELATED (1 of 2)	GO:0006887 - exocytosis;GO:0000145 - exocyst
Lus10040978.g.BGIv1.0	49.2657	3.13002	0.44803	6.98619	2.82452e-12	1.48049e-11	up	?
Lus10001260.g.BGIv1.0	240.06	3.1272	0.176846	17.6832	5.64706e-70	1.14244e-68	up	PF11204 - Protein of unknown function (DUF2985) (DUF2985) (1 of 4)	GO:0016021 - integral component of membrane
Lus10035629.g.BGIv1.0	6.72164	3.12417	1.13516	2.75218	0.00592003	0.0122679	up	PF14547 - Hydrophobic seed protein (Hydrophob_seed) (1 of 33)
Lus10034426.g.BGIv1.0	930.938	3.12364	0.10239	30.5072	2.09054e-204	1.11646e-202	up	PTHR11999//PTHR11999:SF86 - GROUP II PYRIDOXAL-5-PHOSPHATE DECARBOXYLASE // SUBFAMILY NOT NAMED (1 of 1)	GO:0005829 - cytosol;GO:0004351 - glutamate decarboxylase activity;GO:0030170 - pyridoxal phosphate binding;GO:0006538 - glutamate catabolic process
Lus10033429.g.BGIv1.0	508.298	3.12304	0.121045	25.8006	8.73851e-147	3.38013e-145	up	2.7.11.1 - Non-specific serine/threonine protein kinase / Threonine-specific protein kinase (1 of 1714)	GO:0006468 - protein phosphorylation;GO:0004672 - protein kinase activity
Lus10007900.g.BGIv1.0	118.103	3.12139	0.261416	11.9403	7.29549e-33	8.12302e-32	up	K19355 - mannan endo-1,4-beta-mannosidase (MAN) (1 of 13)	GO:0005975 - carbohydrate metabolic process;GO:0004553 - hydrolase activity, hydrolyzing O-glycosyl compounds
Lus10039725.g.BGIv1.0	32.6891	3.12106	0.480922	6.48975	8.59784e-11	4.09259e-10	up	PF07714//PF14380 - Protein tyrosine kinase (Pkinase_Tyr) // Wall-associated receptor kinase C-terminal (WAK_assoc) (1 of 4)	GO:0006468 - protein phosphorylation;GO:0004672 - protein kinase activity
Lus10001042.g.BGIv1.0	3785.8	3.12067	0.0503758	61.9479	0	0	up	PTHR31907:SF1 - MLP-LIKE PROTEIN 423-RELATED (1 of 14)	GO:0009607 - response to biotic stimulus;GO:0006952 - defense response
Lus10019299.g.BGIv1.0	1314.74	3.1196	0.0776129	40.1943	0	0	up	PTHR24413:SF129 - BTB AND MATH DOMAIN-CONTAINING PROTEIN 42 (1 of 3)	GO:0005515 - protein binding;GO:0008270 - zinc ion binding;GO:0006355 - regulation of transcription, DNA-templated;GO:0005634 - nucleus;GO:0004402 - histone acetyltransferase activity;GO:0003712 - transcription coregulator activity
Lus10027719.g.BGIv1.0	364.461	3.11296	0.173008	17.9931	2.20539e-72	4.56549e-71	up	PF03140 - Plant protein of unknown function (DUF247) (1 of 37)
Lus10039672.g.BGIv1.0	221.713	3.11239	0.185979	16.7352	7.26368e-63	1.3511e-61	up	PTHR18966:SF241 - GLUTAMATE RECEPTOR 3.6-RELATED (1 of 4)	GO:0016020 - membrane;GO:0004970 - ionotropic glutamate receptor activity
Lus10035185.g.BGIv1.0	29.9594	3.11209	0.5225	5.95615	2.58252e-09	1.10732e-08	up	PF07883 - Cupin domain (Cupin_2) (1 of 56)	GO:0048046 - apoplast;GO:0005618 - cell wall;GO:0030145 - manganese ion binding;GO:0045735 - nutrient reservoir activity
Lus10041164.g.BGIv1.0	28.3475	3.10837	0.514208	6.04495	1.49453e-09	6.51619e-09	up	?
Lus10027586.g.BGIv1.0	439.694	3.10719	0.137428	22.6096	3.48335e-113	1.07404e-111	up	PTHR10209:SF122 - 1-AMINOCYCLOPROPANE-1-CARBOXYLATE OXIDASE HOMOLOG 10-RELATED (1 of 27)	GO:0055114 - oxidation-reduction process;GO:0016491 - oxidoreductase activity
Lus10007778.g.BGIv1.0	10.6668	3.1066	0.872762	3.5595	0.000371558	0.000937402	up	PTHR19375 - HEAT SHOCK PROTEIN 70KDA (1 of 74)	GO:0005737 - cytoplasm;GO:0034663 - endoplasmic reticulum chaperone complex;GO:0005788 - endoplasmic reticulum lumen;GO:0016020 - membrane;GO:0005634 - nucleus;GO:0005524 - ATP binding;GO:0016887 - ATPase activity;GO:0042623 - ATPase activity, coupled;GO:0031072 - heat shock protein binding;GO:0051787 - misfolded protein binding;GO:0044183 - protein folding chaperone;GO:0051082 - unfolded protein…
Lus10002936.g.BGIv1.0	9662.61	3.10617	0.0364997	85.1014	0	0	up	PTHR27000:SF52 - LEUCINE-RICH REPEAT (LRR) FAMILY PROTEIN-RELATED (1 of 6)	GO:0005515 - protein binding
Lus10038442.g.BGIv1.0	60.6061	3.10422	0.375887	8.2584	1.47642e-16	9.66681e-16	up	1.3.3.8 - Tetrahydroberberine oxidase / THB oxidase (1 of 42)	GO:0055114 - oxidation-reduction process;GO:0050660 - flavin adenine dinucleotide binding;GO:0016491 - oxidoreductase activity
Lus10025882.g.BGIv1.0	312.044	3.10399	0.152979	20.2903	1.56725e-91	3.96167e-90	up	PTHR24351:SF69 - AGC (CAMP-DEPENDENT, CGMP-DEPENDENT AND PROTEIN KINASE C) KINASE FAMILY PROTEIN-RELATED (1 of 4)	GO:0006468 - protein phosphorylation;GO:0004672 - protein kinase activity;GO:0005524 - ATP binding
Lus10023410.g.BGIv1.0	210.291	3.10207	0.236606	13.1107	2.86006e-39	3.66691e-38	up	PTHR10774//PTHR10774:SF58 - EXTENDED SYNAPTOTAGMIN-RELATED // SUBFAMILY NOT NAMED (1 of 2)	GO:0005515 - protein binding
Lus10016396.g.BGIv1.0	121.859	3.09852	0.245903	12.6006	2.09646e-36	2.52294e-35	up	PF03140 - Plant protein of unknown function (DUF247) (1 of 37)
Lus10030805.g.BGIv1.0	1500.8	3.09367	0.0746997	41.4148	0	0	up	PTHR11260:SF312 - GLUTATHIONE S-TRANSFERASE U17-RELATED (1 of 5)	GO:0005515 - protein binding
Lus10037393.g.BGIv1.0	26.4381	3.09132	0.57215	5.40299	6.5538e-08	2.49438e-07	up	4.2.1.78 - (S)-norcoclaurine synthase / (S)-norlaudanosoline synthase (1 of 10)	GO:0009607 - response to biotic stimulus;GO:0006952 - defense response
Lus10038769.g.BGIv1.0	22.3418	3.08993	0.627185	4.92666	8.36492e-07	2.88966e-06	up	PTHR22814//PTHR22814:SF157 - COPPER TRANSPORT PROTEIN ATOX1-RELATED // SUBFAMILY NOT NAMED (1 of 2)	GO:0046872 - metal ion binding;GO:0030001 - metal ion transport
Lus10022192.g.BGIv1.0	7190.28	3.08573	0.0390073	79.1065	0	0	up	1.14.11.20 - Deacetoxyvindoline 4-hydroxylase / Desacetyoxyvindoline-17-hydroxylase (1 of 33)	GO:0055114 - oxidation-reduction process;GO:0016491 - oxidoreductase activity
Lus10034897.g.BGIv1.0	535.817	3.08303	0.120016	25.6885	1.57297e-145	6.02055e-144	up	2.7.11.1 - Non-specific serine/threonine protein kinase / Threonine-specific protein kinase (1 of 1714)	GO:0006468 - protein phosphorylation;GO:0004672 - protein kinase activity
Lus10030462.g.BGIv1.0	80.903	3.08277	0.316368	9.74428	1.95161e-22	1.62379e-21	up	PTHR11552:SF140 - F7A19.28 PROTEIN (1 of 18)	GO:0055114 - oxidation-reduction process;GO:0050660 - flavin adenine dinucleotide binding;GO:0016614 - oxidoreductase activity, acting on CH-OH group of donors
Lus10005399.g.BGIv1.0	3364.8	3.08059	0.052793	58.3522	0	0	up	K04121 - ent-kaurene synthase (E4.2.3.19) (1 of 3)	GO:0016829 - lyase activity;GO:0010333 - terpene synthase activity;GO:0008152 - metabolic process;GO:0000287 - magnesium ion binding
Lus10000932.g.BGIv1.0	171.388	3.0733	0.205932	14.9239	2.30514e-50	3.60403e-49	up	PTHR11527:SF135 - 22.0 KDA HEAT SHOCK PROTEIN (1 of 2)
Lus10003455.g.BGIv1.0	218.081	3.07245	0.204995	14.988	8.79913e-51	1.38642e-49	up	2.4.1.203 - Trans-zeatin O-beta-D-glucosyltransferase / Zeatin O-glucosyltransferase (1 of 22)	GO:0016758 - transferase activity, transferring hexosyl groups;GO:0008152 - metabolic process
Lus10019992.g.BGIv1.0	413.876	3.0723	0.14264	21.5389	6.73061e-103	1.89873e-101	up	KOG0523 - Transketolase (1 of 1)	GO:0008152 - metabolic process;GO:0003824 - catalytic activity;GO:0016114 - terpenoid biosynthetic process;GO:0008661 - 1-deoxy-D-xylulose-5-phosphate synthase activity
Lus10002068.g.BGIv1.0	25.9056	3.06968	0.617133	4.97411	6.55492e-07	2.28911e-06	up	?
Lus10002742.g.BGIv1.0	697.073	3.06739	0.110641	27.7239	3.5955e-169	1.60722e-167	up	PF00560//PF08263//PF13855 - Leucine Rich Repeat (LRR_1) // Leucine rich repeat N-terminal domain (LRRNT_2) // Leucine rich repeat (LRR_8) (1 of 43)	GO:0005515 - protein binding
Lus10020559.g.BGIv1.0	3.96889	3.06562	1.37693	2.22641	0.0259866	0.0469484	up	PTHR11926//PTHR11926:SF299 - GLUCOSYL/GLUCURONOSYL TRANSFERASES // SUBFAMILY NOT NAMED (1 of 12)	GO:0016758 - transferase activity, transferring hexosyl groups;GO:0008152 - metabolic process
Lus10009386.g.BGIv1.0	968.336	3.06505	0.100494	30.4997	2.63175e-204	1.40345e-202	up	PTHR22950:SF319 - GABA TRANSPORTER 1 (1 of 1)	GO:0016021 - integral component of membrane;GO:0005886 - plasma membrane;GO:0015171 - amino acid transmembrane transporter activity;GO:0003333 - amino acid transmembrane transport
Lus10041324.g.BGIv1.0	36.548	3.06497	0.509957	6.01026	1.8523e-09	8.02047e-09	up	?
Lus10010570.g.BGIv1.0	554.932	3.06371	0.127921	23.9501	9.22465e-127	3.13003e-125	up	2.3.1.82 - Aminoglycoside 6'-N-acetyltransferase / Kanamycin 6'-N-acetyltransferase (1 of 1)
Lus10002117.g.BGIv1.0	219.997	3.06041	0.190769	16.0425	6.4536e-58	1.13174e-56	up	PTHR27001:SF1 - BRASSINOSTEROID INSENSITIVE 1-ASSOCIATED RECEPTOR KINASE 1-RELATED (1 of 7)
Lus10002355.g.BGIv1.0	3582.5	3.05905	0.0511594	59.7945	0	0	up	PTHR24078//PTHR24078:SF222 - DNAJ HOMOLOG SUBFAMILY C MEMBER // SUBFAMILY NOT NAMED (1 of 7)
Lus10036512.g.BGIv1.0	109.244	3.05803	0.270779	11.2935	1.4137e-29	1.45585e-28	up	?
Lus10002324.g.BGIv1.0	1952.92	3.05266	0.0653505	46.7121	0	0	up	K17302 - coatomer, subunit beta' (COPB2, SEC27) (1 of 4)	GO:0005515 - protein binding
Lus10028540.g.BGIv1.0	1713.93	3.05054	0.07167	42.5637	0	0	up	PTHR11206:SF87 - MATE EFFLUX FAMILY PROTEIN-RELATED (1 of 12)	GO:0055085 - transmembrane transport;GO:0016020 - membrane;GO:0015297 - antiporter activity;GO:0015238 - xenobiotic transmembrane transporter activity;GO:0006855 - drug transmembrane transport
Lus10011820.g.BGIv1.0	613.106	3.0472	0.109941	27.7168	4.37959e-169	1.95293e-167	up	PTHR10641//PTHR10641:SF523 - MYB-LIKE DNA-BINDING PROTEIN MYB // SUBFAMILY NOT NAMED (1 of 8)	GO:0005634 - nucleus;GO:0003700 - DNA-binding transcription factor activity;GO:0043565 - sequence-specific DNA binding;GO:0044212 - transcription regulatory region DNA binding;GO:0030154 - cell differentiation
Lus10015011.g.BGIv1.0	160.541	3.04448	0.213446	14.2635	3.69412e-46	5.34709e-45	up	PF01476 - LysM domain (LysM) (1 of 36)
Lus10003231.g.BGIv1.0	29502.8	3.04441	0.0229039	132.921	0	0	up	PTHR22595//PTHR22595:SF60 - CHITINASE-RELATED // SUBFAMILY NOT NAMED (1 of 9)	GO:0016998 - cell wall macromolecule catabolic process;GO:0006032 - chitin catabolic process;GO:0004568 - chitinase activity
Lus10016062.g.BGIv1.0	124.314	3.04409	0.267618	11.3748	5.58411e-30	5.79641e-29	up	PTHR22814:SF106 - HEAVY-METAL-ASSOCIATED DOMAIN-CONTAINING PROTEIN (1 of 9)
Lus10042556.g.BGIv1.0	23.0095	3.04352	0.622467	4.88944	1.01121e-06	3.46401e-06	up	?
Lus10009979.g.BGIv1.0	37.4277	3.04186	0.436415	6.9701	3.1671e-12	1.65553e-11	up	PF07899 - Frigida-like protein (Frigida) (1 of 22)
Lus10007051.g.BGIv1.0	610.562	3.03858	0.123322	24.6393	4.78993e-134	1.70124e-132	up	PTHR31235:SF27 - PEROXIDASE 62-RELATED (1 of 5)	GO:0055114 - oxidation-reduction process;GO:0020037 - heme binding;GO:0006979 - response to oxidative stress;GO:0004601 - peroxidase activity
Lus10040476.g.BGIv1.0	791.652	3.03841	0.112623	26.9786	2.63663e-160	1.11183e-158	up	PF10950 - Protein of unknown function (DUF2775) (DUF2775) (1 of 9)
Lus10018730.g.BGIv1.0	142.681	3.03713	0.230772	13.1607	1.47671e-39	1.90805e-38	up	PTHR12864//PTHR12864:SF23 - RAN BINDING PROTEIN 9-RELATED // SUBFAMILY NOT NAMED (1 of 4)	GO:0005515 - protein binding
Lus10025092.g.BGIv1.0	1047.33	3.03064	0.0863205	35.1091	4.89182e-270	3.48504e-268	up	PF00924//PF01842//PF07714 - Mechanosensitive ion channel (MS_channel) // ACT domain (ACT) // Protein tyrosine kinase (Pkinase_Tyr) (1 of 1)	GO:0016597 - amino acid binding;GO:0008152 - metabolic process;GO:0055085 - transmembrane transport;GO:0016020 - membrane;GO:0006468 - protein phosphorylation;GO:0004672 - protein kinase activity
Lus10002741.g.BGIv1.0	15480.5	3.02995	0.0261805	115.733	0	0	up	PF14368 - Probable lipid transfer (LTP_2) (1 of 77)
Lus10027522.g.BGIv1.0	577.89	3.02975	0.12494	24.2496	6.68041e-130	2.30316e-128	up	PTHR22814:SF77 - HEAVY-METAL-ASSOCIATED DOMAIN-CONTAINING PROTEIN (1 of 7)	GO:0046872 - metal ion binding;GO:0030001 - metal ion transport
Lus10022583.g.BGIv1.0	7299.9	3.02579	0.0375682	80.5412	0	0	up	K03526 - (E)-4-hydroxy-3-methylbut-2-enyl-diphosphate synthase (gcpE, ispG) (1 of 3)	GO:0055114 - oxidation-reduction process;GO:0046429 - 4-hydroxy-3-methylbut-2-en-1-yl diphosphate synthase activity;GO:0016114 - terpenoid biosynthetic process
Lus10005158.g.BGIv1.0	82.1826	3.0249	0.316318	9.56285	1.1456e-21	9.25104e-21	up	PTHR11941//PTHR11941:SF84 - ENOYL-COA HYDRATASE-RELATED // SUBFAMILY NOT NAMED (1 of 7)	GO:0008152 - metabolic process;GO:0003824 - catalytic activity
Lus10015517.g.BGIv1.0	1117.03	3.02464	0.0826305	36.6044	2.43426e-293	1.89322e-291	up	1.1.1.267//2.2.1.7 - 1-deoxy-D-xylulose-5-phosphate reductoisomerase / DXP-reductoisomerase // 1-deoxy-D-xylulose-5-phosphate synthase / DXP-synthase (1 of 5)	GO:0008152 - metabolic process;GO:0003824 - catalytic activity;GO:0016114 - terpenoid biosynthetic process;GO:0008661 - 1-deoxy-D-xylulose-5-phosphate synthase activity
Lus10017613.g.BGIv1.0	52.7305	3.02377	0.390938	7.73464	1.03693e-14	6.19948e-14	up	?
Lus10041811.g.BGIv1.0	898.675	3.02284	0.0897116	33.6951	6.81588e-249	4.42377e-247	up	KOG0156 - Cytochrome P450 CYP2 subfamily (1 of 184)	GO:0055114 - oxidation-reduction process;GO:0020037 - heme binding;GO:0016705 - oxidoreductase activity, acting on paired donors, with incorporation or reduction of molecular oxygen;GO:0005506 - iron ion binding
Lus10013221.g.BGIv1.0	131.626	3.02156	0.237352	12.7303	4.01367e-37	4.9079e-36	up	PF13704 - Glycosyl transferase family 2 (Glyco_tranf_2_4) (1 of 12)	GO:0016021 - integral component of membrane;GO:0016757 - transferase activity, transferring glycosyl groups
Lus10026518.g.BGIv1.0	7274.71	3.02048	0.039789	75.9124	0	0	up	K10775 - phenylalanine ammonia-lyase (E4.3.1.24) (1 of 4)
Lus10040291.g.BGIv1.0	230.932	3.01955	0.17713	17.0471	3.67392e-65	7.01255e-64	up	PTHR10774//PTHR10774:SF58 - EXTENDED SYNAPTOTAGMIN-RELATED // SUBFAMILY NOT NAMED (1 of 2)	GO:0005515 - protein binding
Lus10012659.g.BGIv1.0	12.7264	3.01802	0.74858	4.03166	5.53844e-05	0.000155916	up	2.7.11.1 - Non-specific serine/threonine protein kinase / Threonine-specific protein kinase (1 of 1714)	GO:0006468 - protein phosphorylation;GO:0005524 - ATP binding;GO:0004672 - protein kinase activity
Lus10037920.g.BGIv1.0	1312.84	3.00993	0.0815477	36.91	3.18869e-298	2.534e-296	up	2.4.1.224 - Glucuronosyl-N-acetylglucosaminyl-proteoglycan 4-alpha-N- acetylglucosaminyltransferase / acetylglucosaminyltransferase (1 of 4)	GO:0016021 - integral component of membrane;GO:0015012 - heparan sulfate proteoglycan biosynthetic process;GO:0006024 - glycosaminoglycan biosynthetic process
Lus10013976.g.BGIv1.0	12.8199	3.00849	0.790693	3.80487	0.000141877	0.000378657	up	PTHR18966//PTHR18966:SF233 - IONOTROPIC GLUTAMATE RECEPTOR // SUBFAMILY NOT NAMED (1 of 3)	GO:0016020 - membrane;GO:0004970 - ionotropic glutamate receptor activity
Lus10033571.g.BGIv1.0	130.151	3.00738	0.268905	11.1838	4.89524e-29	4.9641e-28	up	?
Lus10038525.g.BGIv1.0	8.87252	3.00686	1.0033	2.99697	0.00272677	0.0059989	up	PTHR31403:SF13 - DAD1-LIKE ACYLHYDROLASE (1 of 7)
Lus10004279.g.BGIv1.0	20.0569	3.00435	0.644572	4.66099	3.1469e-06	1.02278e-05	up	PF00069//PF00139 - Protein kinase domain (Pkinase) // Legume lectin domain (Lectin_legB) (1 of 39)	GO:0006468 - protein phosphorylation;GO:0005524 - ATP binding;GO:0004672 - protein kinase activity;GO:0030246 - carbohydrate binding
Lus10042371.g.BGIv1.0	21.289	3.00397	0.60246	4.98618	6.15837e-07	2.15744e-06	up	PTHR31375:SF3 - POLYGALACTURONASE ADPG1-RELATED (1 of 2)	GO:0005975 - carbohydrate metabolic process;GO:0004650 - polygalacturonase activity
Lus10035956.g.BGIv1.0	1762.76	3.00239	0.0708735	42.3627	0	0	up	PTHR11695:SF497 - CINNAMYL ALCOHOL DEHYDROGENASE 6-RELATED (1 of 4)	GO:0055114 - oxidation-reduction process;GO:0016491 - oxidoreductase activity;GO:0008270 - zinc ion binding
Lus10036437.g.BGIv1.0	3975.11	3.00039	0.0455776	65.8304	0	0	up	K17470 - sulfate transporter 1, high-affinity (SULTR1) (1 of 3)	GO:0016021 - integral component of membrane;GO:0015116 - sulfate transmembrane transporter activity;GO:0008272 - sulfate transport;GO:0055085 - transmembrane transport;GO:0016020 - membrane;GO:0008271 - secondary active sulfate transmembrane transporter activity;GO:0005886 - plasma membrane
Lus10023913.g.BGIv1.0	4230.63	2.99851	0.0509036	58.9056	0	0	up	PTHR19139:SF52 - AQUAPORIN TIP1-1 (1 of 4)	GO:0016020 - membrane;GO:0006810 - transport;GO:0005215 - transporter activity
Lus10036511.g.BGIv1.0	45.4919	2.9952	0.412276	7.26503	3.72964e-13	2.05502e-12	up	?
Lus10026600.g.BGIv1.0	282.048	2.99505	0.167874	17.8411	3.39062e-71	6.93252e-70	up	K14487 - auxin responsive GH3 gene family (GH3) (1 of 7)	GO:0005737 - cytoplasm;GO:0016881 - acid-amino acid ligase activity
Lus10040444.g.BGIv1.0	671.461	2.99445	0.111477	26.8617	6.16265e-159	2.57785e-157	up	1.14.18.1 - Tyrosinase / Tyrosine-dopa oxidase (1 of 7)	GO:0016491 - oxidoreductase activity;GO:0008152 - metabolic process
Lus10007726.g.BGIv1.0	82.1982	2.99362	0.341709	8.76074	1.93976e-18	1.38762e-17	up	PTHR22952//PTHR22952:SF115 - CAMP-RESPONSE ELEMENT BINDING PROTEIN-RELATED // SUBFAMILY NOT NAMED (1 of 2)	GO:0043565 - sequence-specific DNA binding;GO:0006355 - regulation of transcription, DNA-templated;GO:0003700 - DNA-binding transcription factor activity
Lus10024075.g.BGIv1.0	45.0327	2.99277	0.402273	7.43965	1.00956e-13	5.75386e-13	up	PTHR24347:SF199 - CBL-INTERACTING SERINE/THREONINE-PROTEIN KINASE 25-RELATED (1 of 4)	GO:0007165 - signal transduction
Lus10007609.g.BGIv1.0	7.51218	2.99223	0.973647	3.07321	0.00211766	0.00475258	up	2.7.11.1 - Non-specific serine/threonine protein kinase / Threonine-specific protein kinase (1 of 1714)	GO:0006468 - protein phosphorylation;GO:0004672 - protein kinase activity
Lus10020028.g.BGIv1.0	27.4597	2.99187	0.512474	5.8381	5.27984e-09	2.2068e-08	up	PF14476 - Petal formation-expressed (Chloroplast_duf) (1 of 4)
Lus10013309.g.BGIv1.0	192.024	2.98763	0.198992	15.0138	5.9618e-51	9.4262e-50	up	?
Lus10015024.g.BGIv1.0	508.963	2.97948	0.120563	24.713	7.74867e-135	2.75747e-133	up	PTHR37767:SF1 - HYDROXYPROLINE-RICH GLYCOPROTEIN FAMILY PROTEIN (1 of 2)
Lus10000800.g.BGIv1.0	299.738	2.97912	0.161181	18.4831	2.82523e-76	6.1341e-75	up	PTHR22849//PTHR22849:SF24 - WDSAM1 PROTEIN // SUBFAMILY NOT NAMED (1 of 3)	GO:0016567 - protein ubiquitination;GO:0004842 - ubiquitin-protein transferase activity
Lus10019888.g.BGIv1.0	24.7779	2.97809	0.559726	5.32062	1.03416e-07	3.87568e-07	up	PTHR24177:SF39 - ANKYRIN REPEAT-CONTAINING PROTEIN-RELATED (1 of 6)	GO:0016021 - integral component of membrane
Lus10019801.g.BGIv1.0	8029.45	2.97787	0.0362225	82.2105	0	0	up	PTHR32227:SF49 - BETA-1,3-GLUCANASE 1-RELATED (1 of 13)	GO:0005975 - carbohydrate metabolic process;GO:0004553 - hydrolase activity, hydrolyzing O-glycosyl compounds
Lus10027868.g.BGIv1.0	3032.52	2.97769	0.0529603	56.2249	0	0	up	K00058 - D-3-phosphoglycerate dehydrogenase (serA, PHGDH) (1 of 3)	GO:0016597 - amino acid binding;GO:0008152 - metabolic process;GO:0055114 - oxidation-reduction process;GO:0051287 - NAD binding;GO:0016616 - oxidoreductase activity, acting on the CH-OH group of donors, NAD or NADP as acceptor
Lus10023285.g.BGIv1.0	313.091	2.97697	0.167323	17.7917	8.19095e-71	1.66912e-69	up	?
Lus10035538.g.BGIv1.0	1854.71	2.97592	0.0633246	46.9947	0	0	up	K15103 - solute carrier family 25 (mitochondrial uncoupling protein), member 8/9 (UCP2_3, SLC25A8_9) (1 of 6)	GO:0016021 - integral component of membrane;GO:0031966 - mitochondrial membrane;GO:0017077 - oxidative phosphorylation uncoupler activity;GO:1990542 - mitochondrial transmembrane transport
Lus10034225.g.BGIv1.0	94.9001	2.97535	0.298199	9.97771	1.90813e-23	1.64153e-22	up	PTHR11106 - GANGLIOSIDE INDUCED DIFFERENTIATION ASSOCIATED PROTEIN 2-RELATED (1 of 13)	GO:0005829 - cytosol
Lus10028689.g.BGIv1.0	6063.35	2.97461	0.0463825	64.1321	0	0	up	PTHR31235:SF77 - PEROXIDASE 12 (1 of 2)	GO:0055114 - oxidation-reduction process;GO:0020037 - heme binding;GO:0006979 - response to oxidative stress;GO:0004601 - peroxidase activity
Lus10033826.g.BGIv1.0	892.925	2.97105	0.0996564	29.8129	2.657e-195	1.35738e-193	up	PTHR10857:SF26 - PROTEIN BONZAI 3 (1 of 4)	GO:0005515 - protein binding
Lus10021354.g.BGIv1.0	631.922	2.97054	0.113686	26.1293	1.69552e-150	6.75909e-149	up	2.7.11.17 - Calcium/calmodulin-dependent protein kinase / Microtubule-associated protein 2 kinase (1 of 24)
Lus10002645.g.BGIv1.0	3797.6	2.9704	0.0500655	59.3303	0	0	up	PTHR11206//PTHR11206:SF80 - MULTIDRUG RESISTANCE PROTEIN // SUBFAMILY NOT NAMED (1 of 6)	GO:0055085 - transmembrane transport;GO:0016020 - membrane;GO:0015297 - antiporter activity;GO:0015238 - xenobiotic transmembrane transporter activity;GO:0006855 - drug transmembrane transport
Lus10024486.g.BGIv1.0	45.7449	2.96991	0.405765	7.31929	2.49285e-13	1.38696e-12	up	PTHR11926//PTHR11926:SF299 - GLUCOSYL/GLUCURONOSYL TRANSFERASES // SUBFAMILY NOT NAMED (1 of 12)	GO:0016758 - transferase activity, transferring hexosyl groups;GO:0008152 - metabolic process
Lus10007364.g.BGIv1.0	56.898	2.96697	0.368723	8.04662	8.51086e-16	5.38401e-15	up	PTHR31852:SF1 - LATE EMBRYOGENESIS ABUNDANT (LEA) HYDROXYPROLINE-RICH GLYCOPROTEIN-RELATED (1 of 2)
Lus10019300.g.BGIv1.0	455.937	2.96671	0.130984	22.6495	1.41092e-113	4.36881e-112	up	PTHR24093:SF262 - CALCIUM-TRANSPORTING ATPASE 2, PLASMA MEMBRANE-TYPE-RELATED (1 of 6)	GO:0005516 - calmodulin binding;GO:0046872 - metal ion binding;GO:0000166 - nucleotide binding
Lus10035908.g.BGIv1.0	6217.37	2.96565	0.0419348	70.7205	0	0	up	K03301 - ATP:ADP antiporter, AAA family (TC.AAA) (1 of 4)	GO:0016021 - integral component of membrane;GO:0006810 - transport;GO:0005524 - ATP binding;GO:0005471 - ATP:ADP antiporter activity
Lus10036571.g.BGIv1.0	23.6451	2.96542	0.59167	5.01196	5.38794e-07	1.89811e-06	up	PTHR32246:SF20 - BON1-ASSOCIATED PROTEIN 1-RELATED (1 of 4)	GO:0005515 - protein binding
Lus10003913.g.BGIv1.0	3428.68	2.96326	0.0504655	58.7186	0	0	up	KOG1527 - Uroporphyrin III methyltransferase (1 of 1)	GO:0008168 - methyltransferase activity;GO:0008152 - metabolic process
Lus10014813.g.BGIv1.0	198.883	2.96222	0.198429	14.9284	2.15368e-50	3.37012e-49	up	PF00954//PF01453//PF07714//PF08276//PF11883 - S-locus glycoprotein domain (S_locus_glycop) // D-mannose binding lectin (B_lectin) // Protein tyrosine kinase (Pkinase_Tyr) // PAN-like domain (PAN_2) // Domain of unknown function (DUF3403) (DUF3403) (1 of 8)	GO:0004674 - protein serine/threonine kinase activity;GO:0048544 - recognition of pollen;GO:0006468 - protein phosphorylation;GO:0004672 - protein kinase activity
Lus10020952.g.BGIv1.0	20.794	2.96141	0.592411	4.9989	5.76568e-07	2.02649e-06	up	PTHR11206//PTHR11206:SF80 - MULTIDRUG RESISTANCE PROTEIN // SUBFAMILY NOT NAMED (1 of 6)	GO:0055085 - transmembrane transport;GO:0016020 - membrane;GO:0015297 - antiporter activity;GO:0015238 - xenobiotic transmembrane transporter activity;GO:0006855 - drug transmembrane transport
Lus10040690.g.BGIv1.0	28.0372	2.96092	0.533783	5.54705	2.90533e-08	1.14185e-07	up	?
Lus10007372.g.BGIv1.0	1115.83	2.96032	0.083417	35.4882	7.47842e-276	5.44477e-274	up	PTHR12526:SF379 - SUCROSE SYNTHASE 5 (1 of 2)	GO:0016157 - sucrose synthase activity;GO:0005985 - sucrose metabolic process
Lus10027648.g.BGIv1.0	911.698	2.95745	0.0956778	30.9105	8.63156e-210	4.78487e-208	up	K13464 - jasmonate ZIM domain-containing protein (JAZ) (1 of 10)
Lus10028620.g.BGIv1.0	116.436	2.95737	0.250853	11.7892	4.43533e-32	4.85544e-31	up	?
Lus10012734.g.BGIv1.0	89.9826	2.95733	0.305216	9.68929	3.34859e-22	2.75968e-21	up	PTHR31621:SF10 - F16B3.6 PROTEIN (1 of 2)	GO:0016021 - integral component of membrane
Lus10025819.g.BGIv1.0	804.791	2.95655	0.0991754	29.8113	2.78856e-195	1.4226e-193	up	PTHR10696//PTHR10696:SF21 - GAMMA-BUTYROBETAINE HYDROXYLASE-RELATED // SUBFAMILY NOT NAMED (1 of 9)	GO:0055114 - oxidation-reduction process;GO:0016491 - oxidoreductase activity
Lus10016111.g.BGIv1.0	329.377	2.95615	0.159042	18.5873	4.07139e-77	8.90336e-76	up	?
Lus10039204.g.BGIv1.0	6.17864	2.95421	1.10656	2.66972	0.00759151	0.0154103	up	PTHR11654//PTHR11654:SF146 - OLIGOPEPTIDE TRANSPORTER-RELATED // SUBFAMILY NOT NAMED (1 of 2)	GO:0016020 - membrane;GO:0006810 - transport;GO:0005215 - transporter activity
Lus10012737.g.BGIv1.0	7.28706	2.95389	0.987734	2.99057	0.00278459	0.00611376	up	PTHR12565//PTHR12565:SF119 - STEROL REGULATORY ELEMENT-BINDING PROTEIN // SUBFAMILY NOT NAMED (1 of 2)	GO:0046983 - protein dimerization activity
Lus10042787.g.BGIv1.0	2157.96	2.95321	0.0630926	46.8076	0	0	up	K18857 - alcohol dehydrogenase class-P (ADH1) (1 of 4)	GO:0055114 - oxidation-reduction process;GO:0016491 - oxidoreductase activity;GO:0008270 - zinc ion binding
Lus10018555.g.BGIv1.0	8.56548	2.95187	0.911943	3.2369	0.00120836	0.00282087	up	PF04484 - Family of unknown function (DUF566) (DUF566) (1 of 12)
Lus10001009.g.BGIv1.0	4480.7	2.94838	0.0445519	66.1786	0	0	up	PTHR31692:SF10 - EXPANSIN-LIKE B1 (1 of 8)	GO:0005576 - extracellular region
Lus10000327.g.BGIv1.0	107.502	2.94803	0.254883	11.5662	6.11322e-31	6.51625e-30	up	PTHR10797:SF14 - CCR4-ASSOCIATED FACTOR 1 HOMOLOG 10-RELATED (1 of 5)	GO:0005634 - nucleus
Lus10002296.g.BGIv1.0	97.9012	2.94169	0.320237	9.18598	4.07779e-20	3.10784e-19	up	PTHR10641:SF498 - MYB TRANSCRIPTION FACTOR (1 of 5)	GO:0005634 - nucleus;GO:0003677 - DNA binding
Lus10006347.g.BGIv1.0	229.589	2.93764	0.187597	15.6593	2.87127e-55	4.84872e-54	up	PTHR31618:SF7 - MECHANOSENSITIVE ION CHANNEL PROTEIN 4-RELATED (1 of 3)	GO:0055085 - transmembrane transport;GO:0016020 - membrane
Lus10036977.g.BGIv1.0	717.08	2.9375	0.104824	28.0231	8.51128e-173	3.87104e-171	up	PF06522 - NADH-ubiquinone reductase complex 1 MLRQ subunit (B12D) (1 of 8)
Lus10042751.g.BGIv1.0	65.306	2.93594	0.34866	8.42063	3.74462e-17	2.53176e-16	up	?
Lus10025113.g.BGIv1.0	7.32686	2.93583	1.0165	2.88817	0.00387486	0.00830821	up	PTHR22950//PTHR22950:SF233 - AMINO ACID TRANSPORTER // SUBFAMILY NOT NAMED (1 of 4)	GO:0016021 - integral component of membrane;GO:0005886 - plasma membrane;GO:0015171 - amino acid transmembrane transporter activity;GO:0003333 - amino acid transmembrane transport
Lus10025181.g.BGIv1.0	173.911	2.93446	0.202377	14.5	1.21196e-47	1.81327e-46	up	PTHR22814:SF106 - HEAVY-METAL-ASSOCIATED DOMAIN-CONTAINING PROTEIN (1 of 9)
Lus10022005.g.BGIv1.0	124.133	2.92703	0.245462	11.9245	8.81706e-33	9.79327e-32	up	PF05678 - VQ motif (VQ) (1 of 42)
Lus10020643.g.BGIv1.0	26.435	2.92629	0.623562	4.69286	2.69408e-06	8.8126e-06	up	PTHR31989:SF4 - NAC DOMAIN-CONTAINING PROTEIN 61-RELATED (1 of 2)	GO:0006355 - regulation of transcription, DNA-templated;GO:0003677 - DNA binding
Lus10009717.g.BGIv1.0	473.204	2.92608	0.131349	22.277	6.17124e-110	1.8451e-108	up	PF03514 - GRAS domain family (GRAS) (1 of 119)	GO:0005634 - nucleus;GO:0003700 - DNA-binding transcription factor activity;GO:0043565 - sequence-specific DNA binding;GO:0009739 - response to gibberellin
Lus10031660.g.BGIv1.0	10833.1	2.92514	0.0307783	95.0388	0	0	up	1.1.1.264 - L-idonate 5-dehydrogenase (NAD(P)(+)) / L-idonate 5-dehydrogenase (1 of 2)	GO:0055114 - oxidation-reduction process;GO:0016491 - oxidoreductase activity;GO:0008270 - zinc ion binding
Lus10010885.g.BGIv1.0	3249.59	2.92512	0.0521029	56.1412	0	0	up	1.1.1.210 - 3-beta-(or 20-alpha)-hydroxysteroid dehydrogenase / Progesterone reductase (1 of 3)	GO:0016491 - oxidoreductase activity
Lus10020773.g.BGIv1.0	286.715	2.92494	0.168296	17.3797	1.17576e-67	2.30452e-66	up	PTHR31062:SF20 - XYLOGLUCAN ENDOTRANSGLUCOSYLASE/HYDROLASE PROTEIN 14-RELATED (1 of 8)	GO:0048046 - apoplast;GO:0016762 - xyloglucan:xyloglucosyl transferase activity;GO:0006073 - cellular glucan metabolic process;GO:0005618 - cell wall;GO:0005975 - carbohydrate metabolic process;GO:0004553 - hydrolase activity, hydrolyzing O-glycosyl compounds
Lus10015825.g.BGIv1.0	166.111	2.92411	0.2141	13.6577	1.81683e-42	2.47463e-41	up	PF06522 - NADH-ubiquinone reductase complex 1 MLRQ subunit (B12D) (1 of 8)
Lus10007656.g.BGIv1.0	2308.03	2.92326	0.0561605	52.0519	0	0	up	K05350 - beta-glucosidase (bglB) (1 of 6)	GO:0005975 - carbohydrate metabolic process;GO:0004553 - hydrolase activity, hydrolyzing O-glycosyl compounds
Lus10024414.g.BGIv1.0	583.814	2.92158	0.118811	24.5901	1.61079e-133	5.69334e-132	up	PTHR32468:SF10 - CATION/H(+) ANTIPORTER 20 (1 of 4)	GO:0016021 - integral component of membrane;GO:0015299 - solute:proton antiporter activity
Lus10040416.g.BGIv1.0	18831.8	2.92067	0.0266374	109.645	0	0	up	K10775 - phenylalanine ammonia-lyase (E4.3.1.24) (1 of 4)
Lus10027972.g.BGIv1.0	29.9553	2.9186	0.50744	5.75162	8.83932e-09	3.62721e-08	up	PTHR27006:SF36 - LRR RECEPTOR-LIKE SERINE/THREONINE-PROTEIN KINASE RKF3-RELATED (1 of 9)	GO:0006468 - protein phosphorylation;GO:0004672 - protein kinase activity
Lus10024076.g.BGIv1.0	119.477	2.91428	0.248395	11.7324	8.6915e-32	9.44669e-31	up	2.4.1.69 - Galactoside 2-alpha-L-fucosyltransferase / Secretor-type beta-galactoside alpha-1->2 fucosyltransferase (1 of 17)	GO:0042546 - cell wall biogenesis;GO:0016020 - membrane;GO:0008107 - galactoside 2-alpha-L-fucosyltransferase activity
Lus10016312.g.BGIv1.0	395.584	2.91391	0.134805	21.6158	1.27485e-103	3.62726e-102	up	PTHR10174//PTHR10174:SF151 - RETINALDEHYDE BINDING PROTEIN-RELATED // SUBFAMILY NOT NAMED (1 of 3)	GO:0008526 - phosphatidylinositol transfer activity
Lus10030188.g.BGIv1.0	39.0028	2.91385	0.4894	5.95392	2.61795e-09	1.12172e-08	up	PTHR11746//PTHR11746:SF103 - O-METHYLTRANSFERASE // SUBFAMILY NOT NAMED (1 of 6)	GO:0008171 - O-methyltransferase activity
Lus10008112.g.BGIv1.0	939.114	2.91069	0.0968773	30.0451	2.52801e-198	1.30427e-196	up	1.14.13.21 - Flavonoid 3'-monooxygenase / Flavonoid 3'-hydroxylase (1 of 14)	GO:0055114 - oxidation-reduction process;GO:0020037 - heme binding;GO:0016705 - oxidoreductase activity, acting on paired donors, with incorporation or reduction of molecular oxygen;GO:0005506 - iron ion binding
Lus10027778.g.BGIv1.0	1135.11	2.90655	0.0877971	33.1053	2.49475e-240	1.57165e-238	up	2.3.1.133//2.3.1.99 - Quinate O-hydroxycinnamoyltransferase / Hydroxycinnamoyl coenzyme A-quinate transferase (1 of 3)	GO:0016747 - transferase activity, transferring acyl groups other than amino-acyl groups
Lus10020456.g.BGIv1.0	142.148	2.90489	0.23355	12.438	1.6255e-35	1.91945e-34	up	PTHR27007:SF24 - L-TYPE LECTIN-DOMAIN CONTAINING RECEPTOR KINASE IX.1-RELATED (1 of 23)	GO:0006468 - protein phosphorylation;GO:0005524 - ATP binding;GO:0004672 - protein kinase activity;GO:0030246 - carbohydrate binding
Lus10009150.g.BGIv1.0	69.9786	2.90232	0.371762	7.80691	5.86067e-15	3.54753e-14	up	PTHR27005:SF13 - PROTEIN KINASE-LIKE PROTEIN-RELATED (1 of 4)	GO:0006468 - protein phosphorylation;GO:0004672 - protein kinase activity
Lus10033107.g.BGIv1.0	120.037	2.90231	0.248778	11.6663	1.89486e-31	2.04186e-30	up	PTHR24349:SF167 - CALCIUM-DEPENDENT PROTEIN KINASE 10-RELATED (1 of 5)	GO:0005509 - calcium ion binding
Lus10019661.g.BGIv1.0	141.445	2.89983	0.253772	11.4269	3.068e-30	3.20746e-29	up	PTHR27001:SF174 - LYSM DOMAIN RECEPTOR-LIKE KINASE 4 (1 of 4)	GO:0006468 - protein phosphorylation;GO:0004672 - protein kinase activity
Lus10020181.g.BGIv1.0	3820.49	2.89717	0.0492574	58.8169	0	0	up	PTHR12192//PTHR12192:SF10 - CATION TRANSPORT PROTEIN CHAC-RELATED // SUBFAMILY NOT NAMED (1 of 2)	GO:0005737 - cytoplasm;GO:0003839 - gamma-glutamylcyclotransferase activity;GO:0006751 - glutathione catabolic process
Lus10030563.g.BGIv1.0	74.268	2.89239	0.3243	8.91889	4.70996e-19	3.4429e-18	up	PF00462//PF04784 - Glutaredoxin (Glutaredoxin) // Protein of unknown function, DUF547 (DUF547) (1 of 1)	GO:0045454 - cell redox homeostasis;GO:0015035 - protein disulfide oxidoreductase activity;GO:0009055 - electron transfer activity
Lus10021263.g.BGIv1.0	402.085	2.89208	0.144404	20.0277	3.16184e-89	7.7612e-88	up	PTHR19957:SF69 - SYNTAXIN-121-RELATED (1 of 4)	GO:0005515 - protein binding;GO:0016020 - membrane
Lus10040294.g.BGIv1.0	1189.51	2.89182	0.0799714	36.1607	2.52561e-286	1.93132e-284	up	PTHR32227:SF62 - GLUCOSIDASE-LIKE PROTEIN (1 of 9)	GO:0005975 - carbohydrate metabolic process;GO:0004553 - hydrolase activity, hydrolyzing O-glycosyl compounds
Lus10021119.g.BGIv1.0	668.384	2.8916	0.103889	27.8336	1.70186e-170	7.66383e-169	up	PTHR31741:SF4 - O-FUCOSYLTRANSFERASE FAMILY PROTEIN (1 of 6)	GO:0016021 - integral component of membrane;GO:0016757 - transferase activity, transferring glycosyl groups;GO:0006004 - fucose metabolic process
Lus10039746.g.BGIv1.0	495.48	2.89031	0.144014	20.0696	1.35974e-89	3.36029e-88	up	PTHR31625:SF2 - COUMAROYL-COA:ANTHOCYANIDIN 3-O-GLUCOSIDE-6''-O-COUMAROYLTRANSFERASE 1-RELATED (1 of 11)	GO:0016747 - transferase activity, transferring acyl groups other than amino-acyl groups
Lus10013561.g.BGIv1.0	252.719	2.88955	0.172582	16.7431	6.35723e-63	1.1837e-61	up	PF00314 - Thaumatin family (Thaumatin) (1 of 43)	GO:0005576 - extracellular region;GO:0006952 - defense response
Lus10025500.g.BGIv1.0	260.72	2.88828	0.168393	17.152	6.07237e-66	1.16823e-64	up	PTHR33735:SF4 - EXPRESSED PROTEIN (1 of 3)
Lus10003150.g.BGIv1.0	82.1192	2.88762	0.298178	9.68421	3.5191e-22	2.89758e-21	up	PTHR24078//PTHR24078:SF222 - DNAJ HOMOLOG SUBFAMILY C MEMBER // SUBFAMILY NOT NAMED (1 of 7)
Lus10010225.g.BGIv1.0	455.466	2.88707	0.128853	22.406	3.44309e-111	1.04051e-109	up	?
Lus10040184.g.BGIv1.0	610.264	2.88554	0.117683	24.5197	9.11244e-133	3.20217e-131	up	K04730 - interleukin-1 receptor-associated kinase 1 (IRAK1) (1 of 25)	GO:0006468 - protein phosphorylation;GO:0005524 - ATP binding;GO:0004672 - protein kinase activity
Lus10031367.g.BGIv1.0	35.4503	2.88492	0.473655	6.09076	1.12376e-09	4.94083e-09	up	6.2.1.12 - 4-coumarate--CoA ligase / 4-coumaryl-CoA synthetase (1 of 9)	GO:0008152 - metabolic process;GO:0003824 - catalytic activity
Lus10003394.g.BGIv1.0	15.0935	2.87899	0.712932	4.03824	5.38538e-05	0.000151806	up	PTHR11730:SF38 - AMMONIUM TRANSPORTER 2 (1 of 4)	GO:0016020 - membrane;GO:0015696 - ammonium transport;GO:0008519 - ammonium transmembrane transporter activity;GO:0072488 - ammonium transmembrane transport
Lus10004984.g.BGIv1.0	804.245	2.87887	0.0954064	30.1748	5.07585e-200	2.64495e-198	up	1.1.1.206//1.1.1.236 - Tropinone reductase I / Tropinone reductase // Tropinone reductase II / Tropinone reductase (1 of 20)	GO:0016491 - oxidoreductase activity
Lus10020787.g.BGIv1.0	396.919	2.87817	0.13896	20.7122	2.68699e-95	7.13843e-94	up	6.2.1.12 - 4-coumarate--CoA ligase / 4-coumaryl-CoA synthetase (1 of 9)	GO:0008152 - metabolic process;GO:0003824 - catalytic activity
Lus10029368.g.BGIv1.0	38.6228	2.87718	0.426921	6.73938	1.59068e-11	7.94816e-11	up	KOG0725 - Reductases with broad range of substrate specificities (1 of 96)
Lus10031450.g.BGIv1.0	4.70847	2.87678	1.21685	2.36411	0.0180732	0.0338871	up	PTHR13683:SF359 - ASPARTYL PROTEASE FAMILY PROTEIN (1 of 18)	GO:0006508 - proteolysis;GO:0004190 - aspartic-type endopeptidase activity
Lus10000836.g.BGIv1.0	56.198	2.87543	0.372228	7.72494	1.11908e-14	6.67857e-14	up	PF05659 - Arabidopsis broad-spectrum mildew resistance protein RPW8 (RPW8) (1 of 12)
Lus10029825.g.BGIv1.0	5.76793	2.87431	1.10472	2.60185	0.00927228	0.0185111	up	2.3.1.115 - Isoflavone-7-O-beta-glucoside 6''-O-malonyltransferase / Flavone/flavonol 7-O-beta-D-glucoside malonyltransferase (1 of 15)
Lus10016323.g.BGIv1.0	1574.05	2.87143	0.0734881	39.0734	0	0	up	PF14368 - Probable lipid transfer (LTP_2) (1 of 77)
Lus10038052.g.BGIv1.0	4754.82	2.87138	0.0473943	60.5849	0	0	up	PF07676 - WD40-like Beta Propeller Repeat (PD40) (1 of 2)
Lus10001687.g.BGIv1.0	7.1613	2.87115	1.11369	2.57805	0.00993607	0.0197025	up	K02886 - large subunit ribosomal protein L2 (RP-L2, MRPL2, rplB) (1 of 1)	GO:0006412 - translation;GO:0005840 - ribosome;GO:0003735 - structural constituent of ribosome;GO:0005622 - intracellular
Lus10016700.g.BGIv1.0	10.3457	2.87019	0.883918	3.24712	0.00116579	0.00272936	up	3.5.1.94 - Gamma-glutamyl-gamma-aminobutyrate hydrolase / Gamma-glutamyl-GABA hydrolase (1 of 4)	GO:0016787 - hydrolase activity;GO:0006541 - glutamine metabolic process
Lus10039271.g.BGIv1.0	24.1631	2.86547	0.562583	5.09343	3.51646e-07	1.26085e-06	up	?
Lus10005938.g.BGIv1.0	18.7385	2.86341	0.650094	4.40461	1.05975e-05	3.25601e-05	up	PTHR10168:SF118 - GLUTAREDOXIN-C11-RELATED (1 of 2)	GO:0045454 - cell redox homeostasis;GO:0015035 - protein disulfide oxidoreductase activity;GO:0009055 - electron transfer activity
Lus10034092.g.BGIv1.0	4036.38	2.86333	0.0530593	53.9647	0	0	up	K02866 - large subunit ribosomal protein L10e (RP-L10e, RPL10) (1 of 7)	GO:0006412 - translation;GO:0005840 - ribosome;GO:0003735 - structural constituent of ribosome
Lus10016427.g.BGIv1.0	90.922	2.86293	0.306599	9.33771	9.84399e-21	7.68721e-20	up	PTHR14155:SF128 - RING-H2 FINGER PROTEIN ATL46 (1 of 6)	GO:0008270 - zinc ion binding;GO:0005515 - protein binding
Lus10022329.g.BGIv1.0	1920.78	2.86207	0.0653517	43.7948	0	0	up	PTHR22950:SF235 - LYSINE HISTIDINE TRANSPORTER 1-RELATED (1 of 7)	GO:0016021 - integral component of membrane;GO:0005886 - plasma membrane;GO:0015171 - amino acid transmembrane transporter activity;GO:0003333 - amino acid transmembrane transport
Lus10005940.g.BGIv1.0	163.436	2.86173	0.21391	13.3782	8.11258e-41	1.07332e-39	up	PTHR10168:SF81 - MONOTHIOL GLUTAREDOXIN-S1-RELATED (1 of 4)	GO:0045454 - cell redox homeostasis;GO:0015035 - protein disulfide oxidoreductase activity;GO:0009055 - electron transfer activity
Lus10030930.g.BGIv1.0	179.466	2.86069	0.219479	13.034	7.83951e-39	9.95661e-38	up	3.1.3.58 - Sugar-terminal-phosphatase / Xylitol-5-phosphatase (1 of 8)	GO:0016787 - hydrolase activity
Lus10010971.g.BGIv1.0	4.67996	2.8601	1.23762	2.31098	0.0208341	0.0385249	up	KOG3486 - 40S ribosomal protein S21 (1 of 3)	GO:0006412 - translation;GO:0005840 - ribosome;GO:0005622 - intracellular;GO:0003735 - structural constituent of ribosome
Lus10031612.g.BGIv1.0	383.614	2.8601	0.164231	17.4151	6.34109e-68	1.24487e-66	up	PTHR11255:SF29 - DIACYLGLYCEROL KINASE 5-RELATED (1 of 4)	GO:0016301 - kinase activity;GO:0007205 - protein kinase C-activating G protein-coupled receptor signaling pathway;GO:0004143 - diacylglycerol kinase activity
Lus10007844.g.BGIv1.0	21.8406	2.85916	0.589765	4.84796	1.24741e-06	4.23338e-06	up	KOG0324 - Uncharacterized conserved protein (1 of 24)
Lus10028495.g.BGIv1.0	279.023	2.85894	0.163168	17.5214	9.83213e-69	1.95123e-67	up	PTHR27005:SF13 - PROTEIN KINASE-LIKE PROTEIN-RELATED (1 of 4)
Lus10029315.g.BGIv1.0	10.3672	2.85737	0.860263	3.32151	0.000895317	0.00213392	up	PTHR27007:SF13 - L-TYPE LECTIN-DOMAIN CONTAINING RECEPTOR KINASE IV.1-RELATED (1 of 4)	GO:0006468 - protein phosphorylation;GO:0005524 - ATP binding;GO:0004672 - protein kinase activity;GO:0030246 - carbohydrate binding
Lus10029280.g.BGIv1.0	6.85691	2.85658	1.00678	2.83733	0.00454925	0.00963247	up	PTHR22835//PTHR22835:SF169 - ZINC FINGER FYVE DOMAIN CONTAINING PROTEIN // SUBFAMILY NOT NAMED (1 of 2)	GO:0016788 - hydrolase activity, acting on ester bonds
Lus10010391.g.BGIv1.0	142.227	2.85655	0.251933	11.3385	8.45539e-30	8.74699e-29	up	K14487 - auxin responsive GH3 gene family (GH3) (1 of 7)
Lus10025989.g.BGIv1.0	39.0296	2.85477	0.422992	6.74899	1.48875e-11	7.45417e-11	up	PTHR23070//PTHR23070:SF24 - BCS1 AAA-TYPE ATPASE // SUBFAMILY NOT NAMED (1 of 2)	GO:0005524 - ATP binding
Lus10039506.g.BGIv1.0	1567.86	2.85275	0.0753079	37.8812	0	0	up	1.6.5.2//1.6.5.3 - NAD(P)H dehydrogenase (quinone) / Vitamin-K reductase // NADH:ubiquinone reductase (H(+)-translocating) / Ubiquinone reductase (1 of 3)	GO:0005829 - cytosol;GO:0010181 - FMN binding;GO:0016491 - oxidoreductase activity
Lus10037585.g.BGIv1.0	1409.13	2.8505	0.0725565	39.2866	0	0	up	PTHR10696//PTHR10696:SF21 - GAMMA-BUTYROBETAINE HYDROXYLASE-RELATED // SUBFAMILY NOT NAMED (1 of 9)	GO:0055114 - oxidation-reduction process;GO:0016491 - oxidoreductase activity
Lus10009151.g.BGIv1.0	35.3531	2.84916	0.488245	5.83552	5.36246e-09	2.2403e-08	up	PF13947//PF14380 - Wall-associated receptor kinase galacturonan-binding (GUB_WAK_bind) // Wall-associated receptor kinase C-terminal (WAK_assoc) (1 of 5)	GO:0030247 - polysaccharide binding
Lus10035221.g.BGIv1.0	591.497	2.84774	0.119334	23.8636	7.30782e-126	2.46131e-124	up	3.4.24.23 - Matrilysin / Uterine metalloendopeptidase (1 of 2)	GO:0031012 - extracellular matrix;GO:0008270 - zinc ion binding;GO:0006508 - proteolysis;GO:0004222 - metalloendopeptidase activity
Lus10030667.g.BGIv1.0	64.0919	2.84637	0.327951	8.67925	3.98374e-18	2.80848e-17	up	PTHR23070:SF5 - AAA-TYPE ATPASE FAMILY PROTEIN-RELATED (1 of 7)	GO:0005524 - ATP binding
Lus10027146.g.BGIv1.0	161.016	2.84533	0.229177	12.4155	2.15471e-35	2.53696e-34	up	PF00069//PF01657 - Protein kinase domain (Pkinase) // Salt stress response/antifungal (Stress-antifung) (1 of 5)	GO:0006468 - protein phosphorylation;GO:0005524 - ATP binding;GO:0004672 - protein kinase activity
Lus10024031.g.BGIv1.0	111.017	2.84378	0.250521	11.3515	7.29352e-30	7.56006e-29	up	PTHR24326:SF281 - HOMEOBOX-LEUCINE ZIPPER PROTEIN ATHB-21-RELATED (1 of 2)	GO:0003677 - DNA binding
Lus10023990.g.BGIv1.0	14.7909	2.8415	0.727505	3.90581	9.39099e-05	0.000256742	up	PTHR31618:SF1 - MECHANOSENSITIVE ION CHANNEL PROTEIN 6-RELATED (1 of 6)	GO:0055085 - transmembrane transport;GO:0016020 - membrane
Lus10032309.g.BGIv1.0	127.522	2.83926	0.2469	11.4996	1.32467e-30	1.39933e-29	up	PF03168 - Late embryogenesis abundant protein (LEA_2) (1 of 87)
Lus10001336.g.BGIv1.0	5.59613	2.8347	1.25989	2.24995	0.0244518	0.0444463	up	PTHR31942:SF13 - MLO-LIKE PROTEIN 15 (1 of 1)	GO:0016021 - integral component of membrane;GO:0006952 - defense response
Lus10040292.g.BGIv1.0	45.6536	2.83407	0.405165	6.99486	2.65533e-12	1.39361e-11	up	PTHR31065:SF12 - PLATZ TRANSCRIPTION FACTOR FAMILY PROTEIN (1 of 4)
Lus10023366.g.BGIv1.0	624.994	2.83209	0.119075	23.784	4.88534e-125	1.63935e-123	up	PTHR32448:SF34 - F22M8.11 PROTEIN-RELATED (1 of 3)	GO:0055114 - oxidation-reduction process;GO:0050660 - flavin adenine dinucleotide binding;GO:0016491 - oxidoreductase activity
Lus10035889.g.BGIv1.0	14.6906	2.83079	0.684851	4.13344	3.57371e-05	0.000102844	up	?
Lus10020331.g.BGIv1.0	1731.37	2.83071	0.0670759	42.2016	0	0	up	PTHR31642:SF9 - (Z)-3-HEXEN-1-OL ACETYLTRANSFERASE (1 of 13)	GO:0016747 - transferase activity, transferring acyl groups other than amino-acyl groups
Lus10014284.g.BGIv1.0	236.927	2.83012	0.18426	15.3594	3.06357e-53	5.00209e-52	up	PTHR23070//PTHR23070:SF24 - BCS1 AAA-TYPE ATPASE // SUBFAMILY NOT NAMED (1 of 2)	GO:0005524 - ATP binding
Lus10034068.g.BGIv1.0	13.5934	2.82976	0.710359	3.98357	6.78888e-05	0.000189104	up	3.1.1.1//4.2.1.105 - Carboxylesterase / Procaine esterase (1 of 1)	GO:0016787 - hydrolase activity
Lus10018795.g.BGIv1.0	99.7869	2.82916	0.260885	10.8445	2.11873e-27	2.04506e-26	up	PTHR11157:SF11 - F25A4.4 (1 of 4)	GO:0016021 - integral component of membrane
Lus10033743.g.BGIv1.0	1755.49	2.82674	0.0717574	39.3929	0	0	up	PF00954//PF01453//PF07714//PF08276 - S-locus glycoprotein domain (S_locus_glycop) // D-mannose binding lectin (B_lectin) // Protein tyrosine kinase (Pkinase_Tyr) // PAN-like domain (PAN_2) (1 of 37)	GO:0048544 - recognition of pollen;GO:0006468 - protein phosphorylation;GO:0004672 - protein kinase activity
Lus10031068.g.BGIv1.0	210.028	2.82341	0.193601	14.5837	3.56727e-48	5.37462e-47	up	PTHR11926:SF149 - UDP-GLYCOSYLTRANSFERASE 82A1 (1 of 2)	GO:0016758 - transferase activity, transferring hexosyl groups;GO:0008152 - metabolic process
Lus10019832.g.BGIv1.0	1446.52	2.8212	0.0821337	34.3489	1.46096e-258	9.94213e-257	up	PTHR11926:SF152 - UDP-GLUCOSYL TRANSFERASE 73B2-RELATED (1 of 7)	GO:0016758 - transferase activity, transferring hexosyl groups;GO:0008152 - metabolic process
Lus10030927.g.BGIv1.0	276.857	2.82073	0.179927	15.6771	2.16955e-55	3.67222e-54	up	PF16913 - Purine nucleobase transmembrane transport (PUNUT) (1 of 35)	GO:0016021 - integral component of membrane;GO:0005215 - transporter activity
Lus10025173.g.BGIv1.0	113.626	2.81794	0.313311	8.99409	2.38208e-19	1.75853e-18	up	PTHR31250:SF4 - CALMODULIN-BINDING FAMILY PROTEIN-RELATED (1 of 2)
Lus10030970.g.BGIv1.0	365.629	2.8154	0.139318	20.2084	8.25842e-91	2.06608e-89	up	K13422 - transcription factor MYC2 (MYC2) (1 of 3)	GO:0046983 - protein dimerization activity
Lus10002214.g.BGIv1.0	517.785	2.81279	0.12285	22.8961	5.07634e-116	1.60873e-114	up	PTHR27004:SF37 - DISEASE RESISTANCE FAMILY PROTEIN/LRR FAMILY PROTEIN-RELATED (1 of 27)	GO:0005515 - protein binding
Lus10033660.g.BGIv1.0	93.9883	2.81092	0.289408	9.71263	2.66383e-22	2.20631e-21	up	KOG0259 - Tyrosine aminotransferase (1 of 1)	GO:0030170 - pyridoxal phosphate binding;GO:0009058 - biosynthetic process
Lus10029861.g.BGIv1.0	627.33	2.81029	0.108328	25.9424	2.21287e-148	8.64203e-147	up	PF07887 - Calmodulin binding protein-like (Calmodulin_bind) (1 of 11)	GO:0006950 - response to stress;GO:0005516 - calmodulin binding
Lus10028493.g.BGIv1.0	1896.43	2.80629	0.0673713	41.6541	0	0	up	3.5.1.94 - Gamma-glutamyl-gamma-aminobutyrate hydrolase / Gamma-glutamyl-GABA hydrolase (1 of 4)	GO:0016787 - hydrolase activity;GO:0006541 - glutamine metabolic process
Lus10039142.g.BGIv1.0	705.861	2.8046	0.106321	26.3787	2.40441e-153	9.7774e-152	up	PTHR11062//PTHR11062:SF66 - EXOSTOSIN HEPARAN SULFATE GLYCOSYLTRANSFERASE -RELATED // SUBFAMILY NOT NAMED (1 of 2)	GO:0005794 - Golgi apparatus;GO:0016757 - transferase activity, transferring glycosyl groups;GO:0006486 - protein glycosylation
Lus10008775.g.BGIv1.0	123.581	2.80241	0.277563	10.0965	5.72753e-24	5.00641e-23	up	PTHR10366:SF388 - CINNAMOYL COA REDUCTASE-LIKE PROTEIN (1 of 3)
Lus10041072.g.BGIv1.0	68.2923	2.80184	0.385242	7.27295	3.51729e-13	1.94242e-12	up	PTHR13832:SF332 - PROTEIN PHOSPHATASE 1D MAGNESIUM-DEPENDENT, DELTA ISOFORM (1 of 2)	GO:0003824 - catalytic activity;GO:0006470 - protein dephosphorylation;GO:0004722 - protein serine/threonine phosphatase activity
Lus10003099.g.BGIv1.0	49.0325	2.79931	0.420807	6.65224	2.88674e-11	1.4189e-10	up	K07573 - exosome complex component CSL4 (CSL4, EXOSC1) (1 of 3)	GO:0048544 - recognition of pollen
Lus10025133.g.BGIv1.0	331.02	2.79901	0.143129	19.5559	3.67703e-85	8.69801e-84	up	PF03106 - WRKY DNA -binding domain (WRKY) (1 of 108)	GO:0043565 - sequence-specific DNA binding;GO:0006355 - regulation of transcription, DNA-templated;GO:0003700 - DNA-binding transcription factor activity
Lus10000333.g.BGIv1.0	618.389	2.79861	0.11406	24.5364	6.04777e-133	2.13139e-131	up	K10664 - E3 ubiquitin-protein ligase ATL6/9/15/31/42/55 [EC:6.3.2.19] (ATL6S) (1 of 8)	GO:0008270 - zinc ion binding;GO:0005515 - protein binding
Lus10035366.g.BGIv1.0	268.227	2.79603	0.172193	16.2377	2.72765e-59	4.87475e-58	up	PTHR11514:SF43 - TRANSCRIPTION FACTOR MYC3-RELATED (1 of 6)	GO:0046983 - protein dimerization activity
Lus10034180.g.BGIv1.0	872.733	2.79436	0.094771	29.4854	4.43633e-191	2.21975e-189	up	PTHR10797:SF3 - CCR4-ASSOCIATED FACTOR 1 HOMOLOG 11-RELATED (1 of 1)	GO:0005634 - nucleus
Lus10012442.g.BGIv1.0	90.9366	2.79234	0.270306	10.3303	5.14021e-25	4.6444e-24	up	PF14009 - Domain of unknown function (DUF4228) (DUF4228) (1 of 47)
Lus10028340.g.BGIv1.0	365.877	2.79212	0.138273	20.1928	1.1319e-90	2.82402e-89	up	PTHR10992//PTHR10992:SF804 - ALPHA/BETA HYDROLASE FOLD-CONTAINING PROTEIN // SUBFAMILY NOT NAMED (1 of 2)	GO:0003824 - catalytic activity
Lus10015802.g.BGIv1.0	15.5071	2.79117	0.70138	3.97955	6.90468e-05	0.000192124	up	PTHR23070//PTHR23070:SF12 - BCS1 AAA-TYPE ATPASE // SUBFAMILY NOT NAMED (1 of 2)	GO:0005524 - ATP binding
Lus10026243.g.BGIv1.0	1778.63	2.79043	0.0683381	40.8327	0	0	up	PTHR13683:SF246 - ASPARTYL PROTEASE FAMILY PROTEIN (1 of 9)	GO:0006508 - proteolysis;GO:0004190 - aspartic-type endopeptidase activity
Lus10041210.g.BGIv1.0	52.9966	2.79037	0.362318	7.70143	1.34547e-14	7.99827e-14	up	PTHR23500:SF70 - SUGAR TRANSPORT PROTEIN 13 (1 of 4)	GO:0055085 - transmembrane transport;GO:0022857 - transmembrane transporter activity;GO:0016021 - integral component of membrane
Lus10030647.g.BGIv1.0	77.6475	2.78855	0.664892	4.19399	2.7409e-05	8.0052e-05	up	PF00407 - Pathogenesis-related protein Bet v I family (Bet_v_1) (1 of 55)	GO:0009607 - response to biotic stimulus;GO:0006952 - defense response
Lus10017516.g.BGIv1.0	5540.96	2.7881	0.0403313	69.1298	0	0	up	PTHR31268:SF5 - GALACTINOL--SUCROSE GALACTOSYLTRANSFERASE 6-RELATED (1 of 1)
Lus10016145.g.BGIv1.0	62.0257	2.78675	0.375759	7.41633	1.20412e-13	6.83176e-13	up	1.14.11.23//1.14.11.9 - Flavonol synthase / FLS // Flavanone 3-dioxygenase / Naringenin,2-oxoglutarate:oxygen oxidoreductase (3-hydroxylating) (1 of 4)	GO:0055114 - oxidation-reduction process;GO:0016491 - oxidoreductase activity
Lus10004919.g.BGIv1.0	39.7814	2.78673	0.419697	6.63987	3.13963e-11	1.53823e-10	up	PTHR31561:SF24 - 3-KETOACYL-COA SYNTHASE 12-RELATED (1 of 17)	GO:0016747 - transferase activity, transferring acyl groups other than amino-acyl groups;GO:0016020 - membrane;GO:0006633 - fatty acid biosynthetic process
Lus10042190.g.BGIv1.0	697.695	2.78559	0.101376	27.4779	3.22634e-166	1.41617e-164	up	PF05495//PF13639 - CHY zinc finger (zf-CHY) // Ring finger domain (zf-RING_2) (1 of 1)	GO:0008270 - zinc ion binding;GO:0005515 - protein binding
Lus10005362.g.BGIv1.0	813.131	2.78323	0.0995357	27.9621	4.69501e-172	2.1274e-170	up	2.3.1.115 - Isoflavone-7-O-beta-glucoside 6''-O-malonyltransferase / Flavone/flavonol 7-O-beta-D-glucoside malonyltransferase (1 of 15)	GO:0016747 - transferase activity, transferring acyl groups other than amino-acyl groups
Lus10004958.g.BGIv1.0	1612.71	2.78296	0.0768101	36.2317	1.92856e-287	1.47786e-285	up	PTHR27001:SF224 - SOMATIC EMBRYOGENESIS RECEPTOR KINASE 1 (1 of 4)	GO:0005515 - protein binding
Lus10034425.g.BGIv1.0	1488.88	2.78292	0.068371	40.7032	0	0	up	4.1.1.15 - Glutamate decarboxylase / L-glutamate 1-carboxy-lyase (1 of 7)	GO:0030170 - pyridoxal phosphate binding;GO:0019752 - carboxylic acid metabolic process;GO:0016831 - carboxy-lyase activity
Lus10030950.g.BGIv1.0	9.80746	2.78117	0.859671	3.23516	0.00121574	0.0028368	up	PTHR27001:SF152 - GENOMIC DNA, CHROMOSOME 3, P1 CLONE:MMM17-RELATED (1 of 6)	GO:0006468 - protein phosphorylation;GO:0004672 - protein kinase activity
Lus10021088.g.BGIv1.0	703.553	2.77806	0.105386	26.3609	3.84575e-153	1.56211e-151	up	PTHR32227:SF62 - GLUCOSIDASE-LIKE PROTEIN (1 of 9)	GO:0005975 - carbohydrate metabolic process;GO:0004553 - hydrolase activity, hydrolyzing O-glycosyl compounds
Lus10021757.g.BGIv1.0	771.783	2.77799	0.0963489	28.8326	8.37799e-183	4.00518e-181	up	PTHR33095:SF7 - AR781 (1 of 4)	GO:0005886 - plasma membrane
Lus10027987.g.BGIv1.0	273.664	2.77784	0.167361	16.5979	7.21913e-62	1.33329e-60	up	PTHR33509:SF5 - LATE EMBRYOGENESIS ABUNDANT 3 (LEA3) FAMILY PROTEIN (1 of 6)	GO:0006950 - response to stress
Lus10031257.g.BGIv1.0	299.626	2.77717	0.156554	17.7394	2.08232e-70	4.22441e-69	up	?
Lus10004870.g.BGIv1.0	7113.3	2.77363	0.0342102	81.0762	0	0	up	PTHR19370:SF96 - FERREDOXIN-3, CHLOROPLASTIC (1 of 2)	GO:0051536 - iron-sulfur cluster binding;GO:0009055 - electron transfer activity
Lus10027975.g.BGIv1.0	976.123	2.77146	0.0920658	30.1031	4.41743e-199	2.28878e-197	up	K08145 - MFS transporter, SP family, solute carrier family 2 (facilitated glucose transporter), member 8 (SLC2A8, GLUT8) (1 of 11)	GO:0055085 - transmembrane transport;GO:0016021 - integral component of membrane
Lus10023653.g.BGIv1.0	5.47037	2.77073	1.23837	2.2374	0.0252602	0.045763	up	PTHR11527:SF173 - 26.5 KDA HEAT SHOCK PROTEIN, MITOCHONDRIAL (1 of 2)
Lus10030929.g.BGIv1.0	182.44	2.76911	0.199887	13.8534	1.21411e-43	1.69417e-42	up	3.1.3.58 - Sugar-terminal-phosphatase / Xylitol-5-phosphatase (1 of 8)	GO:0016787 - hydrolase activity
Lus10039388.g.BGIv1.0	6.57736	2.7675	1.06662	2.59466	0.00946854	0.0188636	up	PF13041//PF13812//PF14432 - PPR repeat family (PPR_2) // Pentatricopeptide repeat domain (PPR_3) // DYW family of nucleic acid deaminases (DYW_deaminase) (1 of 3)	GO:0008270 - zinc ion binding;GO:0009451 - RNA modification
Lus10008606.g.BGIv1.0	545.117	2.76579	0.119304	23.1828	6.79386e-119	2.18916e-117	up	?
Lus10038904.g.BGIv1.0	992.471	2.76437	0.091714	30.1413	1.39653e-199	7.25636e-198	up	K01689 - enolase (ENO, eno) (1 of 8)	GO:0006096 - glycolytic process;GO:0004634 - phosphopyruvate hydratase activity;GO:0000287 - magnesium ion binding;GO:0000015 - phosphopyruvate hydratase complex
Lus10006198.g.BGIv1.0	53.8789	2.76428	0.390099	7.0861	1.37948e-12	7.34784e-12	up	K00469 - inositol oxygenase (MIOX) (1 of 3)	GO:0055114 - oxidation-reduction process;GO:0050113 - inositol oxygenase activity;GO:0019310 - inositol catabolic process;GO:0005737 - cytoplasm;GO:0005506 - iron ion binding
Lus10039830.g.BGIv1.0	93.4304	2.76357	0.280534	9.8511	6.77945e-23	5.7322e-22	up	PF00407 - Pathogenesis-related protein Bet v I family (Bet_v_1) (1 of 55)	GO:0009607 - response to biotic stimulus;GO:0006952 - defense response
Lus10013805.g.BGIv1.0	6645.04	2.76275	0.0393279	70.2491	0	0	up	K10775 - phenylalanine ammonia-lyase (E4.3.1.24) (1 of 4)
Lus10014651.g.BGIv1.0	405.466	2.76187	0.135879	20.326	7.57512e-92	1.92015e-90	up	PTHR27007:SF24 - L-TYPE LECTIN-DOMAIN CONTAINING RECEPTOR KINASE IX.1-RELATED (1 of 23)	GO:0030246 - carbohydrate binding
Lus10009141.g.BGIv1.0	2417.98	2.76174	0.0557754	49.5154	0	0	up	4.1.1.8 - Oxalyl-CoA decarboxylase / Oxalyl-CoA carboxy-lyase (1 of 2)	GO:0019385 - methanogenesis, from acetate;GO:0030976 - thiamine pyrophosphate binding;GO:0003824 - catalytic activity
Lus10014082.g.BGIv1.0	6694.21	2.76077	0.0362106	76.2419	0	0	up	PTHR11926//PTHR11926:SF190 - GLUCOSYL/GLUCURONOSYL TRANSFERASES // SUBFAMILY NOT NAMED (1 of 6)	GO:0016758 - transferase activity, transferring hexosyl groups;GO:0008152 - metabolic process
Lus10042714.g.BGIv1.0	1046.44	2.75874	0.0874515	31.5459	2.03808e-218	1.18002e-216	up	PTHR11017:SF169 - DISEASE RESISTANCE PROTEIN-RELATED (1 of 61)	GO:0007165 - signal transduction;GO:0005515 - protein binding;GO:0043531 - ADP binding
Lus10037213.g.BGIv1.0	357.818	2.75745	0.160742	17.1546	5.81077e-66	1.11908e-64	up	PTHR10264//PTHR10264:SF93 - BAND 7 PROTEIN-RELATED // SUBFAMILY NOT NAMED (1 of 2)	GO:0016020 - membrane
Lus10039442.g.BGIv1.0	243.815	2.75614	0.181305	15.2017	3.44429e-52	5.5492e-51	up	?
Lus10039977.g.BGIv1.0	4203.36	2.75492	0.0443366	62.1365	0	0	up	K01507 - inorganic pyrophosphatase (ppa) (1 of 13)	GO:0016020 - membrane;GO:0015992 - proton transmembrane transport;GO:0009678 - pyrophosphate hydrolysis-driven proton transmembrane transporter activity;GO:0004427 - inorganic diphosphatase activity
Lus10001803.g.BGIv1.0	499.311	2.75395	0.12134	22.6962	4.88251e-114	1.52087e-112	up	PTHR33077:SF6 - PROTEIN TIFY 9 (1 of 2)
Lus10017522.g.BGIv1.0	2634.09	2.75354	0.0537867	51.1936	0	0	up	4.6.1.12 - 2-C-methyl-D-erythritol 2,4-cyclodiphosphate synthase / MECDP-synthase (1 of 2)	GO:0016114 - terpenoid biosynthetic process;GO:0008685 - 2-C-methyl-D-erythritol 2,4-cyclodiphosphate synthase activity
Lus10001479.g.BGIv1.0	520.248	2.75315	0.123177	22.3512	1.17657e-110	3.54098e-109	up	K13248 - pyridoxal phosphate phosphatase PHOSPHO2 (PHOSPHO2) (1 of 5)	GO:0016791 - phosphatase activity;GO:0008152 - metabolic process
Lus10019808.g.BGIv1.0	1360.64	2.74573	0.0958048	28.6596	1.2174e-180	5.78199e-179	up	PTHR11926:SF167 - UDP-GLYCOSYLTRANSFERASE 84A1-RELATED (1 of 5)	GO:0016758 - transferase activity, transferring hexosyl groups;GO:0008152 - metabolic process
Lus10009610.g.BGIv1.0	666.508	2.74522	0.109119	25.1581	1.1521e-139	4.23201e-138	up	PTHR11932//PTHR11932:SF86 - CULLIN // SUBFAMILY NOT NAMED (1 of 5)	GO:0031625 - ubiquitin protein ligase binding;GO:0006511 - ubiquitin-dependent protein catabolic process
Lus10009351.g.BGIv1.0	5242.47	2.74404	0.0406968	67.4265	0	0	up	PTHR10015:SF166 - HEAT STRESS TRANSCRIPTION FACTOR B-1 (1 of 2)	GO:0043565 - sequence-specific DNA binding;GO:0006355 - regulation of transcription, DNA-templated;GO:0005634 - nucleus;GO:0003700 - DNA-binding transcription factor activity
Lus10028663.g.BGIv1.0	1768.84	2.7433	0.141273	19.4184	5.39383e-84	1.25796e-82	up	PTHR22893:SF67 - 12-OXOPHYTODIENOATE REDUCTASE 3 (1 of 2)	GO:0055114 - oxidation-reduction process;GO:0016491 - oxidoreductase activity;GO:0010181 - FMN binding
Lus10039285.g.BGIv1.0	492.958	2.74318	0.129582	21.1695	1.82641e-99	5.03934e-98	up	PTHR22814:SF77 - HEAVY-METAL-ASSOCIATED DOMAIN-CONTAINING PROTEIN (1 of 7)	GO:0046872 - metal ion binding;GO:0030001 - metal ion transport
Lus10029883.g.BGIv1.0	1596.23	2.74308	0.0661998	41.4364	0	0	up	3.1.1.80 - Acetylajmaline esterase / Acetylajmalan esterase (1 of 1)
Lus10034035.g.BGIv1.0	42.8971	2.74093	0.413003	6.63658	3.2105e-11	1.57232e-10	up	PTHR13683:SF268 - EUKARYOTIC ASPARTYL PROTEASE FAMILY PROTEIN (1 of 11)	GO:0006508 - proteolysis;GO:0004190 - aspartic-type endopeptidase activity
Lus10042130.g.BGIv1.0	2245.85	2.7402	0.0564509	48.5412	0	0	up	PTHR11206:SF115 - MATE EFFLUX FAMILY PROTEIN (1 of 7)	GO:0055085 - transmembrane transport;GO:0016020 - membrane;GO:0015297 - antiporter activity;GO:0015238 - xenobiotic transmembrane transporter activity;GO:0006855 - drug transmembrane transport
Lus10026666.g.BGIv1.0	604.561	2.73648	0.115472	23.6982	3.7602e-124	1.25602e-122	up	PTHR27000:SF205 - LRR RECEPTOR-LIKE SERINE/THREONINE-PROTEIN KINASE RPK2 (1 of 6)	GO:0005515 - protein binding;GO:0006468 - protein phosphorylation;GO:0005524 - ATP binding;GO:0004672 - protein kinase activity
Lus10038606.g.BGIv1.0	103.308	2.73301	0.277019	9.86578	5.85797e-23	4.97035e-22	up	PF07734//PF12937 - F-box associated (FBA_1) // F-box-like (F-box-like) (1 of 4)	GO:0005515 - protein binding
Lus10002861.g.BGIv1.0	497.955	2.73124	0.121115	22.5509	1.31532e-112	4.03173e-111	up	PTHR31213:SF3 - ABSCISIC ACID RECEPTOR PYL4 (1 of 5)	GO:0005737 - cytoplasm;GO:0005634 - nucleus;GO:0010427 - abscisic acid binding;GO:0004864 - protein phosphatase inhibitor activity;GO:0038023 - signaling receptor activity;GO:0009738 - abscisic acid-activated signaling pathway;GO:0080163 - regulation of protein serine/threonine phosphatase activity
Lus10020492.g.BGIv1.0	590.044	2.72772	0.118622	22.995	5.22704e-117	1.66662e-115	up	PTHR10334:SF223 - F2J10.6 PROTEIN-RELATED (1 of 11)	GO:0005615 - extracellular space
Lus10033659.g.BGIv1.0	239.654	2.71846	0.172419	15.7666	5.28368e-56	9.02705e-55	up	K00815 - tyrosine aminotransferase (TAT) (1 of 9)	GO:0016829 - lyase activity;GO:0006520 - cellular amino acid metabolic process
Lus10033384.g.BGIv1.0	48.6049	2.71738	0.403565	6.73344	1.65696e-11	8.2737e-11	up	PF00069//PF08263//PF13855 - Protein kinase domain (Pkinase) // Leucine rich repeat N-terminal domain (LRRNT_2) // Leucine rich repeat (LRR_8) (1 of 58)	GO:0005515 - protein binding;GO:0006468 - protein phosphorylation;GO:0005524 - ATP binding;GO:0004672 - protein kinase activity
Lus10027614.g.BGIv1.0	1253.2	2.71708	0.0755972	35.9415	6.87414e-283	5.15928e-281	up	1.14.13.89 - Isoflavone 2'-hydroxylase / Isoflavone 2'-monooxygenase (1 of 14)	GO:0055114 - oxidation-reduction process;GO:0020037 - heme binding;GO:0016705 - oxidoreductase activity, acting on paired donors, with incorporation or reduction of molecular oxygen;GO:0005506 - iron ion binding
Lus10042198.g.BGIv1.0	7.39143	2.71521	1.02114	2.659	0.00783728	0.0158739	up	PF01535 - PPR repeat (PPR) (1 of 695)
Lus10011202.g.BGIv1.0	703.463	2.71504	0.122506	22.1625	7.89804e-109	2.34219e-107	up	PTHR10992//PTHR10992:SF869 - ALPHA/BETA HYDROLASE FOLD-CONTAINING PROTEIN // SUBFAMILY NOT NAMED (1 of 8)	GO:0003824 - catalytic activity
Lus10005951.g.BGIv1.0	5992.04	2.71477	0.0449683	60.3706	0	0	up	K08237 - hydroquinone glucosyltransferase [EC:2.4.1.218] Glc b1- hydroquinone (E2.4.1.218) (1 of 5)	GO:0016758 - transferase activity, transferring hexosyl groups;GO:0008152 - metabolic process
Lus10000594.g.BGIv1.0	23.3275	2.71467	0.529092	5.13081	2.88491e-07	1.04198e-06	up	?
Lus10024364.g.BGIv1.0	239.18	2.71453	0.180167	15.0668	2.67804e-51	4.25825e-50	up	PTHR10811//PTHR10811:SF13 - FRINGE-RELATED // SUBFAMILY NOT NAMED (1 of 2)	GO:0016757 - transferase activity, transferring glycosyl groups;GO:0016020 - membrane
Lus10014064.g.BGIv1.0	13.7948	2.71393	0.726772	3.73422	0.000188296	0.000495475	up	PF07939 - Protein of unknown function (DUF1685) (DUF1685) (1 of 14)
Lus10004450.g.BGIv1.0	6.18083	2.71153	1.20243	2.25504	0.0241305	0.0439258	up	?
Lus10008169.g.BGIv1.0	281.906	2.71136	0.166235	16.3104	8.32599e-60	1.49827e-58	up	PTHR33509:SF5 - LATE EMBRYOGENESIS ABUNDANT 3 (LEA3) FAMILY PROTEIN (1 of 6)	GO:0006950 - response to stress
Lus10031133.g.BGIv1.0	354.349	2.70865	0.147129	18.41	1.09184e-75	2.34962e-74	up	PTHR31080:SF9 - INVERTASE/PECTIN METHYLESTERASE INHIBITOR FAMILY PROTEIN / DC 1.2-LIKE PROTEIN-RELATED (1 of 4)	GO:0004857 - enzyme inhibitor activity
Lus10040482.g.BGIv1.0	456.953	2.70721	0.123523	21.9167	1.80191e-106	5.24134e-105	up	PTHR23500:SF109 - POLYOL TRANSPORTER 5 (1 of 9)	GO:0055085 - transmembrane transport;GO:0022857 - transmembrane transporter activity;GO:0016021 - integral component of membrane
Lus10015028.g.BGIv1.0	1050.29	2.70614	0.0885958	30.5448	6.62764e-205	3.54993e-203	up	K01689 - enolase (ENO, eno) (1 of 8)	GO:0006096 - glycolytic process;GO:0004634 - phosphopyruvate hydratase activity;GO:0000287 - magnesium ion binding;GO:0000015 - phosphopyruvate hydratase complex
Lus10005815.g.BGIv1.0	9.49156	2.70529	0.827925	3.26755	0.00108483	0.00255259	up	PTHR14155:SF74 - RING-H2 FINGER PROTEIN ATL45-RELATED (1 of 12)	GO:0008270 - zinc ion binding;GO:0005515 - protein binding
Lus10033783.g.BGIv1.0	49.5411	2.70472	0.366276	7.38436	1.53189e-13	8.639e-13	up	PTHR27007:SF24 - L-TYPE LECTIN-DOMAIN CONTAINING RECEPTOR KINASE IX.1-RELATED (1 of 23)	GO:0006468 - protein phosphorylation;GO:0005524 - ATP binding;GO:0004672 - protein kinase activity;GO:0030246 - carbohydrate binding
Lus10024246.g.BGIv1.0	30.4227	2.70329	0.472757	5.71814	1.07699e-08	4.3903e-08	up	PTHR31429:SF1 - WRKY FAMILY TRANSCRIPTION FACTOR-RELATED (1 of 6)	GO:0043565 - sequence-specific DNA binding;GO:0006355 - regulation of transcription, DNA-templated;GO:0003700 - DNA-binding transcription factor activity
Lus10018788.g.BGIv1.0	44.1413	2.70187	0.397284	6.80087	1.0399e-11	5.27192e-11	up	PF01476//PF07714 - LysM domain (LysM) // Protein tyrosine kinase (Pkinase_Tyr) (1 of 7)	GO:0006468 - protein phosphorylation;GO:0004672 - protein kinase activity
Lus10016061.g.BGIv1.0	158.521	2.69952	0.211875	12.7411	3.49325e-37	4.2787e-36	up	PTHR22814:SF106 - HEAVY-METAL-ASSOCIATED DOMAIN-CONTAINING PROTEIN (1 of 9)
Lus10030751.g.BGIv1.0	658.082	2.69915	0.11273	23.9435	1.07878e-126	3.65703e-125	up	PF02458 - Transferase family (Transferase) (1 of 177)	GO:0016747 - transferase activity, transferring acyl groups other than amino-acyl groups
Lus10022221.g.BGIv1.0	2369.94	2.69753	0.0629544	42.8489	0	0	up	2.4.1.91 - Flavonol 3-O-glucosyltransferase / UDP-glucose flavonol 3-O-glucosyltransferase (1 of 4)	GO:0016758 - transferase activity, transferring hexosyl groups;GO:0008152 - metabolic process
Lus10014539.g.BGIv1.0	513.046	2.69743	0.123402	21.8588	6.40435e-106	1.85401e-104	up	K00278 - L-aspartate oxidase (nadB) (1 of 1)	GO:0055114 - oxidation-reduction process;GO:0016491 - oxidoreductase activity
Lus10031723.g.BGIv1.0	554.16	2.69564	0.131736	20.4625	4.64857e-93	1.19409e-91	up	K01087 - trehalose 6-phosphate phosphatase (otsB) (1 of 9)	GO:0005992 - trehalose biosynthetic process;GO:0003824 - catalytic activity
Lus10029566.g.BGIv1.0	694.06	2.69545	0.103607	26.016	3.26182e-149	1.28347e-147	up	?
Lus10029862.g.BGIv1.0	686.657	2.69454	0.112831	23.8812	4.80012e-126	1.6197e-124	up	PTHR24078 - DNAJ HOMOLOG SUBFAMILY C MEMBER (1 of 187)
Lus10038985.g.BGIv1.0	320.632	2.69356	0.150086	17.9468	5.08173e-72	1.04724e-70	up	PF05678 - VQ motif (VQ) (1 of 42)
Lus10019136.g.BGIv1.0	237.17	2.69246	0.166832	16.1387	1.36412e-58	2.41425e-57	up	K01580 - glutamate decarboxylase (E4.1.1.15, gadB, gadA, GAD) (1 of 3)	GO:0030170 - pyridoxal phosphate binding;GO:0019752 - carboxylic acid metabolic process;GO:0016831 - carboxy-lyase activity
Lus10015354.g.BGIv1.0	4413.19	2.69168	0.0446152	60.3311	0	0	up	PTHR23070:SF5 - AAA-TYPE ATPASE FAMILY PROTEIN-RELATED (1 of 7)	GO:0005524 - ATP binding
Lus10009093.g.BGIv1.0	728.15	2.69122	0.102697	26.2053	2.30979e-151	9.27886e-150	up	PTHR31087:SF11 - PROTEIN LURP-ONE-RELATED 1-RELATED (1 of 13)
Lus10026217.g.BGIv1.0	19.8118	2.69014	0.617111	4.35924	1.30514e-05	3.96322e-05	up	PTHR22952//PTHR22952:SF130 - CAMP-RESPONSE ELEMENT BINDING PROTEIN-RELATED // SUBFAMILY NOT NAMED (1 of 6)	GO:0043565 - sequence-specific DNA binding;GO:0006351 - transcription, DNA-templated
Lus10041273.g.BGIv1.0	208.052	2.69008	0.199475	13.4858	1.8961e-41	2.53248e-40	up	PF06376 - Protein of unknown function (DUF1070) (DUF1070) (1 of 7)
Lus10035527.g.BGIv1.0	14.9447	2.69007	0.791687	3.3979	0.000679054	0.001647	up	PF04043 - Plant invertase/pectin methylesterase inhibitor (PMEI) (1 of 150)	GO:0004857 - enzyme inhibitor activity
Lus10038646.g.BGIv1.0	3450.43	2.68864	0.0505619	53.1753	0	0	up	2.4.1.224 - Glucuronosyl-N-acetylglucosaminyl-proteoglycan 4-alpha-N- acetylglucosaminyltransferase / acetylglucosaminyltransferase (1 of 4)	GO:0016021 - integral component of membrane;GO:0015012 - heparan sulfate proteoglycan biosynthetic process;GO:0006024 - glycosaminoglycan biosynthetic process
Lus10010700.g.BGIv1.0	205.569	2.68764	0.196129	13.7034	9.68368e-43	1.32491e-41	up	PTHR31907:SF1 - MLP-LIKE PROTEIN 423-RELATED (1 of 14)	GO:0009607 - response to biotic stimulus;GO:0006952 - defense response
Lus10015296.g.BGIv1.0	249.863	2.68675	0.199866	13.4428	3.39324e-41	4.52548e-40	up	PF00847 - AP2 domain (AP2) (1 of 230)	GO:0006355 - regulation of transcription, DNA-templated;GO:0003700 - DNA-binding transcription factor activity
Lus10035083.g.BGIv1.0	60779.3	2.68281	0.0276599	96.9926	0	0	up	4.1.1.50 - Adenosylmethionine decarboxylase / S-adenosyl-L-methionine decarboxylase (1 of 8)	GO:0008295 - spermidine biosynthetic process;GO:0006597 - spermine biosynthetic process;GO:0004014 - adenosylmethionine decarboxylase activity
Lus10032766.g.BGIv1.0	517.501	2.67544	0.11594	23.076	8.06077e-118	2.58825e-116	up	PTHR33095:SF7 - AR781 (1 of 4)	GO:0005886 - plasma membrane
Lus10030876.g.BGIv1.0	239.418	2.6729	0.177632	15.0474	3.591e-51	5.69749e-50	up	PF07816 - Protein of unknown function (DUF1645) (DUF1645) (1 of 18)
Lus10014110.g.BGIv1.0	12.3919	2.67217	0.734405	3.63855	0.000274179	0.000705735	up	PTHR32227:SF49 - BETA-1,3-GLUCANASE 1-RELATED (1 of 13)	GO:0005975 - carbohydrate metabolic process;GO:0004553 - hydrolase activity, hydrolyzing O-glycosyl compounds
Lus10025971.g.BGIv1.0	16.3396	2.67038	0.739052	3.61325	0.00030238	0.000773303	up	PTHR10374//PTHR10374:SF23 - LACTOYLGLUTATHIONE LYASE GLYOXALASE I // SUBFAMILY NOT NAMED (1 of 2)
Lus10007751.g.BGIv1.0	70.363	2.66992	0.322352	8.28263	1.20485e-16	7.9257e-16	up	PTHR12542//PTHR12542:SF32 - EXOCYST COMPLEX PROTEIN EXO70 // SUBFAMILY NOT NAMED (1 of 4)	GO:0006887 - exocytosis;GO:0000145 - exocyst
Lus10007335.g.BGIv1.0	243.711	2.66912	0.174487	15.297	8.00585e-53	1.30076e-51	up	PTHR13683:SF250 - ASPARTYL PROTEASE-LIKE PROTEIN (1 of 2)	GO:0006508 - proteolysis;GO:0004190 - aspartic-type endopeptidase activity
Lus10006742.g.BGIv1.0	50.7882	2.66885	0.40911	6.52356	6.86565e-11	3.28909e-10	up	PF00954//PF01453//PF07714//PF08276 - S-locus glycoprotein domain (S_locus_glycop) // D-mannose binding lectin (B_lectin) // Protein tyrosine kinase (Pkinase_Tyr) // PAN-like domain (PAN_2) (1 of 37)	GO:0048544 - recognition of pollen;GO:0006468 - protein phosphorylation;GO:0004672 - protein kinase activity
Lus10038609.g.BGIv1.0	82.2249	2.66737	0.285502	9.34273	9.38803e-21	7.34057e-20	up	KOG4412 - 26S proteasome regulatory complex, subunit PSMD10 (1 of 48)	GO:0016021 - integral component of membrane
Lus10033664.g.BGIv1.0	256.447	2.66357	0.169412	15.7224	1.06204e-55	1.80433e-54	up	PF00847 - AP2 domain (AP2) (1 of 230)	GO:0006355 - regulation of transcription, DNA-templated;GO:0003700 - DNA-binding transcription factor activity
Lus10001252.g.BGIv1.0	178.012	2.6616	0.203877	13.0549	5.95603e-39	7.58297e-38	up	PTHR35499:SF2 - ALC-INTERACTING PROTEIN 1 (1 of 2)
Lus10027741.g.BGIv1.0	15.6246	2.66151	0.730305	3.64439	0.000268031	0.000690738	up	2.5.1.55 - 3-deoxy-8-phosphooctulonate synthase / Phospho-2-keto-3-deoxyoctonate aldolase (1 of 4)	GO:0009058 - biosynthetic process;GO:0008676 - 3-deoxy-8-phosphooctulonate synthase activity;GO:0008152 - metabolic process;GO:0005737 - cytoplasm
Lus10029183.g.BGIv1.0	55.501	2.66069	0.375824	7.07962	1.44554e-12	7.69298e-12	up	PTHR31907:SF1 - MLP-LIKE PROTEIN 423-RELATED (1 of 14)
Lus10033214.g.BGIv1.0	33.9263	2.65491	0.469721	5.65209	1.58505e-08	6.37166e-08	up	K04573 - neurofilament medium polypeptide (neurofilament 3) (NEF3, NF-M) (1 of 1)
Lus10030446.g.BGIv1.0	165.41	2.65487	0.228577	11.6148	3.46715e-31	3.71418e-30	up	PTHR31719:SF40 - NAC TRANSCRIPTION FACTOR 29 (1 of 4)	GO:0006355 - regulation of transcription, DNA-templated;GO:0003677 - DNA binding
Lus10034502.g.BGIv1.0	483.84	2.65449	0.127443	20.8289	2.36978e-96	6.35121e-95	up	PTHR24298:SF86 - CYTOCHROME P450 71B21-RELATED (1 of 14)	GO:0055114 - oxidation-reduction process;GO:0020037 - heme binding;GO:0016705 - oxidoreductase activity, acting on paired donors, with incorporation or reduction of molecular oxygen;GO:0005506 - iron ion binding
Lus10040984.g.BGIv1.0	34.7947	2.65399	0.463889	5.72118	1.05787e-08	4.31524e-08	up	?
Lus10024565.g.BGIv1.0	513.315	2.65348	0.121088	21.9137	1.92485e-106	5.59448e-105	up	PTHR33593:SF2 - F5O11.5 (1 of 2)
Lus10001155.g.BGIv1.0	1414.85	2.65223	0.0720423	36.8148	1.06909e-296	8.45905e-295	up	PTHR10108//PTHR10108:SF692 - METHYLTRANSFERASE // SUBFAMILY NOT NAMED (1 of 1)	GO:0008168 - methyltransferase activity;GO:0008152 - metabolic process
Lus10019152.g.BGIv1.0	1195.69	2.6516	0.0775018	34.2134	1.52729e-256	1.02596e-254	up	K01530 - phospholipid-translocating ATPase (E3.6.3.1) (1 of 9)	GO:0046872 - metal ion binding;GO:0000166 - nucleotide binding;GO:0016021 - integral component of membrane;GO:0015914 - phospholipid transport;GO:0005524 - ATP binding;GO:0004012 - ATPase-coupled intramembrane lipid transporter activity;GO:0000287 - magnesium ion binding
Lus10004350.g.BGIv1.0	1698.34	2.65076	0.0684271	38.7384	0	0	up	K00016 - L-lactate dehydrogenase (LDH, ldh) (1 of 1)	GO:0055114 - oxidation-reduction process;GO:0016616 - oxidoreductase activity, acting on the CH-OH group of donors, NAD or NADP as acceptor;GO:0016491 - oxidoreductase activity;GO:0019752 - carboxylic acid metabolic process
Lus10036624.g.BGIv1.0	243.594	2.64953	0.164878	16.0696	4.1671e-58	7.33232e-57	up	PF03106 - WRKY DNA -binding domain (WRKY) (1 of 108)	GO:0043565 - sequence-specific DNA binding;GO:0006355 - regulation of transcription, DNA-templated;GO:0003700 - DNA-binding transcription factor activity
Lus10028487.g.BGIv1.0	20.2541	2.64921	0.600396	4.41244	1.02211e-05	3.14619e-05	up	?
Lus10019806.g.BGIv1.0	938.115	2.64915	0.0982611	26.9603	4.32544e-160	1.82188e-158	up	PF04450 - Peptidase of plants and bacteria (BSP) (1 of 38)
Lus10018380.g.BGIv1.0	82.6049	2.64848	0.300777	8.80544	1.30338e-18	9.36978e-18	up	PTHR27002:SF122 - CYSTEINE-RICH RECEPTOR-LIKE PROTEIN KINASE 28-RELATED (1 of 13)	GO:0006468 - protein phosphorylation;GO:0004672 - protein kinase activity
Lus10017618.g.BGIv1.0	100.54	2.64784	0.267906	9.88348	4.90984e-23	4.17657e-22	up	PTHR31846:SF10 - CHLOROPLASTIC GROUP IIA INTRON SPLICING FACILITATOR CRS1, CHLOROPLASTIC (1 of 2)	GO:0003723 - RNA binding
Lus10031161.g.BGIv1.0	654.177	2.64731	0.103113	25.6739	2.28651e-145	8.72412e-144	up	PF00069//PF08263//PF13855 - Protein kinase domain (Pkinase) // Leucine rich repeat N-terminal domain (LRRNT_2) // Leucine rich repeat (LRR_8) (1 of 58)	GO:0005515 - protein binding;GO:0006468 - protein phosphorylation;GO:0005524 - ATP binding;GO:0004672 - protein kinase activity
Lus10010864.g.BGIv1.0	973.666	2.64638	0.0888724	29.7773	7.68354e-195	3.90885e-193	up	PTHR22595:SF37 - CHITINASE-RELATED (1 of 9)	GO:0016998 - cell wall macromolecule catabolic process;GO:0006032 - chitin catabolic process;GO:0004568 - chitinase activity
Lus10042951.g.BGIv1.0	765.978	2.64583	0.0973676	27.1737	1.33062e-162	5.71679e-161	up	K01807 - ribose 5-phosphate isomerase A (rpiA) (1 of 6)	GO:0009052 - pentose-phosphate shunt, non-oxidative branch;GO:0004751 - ribose-5-phosphate isomerase activity
Lus10006732.g.BGIv1.0	69.7817	2.6436	0.35416	7.46443	8.36594e-14	4.79654e-13	up	PF00931//PF01582 - NB-ARC domain (NB-ARC) // TIR domain (TIR) (1 of 22)	GO:0043531 - ADP binding;GO:0007165 - signal transduction;GO:0005515 - protein binding
Lus10000972.g.BGIv1.0	56.2713	2.64351	0.393145	6.72402	1.76781e-11	8.80913e-11	up	PTHR10891//PTHR10891:SF530 - EF-HAND CALCIUM-BINDING DOMAIN CONTAINING PROTEIN // SUBFAMILY NOT NAMED (1 of 5)	GO:0005509 - calcium ion binding
Lus10010821.g.BGIv1.0	238.475	2.64172	0.176132	14.9985	7.5087e-51	1.18412e-49	up	PTHR24282:SF45 - CYTOCHROME P450, FAMILY 721, SUBFAMILY A, POLYPEPTIDE 1 (1 of 6)	GO:0055114 - oxidation-reduction process;GO:0020037 - heme binding;GO:0016705 - oxidoreductase activity, acting on paired donors, with incorporation or reduction of molecular oxygen;GO:0005506 - iron ion binding
Lus10024366.g.BGIv1.0	9038.47	2.63889	0.0356028	74.1203	0	0	up	PTHR22595:SF37 - CHITINASE-RELATED (1 of 9)	GO:0016998 - cell wall macromolecule catabolic process;GO:0006032 - chitin catabolic process;GO:0004568 - chitinase activity
Lus10012240.g.BGIv1.0	71.7025	2.63648	0.316189	8.33829	7.53736e-17	5.01794e-16	up	PTHR11730:SF38 - AMMONIUM TRANSPORTER 2 (1 of 4)	GO:0016020 - membrane;GO:0015696 - ammonium transport;GO:0008519 - ammonium transmembrane transporter activity;GO:0072488 - ammonium transmembrane transport
Lus10035736.g.BGIv1.0	225.725	2.63489	0.185898	14.1738	1.3303e-45	1.91492e-44	up	K00079 - carbonyl reductase 1 (CBR1) (1 of 3)	GO:0016491 - oxidoreductase activity;GO:0008152 - metabolic process
Lus10002379.g.BGIv1.0	4905.22	2.63405	0.0416568	63.2322	0	0	up	K00099 - 1-deoxy-D-xylulose-5-phosphate reductoisomerase (dxr) (1 of 2)	GO:0005515 - protein binding;GO:0070402 - NADPH binding;GO:0055114 - oxidation-reduction process;GO:0046872 - metal ion binding;GO:0030604 - 1-deoxy-D-xylulose-5-phosphate reductoisomerase activity;GO:0008299 - isoprenoid biosynthetic process
Lus10038251.g.BGIv1.0	431.692	2.63334	0.135854	19.3836	1.06199e-83	2.47205e-82	up	PTHR27003:SF105 - LEUCINE-RICH REPEAT PROTEIN KINASE-RELATED (1 of 2)	GO:0006468 - protein phosphorylation;GO:0005524 - ATP binding;GO:0004672 - protein kinase activity
Lus10012479.g.BGIv1.0	268.401	2.63071	0.172581	15.2434	1.82251e-52	2.9428e-51	up	K13449 - pathogenesis-related protein 1 (PR1) (1 of 7)	GO:0005615 - extracellular space
Lus10000579.g.BGIv1.0	29785.8	2.63063	0.0242148	108.637	0	0	up	PTHR32444:SF13 - COMITIN (1 of 2)
Lus10011337.g.BGIv1.0	14.0352	2.62784	0.800813	3.28146	0.0010327	0.00243748	up	PTHR22958 - RELATED TO MULTIFUNCTIONAL CYCLIN-DEPENDENT KINASE-RELATED (1 of 6)	GO:0008081 - phosphoric diester hydrolase activity;GO:0006629 - lipid metabolic process
Lus10025752.g.BGIv1.0	12.0959	2.62631	0.741287	3.54291	0.000395738	0.000994346	up	PF02298 - Plastocyanin-like domain (Cu_bind_like) (1 of 88)	GO:0009055 - electron transfer activity
Lus10035266.g.BGIv1.0	5.0307	2.62547	1.17831	2.22816	0.0258698	0.0467604	up	3.1.1.74 - Cutinase / Cutin hydrolase (1 of 2)	GO:0016788 - hydrolase activity, acting on ester bonds
Lus10038900.g.BGIv1.0	493.008	2.62335	0.134459	19.5104	8.95204e-85	2.10804e-83	up	PTHR37767:SF1 - HYDROXYPROLINE-RICH GLYCOPROTEIN FAMILY PROTEIN (1 of 2)
Lus10002281.g.BGIv1.0	7.04561	2.62307	1.01247	2.59076	0.00957631	0.0190523	up	PF03547 - Membrane transport protein (Mem_trans) (1 of 34)	GO:0055085 - transmembrane transport;GO:0016021 - integral component of membrane
Lus10023989.g.BGIv1.0	520.371	2.62197	0.128636	20.3829	2.37174e-92	6.05399e-91	up	PTHR23257:SF347 - SERINE/THREONINE-PROTEIN KINASE KINX-RELATED (1 of 2)	GO:0016597 - amino acid binding;GO:0008152 - metabolic process;GO:0006468 - protein phosphorylation;GO:0004672 - protein kinase activity
Lus10035888.g.BGIv1.0	12.762	2.6211	0.828437	3.16391	0.00155666	0.00357449	up	?
Lus10026410.g.BGIv1.0	7.97633	2.62046	0.952808	2.75025	0.005955	0.012334	up	PTHR11926//PTHR11926:SF194 - GLUCOSYL/GLUCURONOSYL TRANSFERASES // SUBFAMILY NOT NAMED (1 of 1)	GO:0016758 - transferase activity, transferring hexosyl groups;GO:0008152 - metabolic process
Lus10007251.g.BGIv1.0	434.451	2.61913	0.142511	18.3784	1.95562e-75	4.19854e-74	up	K01785 - aldose 1-epimerase (galM, GALM) (1 of 5)	GO:0016853 - isomerase activity;GO:0005975 - carbohydrate metabolic process
Lus10012741.g.BGIv1.0	4351.38	2.61834	0.0439154	59.6224	0	0	up	PTHR11206//PTHR11206:SF80 - MULTIDRUG RESISTANCE PROTEIN // SUBFAMILY NOT NAMED (1 of 6)	GO:0055085 - transmembrane transport;GO:0016020 - membrane;GO:0015297 - antiporter activity;GO:0015238 - xenobiotic transmembrane transporter activity;GO:0006855 - drug transmembrane transport
Lus10021516.g.BGIv1.0	376.811	2.61774	0.135374	19.3371	2.61733e-83	6.06543e-82	up	PTHR22814:SF113 - HEAVY-METAL-ASSOCIATED DOMAIN-CONTAINING PROTEIN-RELATED (1 of 5)	GO:0046872 - metal ion binding;GO:0030001 - metal ion transport
Lus10043336.g.BGIv1.0	33.0802	2.61687	0.448578	5.83371	5.42096e-09	2.26449e-08	up	PTHR24089:SF392 - MITOCHONDRIAL UNCOUPLING PROTEIN 4-RELATED (1 of 7)
Lus10041702.g.BGIv1.0	106.719	2.6151	0.254434	10.2781	8.84465e-25	7.92282e-24	up	K07893 - Ras-related protein Rab-6A (RAB6A) (1 of 6)	GO:0005525 - GTP binding
Lus10036696.g.BGIv1.0	30.9084	2.61456	0.499493	5.23443	1.65493e-07	6.09872e-07	up	PTHR10438:SF278 - THIOREDOXIN H7-RELATED (1 of 6)	GO:0045454 - cell redox homeostasis;GO:0015035 - protein disulfide oxidoreductase activity;GO:0006662 - glycerol ether metabolic process
Lus10033002.g.BGIv1.0	97.9887	2.61267	0.268711	9.723	2.40578e-22	1.99439e-21	up	PF04588 - Hypoxia induced protein conserved region (HIG_1_N) (1 of 7)
Lus10015666.g.BGIv1.0	1326.21	2.60976	0.0734278	35.5418	1.11248e-276	8.11573e-275	up	PTHR11771:SF38 - LIPOXYGENASE 3, CHLOROPLASTIC-RELATED (1 of 3)	GO:0005515 - protein binding;GO:0055114 - oxidation-reduction process;GO:0046872 - metal ion binding;GO:0016702 - oxidoreductase activity, acting on single donors with incorporation of molecular oxygen, incorporation of two atoms of oxygen
Lus10041460.g.BGIv1.0	622.603	2.60841	0.10989	23.7366	1.51103e-124	5.05656e-123	up	PTHR35735:SF1 - PROTEIN NIM1-INTERACTING 2 (1 of 2)
Lus10003805.g.BGIv1.0	532.3	2.60725	0.11049	23.5972	4.11537e-123	1.37089e-121	up	PTHR11926:SF242 - UDP-GLYCOSYLTRANSFERASE 71B2-RELATED (1 of 10)	GO:0016758 - transferase activity, transferring hexosyl groups;GO:0008152 - metabolic process
Lus10019880.g.BGIv1.0	6.88647	2.60669	1.05892	2.46166	0.0138297	0.0266187	up	PTHR23024:SF131 - CARBOXYLESTERASE 2-RELATED (1 of 4)	GO:0016787 - hydrolase activity;GO:0008152 - metabolic process
Lus10033732.g.BGIv1.0	2892.73	2.60622	0.052318	49.8149	0	0	up	PTHR11255:SF29 - DIACYLGLYCEROL KINASE 5-RELATED (1 of 4)	GO:0016301 - kinase activity;GO:0007205 - protein kinase C-activating G protein-coupled receptor signaling pathway;GO:0004143 - diacylglycerol kinase activity
Lus10014084.g.BGIv1.0	52.3682	2.60518	0.370321	7.03491	1.99383e-12	1.05173e-11	up	PTHR11926:SF152 - UDP-GLUCOSYL TRANSFERASE 73B2-RELATED (1 of 7)	GO:0016758 - transferase activity, transferring hexosyl groups;GO:0008152 - metabolic process
Lus10033777.g.BGIv1.0	124.496	2.60371	0.235687	11.0473	2.25841e-28	2.2483e-27	up	PTHR27007:SF24 - L-TYPE LECTIN-DOMAIN CONTAINING RECEPTOR KINASE IX.1-RELATED (1 of 23)	GO:0030246 - carbohydrate binding
Lus10008537.g.BGIv1.0	13306.7	2.6035	0.0304607	85.4707	0	0	up	1.11.1.12 - Phospholipid-hydroperoxide glutathione peroxidase / Peroxidation-inhibiting protein (1 of 7)	GO:0055114 - oxidation-reduction process;GO:0016491 - oxidoreductase activity;GO:0016209 - antioxidant activity;GO:0006979 - response to oxidative stress;GO:0004602 - glutathione peroxidase activity
Lus10033683.g.BGIv1.0	361.409	2.60211	0.161762	16.0861	3.19582e-58	5.63143e-57	up	PF04720 - PDDEXK-like family of unknown function (PDDEXK_6) (1 of 23)
Lus10003466.g.BGIv1.0	1859.06	2.60114	0.0640131	40.6344	0	0	up	PTHR19305 - SYNAPTOSOMAL ASSOCIATED PROTEIN (1 of 7)	GO:0005886 - plasma membrane
Lus10024642.g.BGIv1.0	215.967	2.60093	0.18366	14.1617	1.58105e-45	2.27317e-44	up	?
Lus10025526.g.BGIv1.0	23263.1	2.59714	0.025944	100.106	0	0	up	PF01190//PF04554 - Pollen proteins Ole e I like (Pollen_Ole_e_I) // Extensin-like region (Extensin_2) (1 of 2)	GO:0009664 - plant-type cell wall organization;GO:0005199 - structural constituent of cell wall
Lus10022600.g.BGIv1.0	312.925	2.59696	0.148838	17.4482	3.55209e-68	6.98469e-67	up	?
Lus10005662.g.BGIv1.0	481.642	2.59603	0.126323	20.5507	7.57902e-94	1.96763e-92	up	PTHR31642:SF9 - (Z)-3-HEXEN-1-OL ACETYLTRANSFERASE (1 of 13)	GO:0016747 - transferase activity, transferring acyl groups other than amino-acyl groups
Lus10018134.g.BGIv1.0	495.628	2.5947	0.116862	22.2032	3.19756e-109	9.5134e-108	up	PTHR11206:SF87 - MATE EFFLUX FAMILY PROTEIN-RELATED (1 of 12)	GO:0055085 - transmembrane transport;GO:0016020 - membrane;GO:0015297 - antiporter activity;GO:0015238 - xenobiotic transmembrane transporter activity;GO:0006855 - drug transmembrane transport
Lus10018919.g.BGIv1.0	3706.71	2.59369	0.0497207	52.1651	0	0	up	?
Lus10028488.g.BGIv1.0	287.949	2.5927	0.157824	16.4277	1.2107e-60	2.19818e-59	up	?
Lus10032976.g.BGIv1.0	984.542	2.5923	0.0839721	30.871	2.92556e-209	1.61686e-207	up	PF07714//PF11721 - Protein tyrosine kinase (Pkinase_Tyr) // Di-glucose binding within endoplasmic reticulum (Malectin) (1 of 18)	GO:0006468 - protein phosphorylation;GO:0004672 - protein kinase activity
Lus10043027.g.BGIv1.0	61.8796	2.59214	0.355297	7.29569	2.97137e-13	1.64592e-12	up	PTHR22763//PTHR22763:SF87 - RING ZINC FINGER PROTEIN // SUBFAMILY NOT NAMED (1 of 1)	GO:0008270 - zinc ion binding;GO:0005515 - protein binding
Lus10004177.g.BGIv1.0	283.403	2.5918	0.157809	16.4236	1.29591e-60	2.35056e-59	up	1.14.19.6//1.3.1.35 - Delta(12)-fatty-acid desaturase / Oleoyl-CoA Delta(12) desaturase (1 of 11)	GO:0055114 - oxidation-reduction process;GO:0016717 - oxidoreductase activity, acting on paired donors, with oxidation of a pair of donors resulting in the reduction of molecular oxygen to two molecules of water;GO:0006629 - lipid metabolic process
Lus10010823.g.BGIv1.0	307.207	2.58955	0.157209	16.472	5.82913e-61	1.06206e-59	up	PTHR27000:SF96 - LEUCINE-RICH REPEAT PROTEIN KINASE-LIKE PROTEIN (1 of 4)	GO:0006468 - protein phosphorylation;GO:0004672 - protein kinase activity;GO:0005515 - protein binding
Lus10042493.g.BGIv1.0	20.6862	2.58915	0.557824	4.64152	3.4585e-06	1.11996e-05	up	PTHR10209:SF168 - 2-OXOGLUTARATE (2OG) AND FE(II)-DEPENDENT OXYGENASE SUPERFAMILY PROTEIN-RELATED (1 of 17)	GO:0055114 - oxidation-reduction process;GO:0016491 - oxidoreductase activity
Lus10029081.g.BGIv1.0	156.988	2.58476	0.204429	12.6438	1.21024e-36	1.4666e-35	up	PTHR10209//PTHR10209:SF177 - OXIDOREDUCTASE, 2OG-FE II OXYGENASE FAMILY PROTEIN // SUBFAMILY NOT NAMED (1 of 4)	GO:0055114 - oxidation-reduction process;GO:0016491 - oxidoreductase activity
Lus10017629.g.BGIv1.0	892.898	2.58466	0.0875935	29.5074	2.31321e-191	1.16061e-189	up	PTHR23180:SF290 - C2 DOMAIN-CONTAINING PROTEIN-RELATED (1 of 5)	GO:0005515 - protein binding
Lus10041687.g.BGIv1.0	269.501	2.58458	0.159742	16.1798	7.00529e-59	1.24525e-57	up	PF07647 - SAM domain (Sterile alpha motif) (SAM_2) (1 of 9)	GO:0005515 - protein binding
Lus10039344.g.BGIv1.0	994.053	2.58384	0.0849804	30.4052	4.69452e-203	2.49254e-201	up	PTHR13256//PTHR13256:SF47 - N-ACETYLTRANSFERASE 9 // SUBFAMILY NOT NAMED (1 of 2)	GO:0008080 - N-acetyltransferase activity
Lus10003995.g.BGIv1.0	35.8909	2.5835	0.486411	5.31135	1.08816e-07	4.06929e-07	up	PTHR27001:SF211 - PROTEIN KINASE FAMILY PROTEIN (1 of 9)	GO:0006468 - protein phosphorylation;GO:0005524 - ATP binding;GO:0004672 - protein kinase activity
Lus10011653.g.BGIv1.0	198.844	2.5831	0.188088	13.7334	6.40231e-43	8.78596e-42	up	?
Lus10010194.g.BGIv1.0	73.921	2.58243	0.355629	7.26158	3.82601e-13	2.10716e-12	up	?
Lus10001108.g.BGIv1.0	2597.81	2.58232	0.0552681	46.7235	0	0	up	PTHR10209//PTHR10209:SF123 - OXIDOREDUCTASE, 2OG-FE II OXYGENASE FAMILY PROTEIN // SUBFAMILY NOT NAMED (1 of 8)	GO:0055114 - oxidation-reduction process;GO:0016491 - oxidoreductase activity
Lus10003050.g.BGIv1.0	1107.74	2.58187	0.0850869	30.3439	3.0197e-202	1.58712e-200	up	1.2.1.38 - N-acetyl-gamma-glutamyl-phosphate reductase / NAGSA dehydrogenase (1 of 2)	GO:0055114 - oxidation-reduction process;GO:0046983 - protein dimerization activity;GO:0016620 - oxidoreductase activity, acting on the aldehyde or oxo group of donors, NAD or NADP as acceptor;GO:0008652 - cellular amino acid biosynthetic process;GO:0005737 - cytoplasm;GO:0003942 - N-acetyl-gamma-glutamyl-phosphate reductase activity;GO:0051287 - NAD binding
Lus10005178.g.BGIv1.0	104.394	2.58151	0.283227	9.11463	7.89368e-20	5.93547e-19	up	K00485 - dimethylaniline monooxygenase (N-oxide forming) (FMO) (1 of 5)	GO:0050660 - flavin adenine dinucleotide binding;GO:0004497 - monooxygenase activity;GO:0004499 - N,N-dimethylaniline monooxygenase activity;GO:0050661 - NADP binding
Lus10025497.g.BGIv1.0	257.753	2.58108	0.164321	15.7075	1.34314e-55	2.27978e-54	up	PTHR11017 - LEUCINE-RICH REPEAT-CONTAINING PROTEIN (1 of 197)	GO:0007165 - signal transduction;GO:0005515 - protein binding
Lus10017421.g.BGIv1.0	888.305	2.57515	0.0938104	27.4506	6.83336e-166	2.99584e-164	up	PF07107 - Wound-induced protein WI12 (WI12) (1 of 5)
Lus10012949.g.BGIv1.0	889.667	2.57464	0.100487	25.6216	8.76497e-145	3.33032e-143	up	PTHR27000:SF155 - LEUCINE-RICH REPEAT RECEPTOR-LIKE PROTEIN KINASE-RELATED (1 of 6)	GO:0005515 - protein binding;GO:0006468 - protein phosphorylation;GO:0005524 - ATP binding;GO:0004672 - protein kinase activity
Lus10032881.g.BGIv1.0	676.889	2.57369	0.0991155	25.9666	1.1822e-148	4.62682e-147	up	PTHR33095:SF7 - AR781 (1 of 4)	GO:0005886 - plasma membrane
Lus10018215.g.BGIv1.0	59.3644	2.57318	0.357889	7.18988	6.48502e-13	3.51326e-12	up	?
Lus10041771.g.BGIv1.0	109.876	2.57268	0.302932	8.4926	2.02059e-17	1.3828e-16	up	?
Lus10020317.g.BGIv1.0	17.3868	2.57199	0.670928	3.83349	0.00012634	0.0003398	up	PTHR22604:SF132 - NAD(P)-BINDING ROSSMANN-FOLD SUPERFAMILY PROTEIN (1 of 6)
Lus10034388.g.BGIv1.0	496.06	2.57094	0.115637	22.2328	1.65617e-109	4.93952e-108	up	?
Lus10042313.g.BGIv1.0	21505.8	2.57085	0.0238107	107.971	0	0	up	PTHR10366//PTHR10366:SF375 - NAD DEPENDENT EPIMERASE/DEHYDRATASE // SUBFAMILY NOT NAMED (1 of 8)
Lus10024097.g.BGIv1.0	1068.98	2.57019	0.0837011	30.7068	4.62525e-207	2.51057e-205	up	?
Lus10034746.g.BGIv1.0	10.739	2.56958	0.800079	3.21166	0.00131971	0.0030622	up	PF06749 - Protein of unknown function (DUF1218) (DUF1218) (1 of 24)
Lus10008004.g.BGIv1.0	106.025	2.56828	0.268854	9.5527	1.26358e-21	1.0188e-20	up	PF00168 - C2 domain (C2) (1 of 142)	GO:0005515 - protein binding
Lus10030740.g.BGIv1.0	149.506	2.56592	0.230703	11.1222	9.7862e-29	9.84178e-28	up	PF01697 - Glycosyltransferase family 92 (Glyco_transf_92) (1 of 6)	GO:0016021 - integral component of membrane;GO:0016757 - transferase activity, transferring glycosyl groups
Lus10026170.g.BGIv1.0	53.5299	2.56588	0.445758	5.7562	8.60267e-09	3.53408e-08	up	PTHR23315:SF57 - ARMADILLO/BETA-CATENIN-LIKE REPEAT-CONTAINING PROTEIN (1 of 5)	GO:0005515 - protein binding
Lus10018929.g.BGIv1.0	10.4681	2.56487	0.896856	2.85985	0.00423843	0.00902568	up	K00430 - peroxidase (E1.11.1.7) (1 of 94)	GO:0055114 - oxidation-reduction process;GO:0020037 - heme binding;GO:0006979 - response to oxidative stress;GO:0004601 - peroxidase activity
Lus10017229.g.BGIv1.0	20.9755	2.56374	0.622486	4.11854	3.81272e-05	0.00010924	up	PF13912 - C2H2-type zinc finger (zf-C2H2_6) (1 of 52)	GO:0003676 - nucleic acid binding
Lus10019348.g.BGIv1.0	3121.6	2.56232	0.0524773	48.8273	0	0	up	PTHR10015:SF166 - HEAT STRESS TRANSCRIPTION FACTOR B-1 (1 of 2)	GO:0043565 - sequence-specific DNA binding;GO:0006355 - regulation of transcription, DNA-templated;GO:0005634 - nucleus;GO:0003700 - DNA-binding transcription factor activity
Lus10022426.g.BGIv1.0	20.2349	2.56169	0.579033	4.42409	9.68489e-06	2.98745e-05	up	PF00847 - AP2 domain (AP2) (1 of 230)	GO:0006355 - regulation of transcription, DNA-templated;GO:0003700 - DNA-binding transcription factor activity
Lus10014690.g.BGIv1.0	8.66019	2.5611	0.852132	3.00552	0.00265127	0.00584513	up	K15095 - (+)-neomenthol dehydrogenase (E1.1.1.208) (1 of 9)	GO:0016491 - oxidoreductase activity;GO:0008152 - metabolic process
Lus10008173.g.BGIv1.0	4218.42	2.56068	0.0501094	51.1018	0	0	up	PTHR31388:SF22 - PEROXIDASE 22-RELATED (1 of 8)	GO:0055114 - oxidation-reduction process;GO:0020037 - heme binding;GO:0006979 - response to oxidative stress;GO:0004601 - peroxidase activity
Lus10017190.g.BGIv1.0	520.34	2.55999	0.116597	21.9559	7.60038e-107	2.2214e-105	up	PTHR31741:SF4 - O-FUCOSYLTRANSFERASE FAMILY PROTEIN (1 of 6)	GO:0016021 - integral component of membrane;GO:0016757 - transferase activity, transferring glycosyl groups;GO:0006004 - fucose metabolic process
Lus10015519.g.BGIv1.0	254.524	2.55979	0.167268	15.3036	7.23867e-53	1.17769e-51	up	KOG0524 - Pyruvate dehydrogenase E1, beta subunit (1 of 1)	GO:0008152 - metabolic process;GO:0003824 - catalytic activity
Lus10041000.g.BGIv1.0	1891.82	2.55898	0.0666236	38.4095	0	0	up	K09645 - vitellogenic carboxypeptidase-like protein [EC:3.4.16.-] (CPVL) (1 of 3)	GO:0006508 - proteolysis;GO:0004185 - serine-type carboxypeptidase activity
Lus10002695.g.BGIv1.0	240.355	2.55873	0.223511	11.4479	2.40963e-30	2.52568e-29	up	PF04720 - PDDEXK-like family of unknown function (PDDEXK_6) (1 of 23)
Lus10024139.g.BGIv1.0	469.415	2.5578	0.117344	21.7974	2.45515e-105	7.09059e-104	up	PF05678 - VQ motif (VQ) (1 of 42)
Lus10035620.g.BGIv1.0	8226.28	2.55567	0.0402778	63.4512	0	0	up	PTHR22595//PTHR22595:SF60 - CHITINASE-RELATED // SUBFAMILY NOT NAMED (1 of 9)	GO:0016998 - cell wall macromolecule catabolic process;GO:0006032 - chitin catabolic process;GO:0004568 - chitinase activity
Lus10005239.g.BGIv1.0	217.343	2.55505	0.188877	13.5276	1.07459e-41	1.44106e-40	up	PTHR22950:SF280 - TRANSMEMBRANE AMINO ACID TRANSPORTER FAMILY PROTEIN (1 of 2)	GO:0016021 - integral component of membrane
Lus10030774.g.BGIv1.0	4.77166	2.55443	1.14502	2.2309	0.0256878	0.0464706	up	?
Lus10041685.g.BGIv1.0	9382.36	2.55353	0.03656	69.845	0	0	up	PTHR19241:SF219 - ABC TRANSPORTER G FAMILY MEMBER 38 (1 of 17)	GO:0016887 - ATPase activity;GO:0005524 - ATP binding;GO:0016020 - membrane
Lus10037406.g.BGIv1.0	1081.64	2.55275	0.0937534	27.2283	3.00378e-163	1.29664e-161	up	PTHR11017:SF169 - DISEASE RESISTANCE PROTEIN-RELATED (1 of 61)	GO:0007165 - signal transduction;GO:0005515 - protein binding;GO:0043531 - ADP binding
Lus10038141.g.BGIv1.0	29.6442	2.55249	0.475872	5.3638	8.1487e-08	3.07917e-07	up	PTHR10209//PTHR10209:SF130 - OXIDOREDUCTASE, 2OG-FE II OXYGENASE FAMILY PROTEIN // SUBFAMILY NOT NAMED (1 of 2)
Lus10030165.g.BGIv1.0	47.1019	2.55073	0.390003	6.54029	6.14013e-11	2.9516e-10	up	PTHR23029:SF45 - PHOSPHOGLYCERATE MUTASE FAMILY PROTEIN (1 of 2)
Lus10020734.g.BGIv1.0	5.74362	2.55004	1.12814	2.26038	0.0237976	0.0433998	up	K16292 - KDEL-tailed cysteine endopeptidase [EC:3.4.22.-] (CEP, CYSEP) (1 of 19)	GO:0008234 - cysteine-type peptidase activity;GO:0006508 - proteolysis
Lus10014148.g.BGIv1.0	441.24	2.54961	0.123392	20.6627	7.50011e-95	1.97669e-93	up	PTHR11926:SF396 - UDP-GLYCOSYLTRANSFERASE 75B2 (1 of 3)	GO:0016758 - transferase activity, transferring hexosyl groups;GO:0008152 - metabolic process
Lus10017196.g.BGIv1.0	124.48	2.5495	0.267135	9.54387	1.37597e-21	1.10746e-20	up	PTHR33649:SF4 - PAR1 PROTEIN (1 of 5)
Lus10025850.g.BGIv1.0	88.3932	2.54939	0.28976	8.79828	1.38926e-18	9.97726e-18	up	PTHR36328:SF1 - CRYPTDIN PROTEIN-LIKE PROTEIN (1 of 1)
Lus10018169.g.BGIv1.0	259.743	2.54688	0.17215	14.7945	1.58859e-49	2.45739e-48	up	PTHR11014:SF62 - IAA-AMINO ACID HYDROLASE ILR1-LIKE 6 (1 of 2)	GO:0016787 - hydrolase activity;GO:0008152 - metabolic process
Lus10025063.g.BGIv1.0	561.563	2.54502	0.109611	23.2187	2.94785e-119	9.54935e-118	up	PTHR21495:SF80 - DIRIGENT PROTEIN 23 (1 of 12)
Lus10032188.g.BGIv1.0	848.681	2.54442	0.0918108	27.7138	4.76557e-169	2.12245e-167	up	PTHR23070//PTHR23070:SF19 - BCS1 AAA-TYPE ATPASE // SUBFAMILY NOT NAMED (1 of 2)	GO:0005524 - ATP binding
Lus10016769.g.BGIv1.0	8.53534	2.54439	0.941441	2.70265	0.00687892	0.0140837	up	PF03195 - Protein of unknown function DUF260 (DUF260) (1 of 59)
Lus10020768.g.BGIv1.0	986.476	2.54424	0.106613	23.8644	7.18555e-126	2.42237e-124	up	PTHR10210:SF34 - RIBOSE-PHOSPHATE PYROPHOSPHOKINASE 4 (1 of 4)	GO:0009116 - nucleoside metabolic process
Lus10042773.g.BGIv1.0	172.063	2.54121	0.194379	13.0735	4.66617e-39	5.95324e-38	up	PTHR33237:SF4 - F14O23.12 (1 of 2)
Lus10007653.g.BGIv1.0	1548.24	2.54097	0.068785	36.9407	1.02842e-298	8.20842e-297	up	PTHR11132:SF112 - GLUCOSE-6-PHOSPHATE/PHOSPHATE TRANSLOCATOR 1, CHLOROPLASTIC-RELATED (1 of 4)	GO:0016021 - integral component of membrane;GO:0022857 - transmembrane transporter activity
Lus10029759.g.BGIv1.0	10463.6	2.54016	0.0316945	80.1451	0	0	up	K18857 - alcohol dehydrogenase class-P (ADH1) (1 of 4)	GO:0055114 - oxidation-reduction process;GO:0016491 - oxidoreductase activity;GO:0008270 - zinc ion binding
Lus10018356.g.BGIv1.0	308.666	2.53981	0.14727	17.2459	1.20074e-66	2.32721e-65	up	PTHR11132:SF112 - GLUCOSE-6-PHOSPHATE/PHOSPHATE TRANSLOCATOR 1, CHLOROPLASTIC-RELATED (1 of 4)	GO:0016021 - integral component of membrane;GO:0022857 - transmembrane transporter activity
Lus10004612.g.BGIv1.0	160.087	2.53663	0.22468	11.29	1.47063e-29	1.5132e-28	up	PTHR31221:SF19 - WRKY TRANSCRIPTION FACTOR 28-RELATED (1 of 1)	GO:0043565 - sequence-specific DNA binding;GO:0006355 - regulation of transcription, DNA-templated;GO:0003700 - DNA-binding transcription factor activity
Lus10032276.g.BGIv1.0	315.311	2.53422	0.146363	17.3147	3.64422e-67	7.10077e-66	up	?
Lus10035568.g.BGIv1.0	480.803	2.53402	0.123115	20.5825	3.93777e-94	1.02523e-92	up	PF03140 - Plant protein of unknown function (DUF247) (1 of 37)
Lus10016814.g.BGIv1.0	94.1785	2.53179	0.271548	9.32356	1.12504e-20	8.75922e-20	up	PF05678 - VQ motif (VQ) (1 of 42)
Lus10019264.g.BGIv1.0	159.654	2.53134	0.222484	11.3776	5.4069e-30	5.61567e-29	up	PF14009 - Domain of unknown function (DUF4228) (DUF4228) (1 of 47)	GO:0005874 - microtubule
Lus10003449.g.BGIv1.0	449.122	2.52537	0.129052	19.5686	2.86245e-85	6.77552e-84	up	PTHR32278:SF6 - F-BOX PROTEIN PP2-B1-RELATED (1 of 18)
Lus10000611.g.BGIv1.0	24.4372	2.5246	0.570171	4.4278	9.52012e-06	2.93986e-05	up	PTHR10209//PTHR10209:SF175 - OXIDOREDUCTASE, 2OG-FE II OXYGENASE FAMILY PROTEIN // SUBFAMILY NOT NAMED (1 of 10)	GO:0055114 - oxidation-reduction process;GO:0016491 - oxidoreductase activity
Lus10025733.g.BGIv1.0	735.623	2.52304	0.10198	24.7405	3.9241e-135	1.39917e-133	up	4.1.99.12 - 3,4-dihydroxy-2-butanone-4-phosphate synthase / L-3,4-dihydroxybutan-2-one-4-phosphate synthase (1 of 4)	GO:0009231 - riboflavin biosynthetic process;GO:0003935 - GTP cyclohydrolase II activity;GO:0008686 - 3,4-dihydroxy-2-butanone-4-phosphate synthase activity
Lus10030895.g.BGIv1.0	306.67	2.52257	0.150025	16.8143	1.91883e-63	3.60223e-62	up	?
Lus10012215.g.BGIv1.0	1182.22	2.52232	0.0763462	33.0379	2.32051e-239	1.45685e-237	up	K13424 - WRKY transcription factor 33 (WRKY33) (1 of 3)	GO:0043565 - sequence-specific DNA binding;GO:0006355 - regulation of transcription, DNA-templated;GO:0003700 - DNA-binding transcription factor activity
Lus10018368.g.BGIv1.0	6.58492	2.52187	1.07304	2.3502	0.0187631	0.0350473	up	PTHR34661:SF1 - F9H16.15 PROTEIN (1 of 2)
Lus10020491.g.BGIv1.0	3391.91	2.51857	0.0500151	50.3562	0	0	up	K13449 - pathogenesis-related protein 1 (PR1) (1 of 7)	GO:0005615 - extracellular space
Lus10016709.g.BGIv1.0	86.4286	2.51833	0.282869	8.90281	5.44498e-19	3.96826e-18	up	PF14009 - Domain of unknown function (DUF4228) (DUF4228) (1 of 47)	GO:0005886 - plasma membrane
Lus10035364.g.BGIv1.0	6.58916	2.51822	0.997224	2.52523	0.0115623	0.0226223	up	?
Lus10043335.g.BGIv1.0	51.4558	2.51768	0.434872	5.78947	7.06097e-09	2.92444e-08	up	?
Lus10035569.g.BGIv1.0	85.2031	2.51631	0.344558	7.303	2.81424e-13	1.56172e-12	up	PF03140 - Plant protein of unknown function (DUF247) (1 of 37)
Lus10035923.g.BGIv1.0	3913	2.51461	0.0524601	47.9337	0	0	up	K01626 - 3-deoxy-7-phosphoheptulonate synthase (E2.5.1.54, aroF, aroG, aroH) (1 of 5)	GO:0009073 - aromatic amino acid family biosynthetic process;GO:0003849 - 3-deoxy-7-phosphoheptulonate synthase activity
Lus10008918.g.BGIv1.0	6.46779	2.5109	1.0614	2.36566	0.0179979	0.0337596	up	1.14.13.152 - Geraniol 8-hydroxylase / G10H (1 of 16)	GO:0055114 - oxidation-reduction process;GO:0020037 - heme binding;GO:0016705 - oxidoreductase activity, acting on paired donors, with incorporation or reduction of molecular oxygen;GO:0005506 - iron ion binding
Lus10038227.g.BGIv1.0	376.99	2.50988	0.136892	18.3347	4.37679e-75	9.36901e-74	up	PTHR32411:SF43 - CYSTEINE-RICH REPEAT SECRETORY PROTEIN 55 (1 of 2)
Lus10005395.g.BGIv1.0	7057.64	2.50957	0.0352609	71.1713	0	0	up	PF07468 - Agglutinin domain (Agglutinin) (1 of 19)
Lus10001491.g.BGIv1.0	2500.36	2.50864	0.0542275	46.2614	0	0	up	PTHR11260:SF254 - GLUTATHIONE S-TRANSFERASE U8 (1 of 1)	GO:0005515 - protein binding
Lus10001032.g.BGIv1.0	24.5794	2.50531	0.574244	4.3628	1.28406e-05	3.9044e-05	up	PF10604 - Polyketide cyclase / dehydrase and lipid transport (Polyketide_cyc2) (1 of 26)
Lus10032514.g.BGIv1.0	1681.92	2.50272	0.0725731	34.4855	1.32159e-260	9.06133e-259	up	PF00004//PF02861//PF07728//PF07899//PF10431 - ATPase family associated with various cellular activities (AAA) (AAA) // Clp amino terminal domain, pathogenicity island component (Clp_N) // AAA domain (dynein-related subfamily) (AAA_5) // Frigida-like protein (Frigida) // C-terminal, D2-small domain, of ClpB protein (ClpB_D2-small) (1 of 1)	GO:0016887 - ATPase activity;GO:0005524 - ATP binding;GO:0019538 - protein metabolic process
Lus10029369.g.BGIv1.0	917.867	2.50242	0.0863536	28.9788	1.21674e-184	5.8706e-183	up	PF08659 - KR domain (KR) (1 of 39)
Lus10012841.g.BGIv1.0	1968.05	2.50016	0.061986	40.3342	0	0	up	PTHR24413:SF138 - F-BOX/KELCH-REPEAT PROTEIN SKIP11 (1 of 4)	GO:0005515 - protein binding
Lus10039494.g.BGIv1.0	134.613	2.49641	0.221259	11.2828	1.59674e-29	1.64063e-28	up	PF05678 - VQ motif (VQ) (1 of 42)
Lus10041676.g.BGIv1.0	1822.63	2.49554	0.0627875	39.7457	0	0	up	?
Lus10027720.g.BGIv1.0	386.753	2.49516	0.135197	18.4557	4.69502e-76	1.01575e-74	up	PF03140 - Plant protein of unknown function (DUF247) (1 of 37)
Lus10025706.g.BGIv1.0	5984.75	2.49512	0.038734	64.4168	0	0	up	PTHR11695:SF497 - CINNAMYL ALCOHOL DEHYDROGENASE 6-RELATED (1 of 4)	GO:0055114 - oxidation-reduction process;GO:0016491 - oxidoreductase activity;GO:0008270 - zinc ion binding
Lus10014496.g.BGIv1.0	895.666	2.49504	0.0904158	27.5952	1.2704e-167	5.60328e-166	up	PTHR23070//PTHR23070:SF19 - BCS1 AAA-TYPE ATPASE // SUBFAMILY NOT NAMED (1 of 2)	GO:0005524 - ATP binding
Lus10041683.g.BGIv1.0	8634.89	2.48901	0.0353175	70.4752	0	0	up	PF00005//PF01061//PF08370 - ABC transporter (ABC_tran) // ABC-2 type transporter (ABC2_membrane) // Plant PDR ABC transporter associated (PDR_assoc) (1 of 4)	GO:0016887 - ATPase activity;GO:0005524 - ATP binding;GO:0016020 - membrane
Lus10003174.g.BGIv1.0	600.389	2.48893	0.10675	23.3154	3.09119e-120	1.00763e-118	up	PTHR31579:SF4 - F21O3.6 PROTEIN-RELATED (1 of 2)
Lus10041986.g.BGIv1.0	1427.44	2.48685	0.0696321	35.7142	2.37984e-279	1.74662e-277	up	K13464 - jasmonate ZIM domain-containing protein (JAZ) (1 of 10)
Lus10027054.g.BGIv1.0	568.645	2.48539	0.121516	20.4533	5.61878e-93	1.4423e-91	up	PTHR27001:SF194 - PROTEIN KINASE FAMILY PROTEIN (1 of 7)	GO:0006468 - protein phosphorylation;GO:0004672 - protein kinase activity
Lus10011215.g.BGIv1.0	42.6697	2.48139	0.406495	6.10434	1.03224e-09	4.54677e-09	up	PTHR31719:SF9 - ATNAC2-RELATED (1 of 6)	GO:0006355 - regulation of transcription, DNA-templated;GO:0003677 - DNA binding
Lus10042792.g.BGIv1.0	7.43291	2.4813	0.93723	2.64748	0.00810932	0.0163767	up	?
Lus10015291.g.BGIv1.0	9921.24	2.48028	0.0384988	64.4248	0	0	up	PTHR18968//PTHR18968:SF132 - THIAMINE PYROPHOSPHATE ENZYMES // SUBFAMILY NOT NAMED (1 of 1)	GO:0030976 - thiamine pyrophosphate binding;GO:0003824 - catalytic activity;GO:0000287 - magnesium ion binding
Lus10020686.g.BGIv1.0	544.411	2.48019	0.130882	18.9498	4.43468e-80	9.98514e-79	up	PF07887 - Calmodulin binding protein-like (Calmodulin_bind) (1 of 11)	GO:0006950 - response to stress;GO:0005516 - calmodulin binding
Lus10039768.g.BGIv1.0	44.0543	2.47811	0.378065	6.55471	5.575e-11	2.68702e-10	up	K17871 - NADH:ubiquinone reductase (non-electrogenic) (ndh1) (1 of 12)	GO:0055114 - oxidation-reduction process;GO:0016491 - oxidoreductase activity
Lus10025741.g.BGIv1.0	498.851	2.47772	0.117913	21.0132	4.96989e-98	1.35588e-96	up	PTHR11926//PTHR11926:SF269 - GLUCOSYL/GLUCURONOSYL TRANSFERASES // SUBFAMILY NOT NAMED (1 of 4)	GO:0016758 - transferase activity, transferring hexosyl groups;GO:0008152 - metabolic process
Lus10007582.g.BGIv1.0	1104.41	2.4768	0.0840343	29.4737	6.25968e-191	3.12778e-189	up	PF02298//PF05278 - Plastocyanin-like domain (Cu_bind_like) // Arabidopsis phospholipase-like protein (PEARLI 4) (PEARLI-4) (1 of 1)	GO:0009055 - electron transfer activity
Lus10022357.g.BGIv1.0	2253.57	2.47644	0.0664919	37.2442	1.31426e-303	1.07006e-301	up	PTHR19359:SF22 - CYTOCHROME B5 ISOFORM A (1 of 8)	GO:0016021 - integral component of membrane;GO:0020037 - heme binding;GO:0046872 - metal ion binding
Lus10025555.g.BGIv1.0	59.6671	2.47622	0.346211	7.15234	8.53087e-13	4.59294e-12	up	3.1.4.46 - Glycerophosphodiester phosphodiesterase / Glycerophosphoryl diester phosphodiesterase (1 of 48)
Lus10041526.g.BGIv1.0	83.2578	2.47605	0.294963	8.39444	4.68118e-17	3.14806e-16	up	PTHR31717:SF3 - ZINC FINGER PROTEIN CONSTANS-LIKE 14-RELATED (1 of 3)
Lus10036800.g.BGIv1.0	92.4874	2.47536	0.267996	9.23654	2.54595e-20	1.9559e-19	up	PTHR31221:SF22 - WRKY TRANSCRIPTION FACTOR 3-RELATED (1 of 5)	GO:0043565 - sequence-specific DNA binding;GO:0006355 - regulation of transcription, DNA-templated;GO:0003700 - DNA-binding transcription factor activity
Lus10022292.g.BGIv1.0	263.002	2.47482	0.159031	15.5619	1.32061e-54	2.21067e-53	up	PTHR10209:SF168 - 2-OXOGLUTARATE (2OG) AND FE(II)-DEPENDENT OXYGENASE SUPERFAMILY PROTEIN-RELATED (1 of 17)	GO:0055114 - oxidation-reduction process;GO:0016491 - oxidoreductase activity
Lus10033552.g.BGIv1.0	69.9399	2.4745	0.309149	8.00422	1.20223e-15	7.54776e-15	up	PTHR12161:SF23 - REGULATOR OF VPS4 ACTIVITY IN THE MVB PATHWAY PROTEIN (1 of 2)	GO:0015031 - protein transport
Lus10006703.g.BGIv1.0	103.717	2.47382	0.254716	9.71209	2.67792e-22	2.21747e-21	up	PTHR31964:SF16 - ADENINE NUCLEOTIDE ALPHA HYDROLASES-LIKE PROTEIN (1 of 3)	GO:0006950 - response to stress
Lus10012247.g.BGIv1.0	390.556	2.47349	0.133485	18.53	1.18259e-76	2.57068e-75	up	PTHR11017//PTHR11017:SF162 - LEUCINE-RICH REPEAT-CONTAINING PROTEIN // SUBFAMILY NOT NAMED (1 of 62)
Lus10041123.g.BGIv1.0	167.317	2.47201	0.213491	11.579	5.26647e-31	5.62518e-30	up	PF12937 - F-box-like (F-box-like) (1 of 70)	GO:0005515 - protein binding
Lus10033729.g.BGIv1.0	245.58	2.46962	0.166806	14.8053	1.35332e-49	2.09705e-48	up	PF12609 - Wound-induced protein (DUF3774) (1 of 27)
Lus10031345.g.BGIv1.0	171.207	2.46962	0.194191	12.7175	4.7284e-37	5.76255e-36	up	PTHR10891:SF573 - CALCIUM-BINDING PROTEIN CML24-RELATED (1 of 5)	GO:0005509 - calcium ion binding
Lus10025033.g.BGIv1.0	318.717	2.46906	0.149206	16.5479	1.65756e-61	3.03978e-60	up	PTHR31964:SF52 - DROUGHT RESPONSIVE ATP-BINDING MOTIF CONTAINING PROTEIN (1 of 2)	GO:0006950 - response to stress
Lus10006748.g.BGIv1.0	1550.38	2.4669	0.0783713	31.4771	1.78868e-217	1.03071e-215	up	K03809 - NAD(P)H dehydrogenase (quinone) (wrbA) (1 of 8)	GO:0016491 - oxidoreductase activity
Lus10030847.g.BGIv1.0	18.3071	2.46587	0.631815	3.90283	9.50732e-05	0.00025967	up	PF00069//PF08263//PF13855 - Protein kinase domain (Pkinase) // Leucine rich repeat N-terminal domain (LRRNT_2) // Leucine rich repeat (LRR_8) (1 of 58)	GO:0005515 - protein binding;GO:0006468 - protein phosphorylation;GO:0005524 - ATP binding;GO:0004672 - protein kinase activity
Lus10019526.g.BGIv1.0	2836.03	2.46329	0.0536166	45.9426	0	0	up	PTHR21022//PTHR21022:SF5 - PREPHENATE DEHYDRATASE P PROTEIN // SUBFAMILY NOT NAMED (1 of 4)	GO:0009094 - L-phenylalanine biosynthetic process;GO:0004664 - prephenate dehydratase activity
Lus10035532.g.BGIv1.0	482.88	2.46318	0.127025	19.3913	9.1358e-84	2.12931e-82	up	PTHR11662:SF235 - ANION TRANSPORTER 3, CHLOROPLASTIC-RELATED (1 of 2)	GO:0055085 - transmembrane transport;GO:0022857 - transmembrane transporter activity;GO:0016021 - integral component of membrane
Lus10042423.g.BGIv1.0	36.1375	2.45794	0.432998	5.67656	1.37428e-08	5.54946e-08	up	PF05678 - VQ motif (VQ) (1 of 42)
Lus10039534.g.BGIv1.0	221.148	2.4577	0.190895	12.8747	6.25212e-38	7.7648e-37	up	K19307 - 25S rRNA (uracil2634-N3)-methyltransferase [EC:2.1.1.313] (BMT5) (1 of 5)	GO:0005737 - cytoplasm;GO:0070042 - rRNA (uridine-N3-)-methyltransferase activity;GO:0070475 - rRNA base methylation
Lus10002208.g.BGIv1.0	768.718	2.45351	0.0955606	25.6749	2.2305e-145	8.51935e-144	up	PTHR11730:SF38 - AMMONIUM TRANSPORTER 2 (1 of 4)	GO:0016020 - membrane;GO:0015696 - ammonium transport;GO:0008519 - ammonium transmembrane transporter activity;GO:0072488 - ammonium transmembrane transport
Lus10010866.g.BGIv1.0	1861.84	2.44951	0.0610755	40.1063	0	0	up	PTHR22595:SF37 - CHITINASE-RELATED (1 of 9)	GO:0016998 - cell wall macromolecule catabolic process;GO:0006032 - chitin catabolic process;GO:0004568 - chitinase activity
Lus10004504.g.BGIv1.0	7.9808	2.44947	0.980952	2.49704	0.0125236	0.0243089	up	K04730 - interleukin-1 receptor-associated kinase 1 (IRAK1) (1 of 25)	GO:0006468 - protein phosphorylation;GO:0005524 - ATP binding;GO:0004672 - protein kinase activity
Lus10008598.g.BGIv1.0	839.355	2.44896	0.0903947	27.0918	1.22986e-161	5.23457e-160	up	PTHR19317//PTHR19317:SF15 - PRENYLATED RAB ACCEPTOR 1-RELATED // SUBFAMILY NOT NAMED (1 of 4)	GO:0016021 - integral component of membrane
Lus10011522.g.BGIv1.0	248.325	2.44873	0.161203	15.1904	4.09326e-52	6.59186e-51	up	PTHR24093:SF262 - CALCIUM-TRANSPORTING ATPASE 2, PLASMA MEMBRANE-TYPE-RELATED (1 of 6)	GO:0005516 - calmodulin binding;GO:0046872 - metal ion binding;GO:0000166 - nucleotide binding
Lus10026301.g.BGIv1.0	146.576	2.44871	0.214353	11.4237	3.18242e-30	3.32613e-29	up	PTHR10891:SF574 - CALCIUM-BINDING PROTEIN CML30-RELATED (1 of 9)	GO:0005509 - calcium ion binding
Lus10038062.g.BGIv1.0	21.9868	2.44826	0.586983	4.17093	3.03365e-05	8.80173e-05	up	PTHR10641:SF494 - TRANSCRIPTION FACTOR MYB108 (1 of 3)	GO:0005634 - nucleus;GO:0043565 - sequence-specific DNA binding
Lus10037552.g.BGIv1.0	1144.21	2.44733	0.0911967	26.8357	1.23718e-158	5.1633e-157	up	PTHR10996//PTHR10996:SF139 - 2-HYDROXYACID DEHYDROGENASE-RELATED // SUBFAMILY NOT NAMED (1 of 6)	GO:0055114 - oxidation-reduction process;GO:0004616 - phosphogluconate dehydrogenase (decarboxylating) activity;GO:0051287 - NAD binding;GO:0016616 - oxidoreductase activity, acting on the CH-OH group of donors, NAD or NADP as acceptor;GO:0008152 - metabolic process
Lus10025528.g.BGIv1.0	271.317	2.44718	0.171605	14.2606	3.85361e-46	5.57574e-45	up	PTHR24349:SF93 - CALCIUM-DEPENDENT PROTEIN KINASE 14 (1 of 4)	GO:0006468 - protein phosphorylation;GO:0004672 - protein kinase activity
Lus10018243.g.BGIv1.0	712.775	2.44553	0.0987152	24.7736	1.72524e-135	6.1696e-134	up	PTHR14493:SF54 - ZINC FINGER CCCH DOMAIN-CONTAINING PROTEIN 66 (1 of 2)	GO:0046872 - metal ion binding
Lus10009256.g.BGIv1.0	1544.39	2.44438	0.0698904	34.9745	5.49527e-268	3.87709e-266	up	K18551 - pyrimidine and pyridine-specific 5'-nucleotidase (SDT1) (1 of 4)
Lus10006536.g.BGIv1.0	29.6938	2.44424	0.595877	4.10193	4.09719e-05	0.000117013	up	PTHR31238:SF44 - GERMIN-LIKE PROTEIN SUBFAMILY 1 MEMBER 13-RELATED (1 of 14)	GO:0048046 - apoplast;GO:0005618 - cell wall;GO:0030145 - manganese ion binding;GO:0045735 - nutrient reservoir activity
Lus10018717.g.BGIv1.0	19.8466	2.44328	0.572419	4.26834	1.96929e-05	5.85045e-05	up	1.14.13.89 - Isoflavone 2'-hydroxylase / Isoflavone 2'-monooxygenase (1 of 14)	GO:0055114 - oxidation-reduction process;GO:0020037 - heme binding;GO:0016705 - oxidoreductase activity, acting on paired donors, with incorporation or reduction of molecular oxygen;GO:0005506 - iron ion binding
Lus10007815.g.BGIv1.0	3969.23	2.44058	0.0441522	55.2764	0	0	up	PTHR10909:SF250 - PEROXISOMAL ACYL-COENZYME A OXIDASE 2 (1 of 4)	GO:0055114 - oxidation-reduction process;GO:0003995 - acyl-CoA dehydrogenase activity;GO:0006635 - fatty acid beta-oxidation;GO:0005777 - peroxisome;GO:0003997 - acyl-CoA oxidase activity
Lus10021326.g.BGIv1.0	98.1313	2.44027	0.25821	9.45072	3.36517e-21	2.66959e-20	up	PTHR31140:SF2 - B3 DOMAIN-CONTAINING TRANSCRIPTION FACTOR VAL3 (1 of 1)	GO:0003677 - DNA binding
Lus10043084.g.BGIv1.0	87.2533	2.43947	0.274533	8.88589	6.34127e-19	4.60765e-18	up	PTHR31852:SF43 - LATE EMBRYOGENESIS ABUNDANT HYDROXYPROLINE-RICH GLYCOPROTEIN (1 of 6)	GO:0016021 - integral component of membrane
Lus10025286.g.BGIv1.0	31.4431	2.4394	0.450509	5.41477	6.13686e-08	2.34273e-07	up	PTHR33312:SF2 - MEMBRANE-ASSOCIATED KINASE REGULATOR 3-RELATED (1 of 6)
Lus10017991.g.BGIv1.0	2056.47	2.43748	0.0597109	40.8214	0	0	up	K13464 - jasmonate ZIM domain-containing protein (JAZ) (1 of 10)
Lus10032220.g.BGIv1.0	433.565	2.43691	0.123297	19.7646	6.01308e-87	1.44109e-85	up	2.4.1.324 - 7-deoxyloganetin glucosyltransferase / UGT85A24 (1 of 35)	GO:0016758 - transferase activity, transferring hexosyl groups;GO:0008152 - metabolic process
Lus10009911.g.BGIv1.0	20640.9	2.43484	0.0229783	105.963	0	0	up	?
Lus10040509.g.BGIv1.0	8213.03	2.43452	0.0360889	67.459	0	0	up	K03527 - 4-hydroxy-3-methylbut-2-enyl diphosphate reductase (ispH, lytB) (1 of 3)	GO:0051745 - 4-hydroxy-3-methylbut-2-en-1-yl diphosphate reductase activity;GO:0050992 - dimethylallyl diphosphate biosynthetic process;GO:0046872 - metal ion binding;GO:0019288 - isopentenyl diphosphate biosynthetic process, methylerythritol 4-phosphate pathway
Lus10019459.g.BGIv1.0	207.85	2.43406	0.18084	13.4597	2.69898e-41	3.60088e-40	up	4.99.1.6 - Indoleacetaldoxime dehydratase / Indoleacetaldoxime hydro-lyase (1 of 3)	GO:0055114 - oxidation-reduction process;GO:0020037 - heme binding;GO:0016705 - oxidoreductase activity, acting on paired donors, with incorporation or reduction of molecular oxygen;GO:0005506 - iron ion binding
Lus10029552.g.BGIv1.0	305.777	2.43347	0.148706	16.3643	3.44097e-60	6.20735e-59	up	4.2.2.23 - Rhamnogalacturonan endolyase / Rhamnogalacturonase B (1 of 17)	GO:0030246 - carbohydrate binding;GO:0003824 - catalytic activity;GO:0005975 - carbohydrate metabolic process
Lus10037083.g.BGIv1.0	1327.23	2.43098	0.0709313	34.2723	2.03279e-257	1.37566e-255	up	PTHR27000:SF205 - LRR RECEPTOR-LIKE SERINE/THREONINE-PROTEIN KINASE RPK2 (1 of 6)	GO:0005515 - protein binding;GO:0006468 - protein phosphorylation;GO:0005524 - ATP binding;GO:0004672 - protein kinase activity
Lus10013494.g.BGIv1.0	388.665	2.43083	0.139222	17.4601	2.88619e-68	5.68143e-67	up	K04710 - ceramide synthetase (CERS) (1 of 7)	GO:0016021 - integral component of membrane;GO:0005783 - endoplasmic reticulum
Lus10025324.g.BGIv1.0	116.451	2.42949	0.246009	9.87562	5.31043e-23	4.51418e-22	up	PTHR32468:SF10 - CATION/H(+) ANTIPORTER 20 (1 of 4)	GO:0016021 - integral component of membrane;GO:0015299 - solute:proton antiporter activity
Lus10037984.g.BGIv1.0	6.18919	2.42791	1.01095	2.40161	0.016323	0.030904	up	PTHR11177//PTHR11177:SF158 - CHITINASE // SUBFAMILY NOT NAMED (1 of 10)	GO:0005975 - carbohydrate metabolic process;GO:0004553 - hydrolase activity, hydrolyzing O-glycosyl compounds
Lus10020783.g.BGIv1.0	307.321	2.42756	0.142512	17.034	4.59502e-65	8.75694e-64	up	PTHR31852:SF1 - LATE EMBRYOGENESIS ABUNDANT (LEA) HYDROXYPROLINE-RICH GLYCOPROTEIN-RELATED (1 of 2)
Lus10008121.g.BGIv1.0	162.983	2.42738	0.203646	11.9196	9.35151e-33	1.03806e-31	up	PTHR21493:SF121 - LIPASE CLASS 3 FAMILY PROTEIN (1 of 6)	GO:0016042 - lipid catabolic process;GO:0006629 - lipid metabolic process
Lus10012065.g.BGIv1.0	30.2564	2.42721	0.456371	5.31849	1.0463e-07	3.91877e-07	up	?
Lus10039512.g.BGIv1.0	423.237	2.42333	0.125669	19.2834	7.40045e-83	1.70847e-81	up	PF00560//PF08263//PF13855 - Leucine Rich Repeat (LRR_1) // Leucine rich repeat N-terminal domain (LRRNT_2) // Leucine rich repeat (LRR_8) (1 of 43)	GO:0005515 - protein binding
Lus10015051.g.BGIv1.0	404.859	2.42274	0.143646	16.8661	7.98772e-64	1.50496e-62	up	PTHR27001:SF211 - PROTEIN KINASE FAMILY PROTEIN (1 of 9)	GO:0006468 - protein phosphorylation;GO:0004672 - protein kinase activity
Lus10029720.g.BGIv1.0	56.2758	2.4206	0.371203	6.52097	6.9853e-11	3.34466e-10	up	PTHR27001:SF194 - PROTEIN KINASE FAMILY PROTEIN (1 of 7)	GO:0006468 - protein phosphorylation;GO:0004672 - protein kinase activity
Lus10041860.g.BGIv1.0	319.084	2.41928	0.170874	14.1583	1.65989e-45	2.38465e-44	up	K04730 - interleukin-1 receptor-associated kinase 1 (IRAK1) (1 of 25)	GO:0006468 - protein phosphorylation;GO:0004672 - protein kinase activity
Lus10007964.g.BGIv1.0	490.507	2.41716	0.137161	17.6228	1.64708e-69	3.29742e-68	up	K04710 - ceramide synthetase (CERS) (1 of 7)	GO:0016021 - integral component of membrane;GO:0005783 - endoplasmic reticulum
Lus10002767.g.BGIv1.0	40.2165	2.41634	0.457621	5.28023	1.29023e-07	4.79301e-07	up	PTHR28141:SF1 - 2',3'-CYCLIC-NUCLEOTIDE 3'-PHOSPHODIESTERASE (1 of 3)	GO:0004112 - cyclic-nucleotide phosphodiesterase activity
Lus10029511.g.BGIv1.0	68.5834	2.41574	0.323788	7.46086	8.59604e-14	4.92228e-13	up	PTHR31375:SF28 - POLYGALACTURONASE QRT2 (1 of 2)	GO:0005975 - carbohydrate metabolic process;GO:0004650 - polygalacturonase activity
Lus10012231.g.BGIv1.0	432.218	2.41488	0.139546	17.3053	4.29282e-67	8.34675e-66	up	PTHR31213:SF3 - ABSCISIC ACID RECEPTOR PYL4 (1 of 5)	GO:0005737 - cytoplasm;GO:0005634 - nucleus;GO:0010427 - abscisic acid binding;GO:0004864 - protein phosphatase inhibitor activity;GO:0038023 - signaling receptor activity;GO:0009738 - abscisic acid-activated signaling pathway;GO:0080163 - regulation of protein serine/threonine phosphatase activity
Lus10009176.g.BGIv1.0	154.879	2.41424	0.214335	11.2639	1.97829e-29	2.02868e-28	up	PTHR23050 - CALCIUM BINDING PROTEIN (1 of 27)	GO:0005509 - calcium ion binding;GO:0019722 - calcium-mediated signaling
Lus10017540.g.BGIv1.0	152.308	2.41133	0.226761	10.6338	2.0747e-26	1.94592e-25	up	PTHR32468:SF34 - CATION/H(+) ANTIPORTER 18 (1 of 5)	GO:0055085 - transmembrane transport;GO:0016021 - integral component of membrane;GO:0015299 - solute:proton antiporter activity;GO:0006812 - cation transport
Lus10039493.g.BGIv1.0	241.254	2.41065	0.170682	14.1236	2.71593e-45	3.89105e-44	up	PF05678 - VQ motif (VQ) (1 of 42)
Lus10030941.g.BGIv1.0	1170.77	2.41022	0.0779439	30.9225	5.94562e-210	3.30095e-208	up	4.2.1.78 - (S)-norcoclaurine synthase / (S)-norlaudanosoline synthase (1 of 10)	GO:0055114 - oxidation-reduction process;GO:0016491 - oxidoreductase activity
Lus10026845.g.BGIv1.0	255.424	2.40913	0.159745	15.0811	2.15665e-51	3.4397e-50	up	PTHR11017//PTHR11017:SF174 - LEUCINE-RICH REPEAT-CONTAINING PROTEIN // SUBFAMILY NOT NAMED (1 of 26)	GO:0007165 - signal transduction;GO:0005515 - protein binding
Lus10027970.g.BGIv1.0	280.957	2.40912	0.149241	16.1425	1.28311e-58	2.27308e-57	up	PTHR27006:SF36 - LRR RECEPTOR-LIKE SERINE/THREONINE-PROTEIN KINASE RKF3-RELATED (1 of 9)	GO:0006468 - protein phosphorylation;GO:0005524 - ATP binding;GO:0004672 - protein kinase activity
Lus10035704.g.BGIv1.0	660.642	2.40833	0.106538	22.6053	3.84189e-113	1.18159e-111	up	KOG0253 - Synaptic vesicle transporter SV2 (major facilitator superfamily) (1 of 8)	GO:0055085 - transmembrane transport;GO:0016021 - integral component of membrane
Lus10005275.g.BGIv1.0	62.6318	2.40828	0.332106	7.25155	4.12015e-13	2.26369e-12	up	K19038 - E3 ubiquitin-protein ligase ATL41 [EC:6.3.2.19] (ATL41) (1 of 2)	GO:0008270 - zinc ion binding;GO:0005515 - protein binding
Lus10003801.g.BGIv1.0	900.027	2.40725	0.099414	24.2144	1.57037e-129	5.40384e-128	up	PF14547 - Hydrophobic seed protein (Hydrophob_seed) (1 of 33)
Lus10007349.g.BGIv1.0	144.644	2.40591	0.211214	11.3908	4.64538e-30	4.83299e-29	up	PTHR31062:SF20 - XYLOGLUCAN ENDOTRANSGLUCOSYLASE/HYDROLASE PROTEIN 14-RELATED (1 of 8)	GO:0048046 - apoplast;GO:0016762 - xyloglucan:xyloglucosyl transferase activity;GO:0006073 - cellular glucan metabolic process;GO:0005618 - cell wall;GO:0005975 - carbohydrate metabolic process;GO:0004553 - hydrolase activity, hydrolyzing O-glycosyl compounds
Lus10007511.g.BGIv1.0	13.0593	2.40371	0.754679	3.18508	0.00144715	0.00333815	up	PTHR23315//PTHR23315:SF132 - BETA CATENIN-RELATED ARMADILLO REPEAT-CONTAINING // SUBFAMILY NOT NAMED (1 of 2)	GO:0005515 - protein binding;GO:0016567 - protein ubiquitination;GO:0004842 - ubiquitin-protein transferase activity
Lus10028759.g.BGIv1.0	3652.76	2.40219	0.0462726	51.9138	0	0	up	4.6.1.12 - 2-C-methyl-D-erythritol 2,4-cyclodiphosphate synthase / MECDP-synthase (1 of 2)	GO:0016114 - terpenoid biosynthetic process;GO:0008685 - 2-C-methyl-D-erythritol 2,4-cyclodiphosphate synthase activity
Lus10037196.g.BGIv1.0	1665.94	2.40169	0.0672643	35.7053	3.27091e-279	2.39098e-277	up	PTHR24413:SF138 - F-BOX/KELCH-REPEAT PROTEIN SKIP11 (1 of 4)	GO:0005515 - protein binding
Lus10022372.g.BGIv1.0	1213.82	2.39649	0.0781498	30.6654	1.64736e-206	8.91528e-205	up	PTHR22601:SF22 - OLIGOPEPTIDE TRANSPORTER 6-RELATED (1 of 2)	GO:0055085 - transmembrane transport
Lus10019247.g.BGIv1.0	112.866	2.39529	0.259825	9.21888	3.00229e-20	2.30066e-19	up	PTHR23042:SF61 - TRANSCRIPTION FACTOR BHLH18-RELATED (1 of 8)	GO:0046983 - protein dimerization activity
Lus10024844.g.BGIv1.0	195.458	2.39516	0.184846	12.9576	2.12928e-38	2.6745e-37	up	PTHR24177:SF18 - ANKYRIN REPEAT FAMILY PROTEIN-RELATED (1 of 3)
Lus10037840.g.BGIv1.0	125.699	2.39436	0.239511	9.99687	1.57295e-23	1.35863e-22	up	PF00560//PF07714//PF08263//PF13855 - Leucine Rich Repeat (LRR_1) // Protein tyrosine kinase (Pkinase_Tyr) // Leucine rich repeat N-terminal domain (LRRNT_2) // Leucine rich repeat (LRR_8) (1 of 20)	GO:0005515 - protein binding;GO:0006468 - protein phosphorylation;GO:0004672 - protein kinase activity
Lus10025875.g.BGIv1.0	108.089	2.39431	0.286009	8.37147	5.69032e-17	3.81404e-16	up	PTHR32411:SF43 - CYSTEINE-RICH REPEAT SECRETORY PROTEIN 55 (1 of 2)
Lus10006297.g.BGIv1.0	55.3316	2.39385	0.34719	6.89493	5.38922e-12	2.77691e-11	up	?
Lus10008392.g.BGIv1.0	3059.79	2.39162	0.0503427	47.5069	0	0	up	PTHR31953:SF16 - BETA-FRUCTOFURANOSIDASE, INSOLUBLE ISOENZYME CWINV1-RELATED (1 of 6)	GO:0004553 - hydrolase activity, hydrolyzing O-glycosyl compounds;GO:0005975 - carbohydrate metabolic process
Lus10014163.g.BGIv1.0	611.485	2.39114	0.112829	21.1925	1.11909e-99	3.09008e-98	up	PTHR24347:SF167 - CBL-INTERACTING SERINE/THREONINE-PROTEIN KINASE 2 (1 of 7)	GO:0007165 - signal transduction
Lus10014822.g.BGIv1.0	97.8024	2.39105	0.263414	9.07713	1.11471e-19	8.34223e-19	up	PF03514 - GRAS domain family (GRAS) (1 of 119)	GO:0005634 - nucleus;GO:0003700 - DNA-binding transcription factor activity;GO:0043565 - sequence-specific DNA binding
Lus10004178.g.BGIv1.0	191.028	2.38985	0.185929	12.8536	8.21069e-38	1.01695e-36	up	1.14.19.6//1.3.1.35 - Delta(12)-fatty-acid desaturase / Oleoyl-CoA Delta(12) desaturase (1 of 11)	GO:0055114 - oxidation-reduction process;GO:0016717 - oxidoreductase activity, acting on paired donors, with oxidation of a pair of donors resulting in the reduction of molecular oxygen to two molecules of water;GO:0006629 - lipid metabolic process
Lus10034096.g.BGIv1.0	1065.98	2.38897	0.0799228	29.8909	2.58219e-196	1.32846e-194	up	1.2.1.38 - N-acetyl-gamma-glutamyl-phosphate reductase / NAGSA dehydrogenase (1 of 2)	GO:0055114 - oxidation-reduction process;GO:0046983 - protein dimerization activity;GO:0016620 - oxidoreductase activity, acting on the aldehyde or oxo group of donors, NAD or NADP as acceptor;GO:0008652 - cellular amino acid biosynthetic process;GO:0005737 - cytoplasm;GO:0003942 - N-acetyl-gamma-glutamyl-phosphate reductase activity;GO:0051287 - NAD binding
Lus10019545.g.BGIv1.0	372.209	2.38855	0.15104	15.814	2.49053e-56	4.27102e-55	up	PTHR10183//PTHR10183:SF299 - CALPAIN // SUBFAMILY NOT NAMED (1 of 2)	GO:0005509 - calcium ion binding
Lus10042531.g.BGIv1.0	219.061	2.38724	0.173568	13.7539	4.82719e-43	6.65444e-42	up	PF02365 - No apical meristem (NAM) protein (NAM) (1 of 189)	GO:0006355 - regulation of transcription, DNA-templated;GO:0003677 - DNA binding
Lus10014658.g.BGIv1.0	557.643	2.3858	0.110632	21.5652	3.80945e-103	1.07883e-101	up	4.1.2.5 - L-threonine aldolase / L-threonine acetaldehyde-lyase (1 of 2)	GO:0030170 - pyridoxal phosphate binding;GO:0009058 - biosynthetic process
Lus10024360.g.BGIv1.0	15.6656	2.38443	0.688757	3.46193	0.00053632	0.0013236	up	K08081 - Tropinone reductase 1 (TR1) (1 of 15)	GO:0016491 - oxidoreductase activity
Lus10014418.g.BGIv1.0	828.885	2.38405	0.0992123	24.0298	1.35754e-127	4.63649e-126	up	PTHR31096:SF23 - ACT DOMAIN-CONTAINING PROTEIN (1 of 2)
Lus10006982.g.BGIv1.0	1506.92	2.38378	0.0682999	34.9016	7.01863e-267	4.93279e-265	up	PTHR12482:SF17 - ALPHA/BETA-HYDROLASES SUPERFAMILY PROTEIN (1 of 2)
Lus10026830.g.BGIv1.0	602.766	2.38328	0.116198	20.5106	1.73179e-93	4.46737e-92	up	PTHR11802//PTHR11802:SF62 - SERINE PROTEASE FAMILY S10 SERINE CARBOXYPEPTIDASE // SUBFAMILY NOT NAMED (1 of 3)	GO:0006508 - proteolysis;GO:0004185 - serine-type carboxypeptidase activity
Lus10027523.g.BGIv1.0	106.392	2.38157	0.262612	9.06877	1.20367e-19	8.99692e-19	up	PTHR22814:SF129 - COPPER TRANSPORT FAMILY PROTEIN-RELATED (1 of 2)	GO:0046872 - metal ion binding;GO:0030001 - metal ion transport
Lus10014710.g.BGIv1.0	2611.75	2.38074	0.0552035	43.1266	0	0	up	PTHR11751//PTHR11751:SF317 - SUBGROUP I AMINOTRANSFERASE RELATED // SUBFAMILY NOT NAMED (1 of 2)	GO:0005737 - cytoplasm;GO:0016212 - kynurenine-oxoglutarate transaminase activity;GO:0030170 - pyridoxal phosphate binding;GO:0009058 - biosynthetic process
Lus10027850.g.BGIv1.0	158.719	2.37967	0.218551	10.8884	1.30923e-27	1.26975e-26	up	PTHR11926:SF145 - UDP-GLYCOSYLTRANSFERASE 91C1 (1 of 1)	GO:0016758 - transferase activity, transferring hexosyl groups;GO:0008152 - metabolic process
Lus10008022.g.BGIv1.0	655.911	2.37916	0.110687	21.4945	1.75252e-102	4.93247e-101	up	1.11.1.12 - Phospholipid-hydroperoxide glutathione peroxidase / Peroxidation-inhibiting protein (1 of 7)	GO:0055114 - oxidation-reduction process;GO:0016491 - oxidoreductase activity;GO:0016209 - antioxidant activity;GO:0006979 - response to oxidative stress;GO:0004602 - glutathione peroxidase activity
Lus10005698.g.BGIv1.0	437.09	2.37886	0.136067	17.483	1.93172e-68	3.81697e-67	up	PTHR34132:SF1 - EMB (1 of 4)
Lus10028463.g.BGIv1.0	280.654	2.37789	0.154138	15.427	1.07736e-53	1.77979e-52	up	PTHR23070//PTHR23070:SF21 - BCS1 AAA-TYPE ATPASE // SUBFAMILY NOT NAMED (1 of 2)	GO:0005524 - ATP binding
Lus10006028.g.BGIv1.0	5128.17	2.37407	0.0455999	52.0631	0	0	up	PTHR27000:SF155 - LEUCINE-RICH REPEAT RECEPTOR-LIKE PROTEIN KINASE-RELATED (1 of 6)	GO:0005515 - protein binding;GO:0006468 - protein phosphorylation;GO:0005524 - ATP binding;GO:0004672 - protein kinase activity
Lus10012223.g.BGIv1.0	18.4041	2.37358	0.684829	3.46595	0.000528361	0.00130528	up	5.3.2.1 - Phenylpyruvate tautomerase / Phenylpyruvic keto--enol isomerase (1 of 7)
Lus10017266.g.BGIv1.0	22.4233	2.37332	0.551509	4.30331	1.68264e-05	5.04612e-05	up	PF00314 - Thaumatin family (Thaumatin) (1 of 43)	GO:0005576 - extracellular region;GO:0006952 - defense response
Lus10006009.g.BGIv1.0	6826.8	2.37164	0.0353844	67.025	0	0	up	K12309 - beta-galactosidase (GLB1, ELNR1) (1 of 5)	GO:0005975 - carbohydrate metabolic process;GO:0004553 - hydrolase activity, hydrolyzing O-glycosyl compounds
Lus10015049.g.BGIv1.0	15459.2	2.3708	0.0278653	85.0808	0	0	up	PTHR11260:SF294 - GLUTATHIONE S-TRANSFERASE L1-RELATED (1 of 2)	GO:0005515 - protein binding
Lus10005766.g.BGIv1.0	436.985	2.37067	0.133051	17.8178	5.1413e-71	1.04885e-69	up	1.14.13.71 - N-methylcoclaurine 3'-monooxygenase / N-methylcoclaurine 3'-hydroxylase (1 of 7)	GO:0055114 - oxidation-reduction process;GO:0020037 - heme binding;GO:0016705 - oxidoreductase activity, acting on paired donors, with incorporation or reduction of molecular oxygen;GO:0005506 - iron ion binding
Lus10036098.g.BGIv1.0	1761.79	2.36888	0.0684945	34.5849	4.26011e-262	2.94861e-260	up	2.7.1.148 - 4-(cytidine 5'-diphospho)-2-C-methyl-D-erythritol kinase / CMK (1 of 2)	GO:0005524 - ATP binding;GO:0050515 - 4-(cytidine 5'-diphospho)-2-C-methyl-D-erythritol kinase activity;GO:0016114 - terpenoid biosynthetic process
Lus10026768.g.BGIv1.0	179.676	2.36856	0.191439	12.3724	3.68762e-35	4.31536e-34	up	PTHR33044:SF24 - NON-SPECIFIC LIPID TRANSFER PROTEIN GPI-ANCHORED 2-RELATED (1 of 5)
Lus10013151.g.BGIv1.0	1658.54	2.36841	0.0630982	37.5353	0	0	up	PTHR11771:SF38 - LIPOXYGENASE 3, CHLOROPLASTIC-RELATED (1 of 3)	GO:0005515 - protein binding;GO:0055114 - oxidation-reduction process;GO:0046872 - metal ion binding;GO:0016702 - oxidoreductase activity, acting on single donors with incorporation of molecular oxygen, incorporation of two atoms of oxygen
Lus10004403.g.BGIv1.0	647.469	2.3683	0.115273	20.5451	8.51501e-94	2.20906e-92	up	PTHR11730:SF39 - AMMONIUM TRANSPORTER 1 MEMBER 2 (1 of 6)	GO:0016020 - membrane;GO:0015696 - ammonium transport;GO:0008519 - ammonium transmembrane transporter activity;GO:0072488 - ammonium transmembrane transport
Lus10042261.g.BGIv1.0	1465.14	2.36822	0.0748224	31.6512	7.29584e-220	4.25797e-218	up	PTHR11926:SF176 - UDP-GLYCOSYLTRANSFERASE 87A2 (1 of 8)	GO:0016758 - transferase activity, transferring hexosyl groups;GO:0008152 - metabolic process
Lus10015780.g.BGIv1.0	1293.66	2.36816	0.0758367	31.227	4.57897e-214	2.5895e-212	up	PF04669 - Polysaccharide biosynthesis (Polysacc_synt_4) (1 of 19)	GO:0005794 - Golgi apparatus;GO:0009834 - plant-type secondary cell wall biogenesis;GO:0045492 - xylan biosynthetic process;GO:0045491 - xylan metabolic process
Lus10030612.g.BGIv1.0	238.42	2.36562	0.164024	14.4224	3.74196e-47	5.52598e-46	up	PF07816 - Protein of unknown function (DUF1645) (DUF1645) (1 of 18)
Lus10006553.g.BGIv1.0	13.8053	2.36339	0.685003	3.45018	0.000560208	0.00137826	up	PTHR22595//PTHR22595:SF48 - CHITINASE-RELATED // SUBFAMILY NOT NAMED (1 of 9)	GO:0050832 - defense response to fungus;GO:0042742 - defense response to bacterium
Lus10002393.g.BGIv1.0	730.142	2.36312	0.0966683	24.4457	5.59305e-132	1.9504e-130	up	PTHR10795//PTHR10795:SF425 - PROPROTEIN CONVERTASE SUBTILISIN/KEXIN // SUBFAMILY NOT NAMED (1 of 13)	GO:0006508 - proteolysis;GO:0004252 - serine-type endopeptidase activity
Lus10040475.g.BGIv1.0	204.869	2.36266	0.174197	13.5631	6.62331e-42	8.91155e-41	up	PF03181 - BURP domain (BURP) (1 of 18)
Lus10028494.g.BGIv1.0	937.854	2.36227	0.0865945	27.2797	7.39275e-164	3.195e-162	up	PF07714//PF13947//PF14380 - Protein tyrosine kinase (Pkinase_Tyr) // Wall-associated receptor kinase galacturonan-binding (GUB_WAK_bind) // Wall-associated receptor kinase C-terminal (WAK_assoc) (1 of 1)	GO:0030247 - polysaccharide binding;GO:0006468 - protein phosphorylation;GO:0004672 - protein kinase activity
Lus10003624.g.BGIv1.0	55.4356	2.36149	0.37015	6.37983	1.77289e-10	8.25583e-10	up	KOG4579 - Leucine-rich repeat (LRR) protein associated with apoptosis in muscle tissue (1 of 22)	GO:0005515 - protein binding
Lus10015576.g.BGIv1.0	6908.95	2.36064	0.0364808	64.7091	0	0	up	K05279 - flavonol 3-O-methyltransferase (E2.1.1.76) (1 of 2)	GO:0046983 - protein dimerization activity;GO:0008171 - O-methyltransferase activity
Lus10041660.g.BGIv1.0	510.627	2.36029	0.131553	17.9417	5.56804e-72	1.14681e-70	up	PTHR31429:SF3 - WRKY TRANSCRIPTION FACTOR 40-RELATED (1 of 4)	GO:0043565 - sequence-specific DNA binding;GO:0006355 - regulation of transcription, DNA-templated;GO:0003700 - DNA-binding transcription factor activity
Lus10000600.g.BGIv1.0	106.405	2.35758	0.243374	9.68706	3.42245e-22	2.81927e-21	up	PTHR31403:SF2 - PHOSPHOLIPASE A1-IBETA2, CHLOROPLASTIC (1 of 4)	GO:0006629 - lipid metabolic process
Lus10039227.g.BGIv1.0	97.8021	2.35724	0.259814	9.07281	1.15983e-19	8.67278e-19	up	PTHR12203//PTHR12203:SF32 - KDEL LYS-ASP-GLU-LEU CONTAINING - RELATED // SUBFAMILY NOT NAMED (1 of 7)	GO:0016021 - integral component of membrane
Lus10017521.g.BGIv1.0	206.294	2.35698	0.186676	12.626	1.51765e-36	1.83304e-35	up	PTHR11751:SF380 - 1-AMINOCYCLOPROPANE-1-CARBOXYLATE SYNTHASE 2-RELATED (1 of 4)	GO:0030170 - pyridoxal phosphate binding;GO:0009058 - biosynthetic process
Lus10017063.g.BGIv1.0	332.212	2.35584	0.1486	15.8536	1.32776e-56	2.28773e-55	up	PTHR10891//PTHR10891:SF629 - EF-HAND CALCIUM-BINDING DOMAIN CONTAINING PROTEIN // SUBFAMILY NOT NAMED (1 of 2)	GO:0005509 - calcium ion binding
Lus10024343.g.BGIv1.0	320.513	2.35509	0.149044	15.8014	3.0443e-56	5.20844e-55	up	PF00069//PF00153//PF00954//PF01453//PF08276 - Protein kinase domain (Pkinase) // Mitochondrial carrier protein (Mito_carr) // S-locus glycoprotein domain (S_locus_glycop) // D-mannose binding lectin (B_lectin) // PAN-like domain (PAN_2) (1 of 1)	GO:0048544 - recognition of pollen;GO:0006468 - protein phosphorylation;GO:0005524 - ATP binding;GO:0004672 - protein kinase activity
Lus10001805.g.BGIv1.0	1067.75	2.35422	0.0843453	27.9117	1.92565e-171	8.70384e-170	up	K19363 - lipopolysaccharide-induced tumor necrosis factor-alpha factor (LITAF) (1 of 1)	GO:0016021 - integral component of membrane
Lus10006295.g.BGIv1.0	17.917	2.35379	0.607303	3.87581	0.000106273	0.000288616	up	PTHR23070:SF13 - P-LOOP CONTAINING NUCLEOSIDE TRIPHOSPHATE HYDROLASES SUPERFAMILY PROTEIN (1 of 6)
Lus10039699.g.BGIv1.0	501.269	2.35075	0.116161	20.2371	4.61946e-91	1.16046e-89	up	PF01657 - Salt stress response/antifungal (Stress-antifung) (1 of 114)	GO:0016301 - kinase activity
Lus10038331.g.BGIv1.0	32.332	2.34883	0.456392	5.14652	2.6537e-07	9.62093e-07	up	PTHR11746//PTHR11746:SF99 - O-METHYLTRANSFERASE // SUBFAMILY NOT NAMED (1 of 22)	GO:0046983 - protein dimerization activity;GO:0008171 - O-methyltransferase activity
Lus10029605.g.BGIv1.0	856.07	2.34803	0.0906496	25.9022	6.28546e-148	2.44684e-146	up	K15277 - solute carrier family 35 (adenosine 3'-phospho 5'-phosphosulfate transporter), member B3 (SLC35B3, PAPST2) (1 of 3)	GO:0055085 - transmembrane transport
Lus10013554.g.BGIv1.0	539.286	2.34566	0.112043	20.9353	2.55296e-97	6.90814e-96	up	PF05003 - Protein of unknown function (DUF668) (DUF668) (1 of 15)
Lus10024806.g.BGIv1.0	74.8109	2.34421	0.310159	7.5581	4.09008e-14	2.37526e-13	up	PTHR12864//PTHR12864:SF23 - RAN BINDING PROTEIN 9-RELATED // SUBFAMILY NOT NAMED (1 of 4)
Lus10027779.g.BGIv1.0	1493.9	2.34274	0.0714056	32.8089	4.39725e-236	2.7371e-234	up	2.3.1.99 - Quinate O-hydroxycinnamoyltransferase / Hydroxycinnamoyl coenzyme A-quinate transferase (1 of 12)	GO:0016747 - transferase activity, transferring acyl groups other than amino-acyl groups
Lus10014905.g.BGIv1.0	18.6012	2.34235	0.583861	4.01183	6.0249e-05	0.000168751	up	PTHR27004:SF37 - DISEASE RESISTANCE FAMILY PROTEIN/LRR FAMILY PROTEIN-RELATED (1 of 27)	GO:0005515 - protein binding
Lus10023391.g.BGIv1.0	807.429	2.3412	0.103185	22.6894	5.70095e-114	1.77279e-112	up	PF01453//PF07714//PF11883 - D-mannose binding lectin (B_lectin) // Protein tyrosine kinase (Pkinase_Tyr) // Domain of unknown function (DUF3403) (DUF3403) (1 of 1)	GO:0004674 - protein serine/threonine kinase activity;GO:0006468 - protein phosphorylation;GO:0004672 - protein kinase activity
Lus10030629.g.BGIv1.0	5721.52	2.33772	0.0441559	52.9425	0	0	up	K00797 - spermidine synthase (speE, SRM) (1 of 8)
Lus10016506.g.BGIv1.0	191.024	2.33637	0.188572	12.3898	2.96905e-35	3.48452e-34	up	PF00069//PF00139 - Protein kinase domain (Pkinase) // Legume lectin domain (Lectin_legB) (1 of 39)	GO:0006468 - protein phosphorylation;GO:0005524 - ATP binding;GO:0004672 - protein kinase activity;GO:0030246 - carbohydrate binding
Lus10015062.g.BGIv1.0	16.1604	2.33554	0.619046	3.7728	0.000161423	0.000427882	up	5.3.1.8 - Mannose-6-phosphate isomerase / Phosphomannose isomerase (1 of 5)	GO:0008270 - zinc ion binding;GO:0005975 - carbohydrate metabolic process;GO:0004476 - mannose-6-phosphate isomerase activity;GO:0009298 - GDP-mannose biosynthetic process
Lus10038445.g.BGIv1.0	4399.47	2.33516	0.043397	53.8092	0	0	up	PTHR32448:SF11 - BERBERINE BRIDGE ENZYME-RELATED (1 of 4)	GO:0055114 - oxidation-reduction process;GO:0050660 - flavin adenine dinucleotide binding;GO:0016491 - oxidoreductase activity
Lus10025732.g.BGIv1.0	344.651	2.33469	0.150215	15.5423	1.79444e-54	3.0011e-53	up	KOG0278//KOG0286//KOG0315 - Serine/threonine kinase receptor-associated protein // G-protein beta subunit // G-protein beta subunit-like protein (contains WD40 repeats) (1 of 1)	GO:0005515 - protein binding
Lus10002365.g.BGIv1.0	111.244	2.33467	0.244668	9.54218	1.39857e-21	1.12466e-20	up	PTHR11206:SF115 - MATE EFFLUX FAMILY PROTEIN (1 of 7)	GO:0055085 - transmembrane transport;GO:0016020 - membrane;GO:0015297 - antiporter activity;GO:0015238 - xenobiotic transmembrane transporter activity;GO:0006855 - drug transmembrane transport
Lus10031754.g.BGIv1.0	172.925	2.33433	0.204177	11.4329	2.8643e-30	2.99793e-29	up	K14488 - SAUR family protein (SAUR) (1 of 68)	GO:0009733 - response to auxin
Lus10013759.g.BGIv1.0	106.386	2.3343	0.247797	9.42023	4.50121e-21	3.55381e-20	up	?
Lus10002480.g.BGIv1.0	111.085	2.33359	0.27735	8.41389	3.96619e-17	2.6776e-16	up	PTHR35499:SF2 - ALC-INTERACTING PROTEIN 1 (1 of 2)
Lus10008128.g.BGIv1.0	48.1014	2.33262	0.365671	6.37901	1.78234e-10	8.29455e-10	up	PTHR27008:SF16 - LEUCINE-RICH REPEAT PROTEIN KINASE-LIKE PROTEIN-RELATED (1 of 7)	GO:0006468 - protein phosphorylation;GO:0005524 - ATP binding;GO:0004672 - protein kinase activity
Lus10005808.g.BGIv1.0	6064.41	2.3324	0.0399313	58.4104	0	0	up	PF01263 - Aldose 1-epimerase (Aldose_epim) (1 of 28)	GO:0016853 - isomerase activity;GO:0005975 - carbohydrate metabolic process
Lus10029496.g.BGIv1.0	54.8502	2.33201	0.345173	6.75606	1.41791e-11	7.11903e-11	up	?
Lus10029441.g.BGIv1.0	292.909	2.33198	0.157413	14.8145	1.18119e-49	1.83185e-48	up	PTHR10168:SF81 - MONOTHIOL GLUTAREDOXIN-S1-RELATED (1 of 4)	GO:0045454 - cell redox homeostasis;GO:0015035 - protein disulfide oxidoreductase activity;GO:0009055 - electron transfer activity
Lus10014528.g.BGIv1.0	12.5925	2.33118	0.750908	3.10448	0.00190615	0.00431106	up	PTHR31920:SF18 - B3 DOMAIN-CONTAINING PROTEIN REM19-RELATED (1 of 10)	GO:0003677 - DNA binding
Lus10001273.g.BGIv1.0	414.896	2.33114	0.12623	18.4673	3.78292e-76	8.20856e-75	up	PTHR11351 - ACYL-COA DESATURASE (1 of 12)	GO:0046983 - protein dimerization activity;GO:0003677 - DNA binding
Lus10014872.g.BGIv1.0	345.896	2.33108	0.138906	16.7817	3.31991e-63	6.20692e-62	up	PTHR31250:SF13 - CALMODULIN-BINDING PROTEIN (1 of 2)	GO:0005516 - calmodulin binding
Lus10002783.g.BGIv1.0	292.227	2.33095	0.162662	14.3301	1.42007e-46	2.07276e-45	up	PTHR10791//PTHR10791:SF23 - RAG1-ACTIVATING PROTEIN 1 // SUBFAMILY NOT NAMED (1 of 5)	GO:0016021 - integral component of membrane;GO:0005886 - plasma membrane;GO:0008643 - carbohydrate transport
Lus10036130.g.BGIv1.0	51.2356	2.33067	0.433841	5.37218	7.77899e-08	2.94251e-07	up	PF03195 - Protein of unknown function DUF260 (DUF260) (1 of 59)
Lus10012909.g.BGIv1.0	298.935	2.3298	0.182909	12.7375	3.65931e-37	4.47909e-36	up	PTHR23054:SF14 - PROTEIN Y45F10A.7, ISOFORM A (1 of 4)	GO:0045454 - cell redox homeostasis;GO:0015035 - protein disulfide oxidoreductase activity;GO:0009055 - electron transfer activity;GO:0035556 - intracellular signal transduction
Lus10027477.g.BGIv1.0	1389.41	2.32704	0.0678655	34.2891	1.1419e-257	7.75644e-256	up	6.2.1.8 - Oxalate--CoA ligase / Oxalyl-CoA synthetase (1 of 3)	GO:0008152 - metabolic process;GO:0003824 - catalytic activity
Lus10001907.g.BGIv1.0	368.054	2.32374	0.136997	16.962	1.56949e-64	2.97241e-63	up	?
Lus10016884.g.BGIv1.0	379.884	2.32362	0.126693	18.3406	3.92359e-75	8.40875e-74	up	PTHR22952//PTHR22952:SF154 - CAMP-RESPONSE ELEMENT BINDING PROTEIN-RELATED // SUBFAMILY NOT NAMED (1 of 2)	GO:0043565 - sequence-specific DNA binding;GO:0006355 - regulation of transcription, DNA-templated;GO:0003700 - DNA-binding transcription factor activity
Lus10014037.g.BGIv1.0	757.356	2.32357	0.106694	21.7778	3.76382e-105	1.08358e-103	up	PTHR27007:SF30 - L-TYPE LECTIN-DOMAIN CONTAINING RECEPTOR KINASE S.1 (1 of 2)	GO:0006468 - protein phosphorylation;GO:0005524 - ATP binding;GO:0004672 - protein kinase activity;GO:0030246 - carbohydrate binding
Lus10023629.g.BGIv1.0	852.789	2.31946	0.0930352	24.931	3.43554e-137	1.23951e-135	up	PF06376 - Protein of unknown function (DUF1070) (DUF1070) (1 of 7)
Lus10024201.g.BGIv1.0	625.673	2.31941	0.112959	20.5332	1.0866e-93	2.81498e-92	up	?
Lus10032944.g.BGIv1.0	366.643	2.31913	0.146493	15.831	1.90211e-56	3.26808e-55	up	PF00069//PF00954//PF01453//PF08276 - Protein kinase domain (Pkinase) // S-locus glycoprotein domain (S_locus_glycop) // D-mannose binding lectin (B_lectin) // PAN-like domain (PAN_2) (1 of 13)	GO:0048544 - recognition of pollen;GO:0006468 - protein phosphorylation;GO:0005524 - ATP binding;GO:0004672 - protein kinase activity
Lus10040195.g.BGIv1.0	1285.66	2.3188	0.076196	30.4321	2.06791e-203	1.09955e-201	up	PTHR34953:SF1 - ALPHA/BETA HYDROLASE RELATED PROTEIN (1 of 4)	GO:0016021 - integral component of membrane
Lus10035082.g.BGIv1.0	9276.76	2.31776	0.0322577	71.8512	0	0	up	PTHR35727:SF1 - CONSERVED PEPTIDE UPSTREAM OPEN READING FRAME 10-RELATED (1 of 2)
Lus10037893.g.BGIv1.0	30.2603	2.31416	0.477525	4.84616	1.25874e-06	4.27025e-06	up	?
Lus10015998.g.BGIv1.0	1990.83	2.31358	0.0652941	35.4333	5.25232e-275	3.80126e-273	up	K10526 - OPC-8:0 CoA ligase 1 (OPCL1) (1 of 4)	GO:0008152 - metabolic process;GO:0003824 - catalytic activity
Lus10010506.g.BGIv1.0	3385.09	2.31346	0.0480319	48.165	0	0	up	K18857 - alcohol dehydrogenase class-P (ADH1) (1 of 4)	GO:0055114 - oxidation-reduction process;GO:0016491 - oxidoreductase activity;GO:0008270 - zinc ion binding
Lus10004368.g.BGIv1.0	1157.55	2.31344	0.0784573	29.4867	4.26707e-191	2.13799e-189	up	PTHR31190:SF30 - ETHYLENE-RESPONSIVE TRANSCRIPTION FACTOR 15-RELATED (1 of 3)	GO:0006355 - regulation of transcription, DNA-templated;GO:0003700 - DNA-binding transcription factor activity
Lus10030902.g.BGIv1.0	15.9105	2.31298	0.667412	3.4656	0.000529053	0.00130682	up	K02575 - MFS transporter, NNP family, nitrate/nitrite transporter (NRT, narK, nrtP, nasA) (1 of 4)	GO:0055085 - transmembrane transport;GO:0016021 - integral component of membrane
Lus10015050.g.BGIv1.0	141.319	2.31255	0.226608	10.2051	1.88189e-24	1.66854e-23	up	PTHR27001:SF211 - PROTEIN KINASE FAMILY PROTEIN (1 of 9)
Lus10033108.g.BGIv1.0	407.564	2.31202	0.124296	18.6008	3.16259e-77	6.92429e-76	up	KOG0033 - Ca2+/calmodulin-dependent protein kinase, EF-Hand protein superfamily (1 of 1)	GO:0006468 - protein phosphorylation;GO:0004672 - protein kinase activity
Lus10027277.g.BGIv1.0	80.2903	2.31129	0.280505	8.23976	1.72557e-16	1.12698e-15	up	PTHR11206:SF75 - MATE EFFLUX FAMILY PROTEIN (1 of 2)	GO:0055085 - transmembrane transport;GO:0016020 - membrane;GO:0015297 - antiporter activity;GO:0015238 - xenobiotic transmembrane transporter activity;GO:0006855 - drug transmembrane transport
Lus10015566.g.BGIv1.0	8.20838	2.31124	0.951449	2.42917	0.0151332	0.0288794	up	PTHR19308//PTHR19308:SF12 - PHOSPHATIDYLCHOLINE TRANSFER PROTEIN // SUBFAMILY NOT NAMED (1 of 5)
Lus10008189.g.BGIv1.0	357.438	2.31087	0.131385	17.5885	3.01673e-69	6.0163e-68	up	PTHR23024:SF98 - GIBBERELLIN RECEPTOR GID1B (1 of 3)	GO:0016787 - hydrolase activity;GO:0008152 - metabolic process
Lus10024643.g.BGIv1.0	698.059	2.30855	0.0988803	23.3469	1.48023e-120	4.83374e-119	up	PTHR14499:SF11 - PROTEIN VM106R.1 (1 of 4)	GO:0051260 - protein homooligomerization
Lus10006179.g.BGIv1.0	10.7133	2.30835	0.803215	2.87389	0.00405446	0.00866428	up	PTHR31985:SF3 - ETHYLENE-RESPONSIVE TRANSCRIPTION FACTOR ERF019-RELATED (1 of 3)	GO:0006355 - regulation of transcription, DNA-templated;GO:0003700 - DNA-binding transcription factor activity
Lus10007841.g.BGIv1.0	44.5566	2.30731	0.455101	5.06989	3.98047e-07	1.42163e-06	up	PF00847 - AP2 domain (AP2) (1 of 230)	GO:0006355 - regulation of transcription, DNA-templated;GO:0003700 - DNA-binding transcription factor activity
Lus10041622.g.BGIv1.0	778.949	2.30721	0.0977337	23.6072	3.25412e-123	1.08498e-121	up	?
Lus10040179.g.BGIv1.0	1721.02	2.30316	0.0680894	33.8255	8.31164e-251	5.443e-249	up	PTHR24343//PTHR24343:SF168 - SERINE/THREONINE KINASE // SUBFAMILY NOT NAMED (1 of 4)	GO:0006468 - protein phosphorylation;GO:0005524 - ATP binding;GO:0004672 - protein kinase activity
Lus10033250.g.BGIv1.0	34.7014	2.30244	0.513948	4.4799	7.46771e-06	2.33392e-05	up	PTHR22814:SF136 - HEAVY-METAL-ASSOCIATED DOMAIN-CONTAINING PROTEIN-RELATED (1 of 3)	GO:0046872 - metal ion binding;GO:0030001 - metal ion transport
Lus10002855.g.BGIv1.0	33.0188	2.29945	0.477586	4.81473	1.47399e-06	4.96218e-06	up	PTHR31241:SF2 - DEHYDRATION-RESPONSIVE ELEMENT-BINDING PROTEIN 2A-RELATED (1 of 5)	GO:0006355 - regulation of transcription, DNA-templated;GO:0003700 - DNA-binding transcription factor activity
Lus10028643.g.BGIv1.0	654.819	2.29635	0.109746	20.9242	3.22405e-97	8.71114e-96	up	PTHR33133:SF5 - EXPRESSED PROTEIN (1 of 2)	GO:0016021 - integral component of membrane
Lus10005663.g.BGIv1.0	989.062	2.29526	0.0838118	27.3859	4.03584e-165	1.76301e-163	up	PTHR31642:SF9 - (Z)-3-HEXEN-1-OL ACETYLTRANSFERASE (1 of 13)	GO:0016747 - transferase activity, transferring acyl groups other than amino-acyl groups
Lus10003478.g.BGIv1.0	313.017	2.295	0.158918	14.4415	2.83798e-47	4.20293e-46	up	PF00560//PF07714//PF08263 - Leucine Rich Repeat (LRR_1) // Protein tyrosine kinase (Pkinase_Tyr) // Leucine rich repeat N-terminal domain (LRRNT_2) (1 of 10)	GO:0005515 - protein binding;GO:0006468 - protein phosphorylation;GO:0004672 - protein kinase activity
Lus10043269.g.BGIv1.0	72.3354	2.29424	0.313626	7.31519	2.57019e-13	1.4289e-12	up	?
Lus10032885.g.BGIv1.0	755.739	2.29382	0.0904677	25.3552	7.87685e-142	2.95593e-140	up	4.1.1.3 - Oxaloacetate decarboxylase / Oxaloacetate carboxy-lyase (1 of 4)	GO:0047443 - 4-hydroxy-4-methyl-2-oxoglutarate aldolase activity;GO:0046872 - metal ion binding;GO:0008948 - oxaloacetate decarboxylase activity;GO:0008428 - ribonuclease inhibitor activity;GO:0051252 - regulation of RNA metabolic process
Lus10038306.g.BGIv1.0	164.204	2.29297	0.214617	10.684	1.20961e-26	1.14098e-25	up	PTHR12565//PTHR12565:SF82 - STEROL REGULATORY ELEMENT-BINDING PROTEIN // SUBFAMILY NOT NAMED (1 of 2)	GO:0046983 - protein dimerization activity
Lus10019811.g.BGIv1.0	3760.5	2.29287	0.0472569	48.5192	0	0	up	PTHR11695:SF574 - CINNAMYL ALCOHOL DEHYDROGENASE 4-RELATED (1 of 5)	GO:0055114 - oxidation-reduction process;GO:0016491 - oxidoreductase activity;GO:0008270 - zinc ion binding
Lus10019190.g.BGIv1.0	36.8748	2.29225	0.440829	5.19986	1.99443e-07	7.30191e-07	up	?
Lus10024035.g.BGIv1.0	307.049	2.29052	0.150131	15.2568	1.48346e-52	2.39959e-51	up	K12356 - coniferyl-alcohol glucosyltransferase (UGT72E) (1 of 4)	GO:0016758 - transferase activity, transferring hexosyl groups;GO:0008152 - metabolic process
Lus10002596.g.BGIv1.0	460.914	2.28897	0.125551	18.2314	2.90817e-74	6.15661e-73	up	PF12609 - Wound-induced protein (DUF3774) (1 of 27)
Lus10011059.g.BGIv1.0	2858.56	2.28786	0.0483068	47.3611	0	0	up	?
Lus10001965.g.BGIv1.0	296.845	2.28785	0.158054	14.4751	1.7406e-47	2.59355e-46	up	1.3.3.8 - Tetrahydroberberine oxidase / THB oxidase (1 of 42)	GO:0055114 - oxidation-reduction process;GO:0050660 - flavin adenine dinucleotide binding;GO:0016491 - oxidoreductase activity
Lus10025254.g.BGIv1.0	5000.7	2.28708	0.0412918	55.3882	0	0	up	PTHR31087:SF11 - PROTEIN LURP-ONE-RELATED 1-RELATED (1 of 13)
Lus10008597.g.BGIv1.0	222.594	2.28659	0.177866	12.8557	7.99229e-38	9.90577e-37	up	PTHR27007:SF13 - L-TYPE LECTIN-DOMAIN CONTAINING RECEPTOR KINASE IV.1-RELATED (1 of 4)	GO:0006468 - protein phosphorylation;GO:0005524 - ATP binding;GO:0004672 - protein kinase activity;GO:0030246 - carbohydrate binding
Lus10028735.g.BGIv1.0	19693.4	2.28603	0.0332017	68.8527	0	0	up	PTHR31235:SF77 - PEROXIDASE 12 (1 of 2)	GO:0055114 - oxidation-reduction process;GO:0020037 - heme binding;GO:0006979 - response to oxidative stress;GO:0004601 - peroxidase activity
Lus10016858.g.BGIv1.0	32452.7	2.28439	0.0246799	92.5609	0	0	up	PTHR30620:SF50 - BETA-D-XYLOSIDASE 1 (1 of 1)	GO:0005975 - carbohydrate metabolic process;GO:0004553 - hydrolase activity, hydrolyzing O-glycosyl compounds
Lus10029949.g.BGIv1.0	52.6384	2.2842	0.346303	6.59596	4.22514e-11	2.0557e-10	up	PTHR14155 - RING FINGER DOMAIN-CONTAINING (1 of 164)	GO:0008270 - zinc ion binding;GO:0005515 - protein binding
Lus10037205.g.BGIv1.0	36.7425	2.28373	0.442226	5.16417	2.41512e-07	8.78391e-07	up	PTHR31429:SF1 - WRKY FAMILY TRANSCRIPTION FACTOR-RELATED (1 of 6)	GO:0043565 - sequence-specific DNA binding;GO:0006355 - regulation of transcription, DNA-templated;GO:0003700 - DNA-binding transcription factor activity
Lus10040924.g.BGIv1.0	407.694	2.28346	0.122278	18.6744	8.00225e-78	1.76369e-76	up	PTHR32246:SF20 - BON1-ASSOCIATED PROTEIN 1-RELATED (1 of 4)	GO:0005515 - protein binding
Lus10041615.g.BGIv1.0	530.621	2.28168	0.109992	20.7441	1.38703e-95	3.69024e-94	up	PTHR19375:SF229 - HEAT SHOCK 70 KDA PROTEIN 5 (1 of 4)	GO:0005737 - cytoplasm;GO:0005524 - ATP binding;GO:0016887 - ATPase activity;GO:0042623 - ATPase activity, coupled;GO:0031072 - heat shock protein binding;GO:0051787 - misfolded protein binding;GO:0044183 - protein folding chaperone;GO:0051082 - unfolded protein binding;GO:0034605 - cellular response to heat;GO:0034620 - cellular response to unfolded protein;GO:0051085 - chaperone cofactor-depend…
Lus10038608.g.BGIv1.0	71.6598	2.28075	0.32285	7.06442	1.61291e-12	8.55499e-12	up	PF13962 - Domain of unknown function (PGG) (1 of 38)	GO:0016021 - integral component of membrane
Lus10038554.g.BGIv1.0	1198.79	2.27934	0.077501	29.4105	4.03448e-190	2.01041e-188	up	PF00954//PF01453//PF07714//PF08276//PF11883 - S-locus glycoprotein domain (S_locus_glycop) // D-mannose binding lectin (B_lectin) // Protein tyrosine kinase (Pkinase_Tyr) // PAN-like domain (PAN_2) // Domain of unknown function (DUF3403) (DUF3403) (1 of 8)	GO:0004674 - protein serine/threonine kinase activity;GO:0048544 - recognition of pollen;GO:0006468 - protein phosphorylation;GO:0004672 - protein kinase activity
Lus10019728.g.BGIv1.0	14.0485	2.27744	0.722844	3.15067	0.00162894	0.00372686	up	PTHR13789:SF185 - FAD/NAD(P)-BINDING OXIDOREDUCTASE FAMILY PROTEIN (1 of 11)	GO:0071949 - FAD binding
Lus10010701.g.BGIv1.0	198.976	2.27594	0.180945	12.578	2.78878e-36	3.34727e-35	up	PTHR31907:SF1 - MLP-LIKE PROTEIN 423-RELATED (1 of 14)	GO:0009607 - response to biotic stimulus;GO:0006952 - defense response
Lus10025518.g.BGIv1.0	498.479	2.27569	0.113643	20.0249	3.34508e-89	8.19994e-88	up	PTHR16223:SF10 - TRANSCRIPTION FACTOR BHLH128-RELATED (1 of 2)	GO:0046983 - protein dimerization activity
Lus10013417.g.BGIv1.0	5648.96	2.27545	0.0355446	64.0166	0	0	up	2.4.1.13 - Sucrose synthase / Uridine diphosphoglucose-fructose glucosyltransferase (1 of 12)	GO:0016157 - sucrose synthase activity;GO:0005985 - sucrose metabolic process
Lus10024681.g.BGIv1.0	9.89402	2.27402	0.849238	2.67772	0.00741254	0.0150755	up	2.7.11.1 - Non-specific serine/threonine protein kinase / Threonine-specific protein kinase (1 of 1714)
Lus10028657.g.BGIv1.0	127.364	2.27367	0.24903	9.1301	6.84388e-20	5.15993e-19	up	PTHR10891//PTHR10891:SF530 - EF-HAND CALCIUM-BINDING DOMAIN CONTAINING PROTEIN // SUBFAMILY NOT NAMED (1 of 5)	GO:0005509 - calcium ion binding
Lus10028782.g.BGIv1.0	1064.7	2.27352	0.088667	25.6411	5.31043e-145	2.01985e-143	up	PF00954//PF01453//PF07714//PF08276 - S-locus glycoprotein domain (S_locus_glycop) // D-mannose binding lectin (B_lectin) // Protein tyrosine kinase (Pkinase_Tyr) // PAN-like domain (PAN_2) (1 of 37)	GO:0048544 - recognition of pollen;GO:0006468 - protein phosphorylation;GO:0004672 - protein kinase activity
Lus10008187.g.BGIv1.0	229.16	2.27071	0.179903	12.6219	1.60014e-36	1.93203e-35	up	PTHR27006:SF36 - LRR RECEPTOR-LIKE SERINE/THREONINE-PROTEIN KINASE RKF3-RELATED (1 of 9)	GO:0006468 - protein phosphorylation;GO:0005524 - ATP binding;GO:0004672 - protein kinase activity
Lus10019800.g.BGIv1.0	14.6616	2.27065	0.693011	3.2765	0.00105103	0.00247789	up	PTHR32227:SF49 - BETA-1,3-GLUCANASE 1-RELATED (1 of 13)	GO:0005975 - carbohydrate metabolic process;GO:0004553 - hydrolase activity, hydrolyzing O-glycosyl compounds
Lus10008916.g.BGIv1.0	11.3848	2.26825	0.757724	2.99351	0.00275792	0.00606194	up	PF08879//PF08880 - WRC (WRC) // QLQ (QLQ) (1 of 16)	GO:0006355 - regulation of transcription, DNA-templated;GO:0005634 - nucleus;GO:0005524 - ATP binding;GO:0032502 - developmental process;GO:0006351 - transcription, DNA-templated
Lus10019138.g.BGIv1.0	16.1904	2.26803	0.626622	3.61945	0.000295234	0.000756194	up	PTHR34132:SF1 - EMB (1 of 4)
Lus10025950.g.BGIv1.0	147.563	2.26768	0.207665	10.9199	9.26347e-28	9.03703e-27	up	?
Lus10035464.g.BGIv1.0	7650.1	2.26751	0.0328641	68.9964	0	0	up	4.1.1.19 - Arginine decarboxylase / L-arginine carboxy-lyase (1 of 4)	GO:0003824 - catalytic activity;GO:0008792 - arginine decarboxylase activity;GO:0008295 - spermidine biosynthetic process;GO:0006527 - arginine catabolic process
Lus10004537.g.BGIv1.0	92.6454	2.26733	0.273165	8.30022	1.03919e-16	6.86816e-16	up	PTHR31221:SF37 - WRKY TRANSCRIPTION FACTOR 71-RELATED (1 of 2)	GO:0043565 - sequence-specific DNA binding;GO:0006355 - regulation of transcription, DNA-templated;GO:0003700 - DNA-binding transcription factor activity
Lus10036715.g.BGIv1.0	593.027	2.26651	0.107993	20.9875	8.53289e-98	2.31927e-96	up	PTHR10264//PTHR10264:SF93 - BAND 7 PROTEIN-RELATED // SUBFAMILY NOT NAMED (1 of 2)	GO:0016020 - membrane
Lus10034407.g.BGIv1.0	39.7811	2.26517	0.396656	5.71066	1.12536e-08	4.57751e-08	up	PTHR14155:SF110 - RING/U-BOX DOMAIN-CONTAINING PROTEIN (1 of 3)	GO:0008270 - zinc ion binding;GO:0005515 - protein binding
Lus10038552.g.BGIv1.0	752.231	2.26438	0.114148	19.8372	1.42213e-87	3.43534e-86	up	PF00954//PF01453//PF07714//PF08276//PF11883 - S-locus glycoprotein domain (S_locus_glycop) // D-mannose binding lectin (B_lectin) // Protein tyrosine kinase (Pkinase_Tyr) // PAN-like domain (PAN_2) // Domain of unknown function (DUF3403) (DUF3403) (1 of 8)	GO:0004674 - protein serine/threonine kinase activity;GO:0048544 - recognition of pollen;GO:0006468 - protein phosphorylation;GO:0004672 - protein kinase activity
Lus10022877.g.BGIv1.0	604.198	2.26312	0.11074	20.4363	7.95951e-93	2.04027e-91	up	?	GO:0006396 - RNA processing
Lus10018501.g.BGIv1.0	32.3341	2.2631	0.493398	4.58675	4.50189e-06	1.43792e-05	up	4.2.3.27 - Isoprene synthase / ISPS (1 of 2)	GO:0016829 - lyase activity;GO:0010333 - terpene synthase activity;GO:0008152 - metabolic process;GO:0000287 - magnesium ion binding
Lus10019018.g.BGIv1.0	202.878	2.26211	0.205499	11.0079	3.5022e-28	3.46477e-27	up	PF13639//PF13947//PF14380 - Ring finger domain (zf-RING_2) // Wall-associated receptor kinase galacturonan-binding (GUB_WAK_bind) // Wall-associated receptor kinase C-terminal (WAK_assoc) (1 of 2)	GO:0030247 - polysaccharide binding;GO:0008270 - zinc ion binding;GO:0005515 - protein binding
Lus10002960.g.BGIv1.0	215.335	2.26158	0.181665	12.4492	1.41276e-35	1.67095e-34	up	KOG4629 - Predicted mechanosensitive ion channel (1 of 6)	GO:0055085 - transmembrane transport;GO:0016020 - membrane
Lus10019002.g.BGIv1.0	2337.75	2.26119	0.0580315	38.9649	0	0	up	PTHR10314:SF97 - BIFUNCTIONAL L-3-CYANOALANINE SYNTHASE/CYSTEINE SYNTHASE D1-RELATED (1 of 3)	GO:0004124 - cysteine synthase activity;GO:0006535 - cysteine biosynthetic process from serine
Lus10043096.g.BGIv1.0	81.0893	2.26029	0.273442	8.26605	1.38466e-16	9.07418e-16	up	?
Lus10008105.g.BGIv1.0	612.416	2.25927	0.104808	21.5563	4.62109e-103	1.30767e-101	up	PF00069//PF01476 - Protein kinase domain (Pkinase) // LysM domain (LysM) (1 of 8)	GO:0006468 - protein phosphorylation;GO:0005524 - ATP binding;GO:0004672 - protein kinase activity
Lus10001265.g.BGIv1.0	1785.5	2.25745	0.0656702	34.3756	5.84852e-259	3.98749e-257	up	K13424 - WRKY transcription factor 33 (WRKY33) (1 of 3)	GO:0043565 - sequence-specific DNA binding;GO:0006355 - regulation of transcription, DNA-templated;GO:0003700 - DNA-binding transcription factor activity
Lus10038026.g.BGIv1.0	171.661	2.25548	0.201603	11.1877	4.68183e-29	4.75562e-28	up	PTHR22595//PTHR22595:SF35 - CHITINASE-RELATED // SUBFAMILY NOT NAMED (1 of 2)	GO:0016998 - cell wall macromolecule catabolic process;GO:0006032 - chitin catabolic process;GO:0004568 - chitinase activity
Lus10000052.g.BGIv1.0	152.103	2.25463	0.204306	11.0355	2.57549e-28	2.55838e-27	up	PTHR24221:SF205 - ABC TRANSPORTER B FAMILY MEMBER 11-RELATED (1 of 13)	GO:0016887 - ATPase activity;GO:0005524 - ATP binding
Lus10041679.g.BGIv1.0	528.501	2.25407	0.114608	19.6676	4.08684e-86	9.72416e-85	up	PF00954//PF07714//PF08276 - S-locus glycoprotein domain (S_locus_glycop) // Protein tyrosine kinase (Pkinase_Tyr) // PAN-like domain (PAN_2) (1 of 5)	GO:0048544 - recognition of pollen;GO:0006468 - protein phosphorylation;GO:0004672 - protein kinase activity
Lus10037436.g.BGIv1.0	147.55	2.25388	0.208611	10.8043	3.2862e-27	3.15524e-26	up	PF06376 - Protein of unknown function (DUF1070) (DUF1070) (1 of 7)
Lus10034404.g.BGIv1.0	1055.08	2.2531	0.0767214	29.3674	1.43459e-189	7.12917e-188	up	PTHR24092:SF41 - PHOSPHOLIPID-TRANSPORTING ATPASE 10-RELATED (1 of 6)	GO:0016021 - integral component of membrane;GO:0015914 - phospholipid transport;GO:0005524 - ATP binding;GO:0004012 - ATPase-coupled intramembrane lipid transporter activity;GO:0000287 - magnesium ion binding
Lus10021499.g.BGIv1.0	127.778	2.25203	0.26936	8.36064	6.23766e-17	4.17171e-16	up	?
Lus10015729.g.BGIv1.0	412.729	2.25187	0.124745	18.0518	7.63127e-73	1.59062e-71	up	PF00560//PF07714//PF08263//PF12874//PF13855 - Leucine Rich Repeat (LRR_1) // Protein tyrosine kinase (Pkinase_Tyr) // Leucine rich repeat N-terminal domain (LRRNT_2) // Zinc-finger of C2H2 type (zf-met) // Leucine rich repeat (LRR_8) (1 of 1)	GO:0005515 - protein binding;GO:0006468 - protein phosphorylation;GO:0004672 - protein kinase activity
Lus10036735.g.BGIv1.0	1635.5	2.25147	0.0662786	33.9697	6.23583e-253	4.1356e-251	up	PTHR24413:SF138 - F-BOX/KELCH-REPEAT PROTEIN SKIP11 (1 of 4)	GO:0005515 - protein binding
Lus10033286.g.BGIv1.0	23.4343	2.25077	0.551629	4.08023	4.49915e-05	0.000127856	up	PF06749 - Protein of unknown function (DUF1218) (DUF1218) (1 of 24)	GO:0005886 - plasma membrane;GO:0009808 - lignin metabolic process
Lus10029802.g.BGIv1.0	280.408	2.24972	0.155689	14.4501	2.50392e-47	3.71574e-46	up	PF00069//PF00954//PF01453//PF08276 - Protein kinase domain (Pkinase) // S-locus glycoprotein domain (S_locus_glycop) // D-mannose binding lectin (B_lectin) // PAN-like domain (PAN_2) (1 of 13)	GO:0048544 - recognition of pollen;GO:0006468 - protein phosphorylation;GO:0005524 - ATP binding;GO:0004672 - protein kinase activity
Lus10035301.g.BGIv1.0	490.516	2.24916	0.113914	19.7444	8.96532e-87	2.1472e-85	up	PTHR27001:SF12 - CHITIN ELICITOR RECEPTOR KINASE 1 (1 of 3)	GO:0006468 - protein phosphorylation;GO:0004672 - protein kinase activity
Lus10022343.g.BGIv1.0	87.4206	2.24699	0.308719	7.27841	3.37773e-13	1.86733e-12	up	PTHR10891//PTHR10891:SF621 - EF-HAND CALCIUM-BINDING DOMAIN CONTAINING PROTEIN // SUBFAMILY NOT NAMED (1 of 2)	GO:0005509 - calcium ion binding
Lus10035930.g.BGIv1.0	124.795	2.24674	0.270893	8.29381	1.09675e-16	7.23679e-16	up	PTHR18763//PTHR18763:SF3 - WD-REPEAT PROTEIN 18 // SUBFAMILY NOT NAMED (1 of 2)	GO:0005656 - nuclear pre-replicative complex;GO:0097344 - Rix1 complex;GO:0030174 - regulation of DNA-dependent DNA replication initiation;GO:0006364 - rRNA processing
Lus10038283.g.BGIv1.0	1698.35	2.2466	0.067618	33.2249	4.71175e-242	3.00465e-240	up	PTHR10696//PTHR10696:SF21 - GAMMA-BUTYROBETAINE HYDROXYLASE-RELATED // SUBFAMILY NOT NAMED (1 of 9)	GO:0055114 - oxidation-reduction process;GO:0016491 - oxidoreductase activity
Lus10042316.g.BGIv1.0	2176.3	2.24588	0.0579899	38.7288	0	0	up	PTHR31964:SF26 - SUGAR UTILIZATION REGULATORY PROTEIN IMP2 (1 of 3)	GO:0006950 - response to stress
Lus10003512.g.BGIv1.0	11.2733	2.24565	0.739099	3.03836	0.0023787	0.00529284	up	PTHR31444:SF2 - GLUCURONOXYLAN 4-O-METHYLTRANSFERASE 2-RELATED (1 of 6)
Lus10041748.g.BGIv1.0	676.473	2.24478	0.0975733	23.006	4.05519e-117	1.29411e-115	up	PTHR23500:SF43 - SUGAR TRANSPORTER ERD6-LIKE 4-RELATED (1 of 4)	GO:0055085 - transmembrane transport;GO:0016021 - integral component of membrane
Lus10038983.g.BGIv1.0	37.3508	2.24464	0.457553	4.90575	9.30695e-07	3.20023e-06	up	K13457 - disease resistance protein RPM1 (RPM1, RPS3) (1 of 9)	GO:0043531 - ADP binding
Lus10007345.g.BGIv1.0	1188.91	2.24356	0.082666	27.14	3.32035e-162	1.42152e-160	up	PTHR10210:SF34 - RIBOSE-PHOSPHATE PYROPHOSPHOKINASE 4 (1 of 4)	GO:0009116 - nucleoside metabolic process
Lus10024087.g.BGIv1.0	2383.59	2.24351	0.0622479	36.0416	1.87041e-284	1.41545e-282	up	PTHR23024//PTHR23024:SF135 - MEMBER OF 'GDXG' FAMILY OF LIPOLYTIC ENZYMES // SUBFAMILY NOT NAMED (1 of 2)	GO:0016787 - hydrolase activity
Lus10013150.g.BGIv1.0	3954.57	2.24321	0.0464021	48.3429	0	0	up	1.14.13.21 - Flavonoid 3'-monooxygenase / Flavonoid 3'-hydroxylase (1 of 14)	GO:0055114 - oxidation-reduction process;GO:0020037 - heme binding;GO:0016705 - oxidoreductase activity, acting on paired donors, with incorporation or reduction of molecular oxygen;GO:0005506 - iron ion binding
Lus10009037.g.BGIv1.0	32.8088	2.24152	0.503161	4.45489	8.39375e-06	2.60748e-05	up	PTHR10641:SF581 - MYB TRANSCRIPTION FACTOR (1 of 2)	GO:0005634 - nucleus;GO:0003824 - catalytic activity;GO:0043565 - sequence-specific DNA binding
Lus10035841.g.BGIv1.0	515.465	2.23868	0.115956	19.3064	4.74744e-83	1.09878e-81	up	PF03106 - WRKY DNA -binding domain (WRKY) (1 of 108)	GO:0043565 - sequence-specific DNA binding;GO:0006355 - regulation of transcription, DNA-templated;GO:0003700 - DNA-binding transcription factor activity
Lus10030611.g.BGIv1.0	649.244	2.23826	0.0989487	22.6204	2.72689e-113	8.42931e-112	up	2.4.2.30 - NAD(+) ADP-ribosyltransferase / Poly(ADP-ribose)polymerase (1 of 14)	GO:0003950 - NAD+ ADP-ribosyltransferase activity
Lus10011310.g.BGIv1.0	2889.55	2.23775	0.0503133	44.4764	0	0	up	K03527 - 4-hydroxy-3-methylbut-2-enyl diphosphate reductase (ispH, lytB) (1 of 3)	GO:0051745 - 4-hydroxy-3-methylbut-2-en-1-yl diphosphate reductase activity;GO:0050992 - dimethylallyl diphosphate biosynthetic process;GO:0046872 - metal ion binding;GO:0019288 - isopentenyl diphosphate biosynthetic process, methylerythritol 4-phosphate pathway
Lus10019892.g.BGIv1.0	462.92	2.23753	0.115657	19.3462	2.19275e-83	5.08797e-82	up	PF07816 - Protein of unknown function (DUF1645) (DUF1645) (1 of 18)
Lus10013526.g.BGIv1.0	1512.18	2.23504	0.0720998	30.9993	5.51517e-211	3.08073e-209	up	PTHR31250:SF13 - CALMODULIN-BINDING PROTEIN (1 of 2)	GO:0005516 - calmodulin binding
Lus10009780.g.BGIv1.0	61.6061	2.23389	0.322221	6.93278	4.1266e-12	2.14296e-11	up	PTHR10641//PTHR10641:SF668 - MYB-LIKE DNA-BINDING PROTEIN MYB // SUBFAMILY NOT NAMED (1 of 1)	GO:0005634 - nucleus;GO:0003677 - DNA binding
Lus10000475.g.BGIv1.0	26.3888	2.23369	0.524914	4.25534	2.08734e-05	6.18151e-05	up	KOG1003//KOG4083 - Actin filament-coating protein tropomyosin // Head-elevated expression protein (1 of 1)
Lus10009731.g.BGIv1.0	41.7282	2.23342	0.404866	5.51643	3.45946e-08	1.34988e-07	up	?
Lus10005674.g.BGIv1.0	539.785	2.23048	0.115126	19.3742	1.27467e-83	2.96335e-82	up	1.1.1.179 - D-xylose 1-dehydrogenase (NADP(+)) / D-xylose-NADP dehydrogenase (1 of 4)	GO:0016491 - oxidoreductase activity
Lus10035922.g.BGIv1.0	46.5198	2.22778	0.425762	5.23245	1.67282e-07	6.16153e-07	up	PTHR33109:SF3 - EPIDERMAL PATTERNING FACTOR-LIKE PROTEIN 1 (1 of 2)
Lus10017249.g.BGIv1.0	271.588	2.22657	0.161777	13.7632	4.24147e-43	5.85143e-42	up	PTHR10869:SF78 - 2-OXOGLUTARATE (2OG) AND FE(II)-DEPENDENT OXYGENASE SUPERFAMILY PROTEIN (1 of 2)	GO:0055114 - oxidation-reduction process;GO:0016491 - oxidoreductase activity
Lus10015188.g.BGIv1.0	791.227	2.22589	0.0906293	24.5604	3.34867e-133	1.18244e-131	up	PTHR24089:SF282 - PEROXISOMAL ADENINE NUCLEOTIDE CARRIER 1-RELATED (1 of 4)	GO:0005779 - integral component of peroxisomal membrane;GO:0015217 - ADP transmembrane transporter activity;GO:0005347 - ATP transmembrane transporter activity;GO:0015866 - ADP transport;GO:0015867 - ATP transport;GO:0006635 - fatty acid beta-oxidation;GO:0007031 - peroxisome organization
Lus10018469.g.BGIv1.0	31.1446	2.2236	0.465903	4.77266	1.81812e-06	6.0542e-06	up	PTHR31719:SF9 - ATNAC2-RELATED (1 of 6)	GO:0006355 - regulation of transcription, DNA-templated;GO:0003677 - DNA binding
Lus10017954.g.BGIv1.0	20.4616	2.22174	0.602612	3.68685	0.000227051	0.000590805	up	?
Lus10039781.g.BGIv1.0	21.3322	2.22024	0.545679	4.06876	4.72637e-05	0.000133944	up	?
Lus10006401.g.BGIv1.0	2051.3	2.21998	0.0671656	33.0523	1.44115e-239	9.06337e-238	up	?
Lus10031804.g.BGIv1.0	191.008	2.21974	0.185397	11.9729	4.92668e-33	5.50906e-32	up	2.7.11.1 - Non-specific serine/threonine protein kinase / Threonine-specific protein kinase (1 of 1714)	GO:0006468 - protein phosphorylation;GO:0005524 - ATP binding;GO:0004672 - protein kinase activity
Lus10034726.g.BGIv1.0	213.524	2.21972	0.196171	11.3152	1.10314e-29	1.13924e-28	up	PTHR24056:SF228 - CYCLIN-DEPENDENT KINASE-LIKE PROTEIN-RELATED (1 of 3)	GO:0006468 - protein phosphorylation;GO:0005524 - ATP binding;GO:0004672 - protein kinase activity
Lus10020628.g.BGIv1.0	57.6079	2.21922	0.362442	6.12296	9.1855e-10	4.06565e-09	up	PTHR31852:SF7 - LATE EMBRYOGENESIS ABUNDANT HYDROXYPROLINE-RICH GLYCOPROTEIN (1 of 2)	GO:0009269 - response to desiccation
Lus10004886.g.BGIv1.0	513.881	2.21778	0.123529	17.9535	4.50259e-72	9.28413e-71	up	PTHR11362:SF13 - PROTEIN TERMINAL FLOWER 1 (1 of 8)	GO:0009910 - negative regulation of flower development;GO:0003712 - transcription coregulator activity
Lus10042731.g.BGIv1.0	215.001	2.21764	0.172979	12.8203	1.26213e-37	1.55637e-36	up	PTHR31719:SF16 - NAC DOMAIN-CONTAINING PROTEIN 2 (1 of 7)	GO:0006355 - regulation of transcription, DNA-templated;GO:0003677 - DNA binding
Lus10029207.g.BGIv1.0	302.788	2.2175	0.146412	15.1456	8.09738e-52	1.29943e-50	up	3.4.24.7 - Interstitial collagenase / Vertebrate collagenase (1 of 3)	GO:0031012 - extracellular matrix;GO:0008270 - zinc ion binding;GO:0006508 - proteolysis;GO:0004222 - metalloendopeptidase activity
Lus10032848.g.BGIv1.0	251.707	2.21571	0.156815	14.1294	2.50233e-45	3.58786e-44	up	PTHR26374:SF208 - ZINC FINGER PROTEIN AZF3-RELATED (1 of 5)	GO:0003676 - nucleic acid binding;GO:0010200 - response to chitin
Lus10014398.g.BGIv1.0	127.663	2.21406	0.239101	9.25992	2.04587e-20	1.58004e-19	up	PTHR10209:SF152 - 1-AMINOCYCLOPROPANE-1-CARBOXYLATE OXIDASE-RELATED (1 of 2)	GO:0055114 - oxidation-reduction process;GO:0016491 - oxidoreductase activity
Lus10019840.g.BGIv1.0	97.4637	2.21335	0.257985	8.57936	9.53988e-18	6.62182e-17	up	PF06974 - Protein of unknown function (DUF1298) (DUF1298) (1 of 14)	GO:0004144 - diacylglycerol O-acyltransferase activity
Lus10038553.g.BGIv1.0	172.183	2.21178	0.246767	8.96302	3.15917e-19	2.32186e-18	up	PF00954//PF01453//PF07714//PF08276 - S-locus glycoprotein domain (S_locus_glycop) // D-mannose binding lectin (B_lectin) // Protein tyrosine kinase (Pkinase_Tyr) // PAN-like domain (PAN_2) (1 of 37)	GO:0048544 - recognition of pollen;GO:0006468 - protein phosphorylation;GO:0004672 - protein kinase activity
Lus10028561.g.BGIv1.0	104.791	2.21022	0.242319	9.12112	7.43537e-20	5.59432e-19	up	PTHR11785//PTHR11785:SF370 - AMINO ACID TRANSPORTER // SUBFAMILY NOT NAMED (1 of 3)	GO:0055085 - transmembrane transport;GO:0016020 - membrane;GO:0006810 - transport;GO:0015171 - amino acid transmembrane transporter activity;GO:0003333 - amino acid transmembrane transport
Lus10032277.g.BGIv1.0	699.201	2.21015	0.106632	20.727	1.97871e-95	5.26059e-94	up	PTHR14499:SF11 - PROTEIN VM106R.1 (1 of 4)	GO:0051260 - protein homooligomerization
Lus10042216.g.BGIv1.0	257.434	2.2094	0.156841	14.0869	4.57412e-45	6.53017e-44	up	PTHR19317//PTHR19317:SF15 - PRENYLATED RAB ACCEPTOR 1-RELATED // SUBFAMILY NOT NAMED (1 of 4)	GO:0016021 - integral component of membrane
Lus10030283.g.BGIv1.0	4333.24	2.20912	0.0478432	46.1742	0	0	up	K00615 - transketolase (E2.2.1.1, tktA, tktB) (1 of 3)	GO:0008152 - metabolic process;GO:0003824 - catalytic activity
Lus10033969.g.BGIv1.0	1383.68	2.20887	0.0708	31.1987	1.11024e-213	6.26891e-212	up	K10144 - RING finger and CHY zinc finger domain-containing protein 1 (RCHY1, PIRH2) (1 of 3)	GO:0008270 - zinc ion binding;GO:0016567 - protein ubiquitination
Lus10017210.g.BGIv1.0	508.605	2.2066	0.115093	19.1722	6.31608e-82	1.44896e-80	up	?
Lus10014920.g.BGIv1.0	1575.56	2.20607	0.0676054	32.6315	1.46635e-233	9.05019e-232	up	PTHR24056:SF181 - PLASTID-LIPID-ASSOCIATED PROTEIN 14, CHLOROPLASTIC-RELATED (1 of 2)
Lus10028294.g.BGIv1.0	385.505	2.20582	0.129717	17.0048	7.56123e-65	1.43648e-63	up	1.1.1.34 - Hydroxymethylglutaryl-CoA reductase (NADPH) / HMG-CoA reductase (1 of 3)	GO:0016021 - integral component of membrane
Lus10007960.g.BGIv1.0	99.4512	2.20535	0.280682	7.85712	3.93075e-15	2.40325e-14	up	PF14009 - Domain of unknown function (DUF4228) (DUF4228) (1 of 47)
Lus10030765.g.BGIv1.0	11.8968	2.20479	0.820422	2.68739	0.00720128	0.0146803	up	2.7.11.1 - Non-specific serine/threonine protein kinase / Threonine-specific protein kinase (1 of 1714)
Lus10033661.g.BGIv1.0	4216.63	2.20358	0.0482985	45.6242	0	0	up	K00815 - tyrosine aminotransferase (TAT) (1 of 9)	GO:0016829 - lyase activity;GO:0006520 - cellular amino acid metabolic process
Lus10006337.g.BGIv1.0	118.926	2.20264	0.240619	9.15406	5.48336e-20	4.15391e-19	up	K15277 - solute carrier family 35 (adenosine 3'-phospho 5'-phosphosulfate transporter), member B3 (SLC35B3, PAPST2) (1 of 3)	GO:0055085 - transmembrane transport
Lus10006058.g.BGIv1.0	264.468	2.20203	0.174382	12.6276	1.48719e-36	1.79685e-35	up	PF07343 - Protein of unknown function (DUF1475) (DUF1475) (1 of 2)
Lus10039698.g.BGIv1.0	305.085	2.20194	0.146474	15.0329	4.46973e-51	7.08244e-50	up	PF01657 - Salt stress response/antifungal (Stress-antifung) (1 of 114)
Lus10002496.g.BGIv1.0	7.11445	2.20122	0.951774	2.31276	0.0207358	0.0383667	up	PTHR12042:SF18 - ALPHA 1,4-GLYCOSYLTRANSFERASE-LIKE PROTEIN (1 of 8)	GO:0016021 - integral component of membrane
Lus10002945.g.BGIv1.0	271.012	2.20064	0.15002	14.669	1.01811e-48	1.54995e-47	up	PF13191//PF13855 - AAA ATPase domain (AAA_16) // Leucine rich repeat (LRR_8) (1 of 1)	GO:0005515 - protein binding
Lus10009714.g.BGIv1.0	733.526	2.19883	0.0995123	22.0961	3.44907e-108	1.01622e-106	up	PTHR23500:SF14 - SUGAR TRANSPORT PROTEIN 14 (1 of 2)	GO:0055085 - transmembrane transport;GO:0022857 - transmembrane transporter activity;GO:0016021 - integral component of membrane
Lus10033406.g.BGIv1.0	1681.13	2.19868	0.0662143	33.2055	8.98107e-242	5.7072e-240	up	K14802 - phospholipid-transporting ATPase [EC:3.6.3.1] (DRS2, ATP8A) (1 of 9)	GO:0046872 - metal ion binding;GO:0000166 - nucleotide binding;GO:0016021 - integral component of membrane;GO:0015914 - phospholipid transport;GO:0005524 - ATP binding;GO:0004012 - ATPase-coupled intramembrane lipid transporter activity;GO:0000287 - magnesium ion binding
Lus10026346.g.BGIv1.0	1988.4	2.19798	0.0575454	38.1956	0	0	up	PTHR31964:SF26 - SUGAR UTILIZATION REGULATORY PROTEIN IMP2 (1 of 3)	GO:0006950 - response to stress
Lus10010187.g.BGIv1.0	1939.68	2.19778	0.0602036	36.5058	8.98034e-292	6.96951e-290	up	K01899 - succinyl-CoA synthetase alpha subunit (LSC1) (1 of 3)	GO:0008152 - metabolic process;GO:0003824 - catalytic activity;GO:0048037 - cofactor binding
Lus10033336.g.BGIv1.0	64.9109	2.19671	0.303066	7.2483	4.22049e-13	2.31707e-12	up	KOG0253 - Synaptic vesicle transporter SV2 (major facilitator superfamily) (1 of 8)	GO:0055085 - transmembrane transport;GO:0016021 - integral component of membrane
Lus10009656.g.BGIv1.0	314.878	2.19545	0.160809	13.6526	1.94894e-42	2.65259e-41	up	PTHR23500:SF30 - SUGAR TRANSPORT PROTEIN 3 (1 of 1)	GO:0055085 - transmembrane transport;GO:0016021 - integral component of membrane
Lus10035059.g.BGIv1.0	617.938	2.19466	0.106272	20.6513	9.49333e-95	2.4948e-93	up	PTHR31140:SF3 - AP2/ERF AND B3 DOMAIN-CONTAINING TRANSCRIPTION REPRESSOR RAV2-RELATED (1 of 4)	GO:0006355 - regulation of transcription, DNA-templated;GO:0003700 - DNA-binding transcription factor activity
Lus10013252.g.BGIv1.0	4093.47	2.19289	0.0446441	49.1194	0	0	up	PF00069//PF00954 - Protein kinase domain (Pkinase) // S-locus glycoprotein domain (S_locus_glycop) (1 of 1)	GO:0048544 - recognition of pollen;GO:0006468 - protein phosphorylation;GO:0005524 - ATP binding;GO:0004672 - protein kinase activity
Lus10017740.g.BGIv1.0	90.9061	2.1928	0.280224	7.82516	5.07025e-15	3.08083e-14	up	PTHR32227:SF132 - BETA-1,3-GLUCANASE-LIKE PROTEIN (1 of 2)	GO:0005975 - carbohydrate metabolic process;GO:0004553 - hydrolase activity, hydrolyzing O-glycosyl compounds
Lus10037476.g.BGIv1.0	1659.09	2.19241	0.0650042	33.7272	2.30939e-249	1.50424e-247	up	PTHR21091:SF16 - SIROHEME SYNTHASE (1 of 4)	GO:0008168 - methyltransferase activity;GO:0008152 - metabolic process
Lus10034619.g.BGIv1.0	5731.38	2.19114	0.0374976	58.434	0	0	up	PTHR11627:SF8 - FRUCTOSE-BISPHOSPHATE ALDOLASE 3, CHLOROPLASTIC-RELATED (1 of 4)	GO:0006096 - glycolytic process;GO:0004332 - fructose-bisphosphate aldolase activity
Lus10008773.g.BGIv1.0	12.5024	2.18956	0.801318	2.73245	0.00628646	0.0129705	up	?
Lus10018108.g.BGIv1.0	80.7882	2.1881	0.313732	6.97443	3.07108e-12	1.60649e-11	up	K06268 - serine/threonine-protein phosphatase 2B regulatory subunit (PPP3R, CNB) (1 of 11)	GO:0005509 - calcium ion binding
Lus10012946.g.BGIv1.0	766.876	2.1881	0.0959841	22.7964	4.97299e-115	1.5624e-113	up	K00844 - hexokinase (HK) (1 of 9)	GO:0016773 - phosphotransferase activity, alcohol group as acceptor;GO:0005975 - carbohydrate metabolic process;GO:0005524 - ATP binding;GO:0046835 - carbohydrate phosphorylation;GO:0005536 - glucose binding;GO:0004396 - hexokinase activity;GO:0001678 - cellular glucose homeostasis
Lus10024237.g.BGIv1.0	1107.27	2.18789	0.0771422	28.3618	5.99238e-177	2.78798e-175	up	K01772 - ferrochelatase (hemH, FECH) (1 of 5)	GO:0006783 - heme biosynthetic process;GO:0004325 - ferrochelatase activity
Lus10004382.g.BGIv1.0	792.922	2.18719	0.103757	21.08	1.21305e-98	3.32436e-97	up	PTHR24343//PTHR24343:SF168 - SERINE/THREONINE KINASE // SUBFAMILY NOT NAMED (1 of 4)	GO:0006468 - protein phosphorylation;GO:0005524 - ATP binding;GO:0004672 - protein kinase activity
Lus10008214.g.BGIv1.0	575.432	2.18713	0.112629	19.4189	5.34338e-84	1.24699e-82	up	PTHR31190:SF27 - ETHYLENE-RESPONSIVE TRANSCRIPTION FACTOR CRF1-RELATED (1 of 3)	GO:0006355 - regulation of transcription, DNA-templated;GO:0003700 - DNA-binding transcription factor activity
Lus10025164.g.BGIv1.0	13.8703	2.1861	0.732783	2.98329	0.0028517	0.00624399	up	?
Lus10019262.g.BGIv1.0	1071.07	2.18573	0.078029	28.0117	1.16985e-172	5.314e-171	up	K14682 - amino-acid N-acetyltransferase (argAB) (1 of 2)	GO:0008080 - N-acetyltransferase activity
Lus10021023.g.BGIv1.0	773.419	2.1852	0.0963796	22.6728	8.31183e-114	2.58027e-112	up	PF00010//PF08477 - Helix-loop-helix DNA-binding domain (HLH) // Ras of Complex, Roc, domain of DAPkinase (Roc) (1 of 1)	GO:0046983 - protein dimerization activity;GO:0007264 - small GTPase mediated signal transduction;GO:0005525 - GTP binding
Lus10025468.g.BGIv1.0	156.487	2.18449	0.207215	10.5422	5.52027e-26	5.11319e-25	up	2.7.11.1 - Non-specific serine/threonine protein kinase / Threonine-specific protein kinase (1 of 1714)	GO:0006468 - protein phosphorylation;GO:0005524 - ATP binding;GO:0004672 - protein kinase activity
Lus10018623.g.BGIv1.0	130.088	2.18215	0.249615	8.74208	2.28861e-18	1.63332e-17	up	PF00847 - AP2 domain (AP2) (1 of 230)	GO:0006355 - regulation of transcription, DNA-templated;GO:0003700 - DNA-binding transcription factor activity
Lus10006701.g.BGIv1.0	94.7938	2.18125	0.36621	5.95628	2.58037e-09	1.10653e-08	up	PTHR31964:SF16 - ADENINE NUCLEOTIDE ALPHA HYDROLASES-LIKE PROTEIN (1 of 3)	GO:0006950 - response to stress
Lus10035929.g.BGIv1.0	1226.63	2.18114	0.074384	29.3227	5.32744e-189	2.63668e-187	up	4.1.99.12 - 3,4-dihydroxy-2-butanone-4-phosphate synthase / L-3,4-dihydroxybutan-2-one-4-phosphate synthase (1 of 4)	GO:0009231 - riboflavin biosynthetic process;GO:0003935 - GTP cyclohydrolase II activity;GO:0008686 - 3,4-dihydroxy-2-butanone-4-phosphate synthase activity
Lus10016325.g.BGIv1.0	110.851	2.1785	0.262236	8.30742	9.78047e-17	6.47112e-16	up	PF00560//PF13855 - Leucine Rich Repeat (LRR_1) // Leucine rich repeat (LRR_8) (1 of 29)	GO:0005515 - protein binding
Lus10015997.g.BGIv1.0	83.5093	2.17758	0.287297	7.57953	3.4681e-14	2.02371e-13	up	PTHR22950//PTHR22950:SF267 - AMINO ACID TRANSPORTER // SUBFAMILY NOT NAMED (1 of 2)	GO:0016021 - integral component of membrane
Lus10030878.g.BGIv1.0	397.813	2.17752	0.126918	17.1569	5.58171e-66	1.07553e-64	up	PTHR32263:SF8 - INACTIVE POLY [ADP-RIBOSE] POLYMERASE SRO2-RELATED (1 of 3)
Lus10036363.g.BGIv1.0	1372.37	2.17697	0.0685232	31.7699	1.68917e-221	9.98608e-220	up	PF00069//PF04564 - Protein kinase domain (Pkinase) // U-box domain (U-box) (1 of 3)	GO:0016567 - protein ubiquitination;GO:0004842 - ubiquitin-protein transferase activity;GO:0006468 - protein phosphorylation;GO:0005524 - ATP binding;GO:0004672 - protein kinase activity
Lus10019704.g.BGIv1.0	394.573	2.17658	0.152965	14.2292	6.03341e-46	8.72274e-45	up	?
Lus10029849.g.BGIv1.0	998.031	2.17624	0.083623	26.0244	2.62089e-149	1.03239e-147	up	PF00072//PF00582//PF02518 - Response regulator receiver domain (Response_reg) // Universal stress protein family (Usp) // Histidine kinase-, DNA gyrase B-, and HSP90-like ATPase (HATPase_c) (1 of 1)	GO:0000160 - phosphorelay signal transduction system;GO:0006950 - response to stress
Lus10003499.g.BGIv1.0	91.5179	2.17618	0.26884	8.0947	5.74045e-16	3.65489e-15	up	PTHR31042:SF24 - CORE-2/I-BRANCHING BETA-1,6-N-ACETYLGLUCOSAMINYLTRANSFERASE FAMILY PROTEIN (1 of 5)	GO:0016020 - membrane;GO:0008375 - acetylglucosaminyltransferase activity
Lus10042339.g.BGIv1.0	890.57	2.17564	0.0866928	25.0959	5.50992e-139	2.01585e-137	up	PTHR23500:SF109 - POLYOL TRANSPORTER 5 (1 of 9)	GO:0055085 - transmembrane transport;GO:0022857 - transmembrane transporter activity;GO:0016021 - integral component of membrane
Lus10025755.g.BGIv1.0	5234.14	2.1748	0.0377725	57.5763	0	0	up	PF00067//PF03219 - Cytochrome P450 (p450) // TLC ATP/ADP transporter (TLC) (1 of 1)	GO:0055114 - oxidation-reduction process;GO:0020037 - heme binding;GO:0016705 - oxidoreductase activity, acting on paired donors, with incorporation or reduction of molecular oxygen;GO:0005506 - iron ion binding;GO:0016021 - integral component of membrane;GO:0006810 - transport;GO:0005524 - ATP binding;GO:0005471 - ATP:ADP antiporter activity
Lus10042063.g.BGIv1.0	18.5252	2.17402	0.566361	3.83858	0.00012375	0.000333081	up	?
Lus10032399.g.BGIv1.0	23.9429	2.17272	0.526246	4.12871	3.64809e-05	0.000104811	up	PTHR22835:SF281 - SGNH HYDROLASE-TYPE ESTERASE SUPERFAMILY PROTEIN (1 of 4)	GO:0016788 - hydrolase activity, acting on ester bonds
Lus10023311.g.BGIv1.0	359.103	2.17146	0.133825	16.2261	3.29812e-59	5.88275e-58	up	PTHR10209:SF171 - GIBBERELLIN 2-BETA-DIOXYGENASE 2-RELATED (1 of 2)	GO:0055114 - oxidation-reduction process;GO:0016491 - oxidoreductase activity
Lus10017723.g.BGIv1.0	180.339	2.1709	0.186417	11.6454	2.42262e-31	2.60057e-30	up	PF04720 - PDDEXK-like family of unknown function (PDDEXK_6) (1 of 23)
Lus10032388.g.BGIv1.0	1908.33	2.17018	0.0623056	34.8313	8.17545e-266	5.71279e-264	up	2.6.1.78 - Aspartate--prephenate aminotransferase / Prephenate transaminase (1 of 2)	GO:0030170 - pyridoxal phosphate binding;GO:0009058 - biosynthetic process
Lus10040335.g.BGIv1.0	250.358	2.16984	0.166746	13.0129	1.03409e-38	1.30879e-37	up	PTHR24177:SF10 - ANKYRIN REPEAT-CONTAINING PROTEIN (1 of 6)	GO:0016020 - membrane
Lus10015311.g.BGIv1.0	3257.56	2.16848	0.0479898	45.1863	0	0	up	PTHR11746//PTHR11746:SF78 - O-METHYLTRANSFERASE // SUBFAMILY NOT NAMED (1 of 2)	GO:0046983 - protein dimerization activity;GO:0008171 - O-methyltransferase activity
Lus10041179.g.BGIv1.0	156.259	2.16775	0.225727	9.6034	7.73489e-22	6.29491e-21	up	PTHR23050:SF189 - CALMODULIN-LIKE PROTEIN 11-RELATED (1 of 1)	GO:0005509 - calcium ion binding;GO:0019722 - calcium-mediated signaling
Lus10013339.g.BGIv1.0	111.748	2.1675	0.237466	9.12762	7.00205e-20	5.27809e-19	up	PTHR22912:SF180 - 3-PHENYLPROPIONATE/CINNAMIC ACID DIOXYGENASE FERREDOXIN--NAD(+) REDUCTASE COMPONENT (1 of 5)	GO:0055114 - oxidation-reduction process;GO:0016491 - oxidoreductase activity
Lus10014831.g.BGIv1.0	1344.36	2.16515	0.0686364	31.5452	2.08744e-218	1.20668e-216	up	PTHR11926//PTHR11926:SF220 - GLUCOSYL/GLUCURONOSYL TRANSFERASES // SUBFAMILY NOT NAMED (1 of 6)	GO:0016758 - transferase activity, transferring hexosyl groups;GO:0008152 - metabolic process
Lus10002781.g.BGIv1.0	613.514	2.1648	0.104955	20.6261	1.60207e-94	4.19504e-93	up	PF04520 - Senescence regulator (Senescence_reg) (1 of 20)
Lus10023207.g.BGIv1.0	170.329	2.16347	0.187074	11.5648	6.21467e-31	6.62051e-30	up	PF00646//PF14299 - F-box domain (F-box) // Phloem protein 2 (PP2) (1 of 4)	GO:0005515 - protein binding
Lus10004475.g.BGIv1.0	13.0058	2.16274	0.750949	2.88001	0.00397659	0.00851283	up	PTHR15615:SF20 - CYCLIN FAMILY PROTEIN-RELATED (1 of 6)	GO:0019901 - protein kinase binding;GO:0000079 - regulation of cyclin-dependent protein serine/threonine kinase activity
Lus10006617.g.BGIv1.0	5730.64	2.16065	0.0371202	58.2068	0	0	up	1.13.11.53 - Acireductone dioxygenase (Ni(2+)-requiring) / E-2 (1 of 2)	GO:0055114 - oxidation-reduction process;GO:0010309 - acireductone dioxygenase [iron(II)-requiring] activity
Lus10004460.g.BGIv1.0	414.954	2.1604	0.123434	17.5025	1.37184e-68	2.71658e-67	up	K10664 - E3 ubiquitin-protein ligase ATL6/9/15/31/42/55 [EC:6.3.2.19] (ATL6S) (1 of 8)	GO:0008270 - zinc ion binding;GO:0005515 - protein binding
Lus10006983.g.BGIv1.0	1701.67	2.16009	0.0651381	33.1617	3.84521e-241	2.43927e-239	up	5.3.1.5 - Xylose isomerase / D-xylose ketoisomerase (1 of 2)
Lus10000453.g.BGIv1.0	2070.55	2.15904	0.0570976	37.8131	0	0	up	PTHR22595//PTHR22595:SF61 - CHITINASE-RELATED // SUBFAMILY NOT NAMED (1 of 1)	GO:0008061 - chitin binding;GO:0016998 - cell wall macromolecule catabolic process;GO:0006032 - chitin catabolic process;GO:0004568 - chitinase activity
Lus10025739.g.BGIv1.0	7164.48	2.15873	0.0396649	54.4243	0	0	up	K01626 - 3-deoxy-7-phosphoheptulonate synthase (E2.5.1.54, aroF, aroG, aroH) (1 of 5)	GO:0009073 - aromatic amino acid family biosynthetic process;GO:0003849 - 3-deoxy-7-phosphoheptulonate synthase activity
Lus10033886.g.BGIv1.0	271.356	2.15864	0.153312	14.08	5.04052e-45	7.19319e-44	up	K08176 - MFS transporter, PHS family, inorganic phosphate transporter (PHO84) (1 of 10)	GO:0055085 - transmembrane transport;GO:0016021 - integral component of membrane
Lus10039587.g.BGIv1.0	1774.51	2.15778	0.0716595	30.1115	3.42221e-199	1.77566e-197	up	2.6.1.52 - Phosphoserine transaminase / PSAT (1 of 2)	GO:0009570 - chloroplast stroma;GO:0004648 - O-phospho-L-serine:2-oxoglutarate aminotransferase activity;GO:0006564 - L-serine biosynthetic process
Lus10037602.g.BGIv1.0	16.0191	2.15561	0.659955	3.26629	0.00108965	0.00256311	up	PTHR11014:SF55 - IAA-AMINO ACID HYDROLASE ILR1-LIKE 1-RELATED (1 of 4)	GO:0016787 - hydrolase activity;GO:0008152 - metabolic process
Lus10021012.g.BGIv1.0	449.606	2.15535	0.134824	15.9864	1.58936e-57	2.7805e-56	up	PTHR10218:SF226 - EXTRA-LARGE GUANINE NUCLEOTIDE-BINDING PROTEIN 2 (1 of 2)	GO:0031683 - G-protein beta/gamma-subunit complex binding;GO:0019001 - guanyl nucleotide binding;GO:0007186 - G protein-coupled receptor signaling pathway;GO:0004871 - ?;GO:0003924 - GTPase activity
Lus10010747.g.BGIv1.0	31.3545	2.15406	0.448255	4.80543	1.54417e-06	5.18218e-06	up	PTHR31719:SF6 - NAC (NO APICAL MERISTEM) DOMAIN TRANSCRIPTIONAL REGULATOR SUPERFAMILY PROTEIN (1 of 4)	GO:0006355 - regulation of transcription, DNA-templated;GO:0003677 - DNA binding
Lus10041461.g.BGIv1.0	389.951	2.14831	0.149431	14.3765	7.2636e-47	1.06833e-45	up	PTHR34539:SF1 - GENOMIC DNA, CHROMOSOME 3, P1 CLONE: MPE11 (1 of 2)
Lus10024061.g.BGIv1.0	4056.71	2.14578	0.0543798	39.4591	0	0	up	PTHR19241:SF219 - ABC TRANSPORTER G FAMILY MEMBER 38 (1 of 17)	GO:0016887 - ATPase activity;GO:0005524 - ATP binding;GO:0016020 - membrane
Lus10003601.g.BGIv1.0	417.333	2.14449	0.128863	16.6416	3.47998e-62	6.45656e-61	up	PTHR31190:SF27 - ETHYLENE-RESPONSIVE TRANSCRIPTION FACTOR CRF1-RELATED (1 of 3)	GO:0006355 - regulation of transcription, DNA-templated;GO:0003700 - DNA-binding transcription factor activity
Lus10008713.g.BGIv1.0	310.482	2.1439	0.14212	15.0852	2.02694e-51	3.23424e-50	up	PF16913 - Purine nucleobase transmembrane transport (PUNUT) (1 of 35)	GO:0016021 - integral component of membrane;GO:0005215 - transporter activity
Lus10029692.g.BGIv1.0	658.271	2.14383	0.103059	20.8019	4.16047e-96	1.11259e-94	up	PTHR31719:SF16 - NAC DOMAIN-CONTAINING PROTEIN 2 (1 of 7)	GO:0006355 - regulation of transcription, DNA-templated;GO:0003677 - DNA binding
Lus10010719.g.BGIv1.0	460.035	2.14379	0.142198	15.0761	2.32479e-51	3.70301e-50	up	3.4.24.17 - Stromelysin 1 / Transin (1 of 2)	GO:0031012 - extracellular matrix;GO:0008270 - zinc ion binding;GO:0006508 - proteolysis;GO:0004222 - metalloendopeptidase activity
Lus10025680.g.BGIv1.0	1913.65	2.1434	0.0626417	34.2167	1.36295e-256	9.17253e-255	up	PTHR31356:SF1 - L-ASCORBATE PEROXIDASE S, CHLOROPLASTIC/MITOCHONDRIAL-RELATED (1 of 2)	GO:0055114 - oxidation-reduction process;GO:0020037 - heme binding;GO:0006979 - response to oxidative stress;GO:0004601 - peroxidase activity
Lus10013797.g.BGIv1.0	45.1263	2.14095	0.382925	5.59103	2.25731e-08	8.96046e-08	up	PTHR10015:SF186 - HEAT STRESS TRANSCRIPTION FACTOR A-2-RELATED (1 of 2)	GO:0043565 - sequence-specific DNA binding;GO:0006355 - regulation of transcription, DNA-templated;GO:0005634 - nucleus;GO:0003700 - DNA-binding transcription factor activity
Lus10035911.g.BGIv1.0	118.98	2.13944	0.244601	8.74665	2.19776e-18	1.57003e-17	up	PF02298 - Plastocyanin-like domain (Cu_bind_like) (1 of 88)	GO:0009055 - electron transfer activity
Lus10018828.g.BGIv1.0	471.258	2.13704	0.130956	16.3188	7.25299e-60	1.30583e-58	up	PTHR27003:SF117 - CALMODULIN-BINDING RECEPTOR-LIKE CYTOPLASMIC KINASE 2 (1 of 3)	GO:0006468 - protein phosphorylation;GO:0005524 - ATP binding;GO:0004672 - protein kinase activity
Lus10032984.g.BGIv1.0	138.129	2.13578	0.210381	10.152	3.24751e-24	2.85919e-23	up	PTHR31072:SF5 - TRANSCRIPTION FACTOR TCP13 (1 of 1)	GO:0003700 - DNA-binding transcription factor activity
Lus10031518.g.BGIv1.0	160.636	2.13543	0.202184	10.5618	4.47879e-26	4.16544e-25	up	2.7.1.105 - 6-phosphofructo-2-kinase / Phosphofructokinase 2 (1 of 6)	GO:0003824 - catalytic activity
Lus10012826.g.BGIv1.0	230.908	2.13494	0.160972	13.2628	3.80286e-40	4.96112e-39	up	PTHR23012//PTHR23012:SF73 - MEMBRANE ASSOCIATED RING FINGER // SUBFAMILY NOT NAMED (1 of 3)	GO:0008270 - zinc ion binding
Lus10022951.g.BGIv1.0	9.73785	2.13305	0.857566	2.48733	0.0128707	0.0249255	up	PTHR24361:SF380 - MITOGEN-ACTIVATED PROTEIN KINASE KINASE KINASE 17-RELATED (1 of 5)	GO:0006468 - protein phosphorylation;GO:0004672 - protein kinase activity
Lus10026234.g.BGIv1.0	12.1717	2.13195	0.723889	2.94513	0.00322817	0.00701606	up	PTHR31674:SF5 - B3 DOMAIN-CONTAINING PROTEIN REM-LIKE 1-RELATED (1 of 5)	GO:0003677 - DNA binding
Lus10040949.g.BGIv1.0	223.03	2.13045	0.171998	12.3865	3.09326e-35	3.62913e-34	up	PTHR10168//PTHR10168:SF68 - GLUTAREDOXIN // SUBFAMILY NOT NAMED (1 of 3)	GO:0045454 - cell redox homeostasis;GO:0015035 - protein disulfide oxidoreductase activity;GO:0009055 - electron transfer activity
Lus10039856.g.BGIv1.0	449.523	2.1288	0.122982	17.3098	3.96594e-67	7.7194e-66	up	?
Lus10006479.g.BGIv1.0	195.943	2.12833	0.181053	11.7553	6.63465e-32	7.23268e-31	up	PTHR33095:SF7 - AR781 (1 of 4)	GO:0005886 - plasma membrane
Lus10020122.g.BGIv1.0	28.5841	2.12772	0.482689	4.40805	1.04305e-05	3.20741e-05	up	PTHR10217:SF544 - CYCLIC NUCLEOTIDE-GATED ION CHANNEL 14-RELATED (1 of 8)	GO:0055085 - transmembrane transport;GO:0016020 - membrane;GO:0006811 - ion transport;GO:0005216 - ion channel activity
Lus10040706.g.BGIv1.0	226.609	2.12751	0.171977	12.3709	3.75628e-35	4.39429e-34	up	?
Lus10030534.g.BGIv1.0	688.947	2.12744	0.0994571	21.3905	1.63664e-101	4.57456e-100	up	PTHR11404:SF6 - SUPEROXIDE DISMUTASE [MN], MITOCHONDRIAL (1 of 3)	GO:0055114 - oxidation-reduction process;GO:0046872 - metal ion binding;GO:0006801 - superoxide metabolic process;GO:0004784 - superoxide dismutase activity
Lus10019413.g.BGIv1.0	36.6621	2.12718	0.467072	4.55429	5.25619e-06	1.66766e-05	up	?
Lus10002335.g.BGIv1.0	296.258	2.12681	0.14425	14.7439	3.36619e-49	5.17208e-48	up	PTHR31579:SF4 - F21O3.6 PROTEIN-RELATED (1 of 2)
Lus10006460.g.BGIv1.0	54.3497	2.12675	0.372331	5.71197	1.11674e-08	4.5452e-08	up	KOG0277//KOG0295//KOG0313//KOG0315 - Peroxisomal targeting signal type 2 receptor // WD40 repeat-containing protein // Microtubule binding protein YTM1 (contains WD40 repeats) // G-protein beta subunit-like protein (contains WD40 repeats) (1 of 1)	GO:0005515 - protein binding
Lus10010702.g.BGIv1.0	884.356	2.12631	0.0929003	22.8881	6.11075e-116	1.9315e-114	up	PF00407//PF07468 - Pathogenesis-related protein Bet v I family (Bet_v_1) // Agglutinin domain (Agglutinin) (1 of 5)	GO:0009607 - response to biotic stimulus;GO:0006952 - defense response
Lus10020798.g.BGIv1.0	8454.03	2.12594	0.0427672	49.7095	0	0	up	K00031 - isocitrate dehydrogenase (IDH1, IDH2, icd) (1 of 5)	GO:0055114 - oxidation-reduction process;GO:0016616 - oxidoreductase activity, acting on the CH-OH group of donors, NAD or NADP as acceptor;GO:0006102 - isocitrate metabolic process;GO:0004450 - isocitrate dehydrogenase (NADP+) activity
Lus10011879.g.BGIv1.0	3921.6	2.12408	0.0437332	48.569	0	0	up	K07513 - acetyl-CoA acyltransferase 1 (ACAA1) (1 of 3)	GO:0016747 - transferase activity, transferring acyl groups other than amino-acyl groups;GO:0008152 - metabolic process
Lus10007583.g.BGIv1.0	542.208	2.12366	0.11408	18.6155	2.40424e-77	5.27661e-76	up	PF09335 - SNARE associated Golgi protein (SNARE_assoc) (1 of 21)
Lus10004646.g.BGIv1.0	433.427	2.12314	0.133308	15.9265	4.14741e-57	7.22795e-56	up	PTHR27000:SF205 - LRR RECEPTOR-LIKE SERINE/THREONINE-PROTEIN KINASE RPK2 (1 of 6)	GO:0005515 - protein binding;GO:0006468 - protein phosphorylation;GO:0005524 - ATP binding;GO:0004672 - protein kinase activity
Lus10013445.g.BGIv1.0	441.76	2.12178	0.136326	15.564	1.27865e-54	2.14141e-53	up	PTHR31969:SF1 - GEM-LIKE PROTEIN 4-RELATED (1 of 6)
Lus10005390.g.BGIv1.0	2941.54	2.1203	0.0499305	42.465	0	0	up	6.2.1.34 - Trans-feruloyl-CoA synthase / Trans-feruloyl-CoA synthetase (1 of 4)	GO:0008152 - metabolic process;GO:0003824 - catalytic activity
Lus10002582.g.BGIv1.0	115.867	2.12022	0.2293	9.24648	2.32018e-20	1.78659e-19	up	PTHR22958 - RELATED TO MULTIFUNCTIONAL CYCLIN-DEPENDENT KINASE-RELATED (1 of 6)	GO:0008081 - phosphoric diester hydrolase activity;GO:0006629 - lipid metabolic process
Lus10026932.g.BGIv1.0	8.27116	2.11938	0.922916	2.29639	0.0216534	0.0398923	up	PTHR22595//PTHR22595:SF33 - CHITINASE-RELATED // SUBFAMILY NOT NAMED (1 of 12)
Lus10008052.g.BGIv1.0	339.533	2.11925	0.14232	14.8907	3.78651e-50	5.90495e-49	up	?
Lus10003451.g.BGIv1.0	378.326	2.11906	0.134637	15.739	8.16822e-56	1.39031e-54	up	PTHR31907:SF1 - MLP-LIKE PROTEIN 423-RELATED (1 of 14)	GO:0009607 - response to biotic stimulus;GO:0006952 - defense response
Lus10016415.g.BGIv1.0	815.328	2.11893	0.100724	21.037	3.00728e-98	8.22908e-97	up	?
Lus10030901.g.BGIv1.0	227.577	2.11862	0.180003	11.7699	5.57636e-32	6.0881e-31	up	PTHR27002:SF70 - CYSTEINE-RICH RECEPTOR-LIKE PROTEIN KINASE 2 (1 of 4)	GO:0006468 - protein phosphorylation;GO:0004672 - protein kinase activity
Lus10010786.g.BGIv1.0	2153.57	2.11858	0.0642327	32.983	1.42498e-238	8.93085e-237	up	2.3.1.99 - Quinate O-hydroxycinnamoyltransferase / Hydroxycinnamoyl coenzyme A-quinate transferase (1 of 12)	GO:0016747 - transferase activity, transferring acyl groups other than amino-acyl groups
Lus10024690.g.BGIv1.0	43.1743	2.11804	0.386847	5.47512	4.37211e-08	1.6917e-07	up	PTHR22835//PTHR22835:SF169 - ZINC FINGER FYVE DOMAIN CONTAINING PROTEIN // SUBFAMILY NOT NAMED (1 of 2)	GO:0016788 - hydrolase activity, acting on ester bonds
Lus10017260.g.BGIv1.0	458.056	2.11768	0.133697	15.8394	1.6646e-56	2.8627e-55	up	PF11961 - Domain of unknown function (DUF3475) (DUF3475) (1 of 14)
Lus10022642.g.BGIv1.0	476.726	2.11767	0.115484	18.3374	4.16188e-75	8.91419e-74	up	PTHR22950//PTHR22950:SF299 - AMINO ACID TRANSPORTER // SUBFAMILY NOT NAMED (1 of 2)	GO:0016021 - integral component of membrane
Lus10037894.g.BGIv1.0	249.442	2.11663	0.163909	12.9135	3.77892e-38	4.71893e-37	up	KOG0508//KOG4412 - Ankyrin repeat protein // 26S proteasome regulatory complex, subunit PSMD10 (1 of 4)	GO:0016021 - integral component of membrane
Lus10016787.g.BGIv1.0	196.897	2.1161	0.216693	9.76543	1.58433e-22	1.32303e-21	up	PTHR10334:SF207 - CAP (CYSTEINE-RICH SECRETORY PROTEINS, ANTIGEN 5, AND PATHOGENESIS-RELATED 1 PROTEIN) SUPERFAMILY PROTEIN (1 of 2)	GO:0005615 - extracellular space
Lus10019831.g.BGIv1.0	32.7873	2.11385	0.45622	4.6334	3.59704e-06	1.16296e-05	up	PTHR11926:SF152 - UDP-GLUCOSYL TRANSFERASE 73B2-RELATED (1 of 7)	GO:0016758 - transferase activity, transferring hexosyl groups;GO:0008152 - metabolic process
Lus10041934.g.BGIv1.0	14.085	2.1121	0.659807	3.20109	0.00136909	0.00316832	up	PTHR10388//PTHR10388:SF17 - EUKARYOTIC TRANSLATION INITIATION FACTOR SUI1 // SUBFAMILY NOT NAMED (1 of 3)	GO:0003723 - RNA binding
Lus10024074.g.BGIv1.0	1080.08	2.11126	0.0808208	26.1227	2.01351e-150	8.01797e-149	up	PTHR31429:SF3 - WRKY TRANSCRIPTION FACTOR 40-RELATED (1 of 4)	GO:0043565 - sequence-specific DNA binding;GO:0006355 - regulation of transcription, DNA-templated;GO:0003700 - DNA-binding transcription factor activity
Lus10028473.g.BGIv1.0	95.033	2.11121	0.259427	8.13795	4.02021e-16	2.5808e-15	up	PTHR11945 - MADS BOX PROTEIN (1 of 125)	GO:0046983 - protein dimerization activity;GO:0003677 - DNA binding
Lus10041111.g.BGIv1.0	1993.25	2.10871	0.0574965	36.6754	1.80149e-294	1.40709e-292	up	K17470 - sulfate transporter 1, high-affinity (SULTR1) (1 of 3)	GO:0016021 - integral component of membrane;GO:0015116 - sulfate transmembrane transporter activity;GO:0008272 - sulfate transport;GO:0055085 - transmembrane transport;GO:0016020 - membrane;GO:0008271 - secondary active sulfate transmembrane transporter activity;GO:0005886 - plasma membrane
Lus10025986.g.BGIv1.0	107.995	2.10687	0.272859	7.72147	1.14993e-14	6.85822e-14	up	K08293 - mitogen-activated protein kinase [EC:2.7.11.24] (E2.7.11.24) (1 of 2)	GO:0006468 - protein phosphorylation;GO:0005524 - ATP binding;GO:0004672 - protein kinase activity
Lus10030648.g.BGIv1.0	110.586	2.10637	0.254046	8.29131	1.12008e-16	7.38276e-16	up	?
Lus10010223.g.BGIv1.0	2974.38	2.10418	0.0495802	42.44	0	0	up	PF00931//PF07107 - NB-ARC domain (NB-ARC) // Wound-induced protein WI12 (WI12) (1 of 1)	GO:0043531 - ADP binding
Lus10040761.g.BGIv1.0	288.308	2.1039	0.146384	14.3725	7.70369e-47	1.13261e-45	up	PTHR11260:SF303 - GLUTATHIONE S-TRANSFERASE U1-RELATED (1 of 16)	GO:0005515 - protein binding
Lus10040185.g.BGIv1.0	858.157	2.10296	0.0909414	23.1244	2.63347e-118	8.47076e-117	up	PF00560//PF08263//PF13855 - Leucine Rich Repeat (LRR_1) // Leucine rich repeat N-terminal domain (LRRNT_2) // Leucine rich repeat (LRR_8) (1 of 43)	GO:0005515 - protein binding
Lus10002321.g.BGIv1.0	3054.33	2.10226	0.0510897	41.1485	0	0	up	K13065 - shikimate O-hydroxycinnamoyltransferase (E2.3.1.133, HCT) (1 of 11)	GO:0016747 - transferase activity, transferring acyl groups other than amino-acyl groups
Lus10039803.g.BGIv1.0	728.688	2.10196	0.102007	20.606	2.42567e-94	6.33349e-93	up	PTHR31343:SF3 - GB (1 of 4)
Lus10040426.g.BGIv1.0	67.4579	2.10161	0.302185	6.95472	3.53274e-12	1.84217e-11	up	PTHR31683:SF11 - PECTIN LYASE-LIKE SUPERFAMILY PROTEIN-RELATED (1 of 4)	GO:0016021 - integral component of membrane;GO:0046872 - metal ion binding;GO:0030570 - pectate lyase activity;GO:0045490 - pectin catabolic process
Lus10015745.g.BGIv1.0	376.567	2.10141	0.135908	15.462	6.26705e-54	1.04002e-52	up	2.4.1.324 - 7-deoxyloganetin glucosyltransferase / UGT85A24 (1 of 35)	GO:0016758 - transferase activity, transferring hexosyl groups;GO:0008152 - metabolic process
Lus10035670.g.BGIv1.0	1176.73	2.10126	0.0777467	27.027	7.11943e-161	3.00565e-159	up	PTHR31803:SF4 - UBIQUINOL OXIDASE 1A, MITOCHONDRIAL-RELATED (1 of 1)	GO:0055114 - oxidation-reduction process;GO:0009916 - alternative oxidase activity
Lus10013790.g.BGIv1.0	800.334	2.09932	0.0921992	22.7694	9.21042e-115	2.88625e-113	up	PTHR11062//PTHR11062:SF66 - EXOSTOSIN HEPARAN SULFATE GLYCOSYLTRANSFERASE -RELATED // SUBFAMILY NOT NAMED (1 of 2)	GO:0005794 - Golgi apparatus;GO:0016757 - transferase activity, transferring glycosyl groups;GO:0006486 - protein glycosylation
Lus10024505.g.BGIv1.0	66.8304	2.09882	0.313626	6.69211	2.1998e-11	1.08918e-10	up	PF00168 - C2 domain (C2) (1 of 142)	GO:0005515 - protein binding
Lus10039783.g.BGIv1.0	84.0955	2.09696	0.280053	7.48773	7.00733e-14	4.0309e-13	up	PTHR33510:SF2 - PROTEIN TIC 20-IV, CHLOROPLASTIC (1 of 1)	GO:0016021 - integral component of membrane
Lus10014811.g.BGIv1.0	255.698	2.09659	0.17539	11.9539	6.19603e-33	6.91363e-32	up	PF00954//PF01453//PF07714 - S-locus glycoprotein domain (S_locus_glycop) // D-mannose binding lectin (B_lectin) // Protein tyrosine kinase (Pkinase_Tyr) (1 of 1)	GO:0048544 - recognition of pollen;GO:0006468 - protein phosphorylation;GO:0004672 - protein kinase activity
Lus10034577.g.BGIv1.0	227.677	2.09434	0.180879	11.5787	5.2861e-31	5.64449e-30	up	PTHR10174//PTHR10174:SF121 - RETINALDEHYDE BINDING PROTEIN-RELATED // SUBFAMILY NOT NAMED (1 of 4)
Lus10024123.g.BGIv1.0	4932.55	2.09413	0.0405988	51.581	0	0	up	6.2.1.34 - Trans-feruloyl-CoA synthase / Trans-feruloyl-CoA synthetase (1 of 4)	GO:0008152 - metabolic process;GO:0003824 - catalytic activity
Lus10010308.g.BGIv1.0	4074.3	2.09408	0.0431484	48.532	0	0	up	K00695 - sucrose synthase (E2.4.1.13) (1 of 7)	GO:0016157 - sucrose synthase activity;GO:0005985 - sucrose metabolic process
Lus10010959.g.BGIv1.0	231.5	2.09268	0.170961	12.2407	1.88325e-34	2.17109e-33	up	PTHR31989:SF6 - F12P19.8 PROTEIN (1 of 2)	GO:0006355 - regulation of transcription, DNA-templated;GO:0003677 - DNA binding
Lus10019087.g.BGIv1.0	352.983	2.0909	0.133593	15.6513	3.25505e-55	5.48666e-54	up	PTHR10438:SF263 - THIOREDOXIN-LIKE 1-2, CHLOROPLASTIC (1 of 2)	GO:0045454 - cell redox homeostasis;GO:0015035 - protein disulfide oxidoreductase activity;GO:0006662 - glycerol ether metabolic process
Lus10027110.g.BGIv1.0	12.5025	2.09005	0.740495	2.82251	0.00476496	0.0100513	up	PTHR10641:SF653 - ATMYB103 (1 of 2)	GO:0005634 - nucleus;GO:0003677 - DNA binding
Lus10013660.g.BGIv1.0	37.4021	2.08942	0.403418	5.17928	2.22744e-07	8.12155e-07	up	2.7.11.1 - Non-specific serine/threonine protein kinase / Threonine-specific protein kinase (1 of 1714)	GO:0016021 - integral component of membrane;GO:0005524 - ATP binding;GO:0004674 - protein serine/threonine kinase activity
Lus10017170.g.BGIv1.0	824.918	2.08715	0.0927586	22.5009	4.06662e-112	1.24025e-110	up	PF00314 - Thaumatin family (Thaumatin) (1 of 43)
Lus10033355.g.BGIv1.0	65.7462	2.08674	0.374204	5.57648	2.45438e-08	9.70997e-08	up	K15813 - beta-amyrin synthase (LUP4) (1 of 4)	GO:0003824 - catalytic activity
Lus10008170.g.BGIv1.0	1273.99	2.0863	0.0739798	28.201	5.69275e-175	2.61852e-173	up	PTHR33509:SF5 - LATE EMBRYOGENESIS ABUNDANT 3 (LEA3) FAMILY PROTEIN (1 of 6)	GO:0006950 - response to stress
Lus10003265.g.BGIv1.0	11622.7	2.08616	0.0350278	59.5571	0	0	up	PTHR22595//PTHR22595:SF48 - CHITINASE-RELATED // SUBFAMILY NOT NAMED (1 of 9)	GO:0050832 - defense response to fungus;GO:0042742 - defense response to bacterium
Lus10008096.g.BGIv1.0	597.05	2.08462	0.105782	19.7067	1.88726e-86	4.50521e-85	up	PTHR37210:SF2 - EXPRESSED PROTEIN (1 of 2)
Lus10006468.g.BGIv1.0	512.047	2.08408	0.120381	17.3124	3.79108e-67	7.38299e-66	up	PTHR12735:SF11 - SUFE-LIKE PROTEIN 2, CHLOROPLASTIC (1 of 2)
Lus10000182.g.BGIv1.0	13.8511	2.08347	0.685219	3.04059	0.00236113	0.00525663	up	PTHR14950//PTHR14950:SF29 - HELICASE-RELATED // SUBFAMILY NOT NAMED (1 of 2)	GO:0006396 - RNA processing;GO:0004525 - ribonuclease III activity;GO:0003723 - RNA binding
Lus10042737.g.BGIv1.0	11.1002	2.08282	0.78512	2.65286	0.00798119	0.0161385	up	?
Lus10041645.g.BGIv1.0	16.0671	2.0825	0.684713	3.04142	0.00235467	0.00524427	up	2.4.1.69 - Galactoside 2-alpha-L-fucosyltransferase / Secretor-type beta-galactoside alpha-1->2 fucosyltransferase (1 of 17)	GO:0042546 - cell wall biogenesis;GO:0016020 - membrane;GO:0008107 - galactoside 2-alpha-L-fucosyltransferase activity
Lus10024192.g.BGIv1.0	725.224	2.08242	0.0921134	22.6071	3.68776e-113	1.13515e-111	up	PTHR13902:SF49 - SERINE/THREONINE-PROTEIN KINASE WNK4-RELATED (1 of 4)	GO:0006468 - protein phosphorylation;GO:0005524 - ATP binding;GO:0004672 - protein kinase activity
Lus10035154.g.BGIv1.0	378.361	2.08198	0.131849	15.7906	3.60862e-56	6.17102e-55	up	PF02893 - GRAM domain (GRAM) (1 of 22)
Lus10013026.g.BGIv1.0	3058.25	2.08198	0.0474999	43.8312	0	0	up	3.4.19.3 - Pyroglutamyl-peptidase I / Pyrrolidone-carboxylate peptidase (1 of 3)	GO:0005829 - cytosol;GO:0016920 - pyroglutamyl-peptidase activity;GO:0006508 - proteolysis
Lus10022463.g.BGIv1.0	13.2442	2.0812	0.667744	3.11677	0.00182846	0.0041513	up	PF03195 - Protein of unknown function DUF260 (DUF260) (1 of 59)
Lus10035392.g.BGIv1.0	1652.44	2.08076	0.0614587	33.8563	2.93421e-251	1.92844e-249	up	PF05542 - Protein of unknown function (DUF760) (DUF760) (1 of 17)
Lus10007731.g.BGIv1.0	2404.76	2.07964	0.0532951	39.0212	0	0	up	K16296 - serine carboxypeptidase-like clade I [EC:3.4.16.-] (SCPL-I) (1 of 9)	GO:0006508 - proteolysis;GO:0004185 - serine-type carboxypeptidase activity
Lus10017207.g.BGIv1.0	12060.5	2.07959	0.0268707	77.3927	0	0	up	PF00582 - Universal stress protein family (Usp) (1 of 65)	GO:0006950 - response to stress
Lus10032971.g.BGIv1.0	1434.13	2.07831	0.0739539	28.1028	9.05009e-174	4.13155e-172	up	PF07714//PF11721 - Protein tyrosine kinase (Pkinase_Tyr) // Di-glucose binding within endoplasmic reticulum (Malectin) (1 of 18)	GO:0006468 - protein phosphorylation;GO:0004672 - protein kinase activity
Lus10018311.g.BGIv1.0	449.782	2.07816	0.141346	14.7026	6.2031e-49	9.49095e-48	up	K15356 - GDP-mannose transporter (VRG4, GONST1) (1 of 7)	GO:0005794 - Golgi apparatus;GO:0016021 - integral component of membrane;GO:0015297 - antiporter activity;GO:0005457 - GDP-fucose transmembrane transporter activity;GO:0005338 - nucleotide-sugar transmembrane transporter activity;GO:0022857 - transmembrane transporter activity
Lus10038970.g.BGIv1.0	2242.58	2.07732	0.0549412	37.8099	0	0	up	K13448 - calcium-binding protein CML (CML) (1 of 36)	GO:0005509 - calcium ion binding
Lus10025453.g.BGIv1.0	24.8053	2.07616	0.488982	4.24589	2.17727e-05	6.43425e-05	up	PTHR33199:SF8 - MACPF DOMAIN-CONTAINING PROTEIN NSL1 (1 of 2)
Lus10027524.g.BGIv1.0	2344	2.07588	0.0531992	39.0208	0	0	up	PTHR22814:SF77 - HEAVY-METAL-ASSOCIATED DOMAIN-CONTAINING PROTEIN (1 of 7)	GO:0046872 - metal ion binding;GO:0030001 - metal ion transport
Lus10000956.g.BGIv1.0	318.218	2.07552	0.147878	14.0354	9.47081e-45	1.34524e-43	up	PF04720 - PDDEXK-like family of unknown function (PDDEXK_6) (1 of 23)
Lus10035257.g.BGIv1.0	64.322	2.07518	0.312773	6.63477	3.25e-11	1.59123e-10	up	?
Lus10023100.g.BGIv1.0	17.0747	2.07362	0.783816	2.64554	0.00815608	0.0164638	up	PTHR13136 - TESTIS DEVELOPMENT PROTEIN PRTD (1 of 5)	GO:0005634 - nucleus
Lus10028761.g.BGIv1.0	20.8997	2.07286	0.571552	3.62671	0.000287051	0.000736839	up	4.4.1.14 - 1-aminocyclopropane-1-carboxylate synthase / S-adenosyl-L-methionine methylthioadenosine-lyase (1 of 20)
Lus10000478.g.BGIv1.0	331.648	2.07148	0.149628	13.8442	1.37916e-43	1.92082e-42	up	?
Lus10019635.g.BGIv1.0	158.651	2.07114	0.20503	10.1017	5.43043e-24	4.74899e-23	up	PTHR24361:SF300 - MITOGEN-ACTIVATED PROTEIN KINASE KINASE KINASE 5 (1 of 6)	GO:0005524 - ATP binding;GO:0004672 - protein kinase activity
Lus10000506.g.BGIv1.0	389.889	2.0702	0.128828	16.0695	4.1756e-58	7.34375e-57	up	?	GO:0009909 - regulation of flower development
Lus10027986.g.BGIv1.0	1158.41	2.06988	0.07454	27.7687	1.03519e-169	4.63876e-168	up	PTHR33509:SF5 - LATE EMBRYOGENESIS ABUNDANT 3 (LEA3) FAMILY PROTEIN (1 of 6)	GO:0006950 - response to stress
Lus10011930.g.BGIv1.0	1623.4	2.06811	0.0645708	32.0286	4.35758e-225	2.60997e-223	up	K04733 - interleukin-1 receptor-associated kinase 4 (IRAK4) (1 of 78)	GO:0006468 - protein phosphorylation;GO:0005524 - ATP binding;GO:0004672 - protein kinase activity
Lus10030030.g.BGIv1.0	141.494	2.0676	0.213293	9.69368	3.20752e-22	2.64581e-21	up	PTHR12741:SF14 - CALLOSE SYNTHASE 12 (1 of 5)	GO:0016020 - membrane;GO:0006075 - (1->3)-beta-D-glucan biosynthetic process;GO:0003843 - 1,3-beta-D-glucan synthase activity;GO:0000148 - 1,3-beta-D-glucan synthase complex
Lus10027969.g.BGIv1.0	658.05	2.06706	0.100038	20.6628	7.49413e-95	1.97654e-93	up	K14493 - gibberellin receptor GID1 (GID1) (1 of 3)	GO:0016787 - hydrolase activity;GO:0008152 - metabolic process
Lus10028472.g.BGIv1.0	119.523	2.06684	0.255227	8.09805	5.58459e-16	3.55876e-15	up	PF05553 - Cotton fibre expressed protein (DUF761) (1 of 47)
Lus10018146.g.BGIv1.0	1033.78	2.06663	0.0848309	24.3618	4.34882e-131	1.5093e-129	up	PTHR13683:SF316 - ASPARTYL PROTEASE FAMILY PROTEIN-RELATED (1 of 3)	GO:0006508 - proteolysis;GO:0004190 - aspartic-type endopeptidase activity
Lus10028303.g.BGIv1.0	940.598	2.06596	0.0809023	25.5365	7.76012e-144	2.94546e-142	up	PTHR23500:SF43 - SUGAR TRANSPORTER ERD6-LIKE 4-RELATED (1 of 4)	GO:0055085 - transmembrane transport;GO:0016021 - integral component of membrane
Lus10025985.g.BGIv1.0	14.6078	2.0653	0.728576	2.83471	0.00458673	0.00970168	up	PF05553//PF14364 - Cotton fibre expressed protein (DUF761) // Domain of unknown function (DUF4408) (DUF4408) (1 of 6)
Lus10042226.g.BGIv1.0	14.5306	2.06492	0.648142	3.18591	0.00144301	0.00332902	up	PTHR27001:SF183 - PROTEIN LYK5 (1 of 4)
Lus10024032.g.BGIv1.0	12.2138	2.06384	0.718113	2.87397	0.00405342	0.00866306	up	PTHR30546:SF3 - MINOR ALLERGEN (1 of 4)	GO:0016491 - oxidoreductase activity
Lus10040250.g.BGIv1.0	162.405	2.06324	0.205044	10.0624	8.09831e-24	7.04829e-23	up	?
Lus10042662.g.BGIv1.0	321.435	2.06203	0.139724	14.7578	2.73895e-49	4.22078e-48	up	PTHR23024:SF131 - CARBOXYLESTERASE 2-RELATED (1 of 4)	GO:0016787 - hydrolase activity
Lus10006288.g.BGIv1.0	30.4704	2.06179	0.480762	4.28859	1.79808e-05	5.37112e-05	up	PTHR23294 - ET TRANSLATION PRODUCT-RELATED (1 of 9)	GO:0016021 - integral component of membrane
Lus10028236.g.BGIv1.0	895.275	2.0614	0.084037	24.5296	7.1354e-133	2.51227e-131	up	PTHR22950:SF278 - AMINO ACID PERMEASE 1-RELATED (1 of 10)	GO:0016021 - integral component of membrane;GO:0005886 - plasma membrane;GO:0015172 - acidic amino acid transmembrane transporter activity;GO:0015175 - neutral amino acid transmembrane transporter activity;GO:0015810 - aspartate transmembrane transport;GO:0015827 - tryptophan transport
Lus10029440.g.BGIv1.0	157.55	2.05912	0.222567	9.25168	2.20986e-20	1.70446e-19	up	PTHR10168:SF81 - MONOTHIOL GLUTAREDOXIN-S1-RELATED (1 of 4)	GO:0045454 - cell redox homeostasis;GO:0015035 - protein disulfide oxidoreductase activity;GO:0009055 - electron transfer activity
Lus10009092.g.BGIv1.0	1024.28	2.05567	0.080637	25.4928	2.36687e-143	8.95579e-142	up	PTHR31087:SF11 - PROTEIN LURP-ONE-RELATED 1-RELATED (1 of 13)
Lus10037817.g.BGIv1.0	2362.58	2.05533	0.0555216	37.0186	5.74757e-300	4.6178e-298	up	PF12899 - Alkaline and neutral invertase (Glyco_hydro_100) (1 of 14)	GO:0033926 - glycopeptide alpha-N-acetylgalactosaminidase activity
Lus10040557.g.BGIv1.0	8468.74	2.05513	0.0322623	63.7007	0	0	up	PTHR23421:SF74 - BETA-GALACTOSIDASE 1 (1 of 8)	GO:0005975 - carbohydrate metabolic process;GO:0004553 - hydrolase activity, hydrolyzing O-glycosyl compounds
Lus10000474.g.BGIv1.0	486.906	2.05437	0.118444	17.3447	2.16434e-67	4.22626e-66	up	PTHR31907:SF1 - MLP-LIKE PROTEIN 423-RELATED (1 of 14)	GO:0009607 - response to biotic stimulus;GO:0006952 - defense response
Lus10013332.g.BGIv1.0	388.098	2.05382	0.147514	13.9229	4.59923e-44	6.46979e-43	up	PTHR33209:SF1 - SERINE PROTEASE SPPA, CHLOROPLASTIC (1 of 8)	GO:0008233 - peptidase activity;GO:0006508 - proteolysis
Lus10024507.g.BGIv1.0	362.24	2.0535	0.134308	15.2894	8.99117e-53	1.46021e-51	up	?
Lus10026012.g.BGIv1.0	80.3312	2.05195	0.314477	6.52495	6.80227e-11	3.25959e-10	up	PTHR32419:SF6 - GLUTATHIONE S-TRANSFERASE OMEGA-LIKE 1-RELATED (1 of 4)
Lus10019788.g.BGIv1.0	23.1176	2.05142	0.51206	4.0062	6.17028e-05	0.000172598	up	PTHR23334 - CCAAT/ENHANCER BINDING PROTEIN (1 of 6)	GO:0006351 - transcription, DNA-templated;GO:0003700 - DNA-binding transcription factor activity
Lus10007746.g.BGIv1.0	142.53	2.04962	0.23558	8.70034	3.30904e-18	2.34324e-17	up	PTHR35275:SF1 - F14N23.10 (1 of 1)
Lus10023615.g.BGIv1.0	12.9316	2.0484	0.710022	2.88498	0.00391437	0.00838751	up	PTHR31429:SF1 - WRKY FAMILY TRANSCRIPTION FACTOR-RELATED (1 of 6)	GO:0043565 - sequence-specific DNA binding;GO:0006355 - regulation of transcription, DNA-templated;GO:0003700 - DNA-binding transcription factor activity
Lus10003979.g.BGIv1.0	307.065	2.04729	0.145424	14.078	5.1833e-45	7.39405e-44	up	PTHR19444 - UNC-93 RELATED (1 of 2)	GO:0005886 - plasma membrane;GO:0055075 - potassium ion homeostasis
Lus10016052.g.BGIv1.0	710.542	2.04712	0.105147	19.4692	2.00327e-84	4.69609e-83	up	PTHR31250:SF4 - CALMODULIN-BINDING FAMILY PROTEIN-RELATED (1 of 2)
Lus10040067.g.BGIv1.0	68.2579	2.04574	0.305994	6.68554	2.30079e-11	1.13779e-10	up	PF04520 - Senescence regulator (Senescence_reg) (1 of 20)
Lus10026329.g.BGIv1.0	7.96463	2.04448	0.867137	2.35774	0.0183868	0.0344149	up	PTHR23500:SF154 - POLYOL TRANSPORTER 3-RELATED (1 of 6)	GO:0055085 - transmembrane transport;GO:0022857 - transmembrane transporter activity;GO:0016021 - integral component of membrane
Lus10033392.g.BGIv1.0	1176.74	2.04396	0.0810161	25.2291	1.92069e-140	7.10538e-139	up	KOG2615 - Permease of the major facilitator superfamily (1 of 9)	GO:0055085 - transmembrane transport;GO:0016021 - integral component of membrane
Lus10008242.g.BGIv1.0	37.9454	2.04371	0.422441	4.83786	1.31242e-06	4.44163e-06	up	PF00560 - Leucine Rich Repeat (LRR_1) (1 of 253)	GO:0005515 - protein binding
Lus10020174.g.BGIv1.0	109.371	2.04366	0.243292	8.40003	4.46357e-17	3.00393e-16	up	K02370 - alpha-1,4-N-acetylglucosaminyltransferase EXTL3 (EXTL3) (1 of 1)	GO:0016021 - integral component of membrane;GO:0015012 - heparan sulfate proteoglycan biosynthetic process;GO:0006024 - glycosaminoglycan biosynthetic process
Lus10014925.g.BGIv1.0	995.241	2.04316	0.0778485	26.2454	8.076e-152	3.25863e-150	up	PTHR10217:SF527 - CYCLIC NUCLEOTIDE-GATED ION CHANNEL 1 (1 of 6)	GO:0055085 - transmembrane transport;GO:0016020 - membrane;GO:0006811 - ion transport;GO:0005216 - ion channel activity
Lus10020885.g.BGIv1.0	409.552	2.04284	0.130039	15.7094	1.30425e-55	2.2148e-54	up	PTHR10857//PTHR10857:SF18 - COPINE // SUBFAMILY NOT NAMED (1 of 2)
Lus10002309.g.BGIv1.0	1321.92	2.04216	0.0699214	29.2066	1.59986e-187	7.86478e-186	up	PTHR31429:SF3 - WRKY TRANSCRIPTION FACTOR 40-RELATED (1 of 4)	GO:0043565 - sequence-specific DNA binding;GO:0006355 - regulation of transcription, DNA-templated;GO:0003700 - DNA-binding transcription factor activity
Lus10029235.g.BGIv1.0	279.874	2.04163	0.159786	12.7773	2.19623e-37	2.70002e-36	up	PTHR27000:SF154 - LEUCINE-RICH REPEAT RECEPTOR-LIKE PROTEIN KINASE (1 of 2)	GO:0005515 - protein binding;GO:0006468 - protein phosphorylation;GO:0004672 - protein kinase activity
[truncated: 7,142 more rows]
