# Supplementary material for: Transcriptomic profiling of susceptible and resistant flax seedlings after Fusarium oxysporum lini infection
Source: PLoS One. 2021 Jan 26;16(1):e0246052. doi: 10.1371/journal.pone.0246052 (PMC7837494; doi:10.1371/journal.pone.0246052)
Supplement: S5 Table — (XLSX) [file pone.0246052.s007.xlsx]

## Sheet: 3versus_nie_vas4
Unnamed: 0	baseMean	log2FoldChange	lfcSE	stat	pvalue	padj	change	Description	GO_num
Lus10042204.g.BGIv1.0	82.2904	8.87361	1.19017	7.45575	8.93572e-14	7.93048e-13	up	4.2.3.22 - Germacradienol synthase / Germacradienol/germacrene-D synthase (1 of 9)	GO:0016829 - lyase activity;GO:0010333 - terpene synthase activity;GO:0008152 - metabolic process;GO:0000287 - magnesium ion binding
Lus10003587.g.BGIv1.0	41.2061	8.83603	1.19815	7.3747	1.64719e-13	1.43658e-12	up	3.2.1.14 - Chitinase / Poly-beta-glucosaminidase (1 of 64)	GO:0016998 - cell wall macromolecule catabolic process;GO:0006032 - chitin catabolic process;GO:0004568 - chitinase activity
Lus10011986.g.BGIv1.0	56.5753	8.32409	1.19287	6.97818	2.99027e-12	2.39845e-11	up	PTHR10209//PTHR10209:SF176 - OXIDOREDUCTASE, 2OG-FE II OXYGENASE FAMILY PROTEIN // SUBFAMILY NOT NAMED (1 of 3)	GO:0055114 - oxidation-reduction process;GO:0016491 - oxidoreductase activity
Lus10040652.g.BGIv1.0	27.7946	8.26479	1.21097	6.82491	8.79808e-12	6.79287e-11	up	PTHR19139:SF30 - AQUAPORIN TIP3-1-RELATED (1 of 4)	GO:0016020 - membrane;GO:0006810 - transport;GO:0005215 - transporter activity
Lus10025503.g.BGIv1.0	94.48	8.17639	1.03024	7.9364	2.08136e-15	2.05621e-14	up	PF07468 - Agglutinin domain (Agglutinin) (1 of 19)
Lus10005037.g.BGIv1.0	626.166	8.09538	0.390826	20.7135	2.61827e-95	1.7749e-93	up	1.14.11.19 - Leucocyanidin oxygenase / Leucoanthocyanidin dioxygenase (1 of 6)	GO:0055114 - oxidation-reduction process;GO:0016491 - oxidoreductase activity
Lus10009902.g.BGIv1.0	22.0675	7.93232	1.21955	6.50428	7.80677e-11	5.57174e-10	up	PTHR31388:SF37 - PEROXIDASE 4-RELATED (1 of 10)	GO:0055114 - oxidation-reduction process;GO:0020037 - heme binding;GO:0006979 - response to oxidative stress;GO:0004601 - peroxidase activity
Lus10014655.g.BGIv1.0	21.1586	7.87666	1.21762	6.4689	9.87215e-11	6.98962e-10	up	K14516 - ethylene-responsive transcription factor 1 (ERF1) (1 of 7)	GO:0006355 - regulation of transcription, DNA-templated;GO:0003700 - DNA-binding transcription factor activity
Lus10041324.g.BGIv1.0	19.9975	7.78792	1.22077	6.37953	1.77635e-10	1.22875e-09	up	?
Lus10021312.g.BGIv1.0	19.7988	7.77101	1.22441	6.34674	2.19929e-10	1.50982e-09	up	KOG0725 - Reductases with broad range of substrate specificities (1 of 96)	GO:0016491 - oxidoreductase activity
Lus10009900.g.BGIv1.0	18.8289	7.71224	1.226	6.29057	3.16308e-10	2.13801e-09	up	PTHR31388:SF37 - PEROXIDASE 4-RELATED (1 of 10)	GO:0055114 - oxidation-reduction process;GO:0020037 - heme binding;GO:0006979 - response to oxidative stress;GO:0004601 - peroxidase activity
Lus10037792.g.BGIv1.0	31.6809	7.48525	1.20631	6.20508	5.467e-10	3.61788e-09	up	PTHR31080:SF18 - CELL WALL / VACUOLAR INHIBITOR OF FRUCTOSIDASE 1-RELATED (1 of 12)	GO:0004857 - enzyme inhibitor activity
Lus10034248.g.BGIv1.0	30.2887	7.42166	1.20573	6.15531	7.49319e-10	4.90048e-09	up	?
Lus10041511.g.BGIv1.0	15.4977	7.41563	1.24344	5.96382	2.46414e-09	1.53301e-08	up	K09755 - ferulate-5-hydroxylase (CYP84A, F5H) (1 of 4)	GO:0055114 - oxidation-reduction process;GO:0020037 - heme binding;GO:0016705 - oxidoreductase activity, acting on paired donors, with incorporation or reduction of molecular oxygen;GO:0005506 - iron ion binding
Lus10013732.g.BGIv1.0	193.753	7.40378	0.556642	13.3008	2.29011e-40	5.88048e-39	up	PF00197 - Trypsin and protease inhibitor (Kunitz_legume) (1 of 21)	GO:0004866 - endopeptidase inhibitor activity
Lus10024209.g.BGIv1.0	13.7519	7.24362	1.24285	5.82821	5.6025e-09	3.36583e-08	up	PTHR31388:SF37 - PEROXIDASE 4-RELATED (1 of 10)	GO:0055114 - oxidation-reduction process;GO:0020037 - heme binding;GO:0006979 - response to oxidative stress;GO:0004601 - peroxidase activity
Lus10004808.g.BGIv1.0	197.327	7.06088	0.492581	14.3345	1.33292e-46	3.97891e-45	up	PTHR10209:SF134 - 2-OXOGLUTARATE (2OG) AND FE(II)-DEPENDENT OXYGENASE-LIKE PROTEIN (1 of 4)	GO:0055114 - oxidation-reduction process;GO:0016491 - oxidoreductase activity
Lus10005608.g.BGIv1.0	131.095	7.05551	0.60586	11.6454	2.42042e-31	4.84655e-30	up	PF00407 - Pathogenesis-related protein Bet v I family (Bet_v_1) (1 of 55)	GO:0009607 - response to biotic stimulus;GO:0006952 - defense response
Lus10020959.g.BGIv1.0	11.6723	7.00854	1.2527	5.59476	2.20931e-08	1.24863e-07	up	K10206 - LL-diaminopimelate aminotransferase (E2.6.1.83) (1 of 3)	GO:0030170 - pyridoxal phosphate binding;GO:0009058 - biosynthetic process
Lus10006926.g.BGIv1.0	207.162	6.97966	0.466561	14.9598	1.34426e-50	4.41191e-49	up	4.2.3.19 - Ent-kaurene synthase / Ent-kaurene synthetase B (1 of 22)
Lus10011090.g.BGIv1.0	75.2685	6.83707	0.73929	9.24815	2.28407e-20	2.93147e-19	up	PF00197 - Trypsin and protease inhibitor (Kunitz_legume) (1 of 21)	GO:0004866 - endopeptidase inhibitor activity
Lus10041831.g.BGIv1.0	10.2491	6.83703	1.26819	5.39116	7.00053e-08	3.74312e-07	up	PTHR22595:SF34 - BASIC ENDOCHITINASE B (1 of 10)	GO:0016998 - cell wall macromolecule catabolic process;GO:0006032 - chitin catabolic process;GO:0004568 - chitinase activity
Lus10028631.g.BGIv1.0	19.1452	6.7577	1.22213	5.52947	3.21209e-08	1.77869e-07	up	K00430 - peroxidase (E1.11.1.7) (1 of 94)	GO:0055114 - oxidation-reduction process;GO:0020037 - heme binding;GO:0006979 - response to oxidative stress;GO:0004601 - peroxidase activity
Lus10007841.g.BGIv1.0	17.8456	6.65475	1.22648	5.42589	5.76666e-08	3.10655e-07	up	PF00847 - AP2 domain (AP2) (1 of 230)	GO:0006355 - regulation of transcription, DNA-templated;GO:0003700 - DNA-binding transcription factor activity
Lus10006897.g.BGIv1.0	8.92503	6.63126	1.27414	5.20449	1.94533e-07	9.90303e-07	up	?
Lus10004322.g.BGIv1.0	9.03533	6.63058	1.29473	5.12119	3.03615e-07	1.50953e-06	up	1.14.13.72 - Methylsterol monooxygenase / Methylsterol hydroxylase (1 of 10)	GO:0055114 - oxidation-reduction process;GO:0016491 - oxidoreductase activity;GO:0006633 - fatty acid biosynthetic process;GO:0005506 - iron ion binding
Lus10039234.g.BGIv1.0	16.8699	6.57454	1.23733	5.31348	1.07551e-07	5.63428e-07	up	PTHR24282:SF15 - CYTOCHROME P450, FAMILY 715, SUBFAMILY A, POLYPEPTIDE 1 (1 of 3)	GO:0055114 - oxidation-reduction process;GO:0020037 - heme binding;GO:0016705 - oxidoreductase activity, acting on paired donors, with incorporation or reduction of molecular oxygen;GO:0005506 - iron ion binding
Lus10031234.g.BGIv1.0	722.181	6.51371	0.216326	30.1106	3.51959e-199	6.59418e-197	up	PTHR10353//PTHR10353:SF81 - GLYCOSYL HYDROLASE // SUBFAMILY NOT NAMED (1 of 3)	GO:0005975 - carbohydrate metabolic process;GO:0004553 - hydrolase activity, hydrolyzing O-glycosyl compounds
Lus10039209.g.BGIv1.0	885.393	6.51158	0.194662	33.4507	2.51448e-245	6.84305e-243	up	PF00197 - Trypsin and protease inhibitor (Kunitz_legume) (1 of 21)	GO:0004866 - endopeptidase inhibitor activity
Lus10026324.g.BGIv1.0	8.13759	6.49586	1.28537	5.05367	4.33392e-07	2.12027e-06	up	PTHR11206//PTHR11206:SF181 - MULTIDRUG RESISTANCE PROTEIN // SUBFAMILY NOT NAMED (1 of 4)
Lus10016178.g.BGIv1.0	86.4541	6.44431	0.613441	10.5052	8.17572e-26	1.31446e-24	up	PF08659 - KR domain (KR) (1 of 39)	GO:0016491 - oxidoreductase activity
Lus10009095.g.BGIv1.0	7.83793	6.44006	1.28711	5.00349	5.63002e-07	2.71552e-06	up	PTHR31087:SF11 - PROTEIN LURP-ONE-RELATED 1-RELATED (1 of 13)
Lus10019462.g.BGIv1.0	7.61636	6.40129	1.30555	4.90312	9.43244e-07	4.44292e-06	up	4.99.1.6 - Indoleacetaldoxime dehydratase / Indoleacetaldoxime hydro-lyase (1 of 3)	GO:0055114 - oxidation-reduction process;GO:0020037 - heme binding;GO:0016705 - oxidoreductase activity, acting on paired donors, with incorporation or reduction of molecular oxygen;GO:0005506 - iron ion binding
Lus10022302.g.BGIv1.0	873.999	6.3945	0.189136	33.8091	1.45187e-250	4.22904e-248	up	PF00197//PF04446//PF14413 - Trypsin and protease inhibitor (Kunitz_legume) // tRNAHis guanylyltransferase (Thg1) // Thg1 C terminal domain (Thg1C) (1 of 1)	GO:0008193 - tRNA guanylyltransferase activity;GO:0006400 - tRNA modification;GO:0000287 - magnesium ion binding;GO:0004866 - endopeptidase inhibitor activity
Lus10014313.g.BGIv1.0	7.46328	6.36253	1.30157	4.88834	1.01688e-06	4.77621e-06	up	?
Lus10008926.g.BGIv1.0	26.7383	6.34039	1.05601	6.00409	1.92411e-09	1.21057e-08	up	?
Lus10027807.g.BGIv1.0	689.356	6.32695	0.208204	30.3883	7.84253e-203	1.49184e-200	up	PTHR10209:SF134 - 2-OXOGLUTARATE (2OG) AND FE(II)-DEPENDENT OXYGENASE-LIKE PROTEIN (1 of 4)	GO:0055114 - oxidation-reduction process;GO:0016491 - oxidoreductase activity
Lus10022998.g.BGIv1.0	7.04199	6.28328	1.30651	4.8092	1.51539e-06	6.96839e-06	up	PF02068 - Plant PEC family metallothionein (Metallothio_PEC) (1 of 1)	GO:0008270 - zinc ion binding
Lus10007235.g.BGIv1.0	249.631	6.24078	0.337448	18.494	2.30715e-76	1.22535e-74	up	PTHR22950:SF278 - AMINO ACID PERMEASE 1-RELATED (1 of 10)	GO:0016021 - integral component of membrane;GO:0005886 - plasma membrane;GO:0015172 - acidic amino acid transmembrane transporter activity;GO:0015175 - neutral amino acid transmembrane transporter activity;GO:0015810 - aspartate transmembrane transport;GO:0015827 - tryptophan transport
Lus10027144.g.BGIv1.0	6.52926	6.17489	1.32674	4.65419	3.25249e-06	1.42918e-05	up	?
Lus10039378.g.BGIv1.0	130.419	6.16813	0.452246	13.6389	2.35206e-42	6.30894e-41	up	PTHR14154:SF5 - EARLY LIGHT-INDUCED PROTEIN 1, CHLOROPLASTIC-RELATED (1 of 4)	GO:0016021 - integral component of membrane
Lus10036697.g.BGIv1.0	6.22067	6.11433	1.32132	4.62743	3.70236e-06	1.61525e-05	up	PF08263//PF13855 - Leucine rich repeat N-terminal domain (LRRNT_2) // Leucine rich repeat (LRR_8) (1 of 35)	GO:0005515 - protein binding
Lus10007892.g.BGIv1.0	158.67	6.0991	0.401581	15.1877	4.26465e-52	1.44812e-50	up	PF00197 - Trypsin and protease inhibitor (Kunitz_legume) (1 of 21)	GO:0004866 - endopeptidase inhibitor activity
Lus10030355.g.BGIv1.0	22.2352	6.07283	1.06248	5.71569	1.09262e-08	6.36518e-08	up	PF00197 - Trypsin and protease inhibitor (Kunitz_legume) (1 of 21)	GO:0004866 - endopeptidase inhibitor activity
Lus10003660.g.BGIv1.0	21.856	6.04939	1.06706	5.66923	1.43437e-08	8.25679e-08	up	PTHR27002:SF122 - CYSTEINE-RICH RECEPTOR-LIKE PROTEIN KINASE 28-RELATED (1 of 13)
Lus10022641.g.BGIv1.0	11.8917	6.04873	1.26525	4.78065	1.7473e-06	7.95731e-06	up	PTHR22950//PTHR22950:SF233 - AMINO ACID TRANSPORTER // SUBFAMILY NOT NAMED (1 of 4)	GO:0016021 - integral component of membrane
Lus10022755.g.BGIv1.0	5.89974	6.03733	1.32984	4.5399	5.62799e-06	2.39073e-05	up	PF07107 - Wound-induced protein WI12 (WI12) (1 of 5)
Lus10038501.g.BGIv1.0	21.2514	6.01043	1.06737	5.63108	1.79086e-08	1.0222e-07	up	PTHR32227:SF85 - GLYCOSYL HYDROLASES FAMILY PROTEIN (1 of 4)	GO:0005975 - carbohydrate metabolic process;GO:0004553 - hydrolase activity, hydrolyzing O-glycosyl compounds
Lus10026357.g.BGIv1.0	136.067	5.97943	0.419452	14.2553	4.1533e-46	1.22412e-44	up	PF00197 - Trypsin and protease inhibitor (Kunitz_legume) (1 of 21)	GO:0004866 - endopeptidase inhibitor activity
Lus10028594.g.BGIv1.0	20.6416	5.97398	1.06856	5.5907	2.26154e-08	1.27621e-07	up	K07437 - cytochrome P450, family 26, subfamily A (CYP26A) (1 of 4)	GO:0055114 - oxidation-reduction process;GO:0020037 - heme binding;GO:0016705 - oxidoreductase activity, acting on paired donors, with incorporation or reduction of molecular oxygen;GO:0005506 - iron ion binding
Lus10009905.g.BGIv1.0	5.70512	5.96954	1.36714	4.36645	1.26279e-05	5.10762e-05	up	PTHR11461:SF171 - SERINE PROTEASE INHIBITOR (SERPIN) FAMILY PROTEIN-RELATED (1 of 10)	GO:0005615 - extracellular space
Lus10038267.g.BGIv1.0	5.49972	5.94073	1.35425	4.38672	1.15072e-05	4.67713e-05	up	?
Lus10039210.g.BGIv1.0	376.409	5.90403	0.246414	23.9598	7.30729e-127	7.30415e-125	up	PF00197 - Trypsin and protease inhibitor (Kunitz_legume) (1 of 21)	GO:0004866 - endopeptidase inhibitor activity
Lus10036465.g.BGIv1.0	5.24569	5.8677	1.34934	4.34858	1.37023e-05	5.51821e-05	up	PTHR31376:SF1 - PURINE PERMEASE 1-RELATED (1 of 8)	GO:0016021 - integral component of membrane;GO:0005215 - transporter activity
Lus10035185.g.BGIv1.0	10.3772	5.8672	1.26085	4.65335	3.26588e-06	1.43472e-05	up	PF07883 - Cupin domain (Cupin_2) (1 of 56)	GO:0048046 - apoplast;GO:0005618 - cell wall;GO:0030145 - manganese ion binding;GO:0045735 - nutrient reservoir activity
Lus10041973.g.BGIv1.0	103.575	5.82448	0.459528	12.6749	8.14355e-37	1.91199e-35	up	PTHR24015:SF419 - NUCLEOTIDE-DIPHOSPHO-SUGAR TRANSFERASE DOMAIN-CONTAINING PROTEIN-RELATED (1 of 9)	GO:0000139 - Golgi membrane;GO:0016757 - transferase activity, transferring glycosyl groups;GO:0071555 - cell wall organization
Lus10041416.g.BGIv1.0	112.514	5.81978	0.438318	13.2775	3.12575e-40	7.99319e-39	up	?
Lus10024620.g.BGIv1.0	35.0416	5.7333	0.762228	7.52177	5.40402e-14	4.89037e-13	up	PF14547 - Hydrophobic seed protein (Hydrophob_seed) (1 of 33)
Lus10022303.g.BGIv1.0	9.47557	5.7287	1.26662	4.52283	6.10173e-06	2.57845e-05	up	KOG0156 - Cytochrome P450 CYP2 subfamily (1 of 184)	GO:0055114 - oxidation-reduction process;GO:0020037 - heme binding;GO:0016705 - oxidoreductase activity, acting on paired donors, with incorporation or reduction of molecular oxygen;GO:0005506 - iron ion binding
Lus10000179.g.BGIv1.0	4.77083	5.72717	2.3392	2.44834	0.0143515	0.0324056	up	PTHR10108:SF24 - 2-METHOXY-6-POLYPRENYL-1,4-BENZOQUINOL METHYLASE, MITOCHONDRIAL (1 of 3)	GO:0008168 - methyltransferase activity;GO:0008152 - metabolic process
Lus10042531.g.BGIv1.0	146.461	5.7053	0.373158	15.2892	9.02121e-53	3.11432e-51	up	PF02365 - No apical meristem (NAM) protein (NAM) (1 of 189)	GO:0006355 - regulation of transcription, DNA-templated;GO:0003677 - DNA binding
Lus10009129.g.BGIv1.0	4.71796	5.69118	1.39184	4.08897	4.33287e-05	0.000162375	up	PTHR10641:SF526 - TRANSCRIPTION FACTOR MYB113-RELATED (1 of 8)	GO:0005634 - nucleus;GO:0003700 - DNA-binding transcription factor activity;GO:0043565 - sequence-specific DNA binding;GO:0044212 - transcription regulatory region DNA binding;GO:0030154 - cell differentiation
Lus10035480.g.BGIv1.0	17.1887	5.68445	1.46867	3.87048	0.000108623	0.000381311	up	K19329 - WW domain-containing oxidoreductase (WWOX) (1 of 12)	GO:0016491 - oxidoreductase activity;GO:0008152 - metabolic process
Lus10007956.g.BGIv1.0	142.245	5.65349	0.371834	15.2043	3.31009e-52	1.12501e-50	up	PTHR23241:SF44 - LATE EMBRYOGENESIS ABUNDANT DOMAIN-CONTAINING PROTEIN (1 of 2)
Lus10030164.g.BGIv1.0	227.478	5.59317	0.352094	15.8854	7.99232e-57	2.95328e-55	up	?
Lus10012066.g.BGIv1.0	40.0257	5.59026	0.685456	8.15554	3.47625e-16	3.59624e-15	up	?
Lus10043362.g.BGIv1.0	32.1702	5.58493	0.765361	7.29712	2.94001e-13	2.52221e-12	up	1.14.13.121 - Premnaspirodiene oxygenase / Hyoscymus muticus premnaspirodiene oxygenase (1 of 43)	GO:0055114 - oxidation-reduction process;GO:0020037 - heme binding;GO:0016705 - oxidoreductase activity, acting on paired donors, with incorporation or reduction of molecular oxygen;GO:0005506 - iron ion binding
Lus10042301.g.BGIv1.0	63.5425	5.58358	0.54063	10.3279	5.26919e-25	8.17206e-24	up	PF00197 - Trypsin and protease inhibitor (Kunitz_legume) (1 of 21)	GO:0004866 - endopeptidase inhibitor activity
Lus10039208.g.BGIv1.0	286.866	5.58284	0.254548	21.9324	1.27484e-106	9.90232e-105	up	PF00197 - Trypsin and protease inhibitor (Kunitz_legume) (1 of 21)	GO:0004866 - endopeptidase inhibitor activity
Lus10017829.g.BGIv1.0	31.3709	5.57033	0.76815	7.25162	4.11805e-13	3.49982e-12	up	PTHR31839:SF0 - DEHYDRATION-RESPONSIVE ELEMENT-BINDING PROTEIN 1E-RELATED (1 of 5)	GO:0006355 - regulation of transcription, DNA-templated;GO:0003700 - DNA-binding transcription factor activity
Lus10029516.g.BGIv1.0	4.30092	5.56273	1.40053	3.97188	7.13069e-05	0.000258871	up	?
Lus10007902.g.BGIv1.0	225.766	5.54906	0.286058	19.3984	7.95943e-84	4.78644e-82	up	PF00197 - Trypsin and protease inhibitor (Kunitz_legume) (1 of 21)	GO:0004866 - endopeptidase inhibitor activity
Lus10030779.g.BGIv1.0	85.2446	5.54422	0.460863	12.0301	2.46889e-33	5.29633e-32	up	?
Lus10011013.g.BGIv1.0	738.252	5.5162	0.156093	35.3392	1.46788e-273	4.80074e-271	up	PTHR31692:SF10 - EXPANSIN-LIKE B1 (1 of 8)	GO:0005576 - extracellular region
Lus10018786.g.BGIv1.0	921.41	5.50551	0.139824	39.3745	0	0	up	PF00280 - Potato inhibitor I family (potato_inhibit) (1 of 12)	GO:0009611 - response to wounding;GO:0004867 - serine-type endopeptidase inhibitor activity
Lus10031810.g.BGIv1.0	135.61	5.5026	0.361341	15.2283	2.29612e-52	7.84681e-51	up	K00454 - lipoxygenase (LOX2S) (1 of 9)	GO:0005515 - protein binding;GO:0055114 - oxidation-reduction process;GO:0046872 - metal ion binding;GO:0016702 - oxidoreductase activity, acting on single donors with incorporation of molecular oxygen, incorporation of two atoms of oxygen
Lus10007778.g.BGIv1.0	4.03372	5.47873	1.40479	3.90004	9.61766e-05	0.000340731	up	PTHR19375 - HEAT SHOCK PROTEIN 70KDA (1 of 74)	GO:0005737 - cytoplasm;GO:0034663 - endoplasmic reticulum chaperone complex;GO:0005788 - endoplasmic reticulum lumen;GO:0016020 - membrane;GO:0005634 - nucleus;GO:0005524 - ATP binding;GO:0016887 - ATPase activity;GO:0042623 - ATPase activity, coupled;GO:0031072 - heat shock protein binding;GO:0051787 - misfolded protein binding;GO:0044183 - protein folding chaperone;GO:0051082 - unfolded protein…
Lus10016963.g.BGIv1.0	3.90841	5.44501	1.43627	3.79106	0.000150004	0.000513897	up	?
Lus10034300.g.BGIv1.0	3.88714	5.4393	1.42394	3.81989	0.000133514	0.000461004	up	KOG0156 - Cytochrome P450 CYP2 subfamily (1 of 184)	GO:0055114 - oxidation-reduction process;GO:0020037 - heme binding;GO:0016705 - oxidoreductase activity, acting on paired donors, with incorporation or reduction of molecular oxygen;GO:0005506 - iron ion binding
Lus10043065.g.BGIv1.0	3.84575	5.42586	1.47948	3.66742	0.00024501	0.00080869	up	PTHR31052:SF2 - COBRA-LIKE PROTEIN 10-RELATED (1 of 2)	GO:0031225 - anchored component of membrane;GO:0016049 - cell growth;GO:0010215 - cellulose microfibril organization
Lus10017992.g.BGIv1.0	7.68396	5.41832	1.28851	4.20512	2.60942e-05	0.00010108	up	PTHR33203:SF4 - F27J15.22-RELATED (1 of 4)	GO:0016021 - integral component of membrane;GO:0012511 - monolayer-surrounded lipid storage body
Lus10021193.g.BGIv1.0	35.7206	5.41731	0.689797	7.85348	4.04649e-15	3.92582e-14	up	K14516 - ethylene-responsive transcription factor 1 (ERF1) (1 of 7)	GO:0006355 - regulation of transcription, DNA-templated;GO:0003700 - DNA-binding transcription factor activity
Lus10007889.g.BGIv1.0	49.6295	5.41249	0.581359	9.31005	1.27768e-20	1.65406e-19	up	PF00197 - Trypsin and protease inhibitor (Kunitz_legume) (1 of 21)	GO:0004866 - endopeptidase inhibitor activity
Lus10026165.g.BGIv1.0	3.84192	5.41086	1.41656	3.81971	0.000133608	0.000461244	up	PTHR33624:SF2 - SIGMA FACTOR BINDING PROTEIN 1, CHLOROPLASTIC-RELATED (1 of 1)
Lus10024870.g.BGIv1.0	684.683	5.40503	0.156932	34.4418	5.96529e-260	1.82303e-257	up	PF00280 - Potato inhibitor I family (potato_inhibit) (1 of 12)	GO:0009611 - response to wounding;GO:0004867 - serine-type endopeptidase inhibitor activity
Lus10020919.g.BGIv1.0	3.75007	5.38495	1.44395	3.72933	0.000191993	0.000645937	up	?
Lus10014982.g.BGIv1.0	27.7502	5.37919	0.777244	6.92085	4.48937e-12	3.54622e-11	up	PTHR33836:SF1 - ARM REPEAT SUPERFAMILY PROTEIN-RELATED (1 of 2)
Lus10036187.g.BGIv1.0	34.542	5.37863	0.690162	7.79329	6.52872e-15	6.26233e-14	up	PTHR19139:SF30 - AQUAPORIN TIP3-1-RELATED (1 of 4)	GO:0016020 - membrane;GO:0006810 - transport;GO:0005215 - transporter activity
Lus10010632.g.BGIv1.0	3.67565	5.34754	1.48315	3.60553	0.000311513	0.00100855	up	PF00847 - AP2 domain (AP2) (1 of 230)	GO:0006355 - regulation of transcription, DNA-templated;GO:0003700 - DNA-binding transcription factor activity
Lus10013916.g.BGIv1.0	3.67183	5.32972	1.45425	3.66493	0.000247407	0.000815736	up	1.14.12.20 - Pheophorbide a oxygenase / Pheide a oxygenase (1 of 17)	GO:0055114 - oxidation-reduction process;GO:0051537 - 2 iron, 2 sulfur cluster binding;GO:0016491 - oxidoreductase activity;GO:0010277 - chlorophyllide a oxygenase [overall] activity
Lus10041943.g.BGIv1.0	13.2338	5.31502	1.09644	4.84753	1.2501e-06	5.79925e-06	up	?
Lus10029385.g.BGIv1.0	3.59641	5.30644	1.44601	3.66971	0.000242828	0.000801912	up	PF05938 - Plant self-incompatibility protein S1 (Self-incomp_S1) (1 of 86)
Lus10018783.g.BGIv1.0	200.296	5.2963	0.39046	13.5642	6.52564e-42	1.73415e-40	up	PF00280 - Potato inhibitor I family (potato_inhibit) (1 of 12)	GO:0009611 - response to wounding;GO:0004867 - serine-type endopeptidase inhibitor activity
Lus10031583.g.BGIv1.0	26.2404	5.28699	0.771101	6.85641	7.06107e-12	5.50648e-11	up	PTHR31717:SF11 - B-BOX TYPE ZINC FINGER-CONTAINING PROTEIN (1 of 4)	GO:0008270 - zinc ion binding;GO:0005622 - intracellular
Lus10005262.g.BGIv1.0	19.4241	5.28386	0.9097	5.80836	6.30887e-09	3.76774e-08	up	KOG0725 - Reductases with broad range of substrate specificities (1 of 96)	GO:0016491 - oxidoreductase activity
Lus10041145.g.BGIv1.0	26.1017	5.27883	0.782195	6.74874	1.49137e-11	1.1304e-10	up	PTHR10641//PTHR10641:SF523 - MYB-LIKE DNA-BINDING PROTEIN MYB // SUBFAMILY NOT NAMED (1 of 8)	GO:0005634 - nucleus;GO:0003700 - DNA-binding transcription factor activity;GO:0043565 - sequence-specific DNA binding;GO:0044212 - transcription regulatory region DNA binding;GO:0030154 - cell differentiation
Lus10041163.g.BGIv1.0	18.9227	5.25283	0.903695	5.81261	6.15048e-09	3.67727e-08	up	?
Lus10029808.g.BGIv1.0	6.82594	5.24544	1.31891	3.97709	6.9765e-05	0.000253693	up	PF00249 - Myb-like DNA-binding domain (Myb_DNA-binding) (1 of 373)
Lus10021060.g.BGIv1.0	25.2499	5.24151	0.777475	6.74171	1.56533e-11	1.18381e-10	up	PTHR27007:SF56 - L-TYPE LECTIN-DOMAIN CONTAINING RECEPTOR KINASE S.5-RELATED (1 of 6)	GO:0030246 - carbohydrate binding;GO:0006468 - protein phosphorylation;GO:0005524 - ATP binding;GO:0004672 - protein kinase activity
Lus10042633.g.BGIv1.0	471.257	5.23249	0.179896	29.0863	5.35625e-186	8.91528e-184	up	?
Lus10026932.g.BGIv1.0	6.72745	5.22085	1.30946	3.98702	6.69075e-05	0.00024404	up	PTHR22595//PTHR22595:SF33 - CHITINASE-RELATED // SUBFAMILY NOT NAMED (1 of 12)
Lus10032015.g.BGIv1.0	3.3282	5.22027	1.51826	3.43831	0.000585347	0.001802	up	PF07883 - Cupin domain (Cupin_2) (1 of 56)	GO:0048046 - apoplast;GO:0005618 - cell wall;GO:0030145 - manganese ion binding;GO:0045735 - nutrient reservoir activity
Lus10002732.g.BGIv1.0	3.32069	5.20247	1.48534	3.50254	0.000460847	0.00144595	up	PF00280 - Potato inhibitor I family (potato_inhibit) (1 of 12)	GO:0009611 - response to wounding;GO:0004867 - serine-type endopeptidase inhibitor activity
Lus10016883.g.BGIv1.0	1485.23	5.19774	0.10153	51.1941	0	0	up	3.2.1.39 - Glucan endo-1,3-beta-D-glucosidase / Laminarinase (1 of 112)	GO:0005975 - carbohydrate metabolic process;GO:0004553 - hydrolase activity, hydrolyzing O-glycosyl compounds
Lus10037004.g.BGIv1.0	3.29575	5.19464	1.46509	3.54561	0.000391708	0.001246	up	PTHR23070//PTHR23070:SF23 - BCS1 AAA-TYPE ATPASE // SUBFAMILY NOT NAMED (1 of 1)	GO:0005524 - ATP binding
Lus10023495.g.BGIv1.0	12.1142	5.1929	1.10318	4.70723	2.51111e-06	1.12123e-05	up	?
Lus10018793.g.BGIv1.0	108.316	5.16824	0.36823	14.0353	9.47516e-45	2.70085e-43	up	PF03350 - Uncharacterized protein family, UPF0114 (UPF0114) (1 of 7)	GO:0016021 - integral component of membrane
Lus10032641.g.BGIv1.0	71.845	5.15548	0.450781	11.4368	2.73899e-30	5.25581e-29	up	PTHR11552:SF140 - F7A19.28 PROTEIN (1 of 18)	GO:0055114 - oxidation-reduction process;GO:0050660 - flavin adenine dinucleotide binding;GO:0016614 - oxidoreductase activity, acting on CH-OH group of donors
Lus10010105.g.BGIv1.0	106.653	5.14823	0.369014	13.9513	3.08839e-44	8.72992e-43	up	1.1.3.37 - D-arabinono-1,4-lactone oxidase / D-arabinono-gamma-lactone oxidase (1 of 10)	GO:0055114 - oxidation-reduction process;GO:0016020 - membrane;GO:0003885 - D-arabinono-1,4-lactone oxidase activity;GO:0050660 - flavin adenine dinucleotide binding;GO:0016491 - oxidoreductase activity
Lus10017384.g.BGIv1.0	3.19639	5.14341	1.49649	3.43699	0.000588221	0.00180996	up	PTHR31060:SF13 - GENOMIC DNA, CHROMOSOME 3, P1 CLONE: MPN9 (1 of 2)
Lus10026147.g.BGIv1.0	122.923	5.12839	0.342181	14.9873	8.88502e-51	2.92382e-49	up	PTHR11783//PTHR11783:SF89 - SULFOTRANSFERASE SULT // SUBFAMILY NOT NAMED (1 of 2)	GO:0008146 - sulfotransferase activity
Lus10001103.g.BGIv1.0	17.6302	5.12767	0.905746	5.66127	1.50258e-08	8.62674e-08	up	1.14.11.20 - Deacetoxyvindoline 4-hydroxylase / Desacetyoxyvindoline-17-hydroxylase (1 of 33)	GO:0055114 - oxidation-reduction process;GO:0016491 - oxidoreductase activity
Lus10026434.g.BGIv1.0	6.28679	5.12158	1.31558	3.89301	9.90073e-05	0.000349762	up	?
Lus10032192.g.BGIv1.0	86.6011	5.10929	0.405835	12.5896	2.40963e-36	5.57671e-35	up	PF00106 - short chain dehydrogenase (adh_short) (1 of 81)	GO:0016491 - oxidoreductase activity;GO:0008152 - metabolic process
Lus10017022.g.BGIv1.0	3.05023	5.07289	1.50718	3.36582	0.000763166	0.00229356	up	K09490 - heat shock 70kDa protein 5 (HSPA5, BIP) (1 of 7)	GO:0016592 - mediator complex;GO:0005524 - ATP binding;GO:0009860 - pollen tube growth
Lus10012286.g.BGIv1.0	3.03805	5.06896	1.51063	3.35552	0.000792153	0.00237302	up	PF05678 - VQ motif (VQ) (1 of 42)
Lus10031237.g.BGIv1.0	258.96	5.06708	0.231903	21.8499	7.78236e-106	6.01986e-104	up	1.13.11.12 - Linoleate 13S-lipoxygenase / Lipoxidase (1 of 18)	GO:0055114 - oxidation-reduction process;GO:0046872 - metal ion binding;GO:0016702 - oxidoreductase activity, acting on single donors with incorporation of molecular oxygen, incorporation of two atoms of oxygen
Lus10042561.g.BGIv1.0	3.01252	5.05924	1.5118	3.3465	0.000818378	0.00244393	up	PTHR10641//PTHR10641:SF523 - MYB-LIKE DNA-BINDING PROTEIN MYB // SUBFAMILY NOT NAMED (1 of 8)
Lus10027770.g.BGIv1.0	5.96777	5.03616	1.32912	3.78909	0.0001512	0.000517711	up	2.4.1.228 - Lactosylceramide 4-alpha-galactosyltransferase / Histo-blood group P(k) UDP-galactose (1 of 5)	GO:0016021 - integral component of membrane
Lus10018519.g.BGIv1.0	2.87871	5.00941	1.53403	3.26553	0.00109259	0.00318551	up	PF05678 - VQ motif (VQ) (1 of 42)
Lus10038917.g.BGIv1.0	307.379	5.00626	0.208282	24.036	1.16975e-127	1.18514e-125	up	PTHR31707:SF11 - PECTINESTERASE/PECTINESTERASE INHIBITOR 17-RELATED (1 of 3)	GO:0004857 - enzyme inhibitor activity;GO:0042545 - cell wall modification;GO:0030599 - pectinesterase activity;GO:0005618 - cell wall
Lus10040382.g.BGIv1.0	69.6157	4.99443	0.437431	11.4176	3.41373e-30	6.51368e-29	up	PTHR10209//PTHR10209:SF123 - OXIDOREDUCTASE, 2OG-FE II OXYGENASE FAMILY PROTEIN // SUBFAMILY NOT NAMED (1 of 8)	GO:0055114 - oxidation-reduction process;GO:0016491 - oxidoreductase activity
Lus10007900.g.BGIv1.0	77.8114	4.96059	0.411739	12.0479	1.98978e-33	4.28826e-32	up	K19355 - mannan endo-1,4-beta-mannosidase (MAN) (1 of 13)	GO:0005975 - carbohydrate metabolic process;GO:0004553 - hydrolase activity, hydrolyzing O-glycosyl compounds
Lus10015746.g.BGIv1.0	10.3104	4.95474	1.11958	4.42553	9.62064e-06	3.94953e-05	up	2.4.1.203 - Trans-zeatin O-beta-D-glucosyltransferase / Zeatin O-glucosyltransferase (1 of 22)	GO:0016758 - transferase activity, transferring hexosyl groups;GO:0008152 - metabolic process
Lus10039513.g.BGIv1.0	160.626	4.94553	0.485199	10.1928	2.1359e-24	3.23851e-23	up	3.2.1.149//3.2.1.21 - Beta-glucosidase / Gentobiase (1 of 3)	GO:0005975 - carbohydrate metabolic process;GO:0004553 - hydrolase activity, hydrolyzing O-glycosyl compounds
Lus10004223.g.BGIv1.0	55.8124	4.91816	0.475429	10.3447	4.42448e-25	6.87916e-24	up	PF00197 - Trypsin and protease inhibitor (Kunitz_legume) (1 of 21)	GO:0004866 - endopeptidase inhibitor activity
Lus10014404.g.BGIv1.0	15.1673	4.91727	0.912984	5.38594	7.20682e-08	3.84956e-07	up	K13496 - UDP-glucosyl transferase 73C [EC:2.4.1.-] Glc - brassinosteroid (UGT73C) (1 of 11)	GO:0016758 - transferase activity, transferring hexosyl groups;GO:0008152 - metabolic process
Lus10024428.g.BGIv1.0	50.0548	4.9035	0.504452	9.72045	2.46693e-22	3.43403e-21	up	PTHR26374:SF198 - ZINC FINGER PROTEIN ZAT11 (1 of 1)	GO:0003676 - nucleic acid binding;GO:0010200 - response to chitin
Lus10004410.g.BGIv1.0	10873.2	4.90055	0.0521984	93.8831	0	0	up	PF00314 - Thaumatin family (Thaumatin) (1 of 43)
Lus10006216.g.BGIv1.0	15.0123	4.89399	0.912059	5.36586	8.05622e-08	4.27997e-07	up	?
Lus10009698.g.BGIv1.0	2.66665	4.88476	1.55382	3.1437	0.00166824	0.00468823	up	PF14009 - Domain of unknown function (DUF4228) (DUF4228) (1 of 47)
Lus10029896.g.BGIv1.0	29.9036	4.88124	0.64389	7.58086	3.43283e-14	3.15323e-13	up	PTHR11972:SF57 - RESPIRATORY BURST OXIDASE HOMOLOG PROTEIN B (1 of 2)	GO:0005509 - calcium ion binding;GO:0055114 - oxidation-reduction process;GO:0016491 - oxidoreductase activity;GO:0050664 - oxidoreductase activity, acting on NAD(P)H, oxygen as acceptor;GO:0004601 - peroxidase activity;GO:0016174 - NAD(P)H oxidase activity
Lus10003265.g.BGIv1.0	25900.9	4.87568	0.0453788	107.444	0	0	up	PTHR22595//PTHR22595:SF48 - CHITINASE-RELATED // SUBFAMILY NOT NAMED (1 of 9)	GO:0050832 - defense response to fungus;GO:0042742 - defense response to bacterium
Lus10036306.g.BGIv1.0	5.29963	4.8666	1.35856	3.58219	0.000340729	0.00109492	up	PTHR11177:SF219 - CHITINASE-LIKE PROTEIN-RELATED (1 of 10)	GO:0005975 - carbohydrate metabolic process;GO:0004553 - hydrolase activity, hydrolyzing O-glycosyl compounds
Lus10041067.g.BGIv1.0	68.6483	4.86353	0.42178	11.531	9.21119e-31	1.80184e-29	up	PTHR11709:SF94 - LACCASE-15 (1 of 4)	GO:0005507 - copper ion binding;GO:0055114 - oxidation-reduction process;GO:0016491 - oxidoreductase activity
Lus10002342.g.BGIv1.0	24.5193	4.85783	0.717134	6.77395	1.25315e-11	9.54689e-11	up	PTHR31808:SF2 - F21O3.2 PROTEIN-RELATED (1 of 5)
Lus10024152.g.BGIv1.0	522.925	4.84455	0.152741	31.7174	8.95151e-221	1.9404e-218	up	3.2.1.149//3.2.1.21 - Beta-glucosidase / Gentobiase (1 of 3)	GO:0005975 - carbohydrate metabolic process;GO:0004553 - hydrolase activity, hydrolyzing O-glycosyl compounds
Lus10032866.g.BGIv1.0	5.19412	4.83948	1.34736	3.59182	0.000328379	0.00105892	up	PF03350 - Uncharacterized protein family, UPF0114 (UPF0114) (1 of 7)	GO:0016021 - integral component of membrane
Lus10003823.g.BGIv1.0	9.56589	4.83294	1.13305	4.26541	1.99537e-05	7.86006e-05	up	PTHR13935:SF41 - ACHAETE-SCUTE HOMOLOG 3 (1 of 4)	GO:0046983 - protein dimerization activity;GO:0003677 - DNA binding
Lus10003845.g.BGIv1.0	19.0799	4.82761	0.797204	6.05568	1.39826e-09	8.904e-09	up	PTHR13878:SF60 - CYTOKININ DEHYDROGENASE 5 (1 of 2)	GO:0055114 - oxidation-reduction process;GO:0050660 - flavin adenine dinucleotide binding;GO:0016491 - oxidoreductase activity;GO:0019139 - cytokinin dehydrogenase activity;GO:0009690 - cytokinin metabolic process
Lus10039163.g.BGIv1.0	283.137	4.82727	0.207678	23.244	1.63611e-119	1.4806e-117	up	PF00197 - Trypsin and protease inhibitor (Kunitz_legume) (1 of 21)	GO:0004866 - endopeptidase inhibitor activity
Lus10006547.g.BGIv1.0	351.997	4.81848	0.18595	25.9127	4.78424e-148	5.6989e-146	up	PF02365 - No apical meristem (NAM) protein (NAM) (1 of 189)	GO:0006355 - regulation of transcription, DNA-templated;GO:0003677 - DNA binding
Lus10036696.g.BGIv1.0	2.50406	4.79343	1.62624	2.94755	0.00320301	0.00846894	up	PTHR10438:SF278 - THIOREDOXIN H7-RELATED (1 of 6)	GO:0045454 - cell redox homeostasis;GO:0015035 - protein disulfide oxidoreductase activity;GO:0006662 - glycerol ether metabolic process
Lus10008233.g.BGIv1.0	4.95791	4.78641	1.38128	3.46519	0.000529848	0.00164377	up	?
Lus10020714.g.BGIv1.0	171.403	4.77562	0.26115	18.2869	1.05223e-74	5.40637e-73	up	PTHR31625:SF2 - COUMAROYL-COA:ANTHOCYANIDIN 3-O-GLUCOSIDE-6''-O-COUMAROYLTRANSFERASE 1-RELATED (1 of 11)	GO:0016747 - transferase activity, transferring acyl groups other than amino-acyl groups
Lus10003166.g.BGIv1.0	2.45416	4.77167	1.58071	3.01869	0.0025387	0.00686486	up	PF05056 - Protein of unknown function (DUF674) (DUF674) (1 of 9)
Lus10021394.g.BGIv1.0	151.857	4.77014	0.275951	17.2862	5.97988e-67	2.68619e-65	up	PTHR31642:SF57 - SPERMIDINE HYDROXYCINNAMOYL TRANSFERASE (1 of 5)	GO:0016747 - transferase activity, transferring acyl groups other than amino-acyl groups
Lus10009326.g.BGIv1.0	13.8752	4.76977	0.916697	5.20321	1.95872e-07	9.96845e-07	up	PTHR14155 - RING FINGER DOMAIN-CONTAINING (1 of 164)	GO:0008270 - zinc ion binding;GO:0005515 - protein binding
Lus10030931.g.BGIv1.0	236.309	4.75411	0.220575	21.5532	4.93756e-103	3.70406e-101	up	PF01357//PF03330 - Pollen allergen (Pollen_allerg_1) // Rare lipoprotein A (RlpA)-like double-psi beta-barrel (DPBB_1) (1 of 57)	GO:0005576 - extracellular region
Lus10035186.g.BGIv1.0	2.44666	4.74676	1.63622	2.90105	0.00371917	0.00967389	up	PF07883 - Cupin domain (Cupin_2) (1 of 56)	GO:0048046 - apoplast;GO:0005618 - cell wall;GO:0030145 - manganese ion binding;GO:0045735 - nutrient reservoir activity
Lus10022021.g.BGIv1.0	8.93701	4.73931	1.13898	4.16101	3.16837e-05	0.000121358	up	PTHR10641//PTHR10641:SF523 - MYB-LIKE DNA-BINDING PROTEIN MYB // SUBFAMILY NOT NAMED (1 of 8)
Lus10017598.g.BGIv1.0	8.90356	4.73521	1.14193	4.14667	3.37349e-05	0.00012862	up	PF05553 - Cotton fibre expressed protein (DUF761) (1 of 47)
Lus10026094.g.BGIv1.0	642.321	4.73427	0.133453	35.4753	1.18352e-275	3.93984e-273	up	K17302 - coatomer, subunit beta' (COPB2, SEC27) (1 of 4)	GO:0005515 - protein binding
Lus10013118.g.BGIv1.0	2.37024	4.7315	1.64064	2.88393	0.00392745	0.0101618	up	PTHR22595//PTHR22595:SF47 - CHITINASE-RELATED // SUBFAMILY NOT NAMED (1 of 4)
Lus10009675.g.BGIv1.0	22.2198	4.72827	0.721494	6.55345	5.62242e-11	4.05624e-10	up	PTHR31009:SF7 - S-ADENOSYL-L-METHIONINE:SALICYLIC ACID CARBOXYL METHYLTRANSFERASE, 41514-39166-RELATED (1 of 4)	GO:0008168 - methyltransferase activity
Lus10024511.g.BGIv1.0	2697.92	4.72355	0.0694706	67.9935	0	0	up	PTHR31048:SF19 - OSMOTIN-LIKE PROTEIN OSM34 (1 of 1)
Lus10022015.g.BGIv1.0	4.82036	4.72329	1.36548	3.45907	0.000542046	0.0016784	up	PF00847 - AP2 domain (AP2) (1 of 230)	GO:0006355 - regulation of transcription, DNA-templated;GO:0003700 - DNA-binding transcription factor activity
Lus10014740.g.BGIv1.0	579.681	4.71891	0.142636	33.0836	5.11799e-240	1.3344e-237	up	PF00280 - Potato inhibitor I family (potato_inhibit) (1 of 12)	GO:0009611 - response to wounding;GO:0004867 - serine-type endopeptidase inhibitor activity
Lus10006553.g.BGIv1.0	13.1434	4.70906	0.926781	5.08109	3.75267e-07	1.84779e-06	up	PTHR22595//PTHR22595:SF48 - CHITINASE-RELATED // SUBFAMILY NOT NAMED (1 of 9)	GO:0050832 - defense response to fungus;GO:0042742 - defense response to bacterium
Lus10003213.g.BGIv1.0	2.35848	4.70402	1.601	2.93818	0.00330142	0.00869466	up	PTHR23070:SF35 - AAA DOMAIN-CONTAINING PROTEIN-RELATED (1 of 4)	GO:0005524 - ATP binding
Lus10016839.g.BGIv1.0	105.322	4.70085	0.329118	14.2832	2.78688e-46	8.25962e-45	up	PF00407 - Pathogenesis-related protein Bet v I family (Bet_v_1) (1 of 55)	GO:0009607 - response to biotic stimulus;GO:0006952 - defense response
Lus10033767.g.BGIv1.0	17.4012	4.69171	0.79957	5.86779	4.41642e-09	2.68222e-08	up	PTHR31238:SF44 - GERMIN-LIKE PROTEIN SUBFAMILY 1 MEMBER 13-RELATED (1 of 14)	GO:0045735 - nutrient reservoir activity
Lus10036396.g.BGIv1.0	65.9228	4.68878	0.425774	11.0124	3.33127e-28	5.89758e-27	up	PTHR11751:SF284 - 1-AMINOCYCLOPROPANE-1-CARBOXYLATE SYNTHASE-LIKE PROTEIN 1 (1 of 2)	GO:0030170 - pyridoxal phosphate binding;GO:0009058 - biosynthetic process
Lus10009157.g.BGIv1.0	2.32503	4.68832	1.60008	2.93005	0.00338908	0.00890475	up	?
Lus10020085.g.BGIv1.0	4.6899	4.68763	1.36733	3.42832	0.000607329	0.0018623	up	PTHR10641:SF586 - MYB TRANSCRIPTION FACTOR-RELATED (1 of 11)	GO:0005634 - nucleus;GO:0003677 - DNA binding
Lus10012704.g.BGIv1.0	2.32077	4.68619	1.6103	2.91013	0.00361284	0.00943219	up	?
Lus10037227.g.BGIv1.0	4.6082	4.66608	1.38065	3.37962	0.000725863	0.0021917	up	PTHR10438:SF278 - THIOREDOXIN H7-RELATED (1 of 6)	GO:0045454 - cell redox homeostasis;GO:0015035 - protein disulfide oxidoreductase activity;GO:0006662 - glycerol ether metabolic process
Lus10019728.g.BGIv1.0	2.27088	4.66213	1.64735	2.83008	0.00465363	0.0118426	up	PTHR13789:SF185 - FAD/NAD(P)-BINDING OXIDOREDUCTASE FAMILY PROTEIN (1 of 11)	GO:0071949 - FAD binding
Lus10024366.g.BGIv1.0	6340.09	4.66158	0.0536225	86.9333	0	0	up	PTHR22595:SF37 - CHITINASE-RELATED (1 of 9)	GO:0016998 - cell wall macromolecule catabolic process;GO:0006032 - chitin catabolic process;GO:0004568 - chitinase activity
Lus10013912.g.BGIv1.0	21.5513	4.66103	0.725974	6.42037	1.3594e-10	9.50917e-10	up	PF04398 - Protein of unknown function, DUF538 (DUF538) (1 of 45)
Lus10021993.g.BGIv1.0	4.53481	4.65152	1.3809	3.36848	0.000755842	0.00227393	up	PTHR10825//PTHR10825:SF42 - RING FINGER DOMAIN-CONTAINING, POLYCOMB GROUP COMPONENT // SUBFAMILY NOT NAMED (1 of 4)	GO:0046872 - metal ion binding
Lus10007511.g.BGIv1.0	2.23317	4.64274	1.67379	2.7738	0.00554064	0.0138717	up	PTHR23315//PTHR23315:SF132 - BETA CATENIN-RELATED ARMADILLO REPEAT-CONTAINING // SUBFAMILY NOT NAMED (1 of 2)	GO:0005515 - protein binding;GO:0016567 - protein ubiquitination;GO:0004842 - ubiquitin-protein transferase activity
Lus10039277.g.BGIv1.0	152.128	4.64247	0.268762	17.2736	7.43767e-67	3.33301e-65	up	2.4.1.324 - 7-deoxyloganetin glucosyltransferase / UGT85A24 (1 of 35)	GO:0016758 - transferase activity, transferring hexosyl groups;GO:0008152 - metabolic process
Lus10025409.g.BGIv1.0	46.0151	4.64222	0.48666	9.53893	1.44308e-21	1.9333e-20	up	3.4.22.14 - Actinidain / Actinidin (1 of 31)	GO:0008234 - cysteine-type peptidase activity;GO:0006508 - proteolysis
Lus10003454.g.BGIv1.0	25.1688	4.62927	0.65934	7.02107	2.20169e-12	1.78103e-11	up	2.4.1.203 - Trans-zeatin O-beta-D-glucosyltransferase / Zeatin O-glucosyltransferase (1 of 22)	GO:0016758 - transferase activity, transferring hexosyl groups;GO:0008152 - metabolic process
Lus10012705.g.BGIv1.0	4.4896	4.62551	1.37533	3.36321	0.000770426	0.00231314	up	?
Lus10007890.g.BGIv1.0	61.9278	4.6149	0.415725	11.1008	1.24289e-28	2.24623e-27	up	PF00197 - Trypsin and protease inhibitor (Kunitz_legume) (1 of 21)	GO:0004866 - endopeptidase inhibitor activity
Lus10029348.g.BGIv1.0	2.21716	4.61142	1.64514	2.80307	0.00506193	0.0127774	up	?
Lus10013740.g.BGIv1.0	28.2278	4.58479	0.610592	7.50877	5.96866e-14	5.38697e-13	up	?
Lus10005104.g.BGIv1.0	12.1785	4.58282	0.932024	4.91706	8.78533e-07	4.15254e-06	up	PTHR14155//PTHR14155:SF179 - RING FINGER DOMAIN-CONTAINING // SUBFAMILY NOT NAMED (1 of 3)	GO:0008270 - zinc ion binding;GO:0005515 - protein binding
Lus10012223.g.BGIv1.0	8.13469	4.5813	1.13739	4.02792	5.62717e-05	0.000207664	up	5.3.2.1 - Phenylpyruvate tautomerase / Phenylpyruvic keto--enol isomerase (1 of 7)
Lus10013130.g.BGIv1.0	2.11254	4.55726	1.67632	2.71861	0.00655573	0.0161336	up	PTHR10209:SF211 - 2-OXOGLUTARATE (2OG) AND FE(II)-DEPENDENT OXYGENASE SUPERFAMILY PROTEIN-RELATED (1 of 8)	GO:0055114 - oxidation-reduction process;GO:0016491 - oxidoreductase activity
Lus10003755.g.BGIv1.0	47.6065	4.55294	0.464788	9.79575	1.1742e-22	1.65453e-21	up	PF01657 - Salt stress response/antifungal (Stress-antifung) (1 of 114)
Lus10000659.g.BGIv1.0	27.7067	4.53644	0.615827	7.36641	1.7528e-13	1.52476e-12	up	PTHR31348:SF3 - EID1-LIKE F-BOX PROTEIN 3 (1 of 2)
Lus10042281.g.BGIv1.0	576.505	4.5352	0.135325	33.5134	3.07618e-246	8.55914e-244	up	K01953 - asparagine synthase (glutamine-hydrolysing) (asnB, ASNS) (1 of 4)	GO:0006529 - asparagine biosynthetic process;GO:0004066 - asparagine synthase (glutamine-hydrolyzing) activity
Lus10042517.g.BGIv1.0	2.09653	4.52413	1.70454	2.65416	0.00795058	0.0191504	up	PTHR31238:SF44 - GERMIN-LIKE PROTEIN SUBFAMILY 1 MEMBER 13-RELATED (1 of 14)	GO:0048046 - apoplast;GO:0005618 - cell wall;GO:0030145 - manganese ion binding;GO:0045735 - nutrient reservoir activity
Lus10013593.g.BGIv1.0	81.5621	4.51632	0.357772	12.6235	1.56773e-36	3.6532e-35	up	PF13561 - Enoyl-(Acyl carrier protein) reductase (adh_short_C2) (1 of 87)
Lus10020728.g.BGIv1.0	97.7561	4.51447	0.324039	13.9318	4.05739e-44	1.13998e-42	up	?
Lus10030446.g.BGIv1.0	112.342	4.51089	0.302491	14.9125	2.73427e-50	8.9425e-49	up	PTHR31719:SF40 - NAC TRANSCRIPTION FACTOR 29 (1 of 4)	GO:0006355 - regulation of transcription, DNA-templated;GO:0003677 - DNA binding
Lus10027202.g.BGIv1.0	377.898	4.50487	0.16369	27.5207	9.91582e-167	1.36926e-164	up	PTHR31707:SF11 - PECTINESTERASE/PECTINESTERASE INHIBITOR 17-RELATED (1 of 3)	GO:0004857 - enzyme inhibitor activity;GO:0042545 - cell wall modification;GO:0030599 - pectinesterase activity;GO:0005618 - cell wall
Lus10034229.g.BGIv1.0	269.401	4.50029	0.19326	23.2862	6.1197e-120	5.59233e-118	up	4.2.3.19 - Ent-kaurene synthase / Ent-kaurene synthetase B (1 of 22)	GO:0016829 - lyase activity;GO:0010333 - terpene synthase activity;GO:0008152 - metabolic process;GO:0000287 - magnesium ion binding
Lus10011185.g.BGIv1.0	46.0461	4.48795	0.465835	9.6342	5.73361e-22	7.8506e-21	up	PTHR10015//PTHR10015:SF155 - HEAT SHOCK TRANSCRIPTION FACTOR // SUBFAMILY NOT NAMED (1 of 2)	GO:0043565 - sequence-specific DNA binding;GO:0006355 - regulation of transcription, DNA-templated;GO:0005634 - nucleus;GO:0003700 - DNA-binding transcription factor activity
Lus10034349.g.BGIv1.0	26.5627	4.48424	0.610682	7.34301	2.08847e-13	1.80707e-12	up	PTHR31042:SF16 - CORE-2/I-BRANCHING BETA-1,6-N-ACETYLGLUCOSAMINYLTRANSFERASE FAMILY PROTEIN (1 of 6)	GO:0016020 - membrane;GO:0008375 - acetylglucosaminyltransferase activity
Lus10032939.g.BGIv1.0	201.253	4.47542	0.225895	19.812	2.34698e-87	1.46085e-85	up	PTHR21495//PTHR21495:SF72 - NUCLEOPORIN-RELATED // SUBFAMILY NOT NAMED (1 of 1)	GO:0048046 - apoplast
Lus10012659.g.BGIv1.0	4.12053	4.47424	1.42273	3.14484	0.0016618	0.00467223	up	2.7.11.1 - Non-specific serine/threonine protein kinase / Threonine-specific protein kinase (1 of 1714)	GO:0006468 - protein phosphorylation;GO:0005524 - ATP binding;GO:0004672 - protein kinase activity
Lus10021395.g.BGIv1.0	11.2127	4.46514	0.944317	4.72843	2.26258e-06	1.01685e-05	up	PF02458 - Transferase family (Transferase) (1 of 177)	GO:0016747 - transferase activity, transferring acyl groups other than amino-acyl groups
Lus10023496.g.BGIv1.0	1.98766	4.46322	1.68716	2.64541	0.00815919	0.0195997	up	?
Lus10028611.g.BGIv1.0	1.98766	4.46322	1.68716	2.64541	0.00815919	0.0195997	up	PTHR31992:SF8 - DOF ZINC FINGER PROTEIN DOF1.1-RELATED (1 of 6)	GO:0006355 - regulation of transcription, DNA-templated;GO:0003677 - DNA binding
Lus10032825.g.BGIv1.0	1.9834	4.46076	1.67993	2.65533	0.00792315	0.0190979	up	K01601 - ribulose-bisphosphate carboxylase large chain (rbcL) (1 of 1)	GO:0016984 - ribulose-bisphosphate carboxylase activity;GO:0015977 - carbon fixation
Lus10013730.g.BGIv1.0	14.8389	4.45688	0.818669	5.44405	5.20825e-08	2.82163e-07	up	PF00197 - Trypsin and protease inhibitor (Kunitz_legume) (1 of 21)	GO:0004866 - endopeptidase inhibitor activity
Lus10031238.g.BGIv1.0	15.0629	4.449	0.81162	5.48164	4.21408e-08	2.30649e-07	up	1.13.11.12 - Linoleate 13S-lipoxygenase / Lipoxidase (1 of 18)	GO:0055114 - oxidation-reduction process;GO:0046872 - metal ion binding;GO:0016702 - oxidoreductase activity, acting on single donors with incorporation of molecular oxygen, incorporation of two atoms of oxygen
Lus10015633.g.BGIv1.0	3.98671	4.43756	1.40466	3.15917	0.00158219	0.00446898	up	PTHR10992:SF776 - ESTERASE KAI2-RELATED (1 of 6)	GO:0080167 - response to karrikin
Lus10010285.g.BGIv1.0	418.163	4.42827	0.159068	27.8388	1.47277e-170	2.16185e-168	up	?
Lus10013594.g.BGIv1.0	21.6363	4.42229	0.674565	6.55577	5.53563e-11	3.99439e-10	up	PF00106 - short chain dehydrogenase (adh_short) (1 of 81)	GO:0016491 - oxidoreductase activity;GO:0008152 - metabolic process
Lus10011987.g.BGIv1.0	1.91649	4.42168	1.74158	2.53889	0.0111204	0.0258407	up	PTHR10209//PTHR10209:SF176 - OXIDOREDUCTASE, 2OG-FE II OXYGENASE FAMILY PROTEIN // SUBFAMILY NOT NAMED (1 of 3)	GO:0055114 - oxidation-reduction process;GO:0016491 - oxidoreductase activity
Lus10038769.g.BGIv1.0	10.9517	4.4201	0.946646	4.66922	3.02352e-06	1.33597e-05	up	PTHR22814//PTHR22814:SF157 - COPPER TRANSPORT PROTEIN ATOX1-RELATED // SUBFAMILY NOT NAMED (1 of 2)	GO:0046872 - metal ion binding;GO:0030001 - metal ion transport
Lus10012641.g.BGIv1.0	249.755	4.41293	0.196416	22.4673	8.67903e-112	7.22297e-110	up	1.3.3.8 - Tetrahydroberberine oxidase / THB oxidase (1 of 42)	GO:0055114 - oxidation-reduction process;GO:0050660 - flavin adenine dinucleotide binding;GO:0016491 - oxidoreductase activity
Lus10015285.g.BGIv1.0	26.961	4.40884	0.939934	4.69058	2.72426e-06	1.21135e-05	up	KOG1542//KOG1543 - Cysteine proteinase Cathepsin F // Cysteine proteinase Cathepsin L (1 of 3)	GO:0008234 - cysteine-type peptidase activity;GO:0006508 - proteolysis
Lus10032734.g.BGIv1.0	68.1957	4.40023	0.379897	11.5827	5.04327e-31	9.99113e-30	up	PTHR10891:SF568 - CALCIUM-BINDING PROTEIN CML41-RELATED (1 of 1)
Lus10033336.g.BGIv1.0	46.9791	4.39819	0.450373	9.76566	1.58084e-22	2.21746e-21	up	KOG0253 - Synaptic vesicle transporter SV2 (major facilitator superfamily) (1 of 8)	GO:0055085 - transmembrane transport;GO:0016021 - integral component of membrane
Lus10035289.g.BGIv1.0	392.456	4.39775	0.158611	27.7266	3.33877e-169	4.78779e-167	up	K10528 - hydroperoxide lyase (HPL) (1 of 3)	GO:0055114 - oxidation-reduction process;GO:0020037 - heme binding;GO:0016705 - oxidoreductase activity, acting on paired donors, with incorporation or reduction of molecular oxygen;GO:0005506 - iron ion binding
Lus10010956.g.BGIv1.0	3.8831	4.39114	1.41774	3.09728	0.00195308	0.0054056	up	6.2.1.12 - 4-coumarate--CoA ligase / 4-coumaryl-CoA synthetase (1 of 9)	GO:0008152 - metabolic process;GO:0003824 - catalytic activity
Lus10000703.g.BGIv1.0	1.89623	4.38231	1.71607	2.55369	0.0106588	0.0248797	up	?
Lus10022415.g.BGIv1.0	341.622	4.37008	0.166326	26.2743	3.77574e-152	4.60048e-150	up	1.14.11.20 - Deacetoxyvindoline 4-hydroxylase / Desacetyoxyvindoline-17-hydroxylase (1 of 33)	GO:0055114 - oxidation-reduction process;GO:0016491 - oxidoreductase activity
Lus10017677.g.BGIv1.0	3.76865	4.3696	1.42097	3.07509	0.00210436	0.00578648	up	PTHR24298:SF58 - CYTOCHROME P450 76C1 (1 of 1)	GO:0055114 - oxidation-reduction process;GO:0020037 - heme binding;GO:0016705 - oxidoreductase activity, acting on paired donors, with incorporation or reduction of molecular oxygen;GO:0005506 - iron ion binding
Lus10025253.g.BGIv1.0	355.888	4.36827	0.16238	26.9015	2.10727e-159	2.74711e-157	up	PTHR31087:SF11 - PROTEIN LURP-ONE-RELATED 1-RELATED (1 of 13)
Lus10039608.g.BGIv1.0	35.1217	4.35805	0.515822	8.44875	2.94426e-17	3.21634e-16	up	?
Lus10005360.g.BGIv1.0	1.82507	4.33939	1.7253	2.51515	0.0118982	0.0274529	up	PTHR31642:SF57 - SPERMIDINE HYDROXYCINNAMOYL TRANSFERASE (1 of 5)	GO:0016747 - transferase activity, transferring acyl groups other than amino-acyl groups
Lus10038508.g.BGIv1.0	1.80437	4.32645	1.80463	2.39742	0.0165112	0.0366518	up	PF05553 - Cotton fibre expressed protein (DUF761) (1 of 47)
Lus10016353.g.BGIv1.0	160.727	4.32497	0.238574	18.1284	1.90183e-73	9.54343e-72	up	2.3.1.84 - Alcohol O-acetyltransferase / AATASE (1 of 62)	GO:0016747 - transferase activity, transferring acyl groups other than amino-acyl groups
Lus10042128.g.BGIv1.0	1.78736	4.31591	1.74635	2.47138	0.0134591	0.0306446	up	PTHR13935//PTHR13935:SF59 - ACHAETE-SCUTE TRANSCRIPTION FACTOR-RELATED // SUBFAMILY NOT NAMED (1 of 1)	GO:0046983 - protein dimerization activity;GO:0003677 - DNA binding
Lus10038793.g.BGIv1.0	98.4578	4.31484	0.310605	13.8917	7.10801e-44	1.97772e-42	up	PF05553 - Cotton fibre expressed protein (DUF761) (1 of 47)
Lus10014323.g.BGIv1.0	30.486	4.31314	0.548142	7.86866	3.58458e-15	3.4904e-14	up	PF04788//PF07690 - Protein of unknown function (DUF620) (DUF620) // Major Facilitator Superfamily (MFS_1) (1 of 1)	GO:0055085 - transmembrane transport;GO:0016021 - integral component of membrane
Lus10000310.g.BGIv1.0	358.291	4.30443	0.159968	26.9081	1.76536e-159	2.30946e-157	up	PTHR10791:SF34 - BIDIRECTIONAL SUGAR TRANSPORTER SWEET15 (1 of 4)	GO:0016021 - integral component of membrane;GO:0005886 - plasma membrane;GO:0008643 - carbohydrate transport
Lus10024369.g.BGIv1.0	1.80905	4.3025	1.81173	2.3748	0.0175583	0.0386653	up	PTHR22595:SF37 - CHITINASE-RELATED (1 of 9)	GO:0016998 - cell wall macromolecule catabolic process;GO:0006032 - chitin catabolic process;GO:0004568 - chitinase activity
Lus10023397.g.BGIv1.0	57.2274	4.29889	0.397624	10.8115	3.03802e-27	5.17922e-26	up	PTHR33595:SF3 - EMB (1 of 4)
Lus10018784.g.BGIv1.0	94.5596	4.29855	0.313048	13.7313	6.5966e-43	1.79786e-41	up	PF00280 - Potato inhibitor I family (potato_inhibit) (1 of 12)	GO:0009611 - response to wounding;GO:0004867 - serine-type endopeptidase inhibitor activity
Lus10027919.g.BGIv1.0	13.4397	4.28248	0.827508	5.17515	2.27731e-07	1.1505e-06	up	?
Lus10000193.g.BGIv1.0	486.083	4.27891	0.1385	30.8948	1.40497e-209	2.80122e-207	up	PTHR22595:SF34 - BASIC ENDOCHITINASE B (1 of 10)	GO:0016998 - cell wall macromolecule catabolic process;GO:0006032 - chitin catabolic process;GO:0004568 - chitinase activity
Lus10006549.g.BGIv1.0	530.54	4.2739	0.130211	32.823	2.76444e-236	7.05955e-234	up	PTHR31238:SF44 - GERMIN-LIKE PROTEIN SUBFAMILY 1 MEMBER 13-RELATED (1 of 14)	GO:0045735 - nutrient reservoir activity
Lus10016145.g.BGIv1.0	36.1891	4.26721	0.498429	8.56132	1.11584e-17	1.24299e-16	up	1.14.11.23//1.14.11.9 - Flavonol synthase / FLS // Flavanone 3-dioxygenase / Naringenin,2-oxoglutarate:oxygen oxidoreductase (3-hydroxylating) (1 of 4)	GO:0055114 - oxidation-reduction process;GO:0016491 - oxidoreductase activity
Lus10017461.g.BGIv1.0	16.7524	4.26555	0.73334	5.81661	6.00534e-09	3.59568e-08	up	?
Lus10009937.g.BGIv1.0	146.203	4.24638	0.24697	17.1939	2.94953e-66	1.31386e-64	up	K00430 - peroxidase (E1.11.1.7) (1 of 94)	GO:0055114 - oxidation-reduction process;GO:0020037 - heme binding;GO:0006979 - response to oxidative stress;GO:0004601 - peroxidase activity
Lus10005080.g.BGIv1.0	3.46416	4.23922	1.48108	2.86225	0.00420648	0.0108072	up	PTHR11945//PTHR11945:SF196 - MADS BOX PROTEIN // SUBFAMILY NOT NAMED (1 of 6)	GO:0006355 - regulation of transcription, DNA-templated;GO:0005634 - nucleus;GO:0003700 - DNA-binding transcription factor activity;GO:0046983 - protein dimerization activity;GO:0003677 - DNA binding
Lus10027062.g.BGIv1.0	1.71294	4.23861	1.8093	2.34268	0.0191458	0.0417667	up	PTHR19241:SF257 - ABC TRANSPORTER G FAMILY MEMBER 9 (1 of 4)	GO:0016887 - ATPase activity;GO:0005524 - ATP binding
Lus10014004.g.BGIv1.0	1.71294	4.23861	1.8093	2.34268	0.0191458	0.0417667	up	PTHR23241:SF65 - LATE EMBRYOGENESIS ABUNDANT PROTEIN (LEA) FAMILY PROTEIN-RELATED (1 of 2)
Lus10022762.g.BGIv1.0	869.559	4.23657	0.104442	40.564	0	0	up	KOG0156 - Cytochrome P450 CYP2 subfamily (1 of 184)	GO:0055114 - oxidation-reduction process;GO:0020037 - heme binding;GO:0016705 - oxidoreductase activity, acting on paired donors, with incorporation or reduction of molecular oxygen;GO:0005506 - iron ion binding
Lus10006923.g.BGIv1.0	55.2933	4.23584	0.408123	10.3788	3.09533e-25	4.83681e-24	up	4.2.3.19 - Ent-kaurene synthase / Ent-kaurene synthetase B (1 of 22)	GO:0016829 - lyase activity;GO:0010333 - terpene synthase activity;GO:0008152 - metabolic process;GO:0000287 - magnesium ion binding
Lus10001526.g.BGIv1.0	1.70018	4.22932	1.78234	2.3729	0.0176489	0.0388374	up	?
Lus10041164.g.BGIv1.0	9.55336	4.22266	0.960432	4.39663	1.09947e-05	4.47859e-05	up	?
Lus10041173.g.BGIv1.0	3.47589	4.22122	1.46889	2.87374	0.00405641	0.0104606	up	PTHR24343:SF102 - CBL-INTERACTING SERINE/THREONINE-PROTEIN KINASE 7 (1 of 5)	GO:0007165 - signal transduction
Lus10021318.g.BGIv1.0	117.732	4.21884	0.274314	15.3796	2.2429e-53	7.80076e-52	up	KOG0725 - Reductases with broad range of substrate specificities (1 of 96)	GO:0016491 - oxidoreductase activity
Lus10036310.g.BGIv1.0	780.637	4.21727	0.106122	39.7399	0	0	up	PTHR11177:SF219 - CHITINASE-LIKE PROTEIN-RELATED (1 of 10)	GO:0005975 - carbohydrate metabolic process;GO:0004553 - hydrolase activity, hydrolyzing O-glycosyl compounds
Lus10007888.g.BGIv1.0	95.114	4.21429	0.301936	13.9575	2.83013e-44	8.00595e-43	up	PF00197 - Trypsin and protease inhibitor (Kunitz_legume) (1 of 21)	GO:0004866 - endopeptidase inhibitor activity
Lus10010286.g.BGIv1.0	490.033	4.21013	0.13779	30.5547	4.89895e-205	9.66414e-203	up	?
Lus10021313.g.BGIv1.0	30.0725	4.2059	1.13675	3.69994	0.000215654	0.00071886	up	KOG0725 - Reductases with broad range of substrate specificities (1 of 96)	GO:0016491 - oxidoreductase activity
Lus10035586.g.BGIv1.0	1.66247	4.2039	1.79687	2.33957	0.0193058	0.0420787	up	PF02987 - Late embryogenesis abundant protein (LEA_4) (1 of 2)
Lus10004984.g.BGIv1.0	384.743	4.1961	0.149875	27.9973	1.7521e-172	2.6235e-170	up	1.1.1.206//1.1.1.236 - Tropinone reductase I / Tropinone reductase // Tropinone reductase II / Tropinone reductase (1 of 20)	GO:0016491 - oxidoreductase activity
Lus10008684.g.BGIv1.0	9.41852	4.19407	0.964617	4.34791	1.37441e-05	5.53445e-05	up	PTHR10992:SF811 - ALPHA/BETA-HYDROLASES SUPERFAMILY PROTEIN (1 of 13)	GO:0003824 - catalytic activity
Lus10004908.g.BGIv1.0	267.262	4.1935	0.183269	22.8817	7.07673e-116	6.13602e-114	up	KOG0725 - Reductases with broad range of substrate specificities (1 of 96)	GO:0016491 - oxidoreductase activity
Lus10006550.g.BGIv1.0	806.873	4.18952	0.104584	40.059	0	0	up	PTHR31238:SF44 - GERMIN-LIKE PROTEIN SUBFAMILY 1 MEMBER 13-RELATED (1 of 14)	GO:0045735 - nutrient reservoir activity
Lus10016210.g.BGIv1.0	1.63327	4.18414	1.79984	2.32473	0.0200862	0.0435758	up	PTHR31190:SF21 - ETHYLENE-RESPONSIVE TRANSCRIPTION FACTOR 13 (1 of 19)	GO:0006355 - regulation of transcription, DNA-templated;GO:0003700 - DNA-binding transcription factor activity
Lus10015218.g.BGIv1.0	1.62902	4.18102	1.80594	2.31516	0.0206044	0.0445807	up	?
Lus10005275.g.BGIv1.0	18.7389	4.17179	0.673706	6.19229	5.92949e-10	3.91491e-09	up	K19038 - E3 ubiquitin-protein ligase ATL41 [EC:6.3.2.19] (ATL41) (1 of 2)	GO:0008270 - zinc ion binding;GO:0005515 - protein binding
Lus10040115.g.BGIv1.0	3.34117	4.16717	1.4574	2.85931	0.0042456	0.0108965	up	PF01357 - Pollen allergen (Pollen_allerg_1) (1 of 66)	GO:0005576 - extracellular region
Lus10039066.g.BGIv1.0	37.2003	4.1618	0.483761	8.60302	7.76451e-18	8.71963e-17	up	PF05553 - Cotton fibre expressed protein (DUF761) (1 of 47)
Lus10039511.g.BGIv1.0	1185.62	4.15495	0.0874418	47.5168	0	0	up	PF14368 - Probable lipid transfer (LTP_2) (1 of 77)
Lus10042210.g.BGIv1.0	60.7264	4.14688	0.369866	11.2118	3.56688e-29	6.5608e-28	up	PF00234 - Protease inhibitor/seed storage/LTP family (Tryp_alpha_amyl) (1 of 39)
Lus10013231.g.BGIv1.0	15.354	4.13644	0.75015	5.51415	3.50465e-08	1.93438e-07	up	PF02458 - Transferase family (Transferase) (1 of 177)	GO:0016747 - transferase activity, transferring acyl groups other than amino-acyl groups
Lus10032178.g.BGIv1.0	12682.5	4.13542	0.0374819	110.331	0	0	up	PF00407 - Pathogenesis-related protein Bet v I family (Bet_v_1) (1 of 55)	GO:0009607 - response to biotic stimulus;GO:0006952 - defense response
Lus10033385.g.BGIv1.0	709.606	4.10574	0.110963	37.0008	1.10994e-299	4.31074e-297	up	PTHR13789//PTHR13789:SF234 - MONOOXYGENASE // SUBFAMILY NOT NAMED (1 of 6)	GO:0071949 - FAD binding
Lus10001079.g.BGIv1.0	26.6358	4.10226	0.552982	7.41843	1.18513e-13	1.04168e-12	up	PTHR22849//PTHR22849:SF9 - WDSAM1 PROTEIN // SUBFAMILY NOT NAMED (1 of 5)	GO:0016567 - protein ubiquitination;GO:0004842 - ubiquitin-protein transferase activity
Lus10018873.g.BGIv1.0	1156.31	4.10024	0.0890194	46.0601	0	0	up	?
Lus10018047.g.BGIv1.0	8.75442	4.09798	0.997184	4.10955	3.96426e-05	0.000149629	up	K01025 - uncharacterized protein (E2.8.2.-) (1 of 5)	GO:0008146 - sulfotransferase activity
Lus10023280.g.BGIv1.0	55.3108	4.08673	0.386321	10.5786	3.74555e-26	6.1196e-25	up	PTHR31403:SF13 - DAD1-LIKE ACYLHYDROLASE (1 of 7)	GO:0016788 - hydrolase activity, acting on ester bonds;GO:0006886 - intracellular protein transport;GO:0006505 - GPI anchor metabolic process
Lus10000054.g.BGIv1.0	6.04574	4.08096	1.20536	3.38568	0.000710025	0.00214875	up	PTHR10992:SF776 - ESTERASE KAI2-RELATED (1 of 6)
Lus10016995.g.BGIv1.0	69.0461	4.06662	0.349827	11.6247	3.08769e-31	6.15952e-30	up	KOG0725 - Reductases with broad range of substrate specificities (1 of 96)	GO:0016491 - oxidoreductase activity
Lus10031599.g.BGIv1.0	23.1629	4.06118	0.597705	6.79462	1.08597e-11	8.31917e-11	up	?
Lus10025179.g.BGIv1.0	5.62123	4.04104	1.22888	3.2884	0.00100757	0.00295588	up	PTHR22814:SF106 - HEAVY-METAL-ASSOCIATED DOMAIN-CONTAINING PROTEIN (1 of 9)
Lus10032671.g.BGIv1.0	198.491	4.03705	0.199891	20.1962	1.05637e-90	6.82597e-89	up	PTHR31852:SF43 - LATE EMBRYOGENESIS ABUNDANT HYDROXYPROLINE-RICH GLYCOPROTEIN (1 of 6)	GO:0016021 - integral component of membrane
Lus10006579.g.BGIv1.0	3.04812	4.03528	1.48812	2.71166	0.00669472	0.0164344	up	K14516 - ethylene-responsive transcription factor 1 (ERF1) (1 of 7)	GO:0006355 - regulation of transcription, DNA-templated;GO:0003700 - DNA-binding transcription factor activity
Lus10032016.g.BGIv1.0	3.03536	4.03142	1.53862	2.62015	0.00878916	0.020943	up	PF07883 - Cupin domain (Cupin_2) (1 of 56)	GO:0048046 - apoplast;GO:0005618 - cell wall;GO:0030145 - manganese ion binding;GO:0045735 - nutrient reservoir activity
Lus10019463.g.BGIv1.0	23.4143	4.0301	1.65052	2.44172	0.0146176	0.0329406	up	PTHR24298:SF86 - CYTOCHROME P450 71B21-RELATED (1 of 14)	GO:0055114 - oxidation-reduction process;GO:0020037 - heme binding;GO:0016705 - oxidoreductase activity, acting on paired donors, with incorporation or reduction of molecular oxygen;GO:0005506 - iron ion binding
Lus10027023.g.BGIv1.0	3.0537	4.02288	1.48138	2.71563	0.00661503	0.0162591	up	PTHR14155:SF74 - RING-H2 FINGER PROTEIN ATL45-RELATED (1 of 12)	GO:0008270 - zinc ion binding;GO:0005515 - protein binding
Lus10025923.g.BGIv1.0	19.8051	4.01937	0.637312	6.30674	2.8497e-10	1.93425e-09	up	KOG0156 - Cytochrome P450 CYP2 subfamily (1 of 184)	GO:0055114 - oxidation-reduction process;GO:0020037 - heme binding;GO:0016705 - oxidoreductase activity, acting on paired donors, with incorporation or reduction of molecular oxygen;GO:0005506 - iron ion binding
Lus10036773.g.BGIv1.0	47.4345	4.01202	0.405894	9.8844	4.86483e-23	6.97349e-22	up	PTHR31719:SF40 - NAC TRANSCRIPTION FACTOR 29 (1 of 4)	GO:0006355 - regulation of transcription, DNA-templated;GO:0003677 - DNA binding
Lus10006552.g.BGIv1.0	2531.12	4.0109	0.0607151	66.061	0	0	up	PTHR22595:SF62 - HEVEIN-LIKE PREPROPROTEIN (1 of 2)	GO:0008061 - chitin binding;GO:0050832 - defense response to fungus;GO:0042742 - defense response to bacterium
Lus10039454.g.BGIv1.0	2.9727	4.00732	1.49469	2.68104	0.00733929	0.0178452	up	PF00407 - Pathogenesis-related protein Bet v I family (Bet_v_1) (1 of 55)	GO:0009607 - response to biotic stimulus;GO:0006952 - defense response
Lus10038406.g.BGIv1.0	186.026	4.00313	0.209812	19.0796	3.7278e-81	2.16491e-79	up	PTHR33595:SF3 - EMB (1 of 4)
Lus10004707.g.BGIv1.0	41.551	3.99102	0.437732	9.11749	7.68868e-20	9.61962e-19	up	PTHR31529:SF6 - LOB DOMAIN-CONTAINING PROTEIN 33 (1 of 2)	GO:0005634 - nucleus;GO:0045893 - positive regulation of transcription, DNA-templated
Lus10024364.g.BGIv1.0	112.4	3.98808	0.26229	15.2049	3.28351e-52	1.11699e-50	up	PTHR10811//PTHR10811:SF13 - FRINGE-RELATED // SUBFAMILY NOT NAMED (1 of 2)	GO:0016757 - transferase activity, transferring glycosyl groups;GO:0016020 - membrane
Lus10017981.g.BGIv1.0	82.3298	3.98428	0.305192	13.055	5.95332e-39	1.47582e-37	up	PTHR24015:SF419 - NUCLEOTIDE-DIPHOSPHO-SUGAR TRANSFERASE DOMAIN-CONTAINING PROTEIN-RELATED (1 of 9)	GO:0000139 - Golgi membrane;GO:0016757 - transferase activity, transferring glycosyl groups;GO:0071555 - cell wall organization
Lus10013770.g.BGIv1.0	57.0357	3.9809	0.36869	10.7974	3.53992e-27	6.01835e-26	up	PF00197 - Trypsin and protease inhibitor (Kunitz_legume) (1 of 21)	GO:0004866 - endopeptidase inhibitor activity
Lus10004906.g.BGIv1.0	273.507	3.97556	0.170941	23.2569	1.21078e-119	1.10104e-117	up	4.2.3.19 - Ent-kaurene synthase / Ent-kaurene synthetase B (1 of 22)	GO:0016829 - lyase activity;GO:0010333 - terpene synthase activity;GO:0008152 - metabolic process;GO:0000287 - magnesium ion binding
Lus10036343.g.BGIv1.0	1021.67	3.97358	0.0941009	42.2268	0	0	up	PTHR13683:SF268 - EUKARYOTIC ASPARTYL PROTEASE FAMILY PROTEIN (1 of 11)	GO:0006508 - proteolysis;GO:0004190 - aspartic-type endopeptidase activity
Lus10002576.g.BGIv1.0	113.662	3.96629	0.259651	15.2755	1.11382e-52	3.83803e-51	up	PTHR33077:SF6 - PROTEIN TIFY 9 (1 of 2)
Lus10019060.g.BGIv1.0	2940.1	3.96539	0.0554112	71.563	0	0	up	PF00069//PF00704 - Protein kinase domain (Pkinase) // Glycosyl hydrolases family 18 (Glyco_hydro_18) (1 of 1)	GO:0006468 - protein phosphorylation;GO:0005524 - ATP binding;GO:0004672 - protein kinase activity;GO:0005975 - carbohydrate metabolic process;GO:0004553 - hydrolase activity, hydrolyzing O-glycosyl compounds
Lus10013333.g.BGIv1.0	16.0235	3.96502	0.695942	5.69734	1.21694e-08	7.05634e-08	up	PTHR33209:SF1 - SERINE PROTEASE SPPA, CHLOROPLASTIC (1 of 8)	GO:0008233 - peptidase activity;GO:0006508 - proteolysis
Lus10038430.g.BGIv1.0	43.0325	3.95888	0.423197	9.35469	8.38414e-21	1.09108e-19	up	?
Lus10014688.g.BGIv1.0	1503.86	3.95882	0.0742398	53.3247	0	0	up	K15095 - (+)-neomenthol dehydrogenase (E1.1.1.208) (1 of 9)	GO:0016491 - oxidoreductase activity;GO:0008152 - metabolic process
Lus10023308.g.BGIv1.0	2.90477	3.95434	1.50602	2.62569	0.00864736	0.020642	up	PTHR34777:SF1 - VQ MOTIF-CONTAINING PROTEIN (1 of 2)
Lus10041830.g.BGIv1.0	1416.93	3.95424	0.079003	50.0517	0	0	up	PF00182//PF00187 - Chitinase class I (Glyco_hydro_19) // Chitin recognition protein (Chitin_bind_1) (1 of 3)	GO:0008061 - chitin binding;GO:0016998 - cell wall macromolecule catabolic process;GO:0006032 - chitin catabolic process;GO:0004568 - chitinase activity
Lus10009921.g.BGIv1.0	35.2107	3.9534	0.465308	8.4963	1.95728e-17	2.15712e-16	up	PTHR13902:SF49 - SERINE/THREONINE-PROTEIN KINASE WNK4-RELATED (1 of 4)	GO:0006468 - protein phosphorylation;GO:0005524 - ATP binding;GO:0004672 - protein kinase activity
Lus10012547.g.BGIv1.0	2.87557	3.94303	1.50548	2.61912	0.00881561	0.020998	up	PTHR31221:SF25 - WRKY TRANSCRIPTION FACTOR 45-RELATED (1 of 4)	GO:0043565 - sequence-specific DNA binding;GO:0006355 - regulation of transcription, DNA-templated;GO:0003700 - DNA-binding transcription factor activity
Lus10031471.g.BGIv1.0	2.89961	3.94116	1.50015	2.62719	0.00860938	0.0205646	up	PTHR32278:SF2 - F-BOX PROTEIN PP2-B13-RELATED (1 of 9)
Lus10004029.g.BGIv1.0	2.8543	3.93491	1.55839	2.52499	0.0115702	0.0267673	up	PTHR10366:SF425 - BRASSINOSTEROID METABOLIC PATHWAY PROTEIN BEN1 (1 of 5)	GO:0050662 - coenzyme binding;GO:0003824 - catalytic activity
Lus10006157.g.BGIv1.0	92.6231	3.92822	0.287424	13.667	1.59882e-42	4.32586e-41	up	PTHR11709:SF94 - LACCASE-15 (1 of 4)	GO:0055114 - oxidation-reduction process;GO:0016491 - oxidoreductase activity;GO:0005507 - copper ion binding
Lus10031239.g.BGIv1.0	121.158	3.92745	0.249632	15.733	8.98877e-56	3.26963e-54	up	1.13.11.12 - Linoleate 13S-lipoxygenase / Lipoxidase (1 of 18)	GO:0005515 - protein binding;GO:0055114 - oxidation-reduction process;GO:0046872 - metal ion binding;GO:0016702 - oxidoreductase activity, acting on single donors with incorporation of molecular oxygen, incorporation of two atoms of oxygen
Lus10020493.g.BGIv1.0	6557.13	3.91822	0.049041	79.8967	0	0	up	K13449 - pathogenesis-related protein 1 (PR1) (1 of 7)	GO:0005615 - extracellular space
Lus10013911.g.BGIv1.0	7.90631	3.9174	0.978377	4.00398	6.22858e-05	0.000228188	up	PTHR22814:SF107 - F28N24.19 PROTEIN (1 of 2)	GO:0046872 - metal ion binding;GO:0030001 - metal ion transport
Lus10023303.g.BGIv1.0	7.70526	3.90516	1.02129	3.82374	0.00013144	0.00045456	up	PTHR33077:SF17 - PROTEIN TIFY 5A-RELATED (1 of 2)
Lus10026217.g.BGIv1.0	2.76447	3.90317	1.53134	2.54886	0.0108075	0.0251841	up	PTHR22952//PTHR22952:SF130 - CAMP-RESPONSE ELEMENT BINDING PROTEIN-RELATED // SUBFAMILY NOT NAMED (1 of 6)	GO:0043565 - sequence-specific DNA binding;GO:0006351 - transcription, DNA-templated
Lus10016177.g.BGIv1.0	10.5355	3.90295	0.850735	4.58774	4.48074e-06	1.93356e-05	up	KOG0725 - Reductases with broad range of substrate specificities (1 of 96)	GO:0016491 - oxidoreductase activity
Lus10033571.g.BGIv1.0	33.8798	3.9024	0.475267	8.21098	2.19393e-16	2.28999e-15	up	?
Lus10000527.g.BGIv1.0	59.513	3.90206	0.353414	11.041	2.42255e-28	4.30723e-27	up	?
Lus10027161.g.BGIv1.0	2.79925	3.90159	1.5198	2.56717	0.0102533	0.0240249	up	PF01277 - Oleosin (Oleosin) (1 of 15)	GO:0016021 - integral component of membrane;GO:0012511 - monolayer-surrounded lipid storage body
Lus10001336.g.BGIv1.0	10.1697	3.89991	0.866392	4.50132	6.75326e-06	2.83099e-05	up	PTHR31942:SF13 - MLO-LIKE PROTEIN 15 (1 of 1)	GO:0016021 - integral component of membrane;GO:0006952 - defense response
Lus10000836.g.BGIv1.0	28.3276	3.89601	0.51506	7.56419	3.90283e-14	3.57438e-13	up	PF05659 - Arabidopsis broad-spectrum mildew resistance protein RPW8 (RPW8) (1 of 12)
Lus10016819.g.BGIv1.0	12.8194	3.89234	0.771085	5.04788	4.46744e-07	2.18244e-06	up	?
Lus10024884.g.BGIv1.0	23.1364	3.89039	0.576994	6.7425	1.5568e-11	1.17783e-10	up	PTHR24064:SF274 - INORGANIC PHOSPHATE TRANSPORTER 1-4 (1 of 7)	GO:0055085 - transmembrane transport;GO:0022857 - transmembrane transporter activity;GO:0016021 - integral component of membrane
Lus10007740.g.BGIv1.0	2.74543	3.88954	1.56313	2.48831	0.0128354	0.0293699	up	PF12937 - F-box-like (F-box-like) (1 of 70)	GO:0005515 - protein binding
Lus10027752.g.BGIv1.0	461.391	3.88459	0.128433	30.2462	5.85915e-201	1.1089e-198	up	PTHR11220 - HEME-BINDING PROTEIN-RELATED (1 of 17)
Lus10010920.g.BGIv1.0	12.9134	3.87368	0.75892	5.1042	3.32189e-07	1.6448e-06	up	?
Lus10043313.g.BGIv1.0	63.511	3.87327	0.338394	11.4461	2.46106e-30	4.7298e-29	up	PTHR24298:SF86 - CYTOCHROME P450 71B21-RELATED (1 of 14)	GO:0055114 - oxidation-reduction process;GO:0020037 - heme binding;GO:0016705 - oxidoreductase activity, acting on paired donors, with incorporation or reduction of molecular oxygen;GO:0005506 - iron ion binding
Lus10014084.g.BGIv1.0	38.328	3.87174	0.43947	8.81003	1.25112e-18	1.46826e-17	up	PTHR11926:SF152 - UDP-GLUCOSYL TRANSFERASE 73B2-RELATED (1 of 7)	GO:0016758 - transferase activity, transferring hexosyl groups;GO:0008152 - metabolic process
Lus10040274.g.BGIv1.0	53.3255	3.86983	0.370429	10.4469	1.51386e-25	2.4008e-24	up	PTHR31529:SF6 - LOB DOMAIN-CONTAINING PROTEIN 33 (1 of 2)	GO:0005634 - nucleus;GO:0045893 - positive regulation of transcription, DNA-templated
Lus10019310.g.BGIv1.0	15.1455	3.86955	0.695399	5.5645	2.62909e-08	1.47115e-07	up	?
Lus10001009.g.BGIv1.0	826.181	3.85962	0.0952986	40.5003	0	0	up	PTHR31692:SF10 - EXPANSIN-LIKE B1 (1 of 8)	GO:0005576 - extracellular region
Lus10001300.g.BGIv1.0	45.3141	3.85378	0.404086	9.53703	1.4698e-21	1.96768e-20	up	?
Lus10021242.g.BGIv1.0	9.90574	3.85173	0.866401	4.44566	8.76218e-06	3.61622e-05	up	?
Lus10010866.g.BGIv1.0	1891.16	3.84372	0.0672428	57.1618	0	0	up	PTHR22595:SF37 - CHITINASE-RELATED (1 of 9)	GO:0016998 - cell wall macromolecule catabolic process;GO:0006032 - chitin catabolic process;GO:0004568 - chitinase activity
Lus10011346.g.BGIv1.0	371.407	3.8385	0.139095	27.5963	1.23154e-167	1.72619e-165	up	PTHR31221:SF25 - WRKY TRANSCRIPTION FACTOR 45-RELATED (1 of 4)	GO:0043565 - sequence-specific DNA binding;GO:0006355 - regulation of transcription, DNA-templated;GO:0003700 - DNA-binding transcription factor activity
Lus10043084.g.BGIv1.0	47.5439	3.83787	0.389379	9.85637	6.43323e-23	9.17233e-22	up	PTHR31852:SF43 - LATE EMBRYOGENESIS ABUNDANT HYDROXYPROLINE-RICH GLYCOPROTEIN (1 of 6)	GO:0016021 - integral component of membrane
Lus10007598.g.BGIv1.0	2.69931	3.83516	1.53423	2.49973	0.0124289	0.0285379	up	PF04043 - Plant invertase/pectin methylesterase inhibitor (PMEI) (1 of 150)	GO:0004857 - enzyme inhibitor activity
Lus10023874.g.BGIv1.0	62.2832	3.82488	0.343981	11.1194	1.00918e-28	1.83006e-27	up	?
Lus10027425.g.BGIv1.0	19.5759	3.81912	0.605716	6.30512	2.87963e-10	1.95385e-09	up	1.14.13.71 - N-methylcoclaurine 3'-monooxygenase / N-methylcoclaurine 3'-hydroxylase (1 of 7)	GO:0055114 - oxidation-reduction process;GO:0020037 - heme binding;GO:0016705 - oxidoreductase activity, acting on paired donors, with incorporation or reduction of molecular oxygen;GO:0005506 - iron ion binding
Lus10039201.g.BGIv1.0	89.2173	3.81759	0.285512	13.371	8.92776e-41	2.31315e-39	up	?
Lus10012759.g.BGIv1.0	26.6971	3.80676	0.517146	7.36108	1.82424e-13	1.58506e-12	up	2.3.1.84 - Alcohol O-acetyltransferase / AATASE (1 of 62)	GO:0016747 - transferase activity, transferring acyl groups other than amino-acyl groups
Lus10035262.g.BGIv1.0	42.3976	3.80653	0.710367	5.35855	8.38944e-08	4.45129e-07	up	PTHR10165 - LIPID PHOSPHATE PHOSPHATASE (1 of 7)	GO:0008195 - phosphatidate phosphatase activity
Lus10002671.g.BGIv1.0	41.5344	3.80399	0.412799	9.2151	3.10995e-20	3.9628e-19	up	PF00067 - Cytochrome P450 (p450) (1 of 443)	GO:0055114 - oxidation-reduction process;GO:0020037 - heme binding;GO:0016705 - oxidoreductase activity, acting on paired donors, with incorporation or reduction of molecular oxygen;GO:0005506 - iron ion binding
Lus10031189.g.BGIv1.0	21.4257	3.78781	0.591335	6.40553	1.49851e-10	1.04353e-09	up	PTHR31719:SF42 - GENOMIC DNA, CHROMOSOME 3, P1 CLONE: MGH6 (1 of 3)	GO:0006355 - regulation of transcription, DNA-templated;GO:0003677 - DNA binding
Lus10019800.g.BGIv1.0	9.80632	3.78544	0.85557	4.42446	9.66825e-06	3.96732e-05	up	PTHR32227:SF49 - BETA-1,3-GLUCANASE 1-RELATED (1 of 13)	GO:0005975 - carbohydrate metabolic process;GO:0004553 - hydrolase activity, hydrolyzing O-glycosyl compounds
Lus10036130.g.BGIv1.0	43.147	3.78483	0.779838	4.85335	1.21393e-06	5.63991e-06	up	PF03195 - Protein of unknown function DUF260 (DUF260) (1 of 59)
Lus10017871.g.BGIv1.0	4.73097	3.78457	1.23435	3.06606	0.00216903	0.00594809	up	PTHR11945//PTHR11945:SF166 - MADS BOX PROTEIN // SUBFAMILY NOT NAMED (1 of 4)	GO:0046983 - protein dimerization activity;GO:0003677 - DNA binding;GO:0006355 - regulation of transcription, DNA-templated;GO:0005634 - nucleus;GO:0003700 - DNA-binding transcription factor activity
Lus10006620.g.BGIv1.0	62.6232	3.78409	0.337571	11.2097	3.65233e-29	6.71137e-28	up	PTHR14154:SF5 - EARLY LIGHT-INDUCED PROTEIN 1, CHLOROPLASTIC-RELATED (1 of 4)	GO:0016021 - integral component of membrane
Lus10041199.g.BGIv1.0	2.62065	3.77574	1.55418	2.42942	0.0151232	0.0339384	up	PTHR13256//PTHR13256:SF26 - N-ACETYLTRANSFERASE 9 // SUBFAMILY NOT NAMED (1 of 2)	GO:0008080 - N-acetyltransferase activity
Lus10010544.g.BGIv1.0	26.1811	3.77416	0.515346	7.32354	2.41519e-13	2.07963e-12	up	KOG0725 - Reductases with broad range of substrate specificities (1 of 96)	GO:0016491 - oxidoreductase activity
Lus10009365.g.BGIv1.0	946.954	3.77244	0.089603	42.1017	0	0	up	PTHR10795//PTHR10795:SF402 - PROPROTEIN CONVERTASE SUBTILISIN/KEXIN // SUBFAMILY NOT NAMED (1 of 1)	GO:0006508 - proteolysis;GO:0004252 - serine-type endopeptidase activity
Lus10004069.g.BGIv1.0	7.01193	3.76972	1.00581	3.74793	0.000178299	0.000602966	up	?
Lus10006567.g.BGIv1.0	25.944	3.76556	0.517301	7.27925	3.35693e-13	2.86932e-12	up	?
Lus10016659.g.BGIv1.0	44.8782	3.7615	0.395815	9.50317	2.03589e-21	2.7119e-20	up	PTHR10209:SF211 - 2-OXOGLUTARATE (2OG) AND FE(II)-DEPENDENT OXYGENASE SUPERFAMILY PROTEIN-RELATED (1 of 8)	GO:0055114 - oxidation-reduction process;GO:0016491 - oxidoreductase activity
Lus10005178.g.BGIv1.0	92.2047	3.7609	0.27398	13.7269	7.00393e-43	1.90609e-41	up	K00485 - dimethylaniline monooxygenase (N-oxide forming) (FMO) (1 of 5)	GO:0050660 - flavin adenine dinucleotide binding;GO:0004497 - monooxygenase activity;GO:0004499 - N,N-dimethylaniline monooxygenase activity;GO:0050661 - NADP binding
Lus10030483.g.BGIv1.0	285.476	3.75896	0.15744	23.8756	5.49038e-126	5.40114e-124	up	PTHR21495:SF59 - DIRIGENT PROTEIN 20-RELATED (1 of 5)	GO:0048046 - apoplast
Lus10013218.g.BGIv1.0	554.708	3.7532	0.113202	33.155	4.80432e-241	1.27038e-238	up	PTHR22893//PTHR22893:SF62 - NADH OXIDOREDUCTASE-RELATED // SUBFAMILY NOT NAMED (1 of 2)	GO:0055114 - oxidation-reduction process;GO:0016491 - oxidoreductase activity;GO:0010181 - FMN binding
Lus10014689.g.BGIv1.0	225.74	3.75306	0.17917	20.947	1.99912e-97	1.39318e-95	up	K15095 - (+)-neomenthol dehydrogenase (E1.1.1.208) (1 of 9)	GO:0016491 - oxidoreductase activity;GO:0008152 - metabolic process
Lus10015769.g.BGIv1.0	184.404	3.75237	0.194191	19.3231	3.43292e-83	2.04135e-81	up	PF11820 - Protein of unknown function (DUF3339) (DUF3339) (1 of 20)
Lus10021044.g.BGIv1.0	39.8135	3.75128	0.432129	8.68093	3.92539e-18	4.47704e-17	up	PTHR33493:SF2 - LATE EMBRYOGENESIS ABUNDANT PROTEIN 4-5 (1 of 6)	GO:0009790 - embryo development
Lus10027145.g.BGIv1.0	369.376	3.74936	0.138299	27.1106	7.38301e-162	9.86624e-160	up	PF01657 - Salt stress response/antifungal (Stress-antifung) (1 of 114)	GO:0016301 - kinase activity
Lus10003231.g.BGIv1.0	33323.6	3.74642	0.0533521	70.2207	0	0	up	PTHR22595//PTHR22595:SF60 - CHITINASE-RELATED // SUBFAMILY NOT NAMED (1 of 9)	GO:0016998 - cell wall macromolecule catabolic process;GO:0006032 - chitin catabolic process;GO:0004568 - chitinase activity
Lus10032786.g.BGIv1.0	37.3183	3.73392	0.433009	8.6232	6.51064e-18	7.34027e-17	up	K00430 - peroxidase (E1.11.1.7) (1 of 94)	GO:0055114 - oxidation-reduction process;GO:0020037 - heme binding;GO:0006979 - response to oxidative stress;GO:0004601 - peroxidase activity
Lus10009156.g.BGIv1.0	196.256	3.73382	0.191414	19.5065	9.666e-85	5.85996e-83	up	?
Lus10029040.g.BGIv1.0	2.52454	3.73274	1.56117	2.39099	0.0168029	0.0372217	up	PTHR11106 - GANGLIOSIDE INDUCED DIFFERENTIATION ASSOCIATED PROTEIN 2-RELATED (1 of 13)
Lus10040984.g.BGIv1.0	9.33794	3.73093	0.870373	4.28659	1.81438e-05	7.18428e-05	up	?
Lus10003147.g.BGIv1.0	1005.03	3.72907	0.0845238	44.1185	0	0	up	KOG0156 - Cytochrome P450 CYP2 subfamily (1 of 184)	GO:0055114 - oxidation-reduction process;GO:0020037 - heme binding;GO:0016705 - oxidoreductase activity, acting on paired donors, with incorporation or reduction of molecular oxygen;GO:0005506 - iron ion binding
Lus10004227.g.BGIv1.0	2.47274	3.72662	1.55864	2.39094	0.0168052	0.0372247	up	PTHR13780:SF51 - SNF1-RELATED PROTEIN KINASE REGULATORY SUBUNIT GAMMA-LIKE PV42A-RELATED (1 of 3)
Lus10040843.g.BGIv1.0	2.50752	3.72456	1.56243	2.38382	0.0171341	0.0378385	up	PF00314 - Thaumatin family (Thaumatin) (1 of 43)
Lus10026081.g.BGIv1.0	78.3463	3.71984	0.296398	12.5501	3.96775e-36	9.12607e-35	up	?
Lus10017096.g.BGIv1.0	24.9404	3.71378	0.530689	6.99803	2.59591e-12	2.0886e-11	up	PTHR10641:SF623 - MYB DOMAIN PROTEIN 78 (1 of 2)	GO:0005634 - nucleus;GO:0043565 - sequence-specific DNA binding
Lus10006290.g.BGIv1.0	41.1639	3.71332	0.409564	9.06653	1.22866e-19	1.52039e-18	up	?
Lus10014177.g.BGIv1.0	22.7725	3.70692	0.547453	6.77121	1.27714e-11	9.72168e-11	up	PF03106 - WRKY DNA -binding domain (WRKY) (1 of 108)	GO:0043565 - sequence-specific DNA binding;GO:0006355 - regulation of transcription, DNA-templated;GO:0003700 - DNA-binding transcription factor activity
Lus10024201.g.BGIv1.0	282.025	3.70385	0.158095	23.428	2.21492e-121	2.06453e-119	up	?
Lus10001842.g.BGIv1.0	41.5407	3.7005	0.410714	9.00992	2.06213e-19	2.52495e-18	up	PTHR31446:SF2 - ACID PHOSPHATASE/VANADIUM-DEPENDENT HALOPEROXIDASE-RELATED PROTEIN (1 of 3)
Lus10032258.g.BGIv1.0	15.9089	3.69961	0.650665	5.68589	1.30136e-08	7.52598e-08	up	PF14547 - Hydrophobic seed protein (Hydrophob_seed) (1 of 33)
Lus10040690.g.BGIv1.0	6.75868	3.69353	1.01635	3.6341	0.000278951	0.000911436	up	?
Lus10008368.g.BGIv1.0	47.1444	3.68158	0.379737	9.69508	3.16402e-22	4.38378e-21	up	PTHR22849:SF0 - WD REPEAT, SAM AND U-BOX DOMAIN-CONTAINING PROTEIN 1 (1 of 1)	GO:0016567 - protein ubiquitination;GO:0004842 - ubiquitin-protein transferase activity
Lus10030768.g.BGIv1.0	139.489	3.68061	0.219968	16.7325	7.60124e-63	3.17718e-61	up	PTHR27002:SF84 - ATP BINDING / PROTEIN KINASE-RELATED (1 of 21)	GO:0048544 - recognition of pollen;GO:0006468 - protein phosphorylation;GO:0004672 - protein kinase activity
Lus10013731.g.BGIv1.0	9.04511	3.6774	0.885774	4.15162	3.30134e-05	0.000126011	up	PF00197 - Trypsin and protease inhibitor (Kunitz_legume) (1 of 21)	GO:0004866 - endopeptidase inhibitor activity
Lus10010278.g.BGIv1.0	1283.18	3.67392	0.0798786	45.9938	0	0	up	PTHR13683:SF268 - EUKARYOTIC ASPARTYL PROTEASE FAMILY PROTEIN (1 of 11)	GO:0006508 - proteolysis;GO:0004190 - aspartic-type endopeptidase activity
Lus10042423.g.BGIv1.0	13.7047	3.67292	0.707612	5.19058	2.09639e-07	1.06299e-06	up	PF05678 - VQ motif (VQ) (1 of 42)
Lus10039507.g.BGIv1.0	2.41332	3.66799	1.61842	2.2664	0.0234267	0.0498966	up	PTHR23086:SF29 - PHOSPHATIDYLINOSITOL 4-PHOSPHATE 5-KINASE 6 (1 of 4)	GO:0046488 - phosphatidylinositol metabolic process;GO:0016307 - phosphatidylinositol phosphate kinase activity
Lus10042265.g.BGIv1.0	65.2345	3.63757	0.318134	11.4341	2.82517e-30	5.41004e-29	up	?
Lus10006774.g.BGIv1.0	39.2208	3.63481	0.408705	8.89348	5.92227e-19	7.08619e-18	up	?
Lus10004166.g.BGIv1.0	19.5779	3.6328	0.58476	6.21246	5.21622e-10	3.45868e-09	up	PTHR27007:SF56 - L-TYPE LECTIN-DOMAIN CONTAINING RECEPTOR KINASE S.5-RELATED (1 of 6)	GO:0006468 - protein phosphorylation;GO:0005524 - ATP binding;GO:0004672 - protein kinase activity;GO:0030246 - carbohydrate binding
Lus10015632.g.BGIv1.0	34.7629	3.62285	0.434952	8.3293	8.13216e-17	8.66779e-16	up	K13248 - pyridoxal phosphate phosphatase PHOSPHO2 (PHOSPHO2) (1 of 5)	GO:0016791 - phosphatase activity;GO:0008152 - metabolic process
Lus10016962.g.BGIv1.0	236.252	3.62126	0.16689	21.6985	2.1175e-104	1.60792e-102	up	PTHR31415:SF4 - HARPIN-INDUCED PROTEIN-LIKE-RELATED (1 of 3)	GO:0016021 - integral component of membrane
Lus10026022.g.BGIv1.0	82.5071	3.6197	0.28239	12.8181	1.29896e-37	3.12053e-36	up	?
Lus10014508.g.BGIv1.0	3647.6	3.61941	0.0483102	74.9201	0	0	up	PF00407 - Pathogenesis-related protein Bet v I family (Bet_v_1) (1 of 55)	GO:0009607 - response to biotic stimulus;GO:0006952 - defense response
Lus10013277.g.BGIv1.0	2.32849	3.61143	1.58796	2.27426	0.0229504	0.0489941	up	PF00046//PF02183 - Homeobox domain (Homeobox) // Homeobox associated leucine zipper (HALZ) (1 of 29)	GO:0043565 - sequence-specific DNA binding;GO:0006355 - regulation of transcription, DNA-templated;GO:0003700 - DNA-binding transcription factor activity;GO:0003677 - DNA binding
Lus10002357.g.BGIv1.0	382.947	3.61067	0.133179	27.1114	7.23155e-162	9.6986e-160	up	KOG0156 - Cytochrome P450 CYP2 subfamily (1 of 184)	GO:0055114 - oxidation-reduction process;GO:0020037 - heme binding;GO:0016705 - oxidoreductase activity, acting on paired donors, with incorporation or reduction of molecular oxygen;GO:0005506 - iron ion binding
Lus10040606.g.BGIv1.0	19.423	3.60148	0.578779	6.22254	4.89163e-10	3.25387e-09	up	PF14299 - Phloem protein 2 (PP2) (1 of 38)
Lus10025180.g.BGIv1.0	23.4353	3.59584	0.535409	6.71607	1.86688e-11	1.40219e-10	up	PTHR22814:SF106 - HEAVY-METAL-ASSOCIATED DOMAIN-CONTAINING PROTEIN (1 of 9)
Lus10034838.g.BGIv1.0	83.3269	3.58862	0.396013	9.06188	1.28218e-19	1.58241e-18	up	PTHR13789//PTHR13789:SF234 - MONOOXYGENASE // SUBFAMILY NOT NAMED (1 of 6)	GO:0071949 - FAD binding
Lus10005525.g.BGIv1.0	8.4243	3.58459	0.888579	4.03407	5.48196e-05	0.000202767	up	?
Lus10042557.g.BGIv1.0	10.5268	3.58448	0.783391	4.57559	4.74874e-06	2.03906e-05	up	PF00847 - AP2 domain (AP2) (1 of 230)	GO:0006355 - regulation of transcription, DNA-templated;GO:0003700 - DNA-binding transcription factor activity
Lus10015339.g.BGIv1.0	11909.1	3.57118	0.0368363	96.9474	0	0	up	PF00407 - Pathogenesis-related protein Bet v I family (Bet_v_1) (1 of 55)	GO:0009607 - response to biotic stimulus;GO:0006952 - defense response
Lus10031235.g.BGIv1.0	771.577	3.56911	0.0924749	38.5955	0	0	up	PTHR10353//PTHR10353:SF81 - GLYCOSYL HYDROLASE // SUBFAMILY NOT NAMED (1 of 3)	GO:0005975 - carbohydrate metabolic process;GO:0004553 - hydrolase activity, hydrolyzing O-glycosyl compounds
Lus10024600.g.BGIv1.0	112.862	3.56288	0.241486	14.754	2.89917e-49	9.25451e-48	up	PTHR31374:SF56 - AUXIN-REGULATED PROTEIN-RELATED (1 of 8)	GO:0009733 - response to auxin
Lus10014377.g.BGIv1.0	69.1227	3.56012	0.310653	11.4601	2.09251e-30	4.03816e-29	up	?
Lus10029850.g.BGIv1.0	432.842	3.55286	0.125185	28.3809	3.47711e-177	5.35705e-175	up	PF00582 - Universal stress protein family (Usp) (1 of 65)	GO:0006950 - response to stress
Lus10034230.g.BGIv1.0	271.33	3.55151	0.152758	23.2493	1.4455e-119	1.31129e-117	up	1.14.13.121 - Premnaspirodiene oxygenase / Hyoscymus muticus premnaspirodiene oxygenase (1 of 43)	GO:0055114 - oxidation-reduction process;GO:0020037 - heme binding;GO:0016705 - oxidoreductase activity, acting on paired donors, with incorporation or reduction of molecular oxygen;GO:0005506 - iron ion binding
Lus10029692.g.BGIv1.0	259.67	3.55054	0.156584	22.675	7.91051e-114	6.67275e-112	up	PTHR31719:SF16 - NAC DOMAIN-CONTAINING PROTEIN 2 (1 of 7)	GO:0006355 - regulation of transcription, DNA-templated;GO:0003677 - DNA binding
Lus10020643.g.BGIv1.0	12.2778	3.54608	0.724315	4.89577	9.79221e-07	4.60743e-06	up	PTHR31989:SF4 - NAC DOMAIN-CONTAINING PROTEIN 61-RELATED (1 of 2)	GO:0006355 - regulation of transcription, DNA-templated;GO:0003677 - DNA binding
Lus10006536.g.BGIv1.0	34.7802	3.54474	0.429346	8.25615	1.50452e-16	1.5846e-15	up	PTHR31238:SF44 - GERMIN-LIKE PROTEIN SUBFAMILY 1 MEMBER 13-RELATED (1 of 14)	GO:0048046 - apoplast;GO:0005618 - cell wall;GO:0030145 - manganese ion binding;GO:0045735 - nutrient reservoir activity
Lus10021287.g.BGIv1.0	172.481	3.54434	0.199287	17.7851	9.21372e-71	4.40981e-69	up	PTHR31415:SF4 - HARPIN-INDUCED PROTEIN-LIKE-RELATED (1 of 3)	GO:0016021 - integral component of membrane
Lus10021288.g.BGIv1.0	85.0313	3.54418	0.275218	12.8778	6.00603e-38	1.45408e-36	up	PTHR31415:SF4 - HARPIN-INDUCED PROTEIN-LIKE-RELATED (1 of 3)	GO:0016021 - integral component of membrane
Lus10032331.g.BGIv1.0	308.049	3.54254	0.150583	23.5254	2.24072e-122	2.12578e-120	up	PTHR21495//PTHR21495:SF70 - NUCLEOPORIN-RELATED // SUBFAMILY NOT NAMED (1 of 3)	GO:0048046 - apoplast
Lus10013489.g.BGIv1.0	66.0664	3.53782	0.313407	11.2883	1.49966e-29	2.79847e-28	up	PTHR23241 - LATE EMBRYOGENESIS ABUNDANT PLANTS LEA-RELATED (1 of 16)
Lus10008184.g.BGIv1.0	113.342	3.52209	0.39253	8.97278	2.89136e-19	3.50802e-18	up	PTHR23500:SF112 - SUGAR TRANSPORTER ERD6-LIKE 7 (1 of 10)	GO:0055085 - transmembrane transport;GO:0016021 - integral component of membrane
Lus10000074.g.BGIv1.0	369.289	3.51805	0.133369	26.3784	2.42689e-153	3.01614e-151	up	4.4.1.11 - Methionine gamma-lyase / Methionine lyase (1 of 8)	GO:0030170 - pyridoxal phosphate binding
Lus10019808.g.BGIv1.0	533.062	3.51498	0.110011	31.9513	5.18589e-224	1.15779e-221	up	PTHR11926:SF167 - UDP-GLYCOSYLTRANSFERASE 84A1-RELATED (1 of 5)	GO:0016758 - transferase activity, transferring hexosyl groups;GO:0008152 - metabolic process
Lus10004907.g.BGIv1.0	180.936	3.50908	0.185907	18.8755	1.81509e-79	1.02692e-77	up	1.14.13.121 - Premnaspirodiene oxygenase / Hyoscymus muticus premnaspirodiene oxygenase (1 of 43)	GO:0055114 - oxidation-reduction process;GO:0020037 - heme binding;GO:0016705 - oxidoreductase activity, acting on paired donors, with incorporation or reduction of molecular oxygen;GO:0005506 - iron ion binding
Lus10014658.g.BGIv1.0	241.949	3.50188	0.164242	21.3215	7.17878e-101	5.21742e-99	up	4.1.2.5 - L-threonine aldolase / L-threonine acetaldehyde-lyase (1 of 2)	GO:0030170 - pyridoxal phosphate binding;GO:0009058 - biosynthetic process
Lus10042486.g.BGIv1.0	541.676	3.49802	0.109379	31.9808	2.01671e-224	4.55702e-222	up	PTHR24282:SF53 - CYTOCHROME P450-RELATED (1 of 5)	GO:0055114 - oxidation-reduction process;GO:0020037 - heme binding;GO:0016705 - oxidoreductase activity, acting on paired donors, with incorporation or reduction of molecular oxygen;GO:0005506 - iron ion binding
Lus10011512.g.BGIv1.0	11.9315	3.49343	0.742935	4.7022	2.57371e-06	1.14755e-05	up	?
Lus10017333.g.BGIv1.0	1732.19	3.4914	0.1166	29.9436	5.33723e-197	9.85115e-195	up	K01761 - methionine-gamma-lyase (E4.4.1.11) (1 of 2)	GO:0030170 - pyridoxal phosphate binding;GO:0009058 - biosynthetic process
Lus10004387.g.BGIv1.0	341.268	3.48663	0.198859	17.5332	7.99268e-69	3.72965e-67	up	1.14.11.19 - Leucocyanidin oxygenase / Leucoanthocyanidin dioxygenase (1 of 6)	GO:0055114 - oxidation-reduction process;GO:0016491 - oxidoreductase activity
Lus10040120.g.BGIv1.0	5.8334	3.47569	1.04155	3.33705	0.000846736	0.00252033	up	1.14.13.121 - Premnaspirodiene oxygenase / Hyoscymus muticus premnaspirodiene oxygenase (1 of 43)	GO:0055114 - oxidation-reduction process;GO:0020037 - heme binding;GO:0016705 - oxidoreductase activity, acting on paired donors, with incorporation or reduction of molecular oxygen;GO:0005506 - iron ion binding
Lus10009911.g.BGIv1.0	5723.41	3.47105	0.0410425	84.5722	0	0	up	?
Lus10010255.g.BGIv1.0	39.6813	3.47087	0.401572	8.64321	5.46546e-18	6.18434e-17	up	?
Lus10025975.g.BGIv1.0	68.1578	3.46842	0.308252	11.2519	2.26664e-29	4.19819e-28	up	K09755 - ferulate-5-hydroxylase (CYP84A, F5H) (1 of 4)	GO:0055114 - oxidation-reduction process;GO:0020037 - heme binding;GO:0016705 - oxidoreductase activity, acting on paired donors, with incorporation or reduction of molecular oxygen;GO:0005506 - iron ion binding
Lus10040738.g.BGIv1.0	128.332	3.46773	0.225203	15.3983	1.6812e-53	5.8636e-52	up	PTHR13832:SF219 - PROTEIN PHOSPHATASE 2C 3-RELATED (1 of 4)	GO:0003824 - catalytic activity;GO:0006470 - protein dephosphorylation;GO:0004722 - protein serine/threonine phosphatase activity
Lus10017934.g.BGIv1.0	255.816	3.45619	0.157052	22.0067	2.48324e-107	1.94916e-105	up	PTHR11751:SF387 - AMINOTRANSFERASE TAT2-RELATED (1 of 2)	GO:0030170 - pyridoxal phosphate binding;GO:0009058 - biosynthetic process
Lus10014813.g.BGIv1.0	51.8781	3.45506	0.348235	9.92163	3.35247e-23	4.84096e-22	up	PF00954//PF01453//PF07714//PF08276//PF11883 - S-locus glycoprotein domain (S_locus_glycop) // D-mannose binding lectin (B_lectin) // Protein tyrosine kinase (Pkinase_Tyr) // PAN-like domain (PAN_2) // Domain of unknown function (DUF3403) (DUF3403) (1 of 8)	GO:0004674 - protein serine/threonine kinase activity;GO:0048544 - recognition of pollen;GO:0006468 - protein phosphorylation;GO:0004672 - protein kinase activity
Lus10015573.g.BGIv1.0	134.462	3.45479	0.21218	16.2824	1.31668e-59	5.16749e-58	up	PTHR10209:SF111 - DOWNY MILDEW RESISTANCE 6 PROTEIN / OXIDOREDUCTASE (1 of 1)	GO:0055114 - oxidation-reduction process;GO:0016491 - oxidoreductase activity
Lus10024076.g.BGIv1.0	31.3365	3.45258	0.445883	7.74325	9.69103e-15	9.22677e-14	up	2.4.1.69 - Galactoside 2-alpha-L-fucosyltransferase / Secretor-type beta-galactoside alpha-1->2 fucosyltransferase (1 of 17)	GO:0042546 - cell wall biogenesis;GO:0016020 - membrane;GO:0008107 - galactoside 2-alpha-L-fucosyltransferase activity
Lus10030589.g.BGIv1.0	50.941	3.45216	0.35053	9.84841	6.9635e-23	9.917e-22	up	PTHR27002:SF70 - CYSTEINE-RICH RECEPTOR-LIKE PROTEIN KINASE 2 (1 of 4)	GO:0006468 - protein phosphorylation;GO:0005524 - ATP binding;GO:0004672 - protein kinase activity
Lus10028324.g.BGIv1.0	90.0683	3.4438	0.269467	12.78	2.12003e-37	5.06686e-36	up	?
Lus10003267.g.BGIv1.0	823.274	3.43508	0.0900392	38.1509	0	0	up	PTHR31238:SF44 - GERMIN-LIKE PROTEIN SUBFAMILY 1 MEMBER 13-RELATED (1 of 14)	GO:0048046 - apoplast;GO:0005618 - cell wall;GO:0030145 - manganese ion binding;GO:0045735 - nutrient reservoir activity
Lus10006638.g.BGIv1.0	17.4555	3.43477	0.595076	5.77199	7.83421e-09	4.64078e-08	up	PTHR22849//PTHR22849:SF25 - WDSAM1 PROTEIN // SUBFAMILY NOT NAMED (1 of 2)
Lus10019998.g.BGIv1.0	9.43264	3.43399	1.45824	2.35489	0.018528	0.040585	up	PTHR11214//PTHR11214:SF141 - BETA-1,3-N-ACETYLGLUCOSAMINYLTRANSFERASE // SUBFAMILY NOT NAMED (1 of 7)	GO:0016020 - membrane;GO:0008378 - galactosyltransferase activity;GO:0006486 - protein glycosylation
Lus10030185.g.BGIv1.0	45.5262	3.42856	0.654885	5.23536	1.64661e-07	8.46206e-07	up	PTHR10209:SF196 - F3H7.17 PROTEIN (1 of 1)	GO:0055114 - oxidation-reduction process;GO:0016491 - oxidoreductase activity
Lus10041951.g.BGIv1.0	128.492	3.42788	0.222032	15.4387	8.99189e-54	3.15384e-52	up	PTHR24298:SF182 - CYTOCHROME P450 71A12-RELATED (1 of 1)	GO:0055114 - oxidation-reduction process;GO:0020037 - heme binding;GO:0016705 - oxidoreductase activity, acting on paired donors, with incorporation or reduction of molecular oxygen;GO:0005506 - iron ion binding
Lus10030439.g.BGIv1.0	57.1634	3.42657	0.330292	10.3744	3.24293e-25	5.06109e-24	up	PTHR10783:SF43 - PHOSPHATE TRANSPORTER PHO1 HOMOLOG 2-RELATED (1 of 12)	GO:0016021 - integral component of membrane
Lus10043308.g.BGIv1.0	18.9463	3.4251	0.566398	6.04716	1.47417e-09	9.36177e-09	up	PF00067 - Cytochrome P450 (p450) (1 of 443)	GO:0055114 - oxidation-reduction process;GO:0020037 - heme binding;GO:0016705 - oxidoreductase activity, acting on paired donors, with incorporation or reduction of molecular oxygen;GO:0005506 - iron ion binding
Lus10033432.g.BGIv1.0	109.324	3.42396	0.234372	14.6091	2.45743e-48	7.62889e-47	up	PTHR31087:SF3 - PROTEIN LURP-ONE-RELATED 16-RELATED (1 of 2)
Lus10040615.g.BGIv1.0	39.6408	3.4213	0.398404	8.58751	8.88735e-18	9.95063e-17	up	PTHR11040:SF48 - ZINC TRANSPORTER 10-RELATED (1 of 1)	GO:0055085 - transmembrane transport;GO:0046873 - metal ion transmembrane transporter activity;GO:0030001 - metal ion transport;GO:0016020 - membrane
Lus10015208.g.BGIv1.0	19.1227	3.41952	0.564581	6.05675	1.38901e-09	8.84807e-09	up	PTHR32278:SF2 - F-BOX PROTEIN PP2-B13-RELATED (1 of 9)
Lus10042731.g.BGIv1.0	72.8125	3.4187	0.289868	11.794	4.19126e-32	8.624e-31	up	PTHR31719:SF16 - NAC DOMAIN-CONTAINING PROTEIN 2 (1 of 7)	GO:0006355 - regulation of transcription, DNA-templated;GO:0003677 - DNA binding
Lus10020826.g.BGIv1.0	47.0279	3.41753	0.36275	9.42117	4.46074e-21	5.88099e-20	up	K00430 - peroxidase (E1.11.1.7) (1 of 94)	GO:0055114 - oxidation-reduction process;GO:0020037 - heme binding;GO:0006979 - response to oxidative stress;GO:0004601 - peroxidase activity
Lus10034100.g.BGIv1.0	39.5743	3.41718	0.394284	8.6668	4.44437e-18	5.04887e-17	up	PTHR34191:SF2 - STRESS-INDUCED PROTEIN KIN1-RELATED (1 of 10)
Lus10017076.g.BGIv1.0	156.632	3.41656	0.343613	9.94304	2.70453e-23	3.92052e-22	up	PTHR31080:SF18 - CELL WALL / VACUOLAR INHIBITOR OF FRUCTOSIDASE 1-RELATED (1 of 12)	GO:0004857 - enzyme inhibitor activity
Lus10032943.g.BGIv1.0	119.322	3.41547	0.224154	15.2371	2.00455e-52	6.86297e-51	up	1.3.3.8 - Tetrahydroberberine oxidase / THB oxidase (1 of 42)	GO:0055114 - oxidation-reduction process;GO:0050660 - flavin adenine dinucleotide binding;GO:0016491 - oxidoreductase activity
Lus10001640.g.BGIv1.0	528.052	3.41437	0.108552	31.4539	3.71435e-217	7.82407e-215	up	PTHR11260:SF303 - GLUTATHIONE S-TRANSFERASE U1-RELATED (1 of 16)	GO:0005515 - protein binding
Lus10016787.g.BGIv1.0	75.5405	3.41353	0.283037	12.0603	1.71056e-33	3.69077e-32	up	PTHR10334:SF207 - CAP (CYSTEINE-RICH SECRETORY PROTEINS, ANTIGEN 5, AND PATHOGENESIS-RELATED 1 PROTEIN) SUPERFAMILY PROTEIN (1 of 2)	GO:0005615 - extracellular space
Lus10038126.g.BGIv1.0	69.2323	3.40044	0.300767	11.3059	1.22701e-29	2.29543e-28	up	K00485 - dimethylaniline monooxygenase (N-oxide forming) (FMO) (1 of 5)	GO:0050660 - flavin adenine dinucleotide binding;GO:0004497 - monooxygenase activity;GO:0004499 - N,N-dimethylaniline monooxygenase activity;GO:0050661 - NADP binding
Lus10026032.g.BGIv1.0	50.6321	3.39513	0.345104	9.83799	7.72409e-23	1.09834e-21	up	PTHR23500:SF154 - POLYOL TRANSPORTER 3-RELATED (1 of 6)	GO:0055085 - transmembrane transport;GO:0022857 - transmembrane transporter activity;GO:0016021 - integral component of membrane
Lus10036512.g.BGIv1.0	39.5076	3.39378	0.391371	8.67153	4.26342e-18	4.85069e-17	up	?
Lus10038862.g.BGIv1.0	37.4352	3.38972	0.403689	8.39688	4.58495e-17	4.94204e-16	up	PTHR33836:SF1 - ARM REPEAT SUPERFAMILY PROTEIN-RELATED (1 of 2)
Lus10015062.g.BGIv1.0	3.65239	3.37658	1.30314	2.59111	0.00956665	0.0225898	up	5.3.1.8 - Mannose-6-phosphate isomerase / Phosphomannose isomerase (1 of 5)	GO:0008270 - zinc ion binding;GO:0005975 - carbohydrate metabolic process;GO:0004476 - mannose-6-phosphate isomerase activity;GO:0009298 - GDP-mannose biosynthetic process
Lus10034095.g.BGIv1.0	18.796	3.37658	0.564668	5.97976	2.2347e-09	1.39656e-08	up	K00318 - proline dehydrogenase (PRODH) (1 of 4)	GO:0006562 - proline catabolic process;GO:0004657 - proline dehydrogenase activity
Lus10025243.g.BGIv1.0	12.9836	3.37096	0.676738	4.9812	6.31928e-07	3.02916e-06	up	?
Lus10006657.g.BGIv1.0	1372.87	3.37028	0.0715122	47.1287	0	0	up	PTHR33021:SF55 - BLUE COPPER PROTEIN (1 of 3)	GO:0009055 - electron transfer activity
Lus10018621.g.BGIv1.0	5.51559	3.36229	1.05724	3.18025	0.0014715	0.00418167	up	PTHR14493:SF53 - ZINC FINGER CCCH DOMAIN-CONTAINING PROTEIN 2-RELATED (1 of 3)	GO:0046872 - metal ion binding
Lus10019807.g.BGIv1.0	626.481	3.36115	0.097094	34.6175	1.37842e-262	4.31874e-260	up	PF04450 - Peptidase of plants and bacteria (BSP) (1 of 38)
Lus10040445.g.BGIv1.0	400.427	3.35762	0.121445	27.6472	3.01798e-168	4.26222e-166	up	PTHR11474//PTHR11474:SF42 - TYROSINASE // SUBFAMILY NOT NAMED (1 of 5)	GO:0016491 - oxidoreductase activity;GO:0008152 - metabolic process;GO:0055114 - oxidation-reduction process;GO:0004097 - catechol oxidase activity
Lus10019457.g.BGIv1.0	76.7411	3.35622	0.275282	12.1919	3.43192e-34	7.56687e-33	up	PF00067 - Cytochrome P450 (p450) (1 of 443)	GO:0055114 - oxidation-reduction process;GO:0020037 - heme binding;GO:0016705 - oxidoreductase activity, acting on paired donors, with incorporation or reduction of molecular oxygen;GO:0005506 - iron ion binding
Lus10002324.g.BGIv1.0	673.533	3.3439	0.0958297	34.8942	9.09962e-267	2.92474e-264	up	K17302 - coatomer, subunit beta' (COPB2, SEC27) (1 of 4)	GO:0005515 - protein binding
Lus10006538.g.BGIv1.0	48.8823	3.34382	0.345101	9.6894	3.34499e-22	4.62935e-21	up	PTHR31238:SF44 - GERMIN-LIKE PROTEIN SUBFAMILY 1 MEMBER 13-RELATED (1 of 14)	GO:0048046 - apoplast;GO:0005618 - cell wall;GO:0030145 - manganese ion binding;GO:0045735 - nutrient reservoir activity
Lus10021258.g.BGIv1.0	855.072	3.34281	0.146762	22.7771	7.74044e-115	6.58892e-113	up	KOG0725 - Reductases with broad range of substrate specificities (1 of 96)
Lus10019833.g.BGIv1.0	278.682	3.34226	0.145596	22.9558	1.28984e-116	1.13154e-114	up	PTHR11926//PTHR11926:SF190 - GLUCOSYL/GLUCURONOSYL TRANSFERASES // SUBFAMILY NOT NAMED (1 of 6)	GO:0016758 - transferase activity, transferring hexosyl groups;GO:0008152 - metabolic process
Lus10031100.g.BGIv1.0	629.849	3.3365	0.0965574	34.5545	1.21935e-261	3.78852e-259	up	1.1.1.330 - Very-long-chain 3-oxoacyl-CoA reductase / Very-long-chain beta-ketoacyl-CoA reductase (1 of 30)	GO:0016491 - oxidoreductase activity;GO:0008152 - metabolic process
Lus10036864.g.BGIv1.0	39.2628	3.33414	0.394102	8.46009	2.67171e-17	2.92718e-16	up	?
Lus10019991.g.BGIv1.0	598.85	3.33394	0.0993033	33.5733	4.12167e-247	1.15543e-244	up	1.1.1.267//2.2.1.7 - 1-deoxy-D-xylulose-5-phosphate reductoisomerase / DXP-reductoisomerase // 1-deoxy-D-xylulose-5-phosphate synthase / DXP-synthase (1 of 5)	GO:0008152 - metabolic process;GO:0003824 - catalytic activity;GO:0016114 - terpenoid biosynthetic process;GO:0008661 - 1-deoxy-D-xylulose-5-phosphate synthase activity
Lus10035189.g.BGIv1.0	115.17	3.33172	0.22787	14.6212	2.05885e-48	6.42361e-47	up	2.3.1.188 - Omega-hydroxypalmitate O-feruloyl transferase / O-hydroxycinnamoyltransferase (1 of 21)	GO:0016747 - transferase activity, transferring acyl groups other than amino-acyl groups
Lus10009442.g.BGIv1.0	717.319	3.32927	0.0940602	35.3951	2.03117e-274	6.7018e-272	up	PTHR11746//PTHR11746:SF81 - O-METHYLTRANSFERASE // SUBFAMILY NOT NAMED (1 of 3)	GO:0046983 - protein dimerization activity;GO:0008171 - O-methyltransferase activity
Lus10021257.g.BGIv1.0	182.772	3.32731	0.181946	18.2873	1.04406e-74	5.37664e-73	up	KOG0725 - Reductases with broad range of substrate specificities (1 of 96)	GO:0016491 - oxidoreductase activity
Lus10000465.g.BGIv1.0	3.75317	3.32687	1.29708	2.56489	0.0103209	0.0241711	up	PTHR23241:SF49 - COLD-REGULATED PROTEIN 15B (1 of 1)
Lus10037893.g.BGIv1.0	3.74466	3.3246	1.29374	2.56976	0.0101768	0.0238741	up	?
Lus10004752.g.BGIv1.0	7.17696	3.3227	0.900952	3.68799	0.000226035	0.00075071	up	K09286 - EREBP-like factor (EREBP) (1 of 44)	GO:0006355 - regulation of transcription, DNA-templated;GO:0003700 - DNA-binding transcription factor activity
Lus10012609.g.BGIv1.0	107.104	3.32175	0.233868	14.2035	8.71524e-46	2.54057e-44	up	1.1.3.37 - D-arabinono-1,4-lactone oxidase / D-arabinono-gamma-lactone oxidase (1 of 10)	GO:0055114 - oxidation-reduction process;GO:0016020 - membrane;GO:0003885 - D-arabinono-1,4-lactone oxidase activity
Lus10010534.g.BGIv1.0	664.188	3.31591	0.143283	23.1424	1.73561e-118	1.5481e-116	up	PTHR23500:SF70 - SUGAR TRANSPORT PROTEIN 13 (1 of 4)	GO:0055085 - transmembrane transport;GO:0016021 - integral component of membrane
Lus10029368.g.BGIv1.0	24.9386	3.31471	0.484733	6.83821	8.01884e-12	6.21697e-11	up	KOG0725 - Reductases with broad range of substrate specificities (1 of 96)
Lus10038206.g.BGIv1.0	7.32541	3.31361	0.909583	3.643	0.000269476	0.000882954	up	1.6.5.5 - NADPH:quinone reductase / Zeta-crystallin (1 of 16)	GO:0055114 - oxidation-reduction process;GO:0016491 - oxidoreductase activity;GO:0008270 - zinc ion binding
Lus10006740.g.BGIv1.0	14.1269	3.31206	0.637226	5.19763	2.01843e-07	1.02541e-06	up	PTHR10641:SF586 - MYB TRANSCRIPTION FACTOR-RELATED (1 of 11)	GO:0005634 - nucleus;GO:0003700 - DNA-binding transcription factor activity;GO:0043565 - sequence-specific DNA binding;GO:0044212 - transcription regulatory region DNA binding;GO:0030154 - cell differentiation
Lus10007035.g.BGIv1.0	250.894	3.3102	0.152719	21.6751	3.52447e-104	2.67086e-102	up	PTHR11746//PTHR11746:SF99 - O-METHYLTRANSFERASE // SUBFAMILY NOT NAMED (1 of 22)	GO:0046983 - protein dimerization activity;GO:0008171 - O-methyltransferase activity
Lus10029135.g.BGIv1.0	31.8402	3.30431	0.424053	7.79221	6.5849e-15	6.31297e-14	up	PTHR31675:SF8 - AXIAL REGULATOR YABBY 4 (1 of 5)	GO:0007275 - multicellular organism development
Lus10003128.g.BGIv1.0	437.968	3.30238	0.115203	28.6659	1.01693e-180	1.62031e-178	up	PTHR31221:SF25 - WRKY TRANSCRIPTION FACTOR 45-RELATED (1 of 4)	GO:0043565 - sequence-specific DNA binding;GO:0006355 - regulation of transcription, DNA-templated;GO:0003700 - DNA-binding transcription factor activity
Lus10036429.g.BGIv1.0	3.56553	3.30075	1.31551	2.5091	0.0121038	0.0278739	up	?
Lus10010690.g.BGIv1.0	3.45634	3.29387	1.31515	2.50457	0.0122601	0.0281989	up	?
Lus10038524.g.BGIv1.0	108.467	3.28744	0.227999	14.4187	3.94838e-47	1.192e-45	up	PTHR31403:SF13 - DAD1-LIKE ACYLHYDROLASE (1 of 7)	GO:0016788 - hydrolase activity, acting on ester bonds;GO:0006886 - intracellular protein transport;GO:0006505 - GPI anchor metabolic process
Lus10007910.g.BGIv1.0	19.3485	3.28432	0.542696	6.05186	1.43181e-09	9.10674e-09	up	PTHR11751:SF284 - 1-AMINOCYCLOPROPANE-1-CARBOXYLATE SYNTHASE-LIKE PROTEIN 1 (1 of 2)	GO:0030170 - pyridoxal phosphate binding;GO:0009058 - biosynthetic process
Lus10021098.g.BGIv1.0	708.249	3.28345	0.0911685	36.0152	4.83938e-284	1.68627e-281	up	PTHR23201:SF2 - GIBBERELLIN-REGULATED PROTEIN 1-RELATED (1 of 3)
Lus10005997.g.BGIv1.0	1143.62	3.28237	0.072326	45.383	0	0	up	PTHR24326:SF122 - HOMEOBOX-LEUCINE ZIPPER PROTEIN ATHB-12-RELATED (1 of 4)	GO:0003677 - DNA binding;GO:0043565 - sequence-specific DNA binding;GO:0006355 - regulation of transcription, DNA-templated;GO:0003700 - DNA-binding transcription factor activity
Lus10025117.g.BGIv1.0	5.13372	3.28164	1.08797	3.0163	0.00255878	0.00691466	up	PTHR31223:SF14 - CYTOKININ RIBOSIDE 5'-MONOPHOSPHATE PHOSPHORIBOHYDROLASE LOG5 (1 of 4)	GO:0005829 - cytosol;GO:0005634 - nucleus;GO:0016799 - hydrolase activity, hydrolyzing N-glycosyl compounds;GO:0009691 - cytokinin biosynthetic process
Lus10031613.g.BGIv1.0	8.71111	3.27784	0.827229	3.96243	7.41908e-05	0.000268452	up	PF12609 - Wound-induced protein (DUF3774) (1 of 27)
Lus10011079.g.BGIv1.0	1936.46	3.27444	0.0587129	55.7703	0	0	up	PTHR31517:SF3 - PEROXIDASE 35-RELATED (1 of 1)	GO:0055114 - oxidation-reduction process;GO:0020037 - heme binding;GO:0006979 - response to oxidative stress;GO:0004601 - peroxidase activity
Lus10009328.g.BGIv1.0	5.17968	3.27241	1.07529	3.04327	0.00234024	0.00637493	up	PTHR36766:SF1 - HR3 (1 of 3)
Lus10021992.g.BGIv1.0	61.8332	3.27146	0.309026	10.5864	3.4473e-26	5.64467e-25	up	PF02365 - No apical meristem (NAM) protein (NAM) (1 of 189)	GO:0006355 - regulation of transcription, DNA-templated;GO:0003677 - DNA binding
Lus10027777.g.BGIv1.0	6.96245	3.27089	0.915635	3.57226	0.000353908	0.00113399	up	?
Lus10039745.g.BGIv1.0	260.211	3.27068	0.147288	22.2061	2.99912e-109	2.4151e-107	up	PTHR31625:SF2 - COUMAROYL-COA:ANTHOCYANIDIN 3-O-GLUCOSIDE-6''-O-COUMAROYLTRANSFERASE 1-RELATED (1 of 11)	GO:0016747 - transferase activity, transferring acyl groups other than amino-acyl groups
Lus10008181.g.BGIv1.0	10.3458	3.26663	0.738259	4.42478	9.65411e-06	3.96239e-05	up	PTHR10993:SF11 - PLASTIDIAL LIPOYLTRANSFERASE 2-RELATED (1 of 2)
Lus10019534.g.BGIv1.0	17.2331	3.26394	0.570425	5.72195	1.05309e-08	6.14644e-08	up	PTHR24296:SF7 - CYTOCHROME P450 94C1 (1 of 2)	GO:0055114 - oxidation-reduction process;GO:0020037 - heme binding;GO:0016705 - oxidoreductase activity, acting on paired donors, with incorporation or reduction of molecular oxygen;GO:0005506 - iron ion binding
Lus10030214.g.BGIv1.0	475.943	3.26234	0.111539	29.2485	4.69073e-188	8.09672e-186	up	PTHR24326:SF122 - HOMEOBOX-LEUCINE ZIPPER PROTEIN ATHB-12-RELATED (1 of 4)	GO:0003677 - DNA binding;GO:0043565 - sequence-specific DNA binding;GO:0006355 - regulation of transcription, DNA-templated;GO:0003700 - DNA-binding transcription factor activity
Lus10013609.g.BGIv1.0	8.50465	3.26075	0.820503	3.97408	7.06512e-05	0.000256624	up	?
Lus10020023.g.BGIv1.0	87.0427	3.25969	0.259456	12.5635	3.34984e-36	7.72391e-35	up	?
Lus10003573.g.BGIv1.0	91.314	3.25034	0.252757	12.8595	7.60248e-38	1.83701e-36	up	K00430 - peroxidase (E1.11.1.7) (1 of 94)	GO:0055114 - oxidation-reduction process;GO:0020037 - heme binding;GO:0006979 - response to oxidative stress;GO:0004601 - peroxidase activity
Lus10027442.g.BGIv1.0	10.3453	3.24822	0.747524	4.34531	1.3908e-05	5.59684e-05	up	PTHR11362:SF22 - PROTEIN BROTHER OF FT AND TFL 1 (1 of 2)	GO:0009908 - flower development;GO:0010228 - vegetative to reproductive phase transition of meristem
Lus10032415.g.BGIv1.0	478.973	3.23149	0.109147	29.6068	1.22315e-192	2.17162e-190	up	PTHR13301:SF51 - CELLULOSE SYNTHASE-LIKE PROTEIN G1-RELATED (1 of 6)	GO:0005794 - Golgi apparatus;GO:0016021 - integral component of membrane;GO:0005886 - plasma membrane;GO:0005802 - trans-Golgi network;GO:0016760 - cellulose synthase (UDP-forming) activity;GO:0016759 - cellulose synthase activity;GO:0071555 - cell wall organization;GO:0030244 - cellulose biosynthetic process;GO:0009833 - plant-type primary cell wall biogenesis
Lus10036695.g.BGIv1.0	16.7995	3.22607	0.584755	5.51695	3.44934e-08	1.90442e-07	up	PTHR10438:SF278 - THIOREDOXIN H7-RELATED (1 of 6)	GO:0045454 - cell redox homeostasis;GO:0015035 - protein disulfide oxidoreductase activity;GO:0006662 - glycerol ether metabolic process
Lus10013282.g.BGIv1.0	64.0199	3.22513	0.292808	11.0145	3.25387e-28	5.76604e-27	up	PTHR11260:SF312 - GLUTATHIONE S-TRANSFERASE U17-RELATED (1 of 5)	GO:0005515 - protein binding
Lus10008129.g.BGIv1.0	230.73	3.22349	0.157389	20.4811	3.17577e-93	2.10686e-91	up	K13464 - jasmonate ZIM domain-containing protein (JAZ) (1 of 10)
Lus10007369.g.BGIv1.0	20.0121	3.22022	0.536402	6.00338	1.93257e-09	1.21528e-08	up	6.2.1.12 - 4-coumarate--CoA ligase / 4-coumaryl-CoA synthetase (1 of 9)	GO:0008152 - metabolic process;GO:0003824 - catalytic activity
Lus10028377.g.BGIv1.0	1907.4	3.21663	0.0576039	55.8405	0	0	up	PF00182//PF00187 - Chitinase class I (Glyco_hydro_19) // Chitin recognition protein (Chitin_bind_1) (1 of 3)	GO:0008061 - chitin binding;GO:0016998 - cell wall macromolecule catabolic process;GO:0006032 - chitin catabolic process;GO:0004568 - chitinase activity
Lus10016111.g.BGIv1.0	99.6556	3.21497	0.247422	12.9939	1.32552e-38	3.2535e-37	up	?
Lus10034225.g.BGIv1.0	28.4858	3.21265	0.437554	7.34229	2.09968e-13	1.81592e-12	up	PTHR11106 - GANGLIOSIDE INDUCED DIFFERENTIATION ASSOCIATED PROTEIN 2-RELATED (1 of 13)	GO:0005829 - cytosol
Lus10022736.g.BGIv1.0	65.1036	3.21062	0.299787	10.7097	9.16966e-27	1.53241e-25	up	PF03106 - WRKY DNA -binding domain (WRKY) (1 of 108)	GO:0043565 - sequence-specific DNA binding;GO:0006355 - regulation of transcription, DNA-templated;GO:0003700 - DNA-binding transcription factor activity
Lus10015802.g.BGIv1.0	18.3025	3.20727	0.547826	5.85454	4.78319e-09	2.89517e-08	up	PTHR23070//PTHR23070:SF12 - BCS1 AAA-TYPE ATPASE // SUBFAMILY NOT NAMED (1 of 2)	GO:0005524 - ATP binding
Lus10016022.g.BGIv1.0	35.0095	3.20649	0.396855	8.07974	6.49026e-16	6.60975e-15	up	PF13704 - Glycosyl transferase family 2 (Glyco_tranf_2_4) (1 of 12)	GO:0016021 - integral component of membrane;GO:0016757 - transferase activity, transferring glycosyl groups
Lus10019801.g.BGIv1.0	6265.11	3.20477	0.0406557	78.827	0	0	up	PTHR32227:SF49 - BETA-1,3-GLUCANASE 1-RELATED (1 of 13)	GO:0005975 - carbohydrate metabolic process;GO:0004553 - hydrolase activity, hydrolyzing O-glycosyl compounds
Lus10026234.g.BGIv1.0	8.20242	3.20378	0.830871	3.85593	0.000115291	0.000402899	up	PTHR31674:SF5 - B3 DOMAIN-CONTAINING PROTEIN REM-LIKE 1-RELATED (1 of 5)	GO:0003677 - DNA binding
Lus10032656.g.BGIv1.0	6.90735	3.20366	0.927786	3.45302	0.000554355	0.00171367	up	?
Lus10014905.g.BGIv1.0	11.7591	3.19994	0.688252	4.64936	3.32959e-06	1.46133e-05	up	PTHR27004:SF37 - DISEASE RESISTANCE FAMILY PROTEIN/LRR FAMILY PROTEIN-RELATED (1 of 27)	GO:0005515 - protein binding
Lus10016884.g.BGIv1.0	134.027	3.18662	0.203958	15.6239	5.00323e-55	1.79022e-53	up	PTHR22952//PTHR22952:SF154 - CAMP-RESPONSE ELEMENT BINDING PROTEIN-RELATED // SUBFAMILY NOT NAMED (1 of 2)	GO:0043565 - sequence-specific DNA binding;GO:0006355 - regulation of transcription, DNA-templated;GO:0003700 - DNA-binding transcription factor activity
Lus10035682.g.BGIv1.0	72.4072	3.18611	0.279676	11.3922	4.5753e-30	8.69891e-29	up	PTHR21562:SF4 - PECTINACETYLESTERASE FAMILY PROTEIN (1 of 8)	GO:0016787 - hydrolase activity
Lus10039830.g.BGIv1.0	49.1904	3.186	0.33024	9.64754	5.03505e-22	6.91188e-21	up	PF00407 - Pathogenesis-related protein Bet v I family (Bet_v_1) (1 of 55)	GO:0009607 - response to biotic stimulus;GO:0006952 - defense response
Lus10040271.g.BGIv1.0	542.387	3.18594	0.101825	31.2883	6.7272e-215	1.38573e-212	up	PTHR24322:SF630 - NAD(P)-BINDING ROSSMANN-FOLD SUPERFAMILY PROTEIN (1 of 1)	GO:0016491 - oxidoreductase activity
Lus10024676.g.BGIv1.0	3.30135	3.1846	1.34055	2.37559	0.0175209	0.0385949	up	PF03106 - WRKY DNA -binding domain (WRKY) (1 of 108)	GO:0043565 - sequence-specific DNA binding;GO:0006355 - regulation of transcription, DNA-templated;GO:0003700 - DNA-binding transcription factor activity
Lus10038639.g.BGIv1.0	99.6979	3.17502	0.233506	13.5971	4.16429e-42	1.11298e-40	up	PTHR22950//PTHR22950:SF251 - AMINO ACID TRANSPORTER // SUBFAMILY NOT NAMED (1 of 4)	GO:0016021 - integral component of membrane;GO:0005886 - plasma membrane;GO:0015171 - amino acid transmembrane transporter activity;GO:0003333 - amino acid transmembrane transport
Lus10004280.g.BGIv1.0	78.8817	3.17374	0.439947	7.21392	5.43647e-13	4.58582e-12	up	PTHR11601//PTHR11601:SF24 - CYSTEINE DESULFURYLASE // SUBFAMILY NOT NAMED (1 of 2)	GO:0003824 - catalytic activity
Lus10039142.g.BGIv1.0	150.569	3.16708	0.191132	16.5701	1.14587e-61	4.67427e-60	up	PTHR11062//PTHR11062:SF66 - EXOSTOSIN HEPARAN SULFATE GLYCOSYLTRANSFERASE -RELATED // SUBFAMILY NOT NAMED (1 of 2)	GO:0005794 - Golgi apparatus;GO:0016757 - transferase activity, transferring glycosyl groups;GO:0006486 - protein glycosylation
Lus10006569.g.BGIv1.0	112.64	3.16439	0.221998	14.2541	4.22583e-46	1.24452e-44	up	PF05678 - VQ motif (VQ) (1 of 42)
Lus10025998.g.BGIv1.0	9.54388	3.16141	0.756362	4.17976	2.91822e-05	0.000112342	up	?
Lus10000932.g.BGIv1.0	33.7084	3.15624	0.399265	7.90513	2.67649e-15	2.62399e-14	up	PTHR11527:SF135 - 22.0 KDA HEAT SHOCK PROTEIN (1 of 2)
Lus10030659.g.BGIv1.0	98.0481	3.15164	0.240492	13.105	3.08305e-39	7.69915e-38	up	PTHR11014//PTHR11014:SF85 - PEPTIDASE M20 FAMILY MEMBER // SUBFAMILY NOT NAMED (1 of 4)	GO:0016787 - hydrolase activity;GO:0008152 - metabolic process
Lus10000622.g.BGIv1.0	36.8351	3.15102	0.385449	8.17494	2.96015e-16	3.07e-15	up	PTHR31238:SF44 - GERMIN-LIKE PROTEIN SUBFAMILY 1 MEMBER 13-RELATED (1 of 14)	GO:0048046 - apoplast;GO:0005618 - cell wall;GO:0030145 - manganese ion binding;GO:0045735 - nutrient reservoir activity
Lus10038282.g.BGIv1.0	16.0704	3.14041	0.584664	5.3713	7.81726e-08	4.16251e-07	up	PTHR10696//PTHR10696:SF21 - GAMMA-BUTYROBETAINE HYDROXYLASE-RELATED // SUBFAMILY NOT NAMED (1 of 9)	GO:0055114 - oxidation-reduction process;GO:0016491 - oxidoreductase activity
Lus10007818.g.BGIv1.0	1071.22	3.1389	0.0735328	42.6871	0	0	up	PTHR10209//PTHR10209:SF148 - OXIDOREDUCTASE, 2OG-FE II OXYGENASE FAMILY PROTEIN // SUBFAMILY NOT NAMED (1 of 1)	GO:0055114 - oxidation-reduction process;GO:0016491 - oxidoreductase activity
Lus10043469.g.BGIv1.0	43.1042	3.1372	0.355775	8.81794	1.16589e-18	1.37083e-17	up	?
Lus10027560.g.BGIv1.0	10.9015	3.13191	0.708836	4.41838	9.94426e-06	4.07475e-05	up	3.2.1.17 - Lysozyme / Muramidase (1 of 2)	GO:0005975 - carbohydrate metabolic process;GO:0004553 - hydrolase activity, hydrolyzing O-glycosyl compounds
Lus10003148.g.BGIv1.0	378.563	3.13186	0.119012	26.3155	1.27528e-152	1.56923e-150	up	KOG0156 - Cytochrome P450 CYP2 subfamily (1 of 184)	GO:0055114 - oxidation-reduction process;GO:0020037 - heme binding;GO:0016705 - oxidoreductase activity, acting on paired donors, with incorporation or reduction of molecular oxygen;GO:0005506 - iron ion binding
Lus10025430.g.BGIv1.0	25.3746	3.13163	0.46295	6.76451	1.33757e-11	1.01672e-10	up	PF00847 - AP2 domain (AP2) (1 of 230)	GO:0006355 - regulation of transcription, DNA-templated;GO:0003700 - DNA-binding transcription factor activity
Lus10030189.g.BGIv1.0	4039.88	3.13096	0.0439415	71.2528	0	0	up	1.14.13.68 - 4-hydroxyphenylacetaldehyde oxime monooxygenase / Cytochrome P450-II-dependent monooxygenase (1 of 3)	GO:0055114 - oxidation-reduction process;GO:0020037 - heme binding;GO:0016705 - oxidoreductase activity, acting on paired donors, with incorporation or reduction of molecular oxygen;GO:0005506 - iron ion binding
Lus10041626.g.BGIv1.0	9.57193	3.13048	0.776293	4.0326	5.51628e-05	0.000203852	up	PTHR23422 - DIPEPTIDYL PEPTIDASE III-RELATED (1 of 4)
Lus10031766.g.BGIv1.0	6.35182	3.12656	0.922946	3.38759	0.000705098	0.00213436	up	PTHR31719:SF42 - GENOMIC DNA, CHROMOSOME 3, P1 CLONE: MGH6 (1 of 3)
Lus10029807.g.BGIv1.0	9.41169	3.1205	0.778637	4.00765	6.13268e-05	0.000225028	up	?
Lus10024438.g.BGIv1.0	104.121	3.11996	0.22618	13.7942	2.76342e-43	7.58141e-42	up	PTHR12542:SF38 - EXOCYST SUBUNIT EXO70 FAMILY PROTEIN-RELATED (1 of 2)	GO:0006887 - exocytosis;GO:0000145 - exocyst
Lus10019270.g.BGIv1.0	8.35188	3.11928	1.29019	2.41769	0.0156195	0.0348822	up	PF05678 - VQ motif (VQ) (1 of 42)
Lus10036451.g.BGIv1.0	4.80895	3.11824	1.08555	2.8725	0.00407234	0.0104951	up	PF12937 - F-box-like (F-box-like) (1 of 70)	GO:0005515 - protein binding
Lus10025997.g.BGIv1.0	26.6493	3.11527	0.444947	7.00145	2.53331e-12	2.04e-11	up	?
Lus10018303.g.BGIv1.0	15.7165	3.11363	0.579374	5.37413	7.69527e-08	4.0993e-07	up	PF14299 - Phloem protein 2 (PP2) (1 of 38)
Lus10001672.g.BGIv1.0	493.206	3.10474	0.104726	29.6464	3.77512e-193	6.73452e-191	up	4.4.1.11 - Methionine gamma-lyase / Methionine lyase (1 of 8)	GO:0030170 - pyridoxal phosphate binding;GO:0009058 - biosynthetic process
Lus10006091.g.BGIv1.0	7.68992	3.10344	0.841867	3.68638	0.000227466	0.000754927	up	?
Lus10033781.g.BGIv1.0	149.381	3.09477	0.192046	16.1148	2.00905e-58	7.73818e-57	up	PTHR27007:SF24 - L-TYPE LECTIN-DOMAIN CONTAINING RECEPTOR KINASE IX.1-RELATED (1 of 23)	GO:0030246 - carbohydrate binding
Lus10017703.g.BGIv1.0	218.545	3.09191	0.158589	19.4963	1.17937e-84	7.13827e-83	up	K00815 - tyrosine aminotransferase (TAT) (1 of 9)	GO:0016829 - lyase activity;GO:0006520 - cellular amino acid metabolic process
Lus10040373.g.BGIv1.0	7.76901	3.09165	0.827389	3.73664	0.000186498	0.000628527	up	PTHR31301:SF14 - LOB DOMAIN-CONTAINING PROTEIN 1-RELATED (1 of 2)
Lus10031340.g.BGIv1.0	13.9832	3.09024	0.618504	4.99631	5.84373e-07	2.81205e-06	up	?
Lus10011416.g.BGIv1.0	198.656	3.08944	0.282362	10.9414	7.30602e-28	1.2711e-26	up	K16285 - RING/U-box domain-containing protein (XERICO) (1 of 1)	GO:0008270 - zinc ion binding;GO:0005515 - protein binding
Lus10031674.g.BGIv1.0	29.4186	3.08342	0.424084	7.27079	3.5739e-13	3.05058e-12	up	1.14.13.121 - Premnaspirodiene oxygenase / Hyoscymus muticus premnaspirodiene oxygenase (1 of 43)	GO:0055114 - oxidation-reduction process;GO:0020037 - heme binding;GO:0016705 - oxidoreductase activity, acting on paired donors, with incorporation or reduction of molecular oxygen;GO:0005506 - iron ion binding
Lus10040377.g.BGIv1.0	32.15	3.08092	0.409962	7.51515	5.68476e-14	5.1357e-13	up	?
Lus10030188.g.BGIv1.0	7.76565	3.07732	0.856033	3.59486	0.000324563	0.0010479	up	PTHR11746//PTHR11746:SF103 - O-METHYLTRANSFERASE // SUBFAMILY NOT NAMED (1 of 6)	GO:0008171 - O-methyltransferase activity
Lus10026054.g.BGIv1.0	38.6099	3.07427	0.372221	8.25926	1.46577e-16	1.54552e-15	up	K06130 - lysophospholipase II (LYPLA2) (1 of 4)	GO:0016787 - hydrolase activity
Lus10036476.g.BGIv1.0	21.4902	3.06955	0.492311	6.23499	4.51806e-10	3.01452e-09	up	PF05340 - Protein of unknown function (DUF740) (DUF740) (1 of 9)
Lus10005362.g.BGIv1.0	267.762	3.06588	0.143913	21.3037	1.0489e-100	7.59366e-99	up	2.3.1.115 - Isoflavone-7-O-beta-glucoside 6''-O-malonyltransferase / Flavone/flavonol 7-O-beta-D-glucoside malonyltransferase (1 of 15)	GO:0016747 - transferase activity, transferring acyl groups other than amino-acyl groups
Lus10041072.g.BGIv1.0	15.2247	3.06587	0.585721	5.23436	1.65559e-07	8.50585e-07	up	PTHR13832:SF332 - PROTEIN PHOSPHATASE 1D MAGNESIUM-DEPENDENT, DELTA ISOFORM (1 of 2)	GO:0003824 - catalytic activity;GO:0006470 - protein dephosphorylation;GO:0004722 - protein serine/threonine phosphatase activity
Lus10030462.g.BGIv1.0	32.0653	3.06284	0.409515	7.47919	7.47841e-14	6.68966e-13	up	PTHR11552:SF140 - F7A19.28 PROTEIN (1 of 18)	GO:0055114 - oxidation-reduction process;GO:0050660 - flavin adenine dinucleotide binding;GO:0016614 - oxidoreductase activity, acting on CH-OH group of donors
Lus10020831.g.BGIv1.0	7.65934	3.06012	0.851438	3.59406	0.000325562	0.00105075	up	PTHR33227:SF4 - F12F1.21 PROTEIN (1 of 2)
Lus10041581.g.BGIv1.0	53.0968	3.05915	0.312664	9.78416	1.31682e-22	1.85199e-21	up	PTHR22950:SF235 - LYSINE HISTIDINE TRANSPORTER 1-RELATED (1 of 7)	GO:0016021 - integral component of membrane;GO:0005886 - plasma membrane;GO:0015171 - amino acid transmembrane transporter activity;GO:0003333 - amino acid transmembrane transport
Lus10034978.g.BGIv1.0	33.4102	3.05569	0.396124	7.71396	1.21968e-14	1.15213e-13	up	PTHR27000:SF155 - LEUCINE-RICH REPEAT RECEPTOR-LIKE PROTEIN KINASE-RELATED (1 of 6)	GO:0005515 - protein binding;GO:0006468 - protein phosphorylation;GO:0005524 - ATP binding;GO:0004672 - protein kinase activity
Lus10023057.g.BGIv1.0	888.541	3.04687	0.0794474	38.3508	0	0	up	PTHR13301:SF51 - CELLULOSE SYNTHASE-LIKE PROTEIN G1-RELATED (1 of 6)	GO:0005794 - Golgi apparatus;GO:0016021 - integral component of membrane;GO:0005886 - plasma membrane;GO:0005802 - trans-Golgi network;GO:0016760 - cellulose synthase (UDP-forming) activity;GO:0016759 - cellulose synthase activity;GO:0071555 - cell wall organization;GO:0030244 - cellulose biosynthetic process;GO:0009833 - plant-type primary cell wall biogenesis
Lus10015521.g.BGIv1.0	18.4275	3.04197	1.10695	2.74806	0.00599486	0.0148909	up	PTHR31403:SF13 - DAD1-LIKE ACYLHYDROLASE (1 of 7)	GO:0016788 - hydrolase activity, acting on ester bonds;GO:0006886 - intracellular protein transport;GO:0006505 - GPI anchor metabolic process
Lus10015222.g.BGIv1.0	87.1624	3.0406	0.24151	12.59	2.39821e-36	5.55372e-35	up	K15397 - 3-ketoacyl-CoA synthase (KCS) (1 of 25)	GO:0016747 - transferase activity, transferring acyl groups other than amino-acyl groups;GO:0008610 - lipid biosynthetic process;GO:0016020 - membrane;GO:0006633 - fatty acid biosynthetic process
Lus10015644.g.BGIv1.0	6.09264	3.03485	0.940726	3.22607	0.00125502	0.00361358	up	PTHR31238:SF21 - GERMIN-LIKE PROTEIN SUBFAMILY 3 MEMBER 3 (1 of 13)	GO:0048046 - apoplast;GO:0005618 - cell wall;GO:0030145 - manganese ion binding;GO:0045735 - nutrient reservoir activity
Lus10028488.g.BGIv1.0	106.312	3.03384	0.219724	13.8075	2.2976e-43	6.32205e-42	up	?
Lus10021311.g.BGIv1.0	8.85232	3.0338	0.782266	3.87822	0.000105224	0.00037018	up	1.1.1.295 - Momilactone-A synthase / Momilactone A synthase (1 of 1)	GO:0016491 - oxidoreductase activity;GO:0008152 - metabolic process
Lus10023204.g.BGIv1.0	116.157	3.03367	0.213691	14.1966	9.62149e-46	2.79819e-44	up	?
Lus10020029.g.BGIv1.0	13.4736	3.02951	0.625512	4.84325	1.27729e-06	5.9188e-06	up	PF14476 - Petal formation-expressed (Chloroplast_duf) (1 of 4)
Lus10037226.g.BGIv1.0	12.0637	3.02942	0.65845	4.60083	4.20801e-06	1.82305e-05	up	PF08263//PF13855 - Leucine rich repeat N-terminal domain (LRRNT_2) // Leucine rich repeat (LRR_8) (1 of 35)	GO:0005515 - protein binding
Lus10039015.g.BGIv1.0	462.233	3.0289	0.112798	26.8524	7.91374e-159	1.02807e-156	up	PTHR31568:SF17 - EXPRESSED PROTEIN (1 of 2)
Lus10024715.g.BGIv1.0	59.4687	3.02082	0.639158	4.72625	2.287e-06	1.02708e-05	up	PTHR21495//PTHR21495:SF70 - NUCLEOPORIN-RELATED // SUBFAMILY NOT NAMED (1 of 3)	GO:0048046 - apoplast
Lus10008659.g.BGIv1.0	17.9868	3.01973	0.542077	5.57067	2.53763e-08	1.42404e-07	up	PF05678 - VQ motif (VQ) (1 of 42)
Lus10022756.g.BGIv1.0	38.7648	3.01969	0.363437	8.30872	9.67413e-17	1.02702e-15	up	PTHR24322:SF309 - SHORT-CHAIN DEHYDROGENASE REDUCTASE 2A (1 of 3)
Lus10019017.g.BGIv1.0	288.353	3.01704	0.137512	21.9403	1.07229e-106	8.34637e-105	up	PTHR13832//PTHR13832:SF326 - PROTEIN PHOSPHATASE 2C // SUBFAMILY NOT NAMED (1 of 2)	GO:0003824 - catalytic activity;GO:0006470 - protein dephosphorylation;GO:0004722 - protein serine/threonine phosphatase activity
Lus10021020.g.BGIv1.0	223.087	3.01611	0.151025	19.971	9.85156e-89	6.26801e-87	up	PF05562 - Cold acclimation protein WCOR413 (WCOR413) (1 of 11)	GO:0016021 - integral component of membrane
Lus10015209.g.BGIv1.0	5.86127	3.01477	0.955149	3.15633	0.00159765	0.00450991	up	PTHR32278:SF2 - F-BOX PROTEIN PP2-B13-RELATED (1 of 9)
Lus10003338.g.BGIv1.0	212.367	3.01354	0.158609	18.9999	1.71021e-80	9.82487e-79	up	PTHR22950//PTHR22950:SF233 - AMINO ACID TRANSPORTER // SUBFAMILY NOT NAMED (1 of 4)	GO:0016021 - integral component of membrane;GO:0005886 - plasma membrane;GO:0015171 - amino acid transmembrane transporter activity;GO:0003333 - amino acid transmembrane transport
Lus10018014.g.BGIv1.0	47.0292	3.01195	0.345274	8.72337	2.70052e-18	3.10568e-17	up	?
Lus10002068.g.BGIv1.0	10.1612	3.00862	0.732558	4.10701	4.00812e-05	0.000151131	up	?
Lus10010545.g.BGIv1.0	40.6893	3.00039	0.355551	8.4387	3.2088e-17	3.49714e-16	up	1.14.13.121 - Premnaspirodiene oxygenase / Hyoscymus muticus premnaspirodiene oxygenase (1 of 43)	GO:0055114 - oxidation-reduction process;GO:0020037 - heme binding;GO:0016705 - oxidoreductase activity, acting on paired donors, with incorporation or reduction of molecular oxygen;GO:0005506 - iron ion binding
Lus10034926.g.BGIv1.0	5.69747	3.00005	0.962877	3.11571	0.001835	0.00511027	up	PTHR31852:SF25 - LATE EMBRYOGENESIS ABUNDANT PROTEIN, GROUP 2 (1 of 4)	GO:0016021 - integral component of membrane
Lus10010343.g.BGIv1.0	44.0184	2.99567	0.34859	8.59368	8.42285e-18	9.44189e-17	up	PF05340 - Protein of unknown function (DUF740) (DUF740) (1 of 9)
Lus10030806.g.BGIv1.0	67.4217	2.99428	0.287875	10.4013	2.44588e-25	3.84777e-24	up	PTHR11260:SF312 - GLUTATHIONE S-TRANSFERASE U17-RELATED (1 of 5)	GO:0005515 - protein binding
Lus10012479.g.BGIv1.0	427.461	2.99401	0.11196	26.7418	1.5368e-157	1.96901e-155	up	K13449 - pathogenesis-related protein 1 (PR1) (1 of 7)	GO:0005615 - extracellular space
Lus10025181.g.BGIv1.0	23.4817	2.99267	0.470849	6.35591	2.07202e-10	1.42507e-09	up	PTHR22814:SF106 - HEAVY-METAL-ASSOCIATED DOMAIN-CONTAINING PROTEIN (1 of 9)
Lus10041684.g.BGIv1.0	2275.98	2.99019	0.0521517	57.3364	0	0	up	PTHR19241:SF219 - ABC TRANSPORTER G FAMILY MEMBER 38 (1 of 17)	GO:0016887 - ATPase activity;GO:0005524 - ATP binding;GO:0016020 - membrane
Lus10028561.g.BGIv1.0	20.2648	2.98961	0.499259	5.9881	2.12307e-09	1.33036e-08	up	PTHR11785//PTHR11785:SF370 - AMINO ACID TRANSPORTER // SUBFAMILY NOT NAMED (1 of 3)	GO:0055085 - transmembrane transport;GO:0016020 - membrane;GO:0006810 - transport;GO:0015171 - amino acid transmembrane transporter activity;GO:0003333 - amino acid transmembrane transport
Lus10005379.g.BGIv1.0	23.0747	2.98461	0.471664	6.32782	2.48645e-10	1.6982e-09	up	?
Lus10021840.g.BGIv1.0	17.4635	2.9796	0.548243	5.43482	5.48514e-08	2.96174e-07	up	?
Lus10009176.g.BGIv1.0	55.2785	2.97763	0.30242	9.84603	7.13046e-23	1.01509e-21	up	PTHR23050 - CALCIUM BINDING PROTEIN (1 of 27)	GO:0005509 - calcium ion binding;GO:0019722 - calcium-mediated signaling
Lus10026173.g.BGIv1.0	36.9517	2.97172	0.374794	7.92894	2.21027e-15	2.17894e-14	up	PTHR10209:SF168 - 2-OXOGLUTARATE (2OG) AND FE(II)-DEPENDENT OXYGENASE SUPERFAMILY PROTEIN-RELATED (1 of 17)	GO:0055114 - oxidation-reduction process;GO:0016491 - oxidoreductase activity
Lus10015546.g.BGIv1.0	50.6298	2.96747	0.318762	9.30935	1.2862e-20	1.66393e-19	up	PF03106 - WRKY DNA -binding domain (WRKY) (1 of 108)	GO:0043565 - sequence-specific DNA binding;GO:0006355 - regulation of transcription, DNA-templated;GO:0003700 - DNA-binding transcription factor activity
Lus10005105.g.BGIv1.0	9.90743	2.96444	0.712159	4.16261	3.14635e-05	0.000120601	up	?
Lus10032416.g.BGIv1.0	16.8779	2.96021	0.563308	5.25504	1.47995e-07	7.63929e-07	up	PTHR13301:SF51 - CELLULOSE SYNTHASE-LIKE PROTEIN G1-RELATED (1 of 6)	GO:0030244 - cellulose biosynthetic process;GO:0016760 - cellulose synthase (UDP-forming) activity;GO:0016020 - membrane
Lus10014291.g.BGIv1.0	37.2455	2.96005	0.364848	8.11309	4.93483e-16	5.06023e-15	up	?
Lus10029634.g.BGIv1.0	655.285	2.95934	0.0932856	31.7235	7.36812e-221	1.60651e-218	up	PTHR33509:SF5 - LATE EMBRYOGENESIS ABUNDANT 3 (LEA3) FAMILY PROTEIN (1 of 6)	GO:0006950 - response to stress
Lus10006105.g.BGIv1.0	132.778	2.94666	0.194068	15.1836	4.53996e-52	1.5388e-50	up	PTHR11732//PTHR11732:SF226 - ALDO/KETO REDUCTASE // SUBFAMILY NOT NAMED (1 of 8)	GO:0016491 - oxidoreductase activity
Lus10035832.g.BGIv1.0	9.86422	2.9463	0.720834	4.08734	4.36344e-05	0.000163471	up	PTHR23423:SF10 - TRANSMEMBRANE PROTEIN 184C (1 of 2)	GO:0016021 - integral component of membrane
Lus10033559.g.BGIv1.0	9.90753	2.94601	0.724849	4.0643	4.81764e-05	0.000179549	up	PF05553 - Cotton fibre expressed protein (DUF761) (1 of 47)
Lus10023259.g.BGIv1.0	22.4284	2.94484	0.472917	6.22696	4.75568e-10	3.16683e-09	up	2.5.1.1//2.5.1.10//2.5.1.29 - Dimethylallyltranstransferase / Prenyltransferase // (2E,6E)-farnesyl diphosphate synthase / Geranyltranstransferase // Geranylgeranyl diphosphate synthase / Geranylgeranyl-PP synthetase (1 of 1)	GO:0008299 - isoprenoid biosynthetic process
Lus10022195.g.BGIv1.0	275.654	2.94447	0.138169	21.3107	9.04273e-101	6.55932e-99	up	1.14.11.20 - Deacetoxyvindoline 4-hydroxylase / Desacetyoxyvindoline-17-hydroxylase (1 of 33)	GO:0055114 - oxidation-reduction process;GO:0016491 - oxidoreductase activity
Lus10015754.g.BGIv1.0	128.525	2.94097	0.201154	14.6205	2.07895e-48	6.47547e-47	up	PTHR10791:SF34 - BIDIRECTIONAL SUGAR TRANSPORTER SWEET15 (1 of 4)	GO:0016021 - integral component of membrane;GO:0005886 - plasma membrane;GO:0008643 - carbohydrate transport
Lus10017591.g.BGIv1.0	5.62683	2.93866	0.977674	3.00576	0.00264916	0.00713975	up	PTHR12161:SF23 - REGULATOR OF VPS4 ACTIVITY IN THE MVB PATHWAY PROTEIN (1 of 2)	GO:0008104 - protein localization;GO:0015031 - protein transport
Lus10033418.g.BGIv1.0	184.513	2.93638	0.162838	18.0325	1.0834e-72	5.35721e-71	up	PTHR11772//PTHR11772:SF14 - ASPARAGINE SYNTHETASE // SUBFAMILY NOT NAMED (1 of 2)
Lus10039911.g.BGIv1.0	254.744	2.93427	0.141342	20.7601	9.9424e-96	6.8017e-94	up	K13464 - jasmonate ZIM domain-containing protein (JAZ) (1 of 10)
Lus10036014.g.BGIv1.0	50.4584	2.93234	0.312542	9.38224	6.45879e-21	8.44057e-20	up	K15102 - solute carrier family 25 (mitochondrial phosphate transporter), member 3 (SLC25A3, PHC, PIC) (1 of 7)	GO:0031305 - integral component of mitochondrial inner membrane;GO:0005315 - inorganic phosphate transmembrane transporter activity;GO:0035435 - phosphate ion transmembrane transport
Lus10033949.g.BGIv1.0	5.5823	2.9317	0.972914	3.01332	0.00258407	0.00697659	up	PTHR33978:SF2 - EXPRESSED PROTEIN (1 of 3)
Lus10041713.g.BGIv1.0	395.695	2.93123	0.116437	25.1743	7.65301e-140	8.34312e-138	up	K12356 - coniferyl-alcohol glucosyltransferase (UGT72E) (1 of 4)	GO:0016758 - transferase activity, transferring hexosyl groups;GO:0008152 - metabolic process
Lus10004388.g.BGIv1.0	18.0804	2.92874	0.521219	5.61901	1.92049e-08	1.09135e-07	up	PF00069//PF07714//PF08263//PF13855 - Protein kinase domain (Pkinase) // Protein tyrosine kinase (Pkinase_Tyr) // Leucine rich repeat N-terminal domain (LRRNT_2) // Leucine rich repeat (LRR_8) (1 of 1)	GO:0005515 - protein binding;GO:0006468 - protein phosphorylation;GO:0004672 - protein kinase activity;GO:0005524 - ATP binding
Lus10041546.g.BGIv1.0	133.056	2.92639	0.191829	15.2552	1.52122e-52	5.22258e-51	up	PTHR31221:SF25 - WRKY TRANSCRIPTION FACTOR 45-RELATED (1 of 4)	GO:0043565 - sequence-specific DNA binding;GO:0006355 - regulation of transcription, DNA-templated;GO:0003700 - DNA-binding transcription factor activity
Lus10027585.g.BGIv1.0	466.245	2.92172	0.105105	27.798	4.58922e-170	6.70998e-168	up	1.14.11.20 - Deacetoxyvindoline 4-hydroxylase / Desacetyoxyvindoline-17-hydroxylase (1 of 33)	GO:0055114 - oxidation-reduction process;GO:0016491 - oxidoreductase activity
Lus10035889.g.BGIv1.0	14.2908	2.92134	0.606461	4.81703	1.45713e-06	6.71291e-06	up	?
Lus10035479.g.BGIv1.0	12.5579	2.91978	0.643092	4.54023	5.61928e-06	2.3873e-05	up	K19329 - WW domain-containing oxidoreductase (WWOX) (1 of 12)	GO:0016491 - oxidoreductase activity;GO:0008152 - metabolic process
Lus10035903.g.BGIv1.0	34.6455	2.91909	0.606028	4.81675	1.45913e-06	6.72125e-06	up	PTHR11926//PTHR11926:SF269 - GLUCOSYL/GLUCURONOSYL TRANSFERASES // SUBFAMILY NOT NAMED (1 of 4)	GO:0016758 - transferase activity, transferring hexosyl groups;GO:0008152 - metabolic process
Lus10013959.g.BGIv1.0	25.1498	2.91858	0.448189	6.51195	7.41831e-11	5.30261e-10	up	PF00847 - AP2 domain (AP2) (1 of 230)	GO:0006355 - regulation of transcription, DNA-templated;GO:0003700 - DNA-binding transcription factor activity
Lus10039698.g.BGIv1.0	128.315	2.91855	0.196538	14.8498	6.97935e-50	2.26671e-48	up	PF01657 - Salt stress response/antifungal (Stress-antifung) (1 of 114)
Lus10009941.g.BGIv1.0	377.906	2.91784	0.115231	25.3216	1.84552e-141	2.05398e-139	up	PTHR33791:SF4 - CHAPERONIN-LIKE RBCX PROTEIN (1 of 4)
Lus10036437.g.BGIv1.0	1036.85	2.9157	0.0746439	39.0615	0	0	up	K17470 - sulfate transporter 1, high-affinity (SULTR1) (1 of 3)	GO:0016021 - integral component of membrane;GO:0015116 - sulfate transmembrane transporter activity;GO:0008272 - sulfate transport;GO:0055085 - transmembrane transport;GO:0016020 - membrane;GO:0008271 - secondary active sulfate transmembrane transporter activity;GO:0005886 - plasma membrane
Lus10020492.g.BGIv1.0	670.02	2.91393	0.0888329	32.8024	5.43951e-236	1.37964e-233	up	PTHR10334:SF223 - F2J10.6 PROTEIN-RELATED (1 of 11)	GO:0005615 - extracellular space
Lus10031913.g.BGIv1.0	67.631	2.91342	0.273019	10.6711	1.3893e-26	2.30832e-25	up	PF06880 - Protein of unknown function (DUF1262) (DUF1262) (1 of 5)
Lus10039699.g.BGIv1.0	236.416	2.91182	0.14527	20.0442	2.26615e-89	1.44677e-87	up	PF01657 - Salt stress response/antifungal (Stress-antifung) (1 of 114)	GO:0016301 - kinase activity
Lus10020491.g.BGIv1.0	1357.03	2.9077	0.114533	25.3875	3.46759e-142	3.89414e-140	up	K13449 - pathogenesis-related protein 1 (PR1) (1 of 7)	GO:0005615 - extracellular space
Lus10003889.g.BGIv1.0	5.56438	2.90726	0.958543	3.033	0.00242139	0.00657771	up	PTHR31657:SF9 - ETHYLENE-RESPONSIVE TRANSCRIPTION FACTOR CRF5-RELATED (1 of 12)	GO:0006355 - regulation of transcription, DNA-templated;GO:0003700 - DNA-binding transcription factor activity
Lus10037818.g.BGIv1.0	103.688	2.90677	0.21679	13.4083	5.40968e-41	1.4075e-39	up	PTHR10641:SF623 - MYB DOMAIN PROTEIN 78 (1 of 2)	GO:0005634 - nucleus;GO:0043565 - sequence-specific DNA binding
Lus10029341.g.BGIv1.0	99.9442	2.896	0.222596	13.0101	1.07176e-38	2.6376e-37	up	PTHR23024:SF102 - CARBOXYLESTERASE 15-RELATED (1 of 5)	GO:0016787 - hydrolase activity
Lus10029605.g.BGIv1.0	317.297	2.89423	0.123991	23.3422	1.65347e-120	1.52973e-118	up	K15277 - solute carrier family 35 (adenosine 3'-phospho 5'-phosphosulfate transporter), member B3 (SLC35B3, PAPST2) (1 of 3)	GO:0055085 - transmembrane transport
Lus10028679.g.BGIv1.0	59.926	2.88915	0.286424	10.087	6.3096e-24	9.40612e-23	up	PF00847 - AP2 domain (AP2) (1 of 230)	GO:0006355 - regulation of transcription, DNA-templated;GO:0003700 - DNA-binding transcription factor activity
Lus10025583.g.BGIv1.0	71.7911	2.88848	0.264282	10.9295	8.3264e-28	1.44593e-26	up	?	GO:0016021 - integral component of membrane
Lus10025989.g.BGIv1.0	13.7301	2.88771	0.608701	4.74406	2.09473e-06	9.45747e-06	up	PTHR23070//PTHR23070:SF24 - BCS1 AAA-TYPE ATPASE // SUBFAMILY NOT NAMED (1 of 2)	GO:0005524 - ATP binding
Lus10022047.g.BGIv1.0	849.662	2.88728	0.0791202	36.4923	1.47026e-291	5.42745e-289	up	K04120 - ent-copalyl diphosphate synthase (E5.5.1.13) (1 of 2)	GO:0016829 - lyase activity;GO:0010333 - terpene synthase activity;GO:0000287 - magnesium ion binding;GO:0008152 - metabolic process
Lus10028472.g.BGIv1.0	40.6151	2.88708	0.346661	8.32824	8.20523e-17	8.74318e-16	up	PF05553 - Cotton fibre expressed protein (DUF761) (1 of 47)
Lus10033783.g.BGIv1.0	10.7513	2.88639	0.694186	4.15795	3.21118e-05	0.000122796	up	PTHR27007:SF24 - L-TYPE LECTIN-DOMAIN CONTAINING RECEPTOR KINASE IX.1-RELATED (1 of 23)	GO:0006468 - protein phosphorylation;GO:0005524 - ATP binding;GO:0004672 - protein kinase activity;GO:0030246 - carbohydrate binding
Lus10007609.g.BGIv1.0	6.65252	2.88585	0.924166	3.12265	0.0017923	0.00500331	up	2.7.11.1 - Non-specific serine/threonine protein kinase / Threonine-specific protein kinase (1 of 1714)	GO:0006468 - protein phosphorylation;GO:0004672 - protein kinase activity
Lus10016720.g.BGIv1.0	18.8095	2.88549	0.519757	5.55162	2.83031e-08	1.5783e-07	up	K15102 - solute carrier family 25 (mitochondrial phosphate transporter), member 3 (SLC25A3, PHC, PIC) (1 of 7)	GO:0031305 - integral component of mitochondrial inner membrane;GO:0005315 - inorganic phosphate transmembrane transporter activity;GO:0035435 - phosphate ion transmembrane transport
Lus10014822.g.BGIv1.0	17.1793	2.88363	0.970539	2.97117	0.00296672	0.00790418	up	PF03514 - GRAS domain family (GRAS) (1 of 119)	GO:0005634 - nucleus;GO:0003700 - DNA-binding transcription factor activity;GO:0043565 - sequence-specific DNA binding
Lus10040933.g.BGIv1.0	96.3459	2.88319	0.22491	12.8193	1.27803e-37	3.07221e-36	up	K15095 - (+)-neomenthol dehydrogenase (E1.1.1.208) (1 of 9)	GO:0016491 - oxidoreductase activity;GO:0008152 - metabolic process
Lus10014083.g.BGIv1.0	217.627	2.88222	0.150963	19.0922	2.93274e-81	1.70584e-79	up	PTHR11926:SF152 - UDP-GLUCOSYL TRANSFERASE 73B2-RELATED (1 of 7)	GO:0016758 - transferase activity, transferring hexosyl groups;GO:0008152 - metabolic process
Lus10017030.g.BGIv1.0	67.271	2.88049	0.273303	10.5395	5.67828e-26	9.19275e-25	up	2.7.11.17 - Calcium/calmodulin-dependent protein kinase / Microtubule-associated protein 2 kinase (1 of 24)
Lus10038098.g.BGIv1.0	631.613	2.88034	0.0913104	31.5445	2.13547e-218	4.5238e-216	up	PTHR33021:SF55 - BLUE COPPER PROTEIN (1 of 3)	GO:0009055 - electron transfer activity
Lus10035888.g.BGIv1.0	9.75629	2.8783	0.720715	3.99367	6.50582e-05	0.000237807	up	?
Lus10009103.g.BGIv1.0	8.4098	2.87697	0.796511	3.61196	0.000303888	0.000986089	up	K12761 - carbon catabolite-derepressing protein kinase (SNF1) (1 of 3)	GO:0007165 - signal transduction
Lus10024120.g.BGIv1.0	666.502	2.87657	0.0868265	33.1301	1.09737e-240	2.8813e-238	up	K04121 - ent-kaurene synthase (E4.2.3.19) (1 of 3)	GO:0016829 - lyase activity;GO:0010333 - terpene synthase activity;GO:0008152 - metabolic process;GO:0000287 - magnesium ion binding
Lus10015825.g.BGIv1.0	32.3635	2.87333	0.3857	7.44964	9.35974e-14	8.29495e-13	up	PF06522 - NADH-ubiquinone reductase complex 1 MLRQ subunit (B12D) (1 of 8)
Lus10009136.g.BGIv1.0	117.922	2.87037	0.206221	13.9189	4.86185e-44	1.36293e-42	up	2.5.1.29 - Geranylgeranyl diphosphate synthase / Geranylgeranyl-PP synthetase (1 of 18)	GO:0008299 - isoprenoid biosynthetic process
Lus10004306.g.BGIv1.0	65.6068	2.86866	0.273724	10.4801	1.06632e-25	1.70556e-24	up	?
Lus10010476.g.BGIv1.0	14.512	2.86862	0.587907	4.87938	1.06419e-06	4.9896e-06	up	PTHR11926:SF242 - UDP-GLYCOSYLTRANSFERASE 71B2-RELATED (1 of 10)	GO:0016758 - transferase activity, transferring hexosyl groups;GO:0008152 - metabolic process
Lus10019831.g.BGIv1.0	29.7134	2.86371	0.420149	6.81593	9.36546e-12	7.21748e-11	up	PTHR11926:SF152 - UDP-GLUCOSYL TRANSFERASE 73B2-RELATED (1 of 7)	GO:0016758 - transferase activity, transferring hexosyl groups;GO:0008152 - metabolic process
Lus10039348.g.BGIv1.0	250.055	2.86127	0.144408	19.8138	2.26397e-87	1.41153e-85	up	PTHR33044:SF23 - BIFUNCTIONAL INHIBITOR/LIPID-TRANSFER PROTEIN/SEED STORAGE 2S ALBUMIN SUPERFAMILY PROTEIN-RELATED (1 of 9)	GO:0008289 - lipid binding;GO:0006869 - lipid transport
Lus10029720.g.BGIv1.0	37.6973	2.85538	0.36312	7.86346	3.73659e-15	3.63462e-14	up	PTHR27001:SF194 - PROTEIN KINASE FAMILY PROTEIN (1 of 7)	GO:0006468 - protein phosphorylation;GO:0004672 - protein kinase activity
Lus10002462.g.BGIv1.0	4.12368	2.85362	1.13479	2.51466	0.0119149	0.0274814	up	PTHR23213//PTHR23213:SF215 - FORMIN-RELATED // SUBFAMILY NOT NAMED (1 of 6)	GO:0016021 - integral component of membrane
Lus10001775.g.BGIv1.0	33.6135	2.85227	0.378666	7.53241	4.98136e-14	4.51886e-13	up	PTHR23050 - CALCIUM BINDING PROTEIN (1 of 27)	GO:0005509 - calcium ion binding;GO:0019722 - calcium-mediated signaling
Lus10033661.g.BGIv1.0	1494.87	2.8511	0.0635626	44.855	0	0	up	K00815 - tyrosine aminotransferase (TAT) (1 of 9)	GO:0016829 - lyase activity;GO:0006520 - cellular amino acid metabolic process
Lus10012583.g.BGIv1.0	4.21889	2.85045	1.13472	2.51202	0.0120041	0.0276648	up	PF00067 - Cytochrome P450 (p450) (1 of 443)	GO:0055114 - oxidation-reduction process;GO:0020037 - heme binding;GO:0016705 - oxidoreductase activity, acting on paired donors, with incorporation or reduction of molecular oxygen;GO:0005506 - iron ion binding
Lus10003150.g.BGIv1.0	9.27072	2.84918	0.729637	3.90492	9.42547e-05	0.000334335	up	PTHR24078//PTHR24078:SF222 - DNAJ HOMOLOG SUBFAMILY C MEMBER // SUBFAMILY NOT NAMED (1 of 7)
Lus10018015.g.BGIv1.0	85.7264	2.84665	0.23952	11.8848	1.41977e-32	2.96885e-31	up	?
Lus10012018.g.BGIv1.0	29.3027	2.84487	0.405842	7.00981	2.38644e-12	1.92672e-11	up	PTHR33493:SF2 - LATE EMBRYOGENESIS ABUNDANT PROTEIN 4-5 (1 of 6)	GO:0009790 - embryo development
Lus10023375.g.BGIv1.0	169.232	2.8426	0.171893	16.537	1.9869e-61	8.06089e-60	up	1.3.3.8 - Tetrahydroberberine oxidase / THB oxidase (1 of 42)	GO:0055114 - oxidation-reduction process;GO:0050660 - flavin adenine dinucleotide binding;GO:0016491 - oxidoreductase activity
Lus10039034.g.BGIv1.0	4.04592	2.84085	1.1409	2.49	0.0127744	0.0292449	up	?
Lus10000858.g.BGIv1.0	18.6444	2.83584	0.508179	5.58039	2.39973e-08	1.34929e-07	up	?
Lus10027739.g.BGIv1.0	19.9436	2.83027	0.494697	5.72121	1.05769e-08	6.17038e-08	up	K13496 - UDP-glucosyl transferase 73C [EC:2.4.1.-] Glc - brassinosteroid (UGT73C) (1 of 11)	GO:0016758 - transferase activity, transferring hexosyl groups;GO:0008152 - metabolic process
Lus10005107.g.BGIv1.0	28.072	2.82984	0.419244	6.74987	1.47981e-11	1.12232e-10	up	PTHR31042:SF16 - CORE-2/I-BRANCHING BETA-1,6-N-ACETYLGLUCOSAMINYLTRANSFERASE FAMILY PROTEIN (1 of 6)	GO:0016020 - membrane;GO:0008375 - acetylglucosaminyltransferase activity
Lus10042493.g.BGIv1.0	10.8014	2.82694	0.689198	4.10178	4.09991e-05	0.000154249	up	PTHR10209:SF168 - 2-OXOGLUTARATE (2OG) AND FE(II)-DEPENDENT OXYGENASE SUPERFAMILY PROTEIN-RELATED (1 of 17)	GO:0055114 - oxidation-reduction process;GO:0016491 - oxidoreductase activity
Lus10017152.g.BGIv1.0	29.0999	2.82083	0.403325	6.99395	2.67258e-12	2.14797e-11	up	PTHR12565:SF157 - TRANSCRIPTION FACTOR BHLH041-RELATED (1 of 1)	GO:0046983 - protein dimerization activity
Lus10015221.g.BGIv1.0	19.7809	2.81983	0.501233	5.62577	1.8468e-08	1.05252e-07	up	PTHR12542//PTHR12542:SF17 - EXOCYST COMPLEX PROTEIN EXO70 // SUBFAMILY NOT NAMED (1 of 5)	GO:0006887 - exocytosis;GO:0000145 - exocyst
Lus10012880.g.BGIv1.0	91.9218	2.81971	0.226734	12.4362	1.66212e-35	3.7764e-34	up	4.2.3.19 - Ent-kaurene synthase / Ent-kaurene synthetase B (1 of 22)	GO:0016829 - lyase activity;GO:0010333 - terpene synthase activity;GO:0008152 - metabolic process;GO:0000287 - magnesium ion binding
Lus10001144.g.BGIv1.0	19.8322	2.81647	0.490729	5.73936	9.50348e-09	5.57294e-08	up	?
Lus10014061.g.BGIv1.0	5.18485	2.81528	1.00262	2.8079	0.0049865	0.0126054	up	?
Lus10001322.g.BGIv1.0	973.783	2.81461	0.0770105	36.5483	1.89449e-292	7.06342e-290	up	1.1.1.267//2.2.1.7 - 1-deoxy-D-xylulose-5-phosphate reductoisomerase / DXP-reductoisomerase // 1-deoxy-D-xylulose-5-phosphate synthase / DXP-synthase (1 of 5)	GO:0008152 - metabolic process;GO:0003824 - catalytic activity;GO:0016114 - terpenoid biosynthetic process;GO:0008661 - 1-deoxy-D-xylulose-5-phosphate synthase activity
Lus10037205.g.BGIv1.0	11.7054	2.8141	0.654944	4.29671	1.73353e-05	6.88073e-05	up	PTHR31429:SF1 - WRKY FAMILY TRANSCRIPTION FACTOR-RELATED (1 of 6)	GO:0043565 - sequence-specific DNA binding;GO:0006355 - regulation of transcription, DNA-templated;GO:0003700 - DNA-binding transcription factor activity
Lus10008479.g.BGIv1.0	29.2782	2.81201	0.425097	6.61498	3.71611e-11	2.71723e-10	up	K13248 - pyridoxal phosphate phosphatase PHOSPHO2 (PHOSPHO2) (1 of 5)	GO:0016791 - phosphatase activity;GO:0008152 - metabolic process
Lus10022362.g.BGIv1.0	48.9997	2.81125	0.320128	8.78163	1.61122e-18	1.8808e-17	up	PTHR23070:SF13 - P-LOOP CONTAINING NUCLEOSIDE TRIPHOSPHATE HYDROLASES SUPERFAMILY PROTEIN (1 of 6)	GO:0005524 - ATP binding
Lus10040125.g.BGIv1.0	40.0261	2.80834	0.346122	8.11375	4.90827e-16	5.03577e-15	up	PTHR22849//PTHR22849:SF9 - WDSAM1 PROTEIN // SUBFAMILY NOT NAMED (1 of 5)	GO:0004842 - ubiquitin-protein transferase activity
Lus10005766.g.BGIv1.0	228.743	2.8071	0.148973	18.843	3.35355e-79	1.88304e-77	up	1.14.13.71 - N-methylcoclaurine 3'-monooxygenase / N-methylcoclaurine 3'-hydroxylase (1 of 7)	GO:0055114 - oxidation-reduction process;GO:0020037 - heme binding;GO:0016705 - oxidoreductase activity, acting on paired donors, with incorporation or reduction of molecular oxygen;GO:0005506 - iron ion binding
Lus10003399.g.BGIv1.0	105.73	2.80225	0.215691	12.9919	1.35946e-38	3.33022e-37	up	PTHR13832//PTHR13832:SF326 - PROTEIN PHOSPHATASE 2C // SUBFAMILY NOT NAMED (1 of 2)	GO:0003824 - catalytic activity;GO:0006470 - protein dephosphorylation;GO:0004722 - protein serine/threonine phosphatase activity
Lus10013790.g.BGIv1.0	290.66	2.79899	0.134212	20.855	1.37296e-96	9.42717e-95	up	PTHR11062//PTHR11062:SF66 - EXOSTOSIN HEPARAN SULFATE GLYCOSYLTRANSFERASE -RELATED // SUBFAMILY NOT NAMED (1 of 2)	GO:0005794 - Golgi apparatus;GO:0016757 - transferase activity, transferring glycosyl groups;GO:0006486 - protein glycosylation
Lus10007251.g.BGIv1.0	148.4	2.79889	0.179317	15.6085	6.36685e-55	2.27595e-53	up	K01785 - aldose 1-epimerase (galM, GALM) (1 of 5)	GO:0016853 - isomerase activity;GO:0005975 - carbohydrate metabolic process
Lus10019413.g.BGIv1.0	7.74621	2.79881	0.789055	3.54705	0.000389577	0.00124009	up	?
Lus10005210.g.BGIv1.0	32.647	2.79446	0.382281	7.30997	2.67197e-13	2.29596e-12	up	PTHR31645:SF1 - GB (1 of 6)	GO:0055085 - transmembrane transport
Lus10013589.g.BGIv1.0	86.5496	2.79277	0.231959	12.04	2.19073e-33	4.71317e-32	up	PTHR19957:SF69 - SYNTAXIN-121-RELATED (1 of 4)	GO:0005515 - protein binding;GO:0016020 - membrane
Lus10040444.g.BGIv1.0	133.86	2.79252	0.196702	14.1967	9.59814e-46	2.79358e-44	up	1.14.18.1 - Tyrosinase / Tyrosine-dopa oxidase (1 of 7)	GO:0016491 - oxidoreductase activity;GO:0008152 - metabolic process
Lus10017273.g.BGIv1.0	84.1022	2.79145	0.246452	11.3266	9.69148e-30	1.81851e-28	up	K04730 - interleukin-1 receptor-associated kinase 1 (IRAK1) (1 of 25)	GO:0006468 - protein phosphorylation;GO:0005524 - ATP binding;GO:0004672 - protein kinase activity
Lus10010864.g.BGIv1.0	313.561	2.78945	0.129099	21.6071	1.54046e-103	1.15795e-101	up	PTHR22595:SF37 - CHITINASE-RELATED (1 of 9)	GO:0016998 - cell wall macromolecule catabolic process;GO:0006032 - chitin catabolic process;GO:0004568 - chitinase activity
Lus10022763.g.BGIv1.0	16.7219	2.78012	1.14951	2.41852	0.0155836	0.0348187	up	PTHR10585//PTHR10585:SF36 - ER LUMEN PROTEIN RETAINING RECEPTOR // SUBFAMILY NOT NAMED (1 of 3)	GO:0046923 - ER retention sequence binding;GO:0016021 - integral component of membrane;GO:0006621 - protein retention in ER lumen
Lus10041658.g.BGIv1.0	35.9181	2.77993	0.373887	7.43522	1.04392e-13	9.21221e-13	up	2.3.1.115 - Isoflavone-7-O-beta-glucoside 6''-O-malonyltransferase / Flavone/flavonol 7-O-beta-D-glucoside malonyltransferase (1 of 15)	GO:0016747 - transferase activity, transferring acyl groups other than amino-acyl groups
Lus10040186.g.BGIv1.0	3.85983	2.77728	1.13237	2.45263	0.0141816	0.0320803	up	PF00069//PF08263//PF13855 - Protein kinase domain (Pkinase) // Leucine rich repeat N-terminal domain (LRRNT_2) // Leucine rich repeat (LRR_8) (1 of 58)	GO:0006468 - protein phosphorylation;GO:0005524 - ATP binding;GO:0004672 - protein kinase activity;GO:0005515 - protein binding
Lus10000800.g.BGIv1.0	52.6247	2.76714	0.300044	9.22245	2.90396e-20	3.70412e-19	up	PTHR22849//PTHR22849:SF24 - WDSAM1 PROTEIN // SUBFAMILY NOT NAMED (1 of 3)	GO:0016567 - protein ubiquitination;GO:0004842 - ubiquitin-protein transferase activity
Lus10024192.g.BGIv1.0	207.509	2.76589	0.155224	17.8187	5.0579e-71	2.43957e-69	up	PTHR13902:SF49 - SERINE/THREONINE-PROTEIN KINASE WNK4-RELATED (1 of 4)	GO:0006468 - protein phosphorylation;GO:0005524 - ATP binding;GO:0004672 - protein kinase activity
Lus10016060.g.BGIv1.0	15.1848	2.76549	0.563725	4.90575	9.30731e-07	4.38702e-06	up	PTHR22814:SF106 - HEAVY-METAL-ASSOCIATED DOMAIN-CONTAINING PROTEIN (1 of 9)
Lus10018945.g.BGIv1.0	176.95	2.76494	0.167447	16.5123	2.99166e-61	1.20977e-59	up	PF00676//PF01535//PF13041 - Dehydrogenase E1 component (E1_dh) // PPR repeat (PPR) // PPR repeat family (PPR_2) (1 of 1)	GO:0016624 - oxidoreductase activity, acting on the aldehyde or oxo group of donors, disulfide as acceptor;GO:0008152 - metabolic process
Lus10013595.g.BGIv1.0	71.4861	2.76368	0.261686	10.5611	4.51386e-26	7.3395e-25	up	KOG0725 - Reductases with broad range of substrate specificities (1 of 96)	GO:0016491 - oxidoreductase activity
Lus10003035.g.BGIv1.0	9.99885	2.76277	0.696161	3.96857	7.23042e-05	0.00026216	up	PTHR11122:SF10 - APOSPORY-ASSOCIATED PROTEIN C-RELATED (1 of 7)	GO:0016853 - isomerase activity;GO:0005975 - carbohydrate metabolic process
Lus10022600.g.BGIv1.0	113.797	2.76248	0.204157	13.5311	1.02415e-41	2.69854e-40	up	?
Lus10006198.g.BGIv1.0	12.7959	2.75998	0.606011	4.55435	5.2548e-06	2.24037e-05	up	K00469 - inositol oxygenase (MIOX) (1 of 3)	GO:0055114 - oxidation-reduction process;GO:0050113 - inositol oxygenase activity;GO:0019310 - inositol catabolic process;GO:0005737 - cytoplasm;GO:0005506 - iron ion binding
Lus10011202.g.BGIv1.0	188.739	2.75913	0.159849	17.2609	9.26488e-67	4.14684e-65	up	PTHR10992//PTHR10992:SF869 - ALPHA/BETA HYDROLASE FOLD-CONTAINING PROTEIN // SUBFAMILY NOT NAMED (1 of 8)	GO:0003824 - catalytic activity
Lus10022193.g.BGIv1.0	115.597	2.75563	0.205499	13.4095	5.32068e-41	1.38531e-39	up	PTHR10209:SF122 - 1-AMINOCYCLOPROPANE-1-CARBOXYLATE OXIDASE HOMOLOG 10-RELATED (1 of 27)	GO:0055114 - oxidation-reduction process;GO:0016491 - oxidoreductase activity
Lus10030941.g.BGIv1.0	354.737	2.75223	0.118033	23.3175	2.94826e-120	2.70746e-118	up	4.2.1.78 - (S)-norcoclaurine synthase / (S)-norlaudanosoline synthase (1 of 10)	GO:0055114 - oxidation-reduction process;GO:0016491 - oxidoreductase activity
Lus10030165.g.BGIv1.0	25.5261	2.74808	0.44163	6.22259	4.89024e-10	3.25353e-09	up	PTHR23029:SF45 - PHOSPHOGLYCERATE MUTASE FAMILY PROTEIN (1 of 2)
Lus10031133.g.BGIv1.0	119.303	2.74699	0.210453	13.0527	6.13012e-39	1.51763e-37	up	PTHR31080:SF9 - INVERTASE/PECTIN METHYLESTERASE INHIBITOR FAMILY PROTEIN / DC 1.2-LIKE PROTEIN-RELATED (1 of 4)	GO:0004857 - enzyme inhibitor activity
Lus10008536.g.BGIv1.0	21.5856	2.74375	0.501738	5.4685	4.53868e-08	2.47398e-07	up	1.10.3.1 - Catechol oxidase / Tyrosinase (1 of 7)	GO:0055114 - oxidation-reduction process;GO:0004097 - catechol oxidase activity;GO:0016491 - oxidoreductase activity;GO:0008152 - metabolic process
Lus10018595.g.BGIv1.0	80.4554	2.73931	0.242944	11.2755	1.73416e-29	3.22797e-28	up	PF00407 - Pathogenesis-related protein Bet v I family (Bet_v_1) (1 of 55)	GO:0009607 - response to biotic stimulus;GO:0006952 - defense response
Lus10007631.g.BGIv1.0	10.0628	2.73812	0.690437	3.96577	7.31585e-05	0.000265051	up	PF01657//PF07714 - Salt stress response/antifungal (Stress-antifung) // Protein tyrosine kinase (Pkinase_Tyr) (1 of 23)	GO:0006468 - protein phosphorylation;GO:0004672 - protein kinase activity
Lus10024795.g.BGIv1.0	520.299	2.7357	0.0986303	27.7369	2.50761e-169	3.63789e-167	up	PTHR10188:SF13 - ISOASPARTYL PEPTIDASE/L-ASPARAGINASE 2-RELATED (1 of 1)	GO:0016787 - hydrolase activity
Lus10009351.g.BGIv1.0	1340.07	2.73502	0.0686522	39.8388	0	0	up	PTHR10015:SF166 - HEAT STRESS TRANSCRIPTION FACTOR B-1 (1 of 2)	GO:0043565 - sequence-specific DNA binding;GO:0006355 - regulation of transcription, DNA-templated;GO:0005634 - nucleus;GO:0003700 - DNA-binding transcription factor activity
Lus10037465.g.BGIv1.0	28.3968	2.73412	0.41223	6.63251	3.30034e-11	2.4251e-10	up	PTHR21493:SF131 - ALPHA/BETA-HYDROLASES (1 of 2)	GO:0006629 - lipid metabolic process
Lus10021743.g.BGIv1.0	60.9958	2.73124	0.273508	9.98596	1.75592e-23	2.56535e-22	up	PTHR23024//PTHR23024:SF235 - MEMBER OF 'GDXG' FAMILY OF LIPOLYTIC ENZYMES // SUBFAMILY NOT NAMED (1 of 1)	GO:0016787 - hydrolase activity
Lus10033433.g.BGIv1.0	46.4945	2.72994	0.327494	8.33585	7.69435e-17	8.21289e-16	up	PTHR31087:SF3 - PROTEIN LURP-ONE-RELATED 16-RELATED (1 of 2)
Lus10024208.g.BGIv1.0	27.3752	2.72541	0.40885	6.66603	2.62817e-11	1.95158e-10	up	PTHR31388:SF37 - PEROXIDASE 4-RELATED (1 of 10)	GO:0055114 - oxidation-reduction process;GO:0020037 - heme binding;GO:0006979 - response to oxidative stress;GO:0004601 - peroxidase activity
Lus10023461.g.BGIv1.0	5.98628	2.72323	0.949443	2.86824	0.00412759	0.010625	up	PTHR33312:SF2 - MEMBRANE-ASSOCIATED KINASE REGULATOR 3-RELATED (1 of 6)	GO:0005886 - plasma membrane;GO:0019210 - kinase inhibitor activity
Lus10027969.g.BGIv1.0	211.814	2.71827	0.148646	18.2869	1.05274e-74	5.40637e-73	up	K14493 - gibberellin receptor GID1 (GID1) (1 of 3)	GO:0016787 - hydrolase activity;GO:0008152 - metabolic process
Lus10036005.g.BGIv1.0	118.939	2.71809	0.200294	13.5705	5.99111e-42	1.59324e-40	up	PF14009 - Domain of unknown function (DUF4228) (DUF4228) (1 of 47)
Lus10004958.g.BGIv1.0	365.556	2.71781	0.115256	23.5806	6.09716e-123	5.81397e-121	up	PTHR27001:SF224 - SOMATIC EMBRYOGENESIS RECEPTOR KINASE 1 (1 of 4)	GO:0005515 - protein binding
Lus10004191.g.BGIv1.0	18.1552	2.7175	0.509652	5.33206	9.71028e-08	5.11498e-07	up	PTHR22849//PTHR22849:SF24 - WDSAM1 PROTEIN // SUBFAMILY NOT NAMED (1 of 3)	GO:0016567 - protein ubiquitination;GO:0004842 - ubiquitin-protein transferase activity
Lus10034897.g.BGIv1.0	133.105	2.71722	0.186151	14.5969	2.93987e-48	9.10383e-47	up	2.7.11.1 - Non-specific serine/threonine protein kinase / Threonine-specific protein kinase (1 of 1714)	GO:0006468 - protein phosphorylation;GO:0004672 - protein kinase activity
Lus10020288.g.BGIv1.0	842.226	2.71368	0.0795729	34.1031	6.63593e-255	2.01149e-252	up	1.4.1.3 - Glutamate dehydrogenase (NAD(P)(+)) / Glutamic dehydrogenase (1 of 5)	GO:0055114 - oxidation-reduction process;GO:0016491 - oxidoreductase activity;GO:0006520 - cellular amino acid metabolic process
Lus10008392.g.BGIv1.0	1099.78	2.71231	0.0675503	40.1524	0	0	up	PTHR31953:SF16 - BETA-FRUCTOFURANOSIDASE, INSOLUBLE ISOENZYME CWINV1-RELATED (1 of 6)	GO:0004553 - hydrolase activity, hydrolyzing O-glycosyl compounds;GO:0005975 - carbohydrate metabolic process
Lus10028423.g.BGIv1.0	12.4311	2.71175	0.615535	4.40552	1.05532e-05	4.31005e-05	up	PTHR22835:SF184 - GDSL ESTERASE/LIPASE EXL1-RELATED (1 of 22)	GO:0016788 - hydrolase activity, acting on ester bonds
Lus10024354.g.BGIv1.0	964.434	2.70972	0.0709424	38.1961	0	0	up	1.1.1.210 - 3-beta-(or 20-alpha)-hydroxysteroid dehydrogenase / Progesterone reductase (1 of 3)
Lus10027176.g.BGIv1.0	69.4317	2.70901	0.261677	10.3525	4.07649e-25	6.34605e-24	up	PTHR33974:SF2 - GENOMIC DNA, CHROMOSOME 3, P1 CLONE: MSD21 (1 of 2)
Lus10033988.g.BGIv1.0	361.434	2.70853	0.113049	23.9588	7.48208e-127	7.45887e-125	up	PTHR33649:SF2 - PAR1 PROTEIN (1 of 2)
Lus10042481.g.BGIv1.0	18.5121	2.70697	0.497669	5.4393	5.34902e-08	2.89159e-07	up	PTHR10543:SF26 - 9-CIS-EPOXYCAROTENOID DIOXYGENASE NCED3, CHLOROPLASTIC-RELATED (1 of 2)	GO:0009507 - chloroplast;GO:0009570 - chloroplast stroma;GO:0045549 - 9-cis-epoxycarotenoid dioxygenase activity;GO:0010436 - carotenoid dioxygenase activity;GO:0046872 - metal ion binding;GO:0016121 - carotene catabolic process
Lus10023086.g.BGIv1.0	64.0643	2.70637	0.435495	6.21446	5.14999e-10	3.41659e-09	up	PF13947 - Wall-associated receptor kinase galacturonan-binding (GUB_WAK_bind) (1 of 40)	GO:0030247 - polysaccharide binding
Lus10042556.g.BGIv1.0	4.8996	2.70539	0.9887	2.73631	0.00621328	0.015375	up	?
Lus10015096.g.BGIv1.0	63.3183	2.70162	0.269245	10.0341	1.07958e-23	1.59473e-22	up	PF01657//PF07714 - Salt stress response/antifungal (Stress-antifung) // Protein tyrosine kinase (Pkinase_Tyr) (1 of 23)	GO:0006468 - protein phosphorylation;GO:0004672 - protein kinase activity
Lus10041941.g.BGIv1.0	3.78026	2.70053	1.15922	2.32961	0.0198268	0.0430758	up	?
Lus10009979.g.BGIv1.0	7.39302	2.69869	0.794974	3.39469	0.000687057	0.00208415	up	PF07899 - Frigida-like protein (Frigida) (1 of 22)
Lus10033633.g.BGIv1.0	534.816	2.69326	0.0950791	28.3265	1.63104e-176	2.49228e-174	up	1.14.13.121 - Premnaspirodiene oxygenase / Hyoscymus muticus premnaspirodiene oxygenase (1 of 43)	GO:0055114 - oxidation-reduction process;GO:0020037 - heme binding;GO:0016705 - oxidoreductase activity, acting on paired donors, with incorporation or reduction of molecular oxygen;GO:0005506 - iron ion binding
Lus10032984.g.BGIv1.0	61.3487	2.69229	0.281545	9.56257	1.14873e-21	1.54618e-20	up	PTHR31072:SF5 - TRANSCRIPTION FACTOR TCP13 (1 of 1)	GO:0003700 - DNA-binding transcription factor activity
Lus10025254.g.BGIv1.0	1268.42	2.69063	0.0646987	41.587	0	0	up	PTHR31087:SF11 - PROTEIN LURP-ONE-RELATED 1-RELATED (1 of 13)
Lus10014226.g.BGIv1.0	117.215	2.68937	0.19694	13.6557	1.86563e-42	5.02589e-41	up	KOG0725 - Reductases with broad range of substrate specificities (1 of 96)	GO:0016491 - oxidoreductase activity
Lus10013384.g.BGIv1.0	389.114	2.68886	0.109426	24.5723	2.49824e-133	2.65368e-131	up	PF00008 - EGF-like domain (EGF) (1 of 1)	GO:0005515 - protein binding;GO:0030247 - polysaccharide binding;GO:0006468 - protein phosphorylation;GO:0005524 - ATP binding;GO:0004672 - protein kinase activity
Lus10009610.g.BGIv1.0	180.496	2.68742	0.16372	16.4147	1.50106e-60	5.97283e-59	up	PTHR11932//PTHR11932:SF86 - CULLIN // SUBFAMILY NOT NAMED (1 of 5)	GO:0031625 - ubiquitin protein ligase binding;GO:0006511 - ubiquitin-dependent protein catabolic process
Lus10034552.g.BGIv1.0	27.9734	2.68739	0.402649	6.67428	2.48452e-11	1.84822e-10	up	?
Lus10020783.g.BGIv1.0	94.7001	2.68654	0.222216	12.0897	1.19657e-33	2.58926e-32	up	PTHR31852:SF1 - LATE EMBRYOGENESIS ABUNDANT (LEA) HYDROXYPROLINE-RICH GLYCOPROTEIN-RELATED (1 of 2)
Lus10006277.g.BGIv1.0	10.866	2.68219	0.64844	4.13638	3.52834e-05	0.000134126	up	PTHR19241//PTHR19241:SF261 - ATP-BINDING CASSETTE TRANSPORTER // SUBFAMILY NOT NAMED (1 of 8)	GO:0016887 - ATPase activity;GO:0005524 - ATP binding;GO:0016020 - membrane
Lus10012065.g.BGIv1.0	9.63438	2.68195	0.704682	3.8059	0.000141292	0.000486016	up	?
Lus10031367.g.BGIv1.0	6.10754	2.6819	0.884206	3.03311	0.00242044	0.00657562	up	6.2.1.12 - 4-coumarate--CoA ligase / 4-coumaryl-CoA synthetase (1 of 9)	GO:0008152 - metabolic process;GO:0003824 - catalytic activity
Lus10027178.g.BGIv1.0	116.386	2.68097	0.197975	13.542	8.83607e-42	2.33317e-40	up	?
Lus10003184.g.BGIv1.0	60.6533	2.67843	0.274861	9.74467	1.94414e-22	2.7199e-21	up	PTHR23257:SF367 - OCTICOSAPEPTIDE/PHOX/BEM1P DOMAIN-CONTAINING PROTEIN KINASE (1 of 3)	GO:0006468 - protein phosphorylation;GO:0004672 - protein kinase activity
Lus10005395.g.BGIv1.0	2280.9	2.67778	0.050878	52.6315	0	0	up	PF07468 - Agglutinin domain (Agglutinin) (1 of 19)
Lus10031144.g.BGIv1.0	144.41	2.66725	0.354561	7.52269	5.36618e-14	4.85731e-13	up	K01193 - beta-fructofuranosidase (E3.2.1.26, sacA) (1 of 12)	GO:0004575 - sucrose alpha-glucosidase activity;GO:0004564 - beta-fructofuranosidase activity
Lus10025133.g.BGIv1.0	163.831	2.66699	0.165679	16.0973	2.66418e-58	1.02193e-56	up	PF03106 - WRKY DNA -binding domain (WRKY) (1 of 108)	GO:0043565 - sequence-specific DNA binding;GO:0006355 - regulation of transcription, DNA-templated;GO:0003700 - DNA-binding transcription factor activity
Lus10030033.g.BGIv1.0	1694.93	2.66583	0.056165	47.4642	0	0	up	KOG0157 - Cytochrome P450 CYP4/CYP19/CYP26 subfamilies (1 of 123)	GO:0055114 - oxidation-reduction process;GO:0020037 - heme binding;GO:0016705 - oxidoreductase activity, acting on paired donors, with incorporation or reduction of molecular oxygen;GO:0005506 - iron ion binding
Lus10008209.g.BGIv1.0	24.8573	2.66408	0.4257	6.25812	3.89654e-10	2.61575e-09	up	PTHR11017//PTHR11017:SF174 - LEUCINE-RICH REPEAT-CONTAINING PROTEIN // SUBFAMILY NOT NAMED (1 of 26)	GO:0007165 - signal transduction;GO:0005515 - protein binding
Lus10034660.g.BGIv1.0	157.11	2.66366	0.171199	15.5589	1.38493e-54	4.91771e-53	up	3.6.1.9 - Nucleotide diphosphatase / Nucleotide pyrophosphatase (1 of 6)	GO:0003824 - catalytic activity
Lus10031146.g.BGIv1.0	149.242	2.66189	0.179912	14.7955	1.56585e-49	5.03287e-48	up	K01087 - trehalose 6-phosphate phosphatase (otsB) (1 of 9)	GO:0005992 - trehalose biosynthetic process;GO:0003824 - catalytic activity
Lus10034092.g.BGIv1.0	1233.77	2.65966	0.0667629	39.8374	0	0	up	K02866 - large subunit ribosomal protein L10e (RP-L10e, RPL10) (1 of 7)	GO:0006412 - translation;GO:0005840 - ribosome;GO:0003735 - structural constituent of ribosome
Lus10043312.g.BGIv1.0	77.2026	2.65642	0.243392	10.9142	9.8632e-28	1.70645e-26	up	1.14.13.68 - 4-hydroxyphenylacetaldehyde oxime monooxygenase / Cytochrome P450-II-dependent monooxygenase (1 of 3)	GO:0055114 - oxidation-reduction process;GO:0020037 - heme binding;GO:0016705 - oxidoreductase activity, acting on paired donors, with incorporation or reduction of molecular oxygen;GO:0005506 - iron ion binding
Lus10007731.g.BGIv1.0	900.922	2.65592	0.148242	17.9161	8.83055e-72	4.29815e-70	up	K16296 - serine carboxypeptidase-like clade I [EC:3.4.16.-] (SCPL-I) (1 of 9)	GO:0006508 - proteolysis;GO:0004185 - serine-type carboxypeptidase activity
Lus10017613.g.BGIv1.0	18.1081	2.6556	0.51206	5.18611	2.14732e-07	1.08749e-06	up	?
Lus10008189.g.BGIv1.0	115.006	2.65549	0.200025	13.2758	3.19965e-40	8.17654e-39	up	PTHR23024:SF98 - GIBBERELLIN RECEPTOR GID1B (1 of 3)	GO:0016787 - hydrolase activity;GO:0008152 - metabolic process
Lus10016273.g.BGIv1.0	238.304	2.65348	0.289108	9.17815	4.38549e-20	5.55584e-19	up	PTHR33493:SF2 - LATE EMBRYOGENESIS ABUNDANT PROTEIN 4-5 (1 of 6)	GO:0009790 - embryo development
Lus10001109.g.BGIv1.0	123.795	2.65312	0.19239	13.7904	2.91334e-43	7.98684e-42	up	1.14.11.20 - Deacetoxyvindoline 4-hydroxylase / Desacetyoxyvindoline-17-hydroxylase (1 of 33)	GO:0055114 - oxidation-reduction process;GO:0016491 - oxidoreductase activity
Lus10002855.g.BGIv1.0	4.849	2.65231	0.992972	2.67108	0.00756065	0.0183261	up	PTHR31241:SF2 - DEHYDRATION-RESPONSIVE ELEMENT-BINDING PROTEIN 2A-RELATED (1 of 5)	GO:0006355 - regulation of transcription, DNA-templated;GO:0003700 - DNA-binding transcription factor activity
Lus10034390.g.BGIv1.0	4.74126	2.64969	1.00039	2.64866	0.0080811	0.0194247	up	PTHR23079:SF9 - RNA-DEPENDENT RNA POLYMERASE 1 (1 of 4)	GO:0003968 - RNA-directed 5'-3' RNA polymerase activity
Lus10001468.g.BGIv1.0	47.5141	2.64771	0.497879	5.31798	1.04927e-07	5.50068e-07	up	PF00534//PF00862//PF13456 - Glycosyl transferases group 1 (Glycos_transf_1) // Sucrose synthase (Sucrose_synth) // Reverse transcriptase-like (RVT_3) (1 of 1)	GO:0016157 - sucrose synthase activity;GO:0005985 - sucrose metabolic process
Lus10010537.g.BGIv1.0	135.057	2.64653	0.182638	14.4906	1.3898e-47	4.25082e-46	up	PTHR12725//PTHR12725:SF81 - HALOACID DEHALOGENASE-LIKE HYDROLASE // SUBFAMILY NOT NAMED (1 of 2)
Lus10033574.g.BGIv1.0	1189.83	2.64494	0.0668989	39.5364	0	0	up	PF14368 - Probable lipid transfer (LTP_2) (1 of 77)
Lus10002450.g.BGIv1.0	914.859	2.64267	0.0726751	36.3629	1.64535e-289	6.01425e-287	up	PTHR23500:SF70 - SUGAR TRANSPORT PROTEIN 13 (1 of 4)	GO:0055085 - transmembrane transport;GO:0016021 - integral component of membrane
Lus10005358.g.BGIv1.0	539.859	2.64091	0.0911555	28.9715	1.50334e-184	2.45836e-182	up	PTHR31642:SF57 - SPERMIDINE HYDROXYCINNAMOYL TRANSFERASE (1 of 5)	GO:0016747 - transferase activity, transferring acyl groups other than amino-acyl groups
Lus10036705.g.BGIv1.0	668.147	2.64027	0.0839522	31.4497	4.24284e-217	8.88708e-215	up	PTHR11654:SF20 - PROTEIN NRT1/ PTR FAMILY 2.12-RELATED (1 of 2)	GO:0055085 - transmembrane transport;GO:0016021 - integral component of membrane;GO:0016020 - membrane;GO:0006810 - transport;GO:0005215 - transporter activity
Lus10036289.g.BGIv1.0	4.59984	2.63873	1.01616	2.59677	0.00941046	0.0222627	up	1.1.1.54//1.3.1.102//1.3.1.74 - 2-alkenal reductase (NADP(+)) / NADPH-dependent alkenal/one oxidoreductase // 2-alkenal reductase (NAD(P)(+)) / NADPH:2-alkenal alpha,beta-hydrogenase (1 of 6)	GO:0055114 - oxidation-reduction process;GO:0016491 - oxidoreductase activity;GO:0008270 - zinc ion binding
Lus10006732.g.BGIv1.0	21.108	2.63841	0.468558	5.63091	1.7926e-08	1.02304e-07	up	PF00931//PF01582 - NB-ARC domain (NB-ARC) // TIR domain (TIR) (1 of 22)	GO:0043531 - ADP binding;GO:0007165 - signal transduction;GO:0005515 - protein binding
Lus10033582.g.BGIv1.0	27.2944	2.63787	0.4088	6.45273	1.09854e-10	7.74689e-10	up	2.5.1.29 - Geranylgeranyl diphosphate synthase / Geranylgeranyl-PP synthetase (1 of 18)	GO:0008299 - isoprenoid biosynthetic process
Lus10017625.g.BGIv1.0	5.93812	2.63754	0.908646	2.90271	0.00369947	0.00963005	up	2.5.1.29 - Geranylgeranyl diphosphate synthase / Geranylgeranyl-PP synthetase (1 of 18)	GO:0008299 - isoprenoid biosynthetic process
Lus10006121.g.BGIv1.0	25.5752	2.63432	0.430874	6.11389	9.72328e-10	6.2927e-09	up	PTHR31174:SF7 - LEA PROTEIN-RELATED (1 of 4)
Lus10029154.g.BGIv1.0	54.8177	2.63007	0.285031	9.22731	2.7751e-20	3.5446e-19	up	?
Lus10040044.g.BGIv1.0	86.9787	2.62595	0.227608	11.5371	8.57242e-31	1.67865e-29	up	PTHR24073:SF515 - GENOMIC DNA, CHROMOSOME 3, P1 CLONE: MSD21 (1 of 6)	GO:0007264 - small GTPase mediated signal transduction;GO:0005525 - GTP binding
Lus10039469.g.BGIv1.0	30.5286	2.62537	0.383795	6.84056	7.8886e-12	6.12364e-11	up	PTHR14677:SF2 - AN1-TYPE ZINC FINGER PROTEIN 1 (1 of 2)	GO:0008270 - zinc ion binding
Lus10006302.g.BGIv1.0	3282.71	2.62499	0.0500433	52.4543	0	0	up	PF00314 - Thaumatin family (Thaumatin) (1 of 43)
Lus10012145.g.BGIv1.0	130.853	2.62467	0.183114	14.3335	1.35111e-46	4.02997e-45	up	1.23.1.3 - (-)-pinoresinol reductase / Pinoresinol/lariciresinol reductase (1 of 2)	GO:0050662 - coenzyme binding;GO:0003824 - catalytic activity
Lus10012668.g.BGIv1.0	4.73185	2.6246	1.00652	2.6076	0.00911781	0.0216349	up	PTHR24361:SF334 - MITOGEN-ACTIVATED PROTEIN KINASE KINASE KINASE 19-RELATED (1 of 15)	GO:0006468 - protein phosphorylation;GO:0005524 - ATP binding;GO:0004672 - protein kinase activity
Lus10007049.g.BGIv1.0	37.6017	2.62396	0.350821	7.47949	7.4614e-14	6.67604e-13	up	PTHR13935:SF54 - TRANSCRIPTION FACTOR BHLH118-RELATED (1 of 8)	GO:0046983 - protein dimerization activity;GO:0003677 - DNA binding
Lus10026301.g.BGIv1.0	38.4089	2.62228	0.344308	7.61607	2.61516e-14	2.41765e-13	up	PTHR10891:SF574 - CALCIUM-BINDING PROTEIN CML30-RELATED (1 of 9)	GO:0005509 - calcium ion binding
Lus10014401.g.BGIv1.0	143.915	2.62129	0.17675	14.8305	9.30024e-50	3.0126e-48	up	2.4.1.203 - Trans-zeatin O-beta-D-glucosyltransferase / Zeatin O-glucosyltransferase (1 of 22)	GO:0016758 - transferase activity, transferring hexosyl groups;GO:0008152 - metabolic process
Lus10014713.g.BGIv1.0	6.98192	2.61748	0.857236	3.0534	0.00226266	0.00618618	up	PTHR11730//PTHR11730:SF52 - AMMONIUM TRANSPORTER // SUBFAMILY NOT NAMED (1 of 4)	GO:0016020 - membrane;GO:0015696 - ammonium transport;GO:0008519 - ammonium transmembrane transporter activity;GO:0072488 - ammonium transmembrane transport
Lus10002781.g.BGIv1.0	167.656	2.61601	0.163825	15.9683	2.12422e-57	7.99995e-56	up	PF04520 - Senescence regulator (Senescence_reg) (1 of 20)
Lus10003805.g.BGIv1.0	114.912	2.61473	0.196767	13.2884	2.7013e-40	6.92676e-39	up	PTHR11926:SF242 - UDP-GLYCOSYLTRANSFERASE 71B2-RELATED (1 of 10)	GO:0016758 - transferase activity, transferring hexosyl groups;GO:0008152 - metabolic process
Lus10030751.g.BGIv1.0	244.664	2.61427	0.144756	18.0598	6.6019e-73	3.28632e-71	up	PF02458 - Transferase family (Transferase) (1 of 177)	GO:0016747 - transferase activity, transferring acyl groups other than amino-acyl groups
Lus10016878.g.BGIv1.0	4.67088	2.61291	1.0184	2.5657	0.0102968	0.0241177	up	PTHR15371:SF1 - OUTER ENVELOPE PORE PROTEIN 16-2, CHLOROPLASTIC (1 of 2)	GO:0031359 - integral component of chloroplast outer membrane;GO:0015171 - amino acid transmembrane transporter activity;GO:0034220 - ion transmembrane transport
Lus10030229.g.BGIv1.0	41.8776	2.60974	0.329177	7.92808	2.22552e-15	2.1934e-14	up	PTHR13902//PTHR13902:SF58 - SERINE/THREONINE-PROTEIN KINASE WNK WITH NO LYSINE -RELATED // SUBFAMILY NOT NAMED (1 of 2)	GO:0006468 - protein phosphorylation;GO:0005524 - ATP binding;GO:0004672 - protein kinase activity
Lus10021354.g.BGIv1.0	120.685	2.60735	0.196077	13.2976	2.39104e-40	6.13542e-39	up	2.7.11.17 - Calcium/calmodulin-dependent protein kinase / Microtubule-associated protein 2 kinase (1 of 24)
Lus10035301.g.BGIv1.0	182.026	2.60621	0.163469	15.9431	3.17983e-57	1.19033e-55	up	PTHR27001:SF12 - CHITIN ELICITOR RECEPTOR KINASE 1 (1 of 3)	GO:0006468 - protein phosphorylation;GO:0004672 - protein kinase activity
Lus10032952.g.BGIv1.0	32.3976	2.60465	0.396085	6.57599	4.8331e-11	3.50442e-10	up	PTHR24326:SF122 - HOMEOBOX-LEUCINE ZIPPER PROTEIN ATHB-12-RELATED (1 of 4)	GO:0043565 - sequence-specific DNA binding;GO:0006355 - regulation of transcription, DNA-templated;GO:0003700 - DNA-binding transcription factor activity;GO:0003677 - DNA binding
Lus10030148.g.BGIv1.0	453.564	2.60425	0.102532	25.3995	2.55632e-142	2.87946e-140	up	K00430 - peroxidase (E1.11.1.7) (1 of 94)	GO:0055114 - oxidation-reduction process;GO:0020037 - heme binding;GO:0006979 - response to oxidative stress;GO:0004601 - peroxidase activity
Lus10003858.g.BGIv1.0	582.698	2.60403	0.0910483	28.6005	6.62022e-180	1.04588e-177	up	1.4.1.3 - Glutamate dehydrogenase (NAD(P)(+)) / Glutamic dehydrogenase (1 of 5)	GO:0055114 - oxidation-reduction process;GO:0016491 - oxidoreductase activity;GO:0006520 - cellular amino acid metabolic process
Lus10017212.g.BGIv1.0	1441.12	2.60296	0.0622692	41.8017	0	0	up	PTHR23201:SF2 - GIBBERELLIN-REGULATED PROTEIN 1-RELATED (1 of 3)
Lus10010257.g.BGIv1.0	80.185	2.6007	0.236635	10.9904	4.25221e-28	7.4995e-27	up	?
Lus10012788.g.BGIv1.0	136.718	2.60033	0.182687	14.2338	5.65154e-46	1.65654e-44	up	PTHR33649:SF2 - PAR1 PROTEIN (1 of 2)
Lus10009386.g.BGIv1.0	225.141	2.60032	0.142179	18.289	1.01241e-74	5.22084e-73	up	PTHR22950:SF319 - GABA TRANSPORTER 1 (1 of 1)	GO:0016021 - integral component of membrane;GO:0005886 - plasma membrane;GO:0015171 - amino acid transmembrane transporter activity;GO:0003333 - amino acid transmembrane transport
Lus10036511.g.BGIv1.0	18.1199	2.59696	0.508777	5.10431	3.32002e-07	1.64409e-06	up	?
Lus10008971.g.BGIv1.0	244.575	2.59083	0.13464	19.2427	1.62489e-82	9.60101e-81	up	PTHR34213:SF2 - NUCLEAR TRANSPORT FACTOR 2 (NTF2) FAMILY PROTEIN (1 of 2)
Lus10014671.g.BGIv1.0	116.082	2.59029	0.195621	13.2414	5.06125e-40	1.2872e-38	up	PTHR11017//PTHR11017:SF162 - LEUCINE-RICH REPEAT-CONTAINING PROTEIN // SUBFAMILY NOT NAMED (1 of 62)	GO:0007165 - signal transduction;GO:0005515 - protein binding
Lus10038200.g.BGIv1.0	280.967	2.58811	0.128061	20.21	7.99211e-91	5.19125e-89	up	KOG0156 - Cytochrome P450 CYP2 subfamily (1 of 184)	GO:0055114 - oxidation-reduction process;GO:0020037 - heme binding;GO:0016705 - oxidoreductase activity, acting on paired donors, with incorporation or reduction of molecular oxygen;GO:0005506 - iron ion binding
Lus10034760.g.BGIv1.0	217.995	2.58532	0.144106	17.9404	5.70135e-72	2.79329e-70	up	PTHR12526:SF316 - UDP-GLYCOSYLTRANSFERASE FAMILY PROTEIN (1 of 2)
Lus10037034.g.BGIv1.0	47.7609	2.58212	0.301415	8.56665	1.06539e-17	1.18857e-16	up	?
Lus10007610.g.BGIv1.0	10.0746	2.58106	0.672963	3.83537	0.000125377	0.000435126	up	PTHR27002:SF84 - ATP BINDING / PROTEIN KINASE-RELATED (1 of 21)	GO:0048544 - recognition of pollen;GO:0006468 - protein phosphorylation;GO:0005524 - ATP binding;GO:0004672 - protein kinase activity
Lus10010338.g.BGIv1.0	17.1773	2.58039	0.505705	5.10257	3.35078e-07	1.658e-06	up	K00423 - L-ascorbate oxidase (E1.10.3.3) (1 of 7)	GO:0055114 - oxidation-reduction process;GO:0016491 - oxidoreductase activity;GO:0005507 - copper ion binding
Lus10013332.g.BGIv1.0	211.105	2.57575	0.146247	17.6124	1.98045e-69	9.31134e-68	up	PTHR33209:SF1 - SERINE PROTEASE SPPA, CHLOROPLASTIC (1 of 8)	GO:0008233 - peptidase activity;GO:0006508 - proteolysis
Lus10020091.g.BGIv1.0	58.2397	2.57297	0.281564	9.13814	6.35359e-20	7.98407e-19	up	K17871 - NADH:ubiquinone reductase (non-electrogenic) (ndh1) (1 of 12)	GO:0055114 - oxidation-reduction process;GO:0016491 - oxidoreductase activity
Lus10009731.g.BGIv1.0	10.2424	2.57236	0.681304	3.77564	0.000159596	0.000544556	up	?
Lus10008713.g.BGIv1.0	125.891	2.5715	0.189604	13.5625	6.68165e-42	1.77435e-40	up	PF16913 - Purine nucleobase transmembrane transport (PUNUT) (1 of 35)	GO:0016021 - integral component of membrane;GO:0005215 - transporter activity
Lus10019461.g.BGIv1.0	710.807	2.57086	0.0802579	32.0325	3.85177e-225	8.8104e-223	up	1.14.13.68 - 4-hydroxyphenylacetaldehyde oxime monooxygenase / Cytochrome P450-II-dependent monooxygenase (1 of 3)	GO:0055114 - oxidation-reduction process;GO:0020037 - heme binding;GO:0016705 - oxidoreductase activity, acting on paired donors, with incorporation or reduction of molecular oxygen;GO:0005506 - iron ion binding
Lus10033889.g.BGIv1.0	166.181	2.57017	0.161606	15.9039	5.95324e-57	2.21517e-55	up	PTHR10641//PTHR10641:SF523 - MYB-LIKE DNA-BINDING PROTEIN MYB // SUBFAMILY NOT NAMED (1 of 8)	GO:0005634 - nucleus;GO:0003700 - DNA-binding transcription factor activity;GO:0043565 - sequence-specific DNA binding;GO:0044212 - transcription regulatory region DNA binding;GO:0030154 - cell differentiation
Lus10020644.g.BGIv1.0	99.1416	2.56974	0.210124	12.2296	2.15897e-34	4.77432e-33	up	PTHR11972:SF57 - RESPIRATORY BURST OXIDASE HOMOLOG PROTEIN B (1 of 2)	GO:0055114 - oxidation-reduction process;GO:0050664 - oxidoreductase activity, acting on NAD(P)H, oxygen as acceptor;GO:0004601 - peroxidase activity;GO:0016491 - oxidoreductase activity;GO:0016174 - NAD(P)H oxidase activity
Lus10035520.g.BGIv1.0	5.6378	2.56732	0.905539	2.83513	0.00458064	0.0116744	up	?
Lus10028487.g.BGIv1.0	5.52749	2.56706	0.91624	2.80173	0.00508287	0.0128238	up	?
Lus10002839.g.BGIv1.0	19.0945	2.56635	0.498167	5.15159	2.58283e-07	1.29433e-06	up	KOG0156 - Cytochrome P450 CYP2 subfamily (1 of 184)	GO:0055114 - oxidation-reduction process;GO:0020037 - heme binding;GO:0016705 - oxidoreductase activity, acting on paired donors, with incorporation or reduction of molecular oxygen;GO:0005506 - iron ion binding
Lus10015651.g.BGIv1.0	69.0052	2.56586	0.263988	9.71963	2.48694e-22	3.45982e-21	up	PF08879//PF08880 - WRC (WRC) // QLQ (QLQ) (1 of 16)	GO:0006355 - regulation of transcription, DNA-templated;GO:0005634 - nucleus;GO:0005524 - ATP binding;GO:0032502 - developmental process;GO:0006351 - transcription, DNA-templated
Lus10024037.g.BGIv1.0	13.64	2.56122	0.580065	4.4154	1.00824e-05	4.12774e-05	up	K12356 - coniferyl-alcohol glucosyltransferase (UGT72E) (1 of 4)	GO:0016758 - transferase activity, transferring hexosyl groups;GO:0008152 - metabolic process
Lus10007853.g.BGIv1.0	438.75	2.55905	0.106022	24.137	1.0227e-128	1.04466e-126	up	K07119 - uncharacterized protein (K07119) (1 of 12)	GO:0055114 - oxidation-reduction process;GO:0016491 - oxidoreductase activity;GO:0008270 - zinc ion binding
Lus10006731.g.BGIv1.0	80.5217	2.55743	0.23266	10.9922	4.16781e-28	7.3576e-27	up	K17871 - NADH:ubiquinone reductase (non-electrogenic) (ndh1) (1 of 12)	GO:0055114 - oxidation-reduction process;GO:0016491 - oxidoreductase activity
Lus10021100.g.BGIv1.0	173.268	2.55714	0.284739	8.98063	2.69224e-19	3.2707e-18	up	?
Lus10022836.g.BGIv1.0	107.486	2.55474	0.341001	7.49189	6.78887e-14	6.08453e-13	up	1.10.3.1//1.14.18.1 - Catechol oxidase / Tyrosinase // Tyrosinase / Tyrosine-dopa oxidase (1 of 1)	GO:0055114 - oxidation-reduction process;GO:0004097 - catechol oxidase activity;GO:0016491 - oxidoreductase activity;GO:0008152 - metabolic process
Lus10040370.g.BGIv1.0	20.3037	2.55263	0.464187	5.49914	3.81654e-08	2.10062e-07	up	PTHR21659//PTHR21659:SF25 - HYDROPHOBIC PROTEIN RCI2 LOW TEMPERATURE AND SALT RESPONSIVE PROTEIN LTI6 -RELATED // SUBFAMILY NOT NAMED (1 of 2)	GO:0016021 - integral component of membrane
Lus10005674.g.BGIv1.0	161.656	2.55253	0.168075	15.1869	4.31977e-52	1.4655e-50	up	1.1.1.179 - D-xylose 1-dehydrogenase (NADP(+)) / D-xylose-NADP dehydrogenase (1 of 4)	GO:0016491 - oxidoreductase activity
Lus10005239.g.BGIv1.0	74.2518	2.54923	0.244852	10.4113	2.20222e-25	3.47471e-24	up	PTHR22950:SF280 - TRANSMEMBRANE AMINO ACID TRANSPORTER FAMILY PROTEIN (1 of 2)	GO:0016021 - integral component of membrane
Lus10019915.g.BGIv1.0	27.5114	2.54496	0.399483	6.37063	1.88254e-10	1.29931e-09	up	KOG0100 - Molecular chaperones GRP78/BiP/KAR2, HSP70 superfamily (1 of 1)	GO:0016592 - mediator complex;GO:0005524 - ATP binding;GO:0009860 - pollen tube growth
Lus10025286.g.BGIv1.0	16.9246	2.54394	0.508533	5.00251	5.65875e-07	2.72832e-06	up	PTHR33312:SF2 - MEMBRANE-ASSOCIATED KINASE REGULATOR 3-RELATED (1 of 6)
Lus10006288.g.BGIv1.0	11.2439	2.5423	0.641106	3.9655	7.32427e-05	0.000265305	up	PTHR23294 - ET TRANSLATION PRODUCT-RELATED (1 of 9)	GO:0016021 - integral component of membrane
Lus10030484.g.BGIv1.0	37.6391	2.54083	0.341878	7.43198	1.06983e-13	9.43412e-13	up	K14504 - xyloglucan:xyloglucosyl transferase TCH4 (TCH4) (1 of 1)	GO:0048046 - apoplast;GO:0016762 - xyloglucan:xyloglucosyl transferase activity;GO:0006073 - cellular glucan metabolic process;GO:0005618 - cell wall;GO:0005975 - carbohydrate metabolic process;GO:0004553 - hydrolase activity, hydrolyzing O-glycosyl compounds
Lus10041733.g.BGIv1.0	54.3656	2.53977	0.291957	8.69914	3.34394e-18	3.83028e-17	up	?
Lus10021114.g.BGIv1.0	334.541	2.53734	0.115575	21.9541	7.91506e-107	6.18669e-105	up	PTHR33649:SF4 - PAR1 PROTEIN (1 of 5)
Lus10008917.g.BGIv1.0	168.518	2.53375	0.160786	15.7585	6.00312e-56	2.18788e-54	up	1.14.13.152 - Geraniol 8-hydroxylase / G10H (1 of 16)	GO:0055114 - oxidation-reduction process;GO:0020037 - heme binding;GO:0016705 - oxidoreductase activity, acting on paired donors, with incorporation or reduction of molecular oxygen;GO:0005506 - iron ion binding
Lus10005256.g.BGIv1.0	17.5167	2.53182	0.524549	4.82667	1.38837e-06	6.41119e-06	up	PTHR23070:SF5 - AAA-TYPE ATPASE FAMILY PROTEIN-RELATED (1 of 7)	GO:0005524 - ATP binding
Lus10019165.g.BGIv1.0	402.494	2.53097	0.107877	23.4615	1.00809e-121	9.44361e-120	up	?
Lus10012509.g.BGIv1.0	64.4633	2.53081	0.261539	9.67663	3.78988e-22	5.2334e-21	up	PF00069//PF00139 - Protein kinase domain (Pkinase) // Legume lectin domain (Lectin_legB) (1 of 39)	GO:0006468 - protein phosphorylation;GO:0005524 - ATP binding;GO:0004672 - protein kinase activity;GO:0030246 - carbohydrate binding
Lus10004365.g.BGIv1.0	10.1844	2.53027	0.67265	3.76164	0.000168805	0.000573618	up	PF00069//PF01453 - Protein kinase domain (Pkinase) // D-mannose binding lectin (B_lectin) (1 of 8)	GO:0006468 - protein phosphorylation;GO:0005524 - ATP binding;GO:0004672 - protein kinase activity
Lus10024593.g.BGIv1.0	56.7891	2.53022	0.286597	8.82848	1.06108e-18	1.24956e-17	up	PTHR31080:SF2 - F23N19.14-RELATED (1 of 3)	GO:0004857 - enzyme inhibitor activity
Lus10027586.g.BGIv1.0	76.4096	2.53004	0.472659	5.35278	8.6614e-08	4.5871e-07	up	PTHR10209:SF122 - 1-AMINOCYCLOPROPANE-1-CARBOXYLATE OXIDASE HOMOLOG 10-RELATED (1 of 27)	GO:0055114 - oxidation-reduction process;GO:0016491 - oxidoreductase activity
Lus10022754.g.BGIv1.0	4.46319	2.52696	1.01945	2.47875	0.0131842	0.0300686	up	PTHR31087:SF11 - PROTEIN LURP-ONE-RELATED 1-RELATED (1 of 13)
Lus10004625.g.BGIv1.0	6.33633	2.52582	0.887814	2.84498	0.00444136	0.0113567	up	PF00069//PF01476 - Protein kinase domain (Pkinase) // LysM domain (LysM) (1 of 8)	GO:0006468 - protein phosphorylation;GO:0005524 - ATP binding;GO:0004672 - protein kinase activity
Lus10017485.g.BGIv1.0	335.949	2.52502	0.117326	21.5215	9.80373e-103	7.31044e-101	up	PTHR22953:SF22 - PURPLE ACID PHOSPHATASE 10 (1 of 5)	GO:0016787 - hydrolase activity
Lus10041210.g.BGIv1.0	24.6538	2.52459	0.442132	5.71005	1.12945e-08	6.56846e-08	up	PTHR23500:SF70 - SUGAR TRANSPORT PROTEIN 13 (1 of 4)	GO:0055085 - transmembrane transport;GO:0022857 - transmembrane transporter activity;GO:0016021 - integral component of membrane
Lus10012724.g.BGIv1.0	199.963	2.52127	0.147441	17.1002	1.47838e-65	6.46188e-64	up	PTHR11624//PTHR11624:SF83 - DEHYDROGENASE RELATED // SUBFAMILY NOT NAMED (1 of 4)	GO:0008152 - metabolic process;GO:0003824 - catalytic activity;GO:0016114 - terpenoid biosynthetic process;GO:0008661 - 1-deoxy-D-xylulose-5-phosphate synthase activity
Lus10014105.g.BGIv1.0	306.23	2.51966	0.118761	21.2162	6.77015e-100	4.87294e-98	up	PTHR11926:SF167 - UDP-GLYCOSYLTRANSFERASE 84A1-RELATED (1 of 5)	GO:0016758 - transferase activity, transferring hexosyl groups;GO:0008152 - metabolic process
Lus10025668.g.BGIv1.0	104.652	2.51903	0.212404	11.8597	1.91772e-32	3.99665e-31	up	PTHR11014:SF62 - IAA-AMINO ACID HYDROLASE ILR1-LIKE 6 (1 of 2)	GO:0016787 - hydrolase activity;GO:0008152 - metabolic process
Lus10026247.g.BGIv1.0	14.1645	2.51623	0.553843	4.54322	5.54019e-06	2.35531e-05	up	PF05678 - VQ motif (VQ) (1 of 42)
Lus10011820.g.BGIv1.0	105.593	2.51622	0.206667	12.1753	4.21005e-34	9.24427e-33	up	PTHR10641//PTHR10641:SF523 - MYB-LIKE DNA-BINDING PROTEIN MYB // SUBFAMILY NOT NAMED (1 of 8)	GO:0005634 - nucleus;GO:0003700 - DNA-binding transcription factor activity;GO:0043565 - sequence-specific DNA binding;GO:0044212 - transcription regulatory region DNA binding;GO:0030154 - cell differentiation
Lus10012226.g.BGIv1.0	11.7545	2.51589	0.613613	4.10013	4.12922e-05	0.000155227	up	PTHR31241:SF2 - DEHYDRATION-RESPONSIVE ELEMENT-BINDING PROTEIN 2A-RELATED (1 of 5)	GO:0006355 - regulation of transcription, DNA-templated;GO:0003700 - DNA-binding transcription factor activity
Lus10000673.g.BGIv1.0	100.696	2.51507	0.21053	11.9464	6.78312e-33	1.4345e-31	up	PTHR11654:SF121 - PROTEIN NRT1/ PTR FAMILY 7.3 (1 of 9)	GO:0055085 - transmembrane transport;GO:0016021 - integral component of membrane;GO:0016020 - membrane;GO:0006810 - transport;GO:0005215 - transporter activity
Lus10017954.g.BGIv1.0	15.3078	2.51407	0.52735	4.76736	1.86656e-06	8.4704e-06	up	?
Lus10007298.g.BGIv1.0	19.6455	2.51253	0.498847	5.03666	4.73714e-07	2.30574e-06	up	?
Lus10003187.g.BGIv1.0	798.273	2.51091	0.0794335	31.6102	2.67026e-219	5.75479e-217	up	PF00407 - Pathogenesis-related protein Bet v I family (Bet_v_1) (1 of 55)	GO:0009607 - response to biotic stimulus;GO:0006952 - defense response
Lus10033660.g.BGIv1.0	35.3382	2.51063	0.359155	6.99039	2.7413e-12	2.20226e-11	up	KOG0259 - Tyrosine aminotransferase (1 of 1)	GO:0030170 - pyridoxal phosphate binding;GO:0009058 - biosynthetic process
Lus10018119.g.BGIv1.0	17.3619	2.50797	0.500503	5.0109	5.4175e-07	2.61572e-06	up	PTHR32448:SF11 - BERBERINE BRIDGE ENZYME-RELATED (1 of 4)	GO:0055114 - oxidation-reduction process;GO:0050660 - flavin adenine dinucleotide binding;GO:0016491 - oxidoreductase activity
Lus10027487.g.BGIv1.0	13.0834	2.50299	0.586537	4.26741	1.9776e-05	7.79415e-05	up	?
Lus10024340.g.BGIv1.0	268.324	2.50093	0.125835	19.8747	6.74253e-88	4.23213e-86	up	PTHR11654:SF79 - PROTEIN NRT1/ PTR FAMILY 5.5-RELATED (1 of 2)	GO:0055085 - transmembrane transport;GO:0016021 - integral component of membrane;GO:0016020 - membrane;GO:0006810 - transport;GO:0005215 - transporter activity
Lus10027624.g.BGIv1.0	9.62736	2.49786	0.68098	3.66803	0.000244423	0.000806895	up	K14397 - cleavage and polyadenylation specificity factor subunit 5 (NUDT21, CPSF5, CFIM25) (1 of 2)	GO:0006378 - mRNA polyadenylation;GO:0005849 - mRNA cleavage factor complex;GO:0003729 - mRNA binding
Lus10018488.g.BGIv1.0	4.38172	2.4952	1.03144	2.41914	0.0155572	0.0347721	up	PTHR10015//PTHR10015:SF155 - HEAT SHOCK TRANSCRIPTION FACTOR // SUBFAMILY NOT NAMED (1 of 2)	GO:0043565 - sequence-specific DNA binding;GO:0006355 - regulation of transcription, DNA-templated;GO:0005634 - nucleus;GO:0003700 - DNA-binding transcription factor activity
Lus10009256.g.BGIv1.0	393.259	2.49325	0.108376	23.0056	4.09884e-117	3.62135e-115	up	K18551 - pyrimidine and pyridine-specific 5'-nucleotidase (SDT1) (1 of 4)
Lus10003477.g.BGIv1.0	15.3092	2.49216	0.532233	4.68246	2.83454e-06	1.25767e-05	up	2.7.11.1 - Non-specific serine/threonine protein kinase / Threonine-specific protein kinase (1 of 1714)	GO:0006468 - protein phosphorylation;GO:0005524 - ATP binding;GO:0004672 - protein kinase activity
Lus10028898.g.BGIv1.0	518.247	2.49171	0.0969208	25.7087	9.33139e-146	1.08384e-143	up	1.14.13.152 - Geraniol 8-hydroxylase / G10H (1 of 16)	GO:0055114 - oxidation-reduction process;GO:0020037 - heme binding;GO:0016705 - oxidoreductase activity, acting on paired donors, with incorporation or reduction of molecular oxygen;GO:0005506 - iron ion binding
Lus10037228.g.BGIv1.0	63.5873	2.48583	0.260235	9.55224	1.26919e-21	1.70648e-20	up	PTHR10438:SF278 - THIOREDOXIN H7-RELATED (1 of 6)	GO:0045454 - cell redox homeostasis;GO:0015035 - protein disulfide oxidoreductase activity;GO:0006662 - glycerol ether metabolic process
Lus10033429.g.BGIv1.0	118.203	2.48432	0.192081	12.9337	2.90367e-38	7.0666e-37	up	2.7.11.1 - Non-specific serine/threonine protein kinase / Threonine-specific protein kinase (1 of 1714)	GO:0006468 - protein phosphorylation;GO:0004672 - protein kinase activity
Lus10009679.g.BGIv1.0	267.773	2.48154	0.131177	18.9175	8.18656e-80	4.65996e-78	up	PTHR11614//PTHR11614:SF97 - PHOSPHOLIPASE-RELATED // SUBFAMILY NOT NAMED (1 of 2)	GO:0016021 - integral component of membrane
Lus10016601.g.BGIv1.0	660.995	2.47633	0.0884534	27.9959	1.82439e-172	2.72082e-170	up	1.14.13.121 - Premnaspirodiene oxygenase / Hyoscymus muticus premnaspirodiene oxygenase (1 of 43)	GO:0055114 - oxidation-reduction process;GO:0020037 - heme binding;GO:0016705 - oxidoreductase activity, acting on paired donors, with incorporation or reduction of molecular oxygen;GO:0005506 - iron ion binding
Lus10023858.g.BGIv1.0	45.5211	2.476	0.312091	7.93361	2.12873e-15	2.1019e-14	up	PTHR31388:SF35 - PEROXIDASE 10 (1 of 2)	GO:0055114 - oxidation-reduction process;GO:0020037 - heme binding;GO:0006979 - response to oxidative stress;GO:0004601 - peroxidase activity
Lus10009611.g.BGIv1.0	10.5648	2.47586	0.650073	3.80859	0.000139764	0.000481071	up	?
Lus10034260.g.BGIv1.0	6.57771	2.47554	0.829935	2.98282	0.0028561	0.00763511	up	?
Lus10017624.g.BGIv1.0	323.368	2.47518	0.119476	20.717	2.434e-95	1.65299e-93	up	K13789 - geranylgeranyl diphosphate synthase, type II (GGPS) (1 of 5)	GO:0008299 - isoprenoid biosynthetic process
Lus10010194.g.BGIv1.0	20.4462	2.47373	0.467267	5.29403	1.19649e-07	6.23393e-07	up	?
Lus10008751.g.BGIv1.0	4.28729	2.47305	1.04778	2.36027	0.0182619	0.0400609	up	PTHR11062//PTHR11062:SF90 - EXOSTOSIN HEPARAN SULFATE GLYCOSYLTRANSFERASE -RELATED // SUBFAMILY NOT NAMED (1 of 1)
Lus10005773.g.BGIv1.0	11.3741	2.47244	0.642206	3.84992	0.000118158	0.000412144	up	PTHR10209:SF174 - 2-OXOGLUTARATE (2OG) AND FE(II)-DEPENDENT OXYGENASE SUPERFAMILY PROTEIN-RELATED (1 of 7)	GO:0055114 - oxidation-reduction process;GO:0016491 - oxidoreductase activity
Lus10034397.g.BGIv1.0	4.27476	2.47077	1.03766	2.3811	0.0172612	0.0380898	up	1.14.13.121 - Premnaspirodiene oxygenase / Hyoscymus muticus premnaspirodiene oxygenase (1 of 43)	GO:0055114 - oxidation-reduction process;GO:0020037 - heme binding;GO:0016705 - oxidoreductase activity, acting on paired donors, with incorporation or reduction of molecular oxygen;GO:0005506 - iron ion binding
Lus10027109.g.BGIv1.0	13.0913	2.4681	0.593368	4.15947	3.18985e-05	0.000122093	up	?
Lus10012684.g.BGIv1.0	572.923	2.4676	0.0892417	27.6508	2.72897e-168	3.8687e-166	up	K00430 - peroxidase (E1.11.1.7) (1 of 94)	GO:0055114 - oxidation-reduction process;GO:0020037 - heme binding;GO:0006979 - response to oxidative stress;GO:0004601 - peroxidase activity
Lus10027720.g.BGIv1.0	114.874	2.46298	0.19775	12.455	1.31369e-35	2.99204e-34	up	PF03140 - Plant protein of unknown function (DUF247) (1 of 37)
Lus10038016.g.BGIv1.0	73.9317	2.4621	0.240561	10.2348	1.38441e-24	2.11369e-23	up	K18551 - pyrimidine and pyridine-specific 5'-nucleotidase (SDT1) (1 of 4)
Lus10034630.g.BGIv1.0	42.143	2.4619	0.317878	7.74479	9.57371e-15	9.11973e-14	up	PTHR10165 - LIPID PHOSPHATE PHOSPHATASE (1 of 7)	GO:0008195 - phosphatidate phosphatase activity
Lus10009968.g.BGIv1.0	221.845	2.46152	0.139986	17.584	3.26433e-69	1.52899e-67	up	PTHR22595//PTHR22595:SF35 - CHITINASE-RELATED // SUBFAMILY NOT NAMED (1 of 2)	GO:0016998 - cell wall macromolecule catabolic process;GO:0006032 - chitin catabolic process;GO:0004568 - chitinase activity
Lus10030653.g.BGIv1.0	22.0983	2.46076	0.438671	5.60958	2.02818e-08	1.14992e-07	up	PTHR33639:SF1 - THIOL-DISULFIDE OXIDOREDUCTASE DCC-RELATED (1 of 2)
Lus10037951.g.BGIv1.0	27.2786	2.4588	0.401962	6.117	9.53559e-10	6.17874e-09	up	PTHR12411//PTHR12411:SF342 - CYSTEINE PROTEASE FAMILY C1-RELATED // SUBFAMILY NOT NAMED (1 of 2)	GO:0006468 - protein phosphorylation;GO:0005524 - ATP binding;GO:0004672 - protein kinase activity;GO:0008234 - cysteine-type peptidase activity;GO:0006508 - proteolysis
Lus10008173.g.BGIv1.0	2029.23	2.45649	0.0536293	45.805	0	0	up	PTHR31388:SF22 - PEROXIDASE 22-RELATED (1 of 8)	GO:0055114 - oxidation-reduction process;GO:0020037 - heme binding;GO:0006979 - response to oxidative stress;GO:0004601 - peroxidase activity
Lus10035704.g.BGIv1.0	230.044	2.45641	0.134791	18.2238	3.34376e-74	1.70313e-72	up	KOG0253 - Synaptic vesicle transporter SV2 (major facilitator superfamily) (1 of 8)	GO:0055085 - transmembrane transport;GO:0016021 - integral component of membrane
Lus10020331.g.BGIv1.0	315.713	2.45584	0.123549	19.8775	6.36803e-88	4.00381e-86	up	PTHR31642:SF9 - (Z)-3-HEXEN-1-OL ACETYLTRANSFERASE (1 of 13)	GO:0016747 - transferase activity, transferring acyl groups other than amino-acyl groups
Lus10018947.g.BGIv1.0	7.40938	2.45478	0.763896	3.2135	0.00131128	0.00376046	up	?
Lus10021393.g.BGIv1.0	5.35524	2.45473	0.967208	2.53795	0.0111504	0.0258963	up	PTHR31642:SF57 - SPERMIDINE HYDROXYCINNAMOYL TRANSFERASE (1 of 5)	GO:0016747 - transferase activity, transferring acyl groups other than amino-acyl groups
Lus10002741.g.BGIv1.0	3121.62	2.45426	0.0443855	55.2942	0	0	up	PF14368 - Probable lipid transfer (LTP_2) (1 of 77)
Lus10004182.g.BGIv1.0	47.4331	2.45425	0.319746	7.67562	1.64626e-14	1.54219e-13	up	PTHR33493:SF2 - LATE EMBRYOGENESIS ABUNDANT PROTEIN 4-5 (1 of 6)	GO:0009790 - embryo development
Lus10003173.g.BGIv1.0	5.14368	2.45203	0.956945	2.56235	0.0103966	0.0243303	up	?
Lus10031473.g.BGIv1.0	13.6527	2.45149	0.55462	4.42013	9.86426e-06	4.04286e-05	up	PTHR32278:SF2 - F-BOX PROTEIN PP2-B13-RELATED (1 of 9)
Lus10040482.g.BGIv1.0	138.403	2.45063	0.293339	8.35424	6.58559e-17	7.04959e-16	up	PTHR23500:SF109 - POLYOL TRANSPORTER 5 (1 of 9)	GO:0055085 - transmembrane transport;GO:0022857 - transmembrane transporter activity;GO:0016021 - integral component of membrane
Lus10005523.g.BGIv1.0	126.511	2.4492	0.182757	13.4014	5.93375e-41	1.5417e-39	up	PF05678 - VQ motif (VQ) (1 of 42)
Lus10038254.g.BGIv1.0	198.8	2.44562	0.147827	16.5439	1.77263e-61	7.20727e-60	up	?	GO:0016021 - integral component of membrane
Lus10008352.g.BGIv1.0	870.706	2.43974	0.0762353	32.0028	9.96388e-225	2.2652e-222	up	PF01490//PF03222 - Transmembrane amino acid transporter protein (Aa_trans) // Tryptophan/tyrosine permease family (Trp_Tyr_perm) (1 of 1)	GO:0003333 - amino acid transmembrane transport
Lus10002670.g.BGIv1.0	48.4033	2.43875	0.29749	8.19777	2.44888e-16	2.54825e-15	up	PTHR24298:SF86 - CYTOCHROME P450 71B21-RELATED (1 of 14)	GO:0055114 - oxidation-reduction process;GO:0020037 - heme binding;GO:0016705 - oxidoreductase activity, acting on paired donors, with incorporation or reduction of molecular oxygen;GO:0005506 - iron ion binding
Lus10043378.g.BGIv1.0	47.4113	2.43677	0.302825	8.04679	8.49956e-16	8.59966e-15	up	PTHR24296:SF7 - CYTOCHROME P450 94C1 (1 of 2)	GO:0055114 - oxidation-reduction process;GO:0020037 - heme binding;GO:0016705 - oxidoreductase activity, acting on paired donors, with incorporation or reduction of molecular oxygen;GO:0005506 - iron ion binding
Lus10018070.g.BGIv1.0	8.47397	2.43673	0.719583	3.38631	0.000708382	0.00214413	up	?
Lus10008768.g.BGIv1.0	73.9108	2.43649	0.238596	10.2118	1.75633e-24	2.6695e-23	up	PF00226//PF13459 - DnaJ domain (DnaJ) // 4Fe-4S single cluster domain (Fer4_15) (1 of 3)
Lus10028056.g.BGIv1.0	52.5917	2.43096	0.290978	8.35444	6.57449e-17	7.03973e-16	up	PTHR31636:SF25 - SCARECROW-LIKE PROTEIN 26 (1 of 2)	GO:0005634 - nucleus;GO:0003700 - DNA-binding transcription factor activity;GO:0043565 - sequence-specific DNA binding
Lus10034388.g.BGIv1.0	159.667	2.42956	0.165222	14.7048	6.00651e-49	1.90593e-47	up	?
Lus10035730.g.BGIv1.0	13.3357	2.42952	0.593185	4.09571	4.20868e-05	0.000158022	up	?
Lus10034036.g.BGIv1.0	232.028	2.429	0.13642	17.8053	6.43199e-71	3.09432e-69	up	PTHR13683:SF268 - EUKARYOTIC ASPARTYL PROTEASE FAMILY PROTEIN (1 of 11)	GO:0006508 - proteolysis;GO:0004190 - aspartic-type endopeptidase activity
Lus10023489.g.BGIv1.0	40.9469	2.42682	0.329884	7.35658	1.88677e-13	1.63673e-12	up	PTHR21659//PTHR21659:SF25 - HYDROPHOBIC PROTEIN RCI2 LOW TEMPERATURE AND SALT RESPONSIVE PROTEIN LTI6 -RELATED // SUBFAMILY NOT NAMED (1 of 2)	GO:0016021 - integral component of membrane
Lus10032220.g.BGIv1.0	118.953	2.4255	0.18755	12.9325	2.94901e-38	7.17226e-37	up	2.4.1.324 - 7-deoxyloganetin glucosyltransferase / UGT85A24 (1 of 35)	GO:0016758 - transferase activity, transferring hexosyl groups;GO:0008152 - metabolic process
Lus10035568.g.BGIv1.0	152.509	2.42474	0.165677	14.6353	1.67172e-48	5.23768e-47	up	PF03140 - Plant protein of unknown function (DUF247) (1 of 37)
Lus10023082.g.BGIv1.0	4.1831	2.42304	1.05208	2.3031	0.0212733	0.0458152	up	?
Lus10013566.g.BGIv1.0	36.0948	2.42178	0.356307	6.7969	1.06894e-11	8.19879e-11	up	2.7.11.1 - Non-specific serine/threonine protein kinase / Threonine-specific protein kinase (1 of 1714)	GO:0006468 - protein phosphorylation;GO:0005524 - ATP binding;GO:0004672 - protein kinase activity
Lus10029432.g.BGIv1.0	6.18554	2.42018	0.857785	2.82143	0.00478102	0.012132	up	PTHR13780:SF51 - SNF1-RELATED PROTEIN KINASE REGULATORY SUBUNIT GAMMA-LIKE PV42A-RELATED (1 of 3)
Lus10000835.g.BGIv1.0	34.721	2.4197	0.349293	6.9274	4.28641e-12	3.39309e-11	up	PTHR36766:SF1 - HR3 (1 of 3)
Lus10005629.g.BGIv1.0	259.159	2.41826	0.127479	18.9699	3.02748e-80	1.73124e-78	up	4.1.1.17 - Ornithine decarboxylase / L-ornithine carboxy-lyase (1 of 2)	GO:0003824 - catalytic activity
Lus10016997.g.BGIv1.0	15.5974	2.41728	0.528977	4.56973	4.88349e-06	2.09283e-05	up	KOG0725 - Reductases with broad range of substrate specificities (1 of 96)	GO:0016491 - oxidoreductase activity
Lus10024486.g.BGIv1.0	10.4526	2.41587	0.644402	3.74901	0.000177533	0.000600701	up	PTHR11926//PTHR11926:SF299 - GLUCOSYL/GLUCURONOSYL TRANSFERASES // SUBFAMILY NOT NAMED (1 of 12)	GO:0016758 - transferase activity, transferring hexosyl groups;GO:0008152 - metabolic process
Lus10025846.g.BGIv1.0	293.493	2.41517	0.122774	19.6717	3.76578e-86	2.31307e-84	up	?	GO:0016021 - integral component of membrane
Lus10041125.g.BGIv1.0	6.07378	2.41235	0.86413	2.79166	0.00524391	0.0131935	up	?
Lus10019992.g.BGIv1.0	60.9553	2.41194	0.263845	9.14151	6.15849e-20	7.74412e-19	up	KOG0523 - Transketolase (1 of 1)	GO:0008152 - metabolic process;GO:0003824 - catalytic activity;GO:0016114 - terpenoid biosynthetic process;GO:0008661 - 1-deoxy-D-xylulose-5-phosphate synthase activity
Lus10019150.g.BGIv1.0	31.0454	2.41096	0.378262	6.37379	1.84411e-10	1.27397e-09	up	PTHR14155:SF110 - RING/U-BOX DOMAIN-CONTAINING PROTEIN (1 of 3)	GO:0008270 - zinc ion binding;GO:0005515 - protein binding
Lus10036977.g.BGIv1.0	120.829	2.4102	0.18979	12.6993	5.96897e-37	1.40763e-35	up	PF06522 - NADH-ubiquinone reductase complex 1 MLRQ subunit (B12D) (1 of 8)
Lus10025500.g.BGIv1.0	89.4869	2.40888	0.217677	11.0663	1.8281e-28	3.27373e-27	up	PTHR33735:SF4 - EXPRESSED PROTEIN (1 of 3)
Lus10030330.g.BGIv1.0	11.3281	2.40533	0.614367	3.91514	9.03535e-05	0.000321721	up	PF13912 - C2H2-type zinc finger (zf-C2H2_6) (1 of 52)	GO:0003676 - nucleic acid binding
Lus10014082.g.BGIv1.0	1233.04	2.40492	0.0608742	39.5064	0	0	up	PTHR11926//PTHR11926:SF190 - GLUCOSYL/GLUCURONOSYL TRANSFERASES // SUBFAMILY NOT NAMED (1 of 6)	GO:0016758 - transferase activity, transferring hexosyl groups;GO:0008152 - metabolic process
Lus10000834.g.BGIv1.0	65.3088	2.40253	0.252151	9.52813	1.60143e-21	2.14236e-20	up	PF05659 - Arabidopsis broad-spectrum mildew resistance protein RPW8 (RPW8) (1 of 12)
Lus10025902.g.BGIv1.0	1269.55	2.4025	0.0602962	39.8449	0	0	up	1.14.14.1 - Unspecific monooxygenase / Xenobiotic monooxygenase (1 of 19)	GO:0055114 - oxidation-reduction process;GO:0020037 - heme binding;GO:0016705 - oxidoreductase activity, acting on paired donors, with incorporation or reduction of molecular oxygen;GO:0005506 - iron ion binding
Lus10025741.g.BGIv1.0	147.228	2.40088	0.170823	14.0548	7.20169e-45	2.05596e-43	up	PTHR11926//PTHR11926:SF269 - GLUCOSYL/GLUCURONOSYL TRANSFERASES // SUBFAMILY NOT NAMED (1 of 4)	GO:0016758 - transferase activity, transferring hexosyl groups;GO:0008152 - metabolic process
Lus10034939.g.BGIv1.0	15.2711	2.40079	0.524256	4.57943	4.66255e-06	2.00506e-05	up	3.2.2.9 - Adenosylhomocysteine nucleosidase / S-adenosylhomocysteine/5'-methylthioadenosine nucleosidase (1 of 2)	GO:0009116 - nucleoside metabolic process;GO:0003824 - catalytic activity
Lus10030227.g.BGIv1.0	6.18855	2.39888	0.833348	2.8786	0.0039944	0.0103171	up	PTHR10891:SF624 - CALCIUM-BINDING PROTEIN KIC (1 of 2)	GO:0005509 - calcium ion binding
Lus10009717.g.BGIv1.0	127.6	2.39687	0.180791	13.2576	4.07492e-40	1.03848e-38	up	PF03514 - GRAS domain family (GRAS) (1 of 119)	GO:0005634 - nucleus;GO:0003700 - DNA-binding transcription factor activity;GO:0043565 - sequence-specific DNA binding;GO:0009739 - response to gibberellin
Lus10039227.g.BGIv1.0	40.6571	2.39662	0.325727	7.35775	1.87034e-13	1.6236e-12	up	PTHR12203//PTHR12203:SF32 - KDEL LYS-ASP-GLU-LEU CONTAINING - RELATED // SUBFAMILY NOT NAMED (1 of 7)	GO:0016021 - integral component of membrane
Lus10005158.g.BGIv1.0	17.596	2.39523	0.512665	4.67211	2.98126e-06	1.31808e-05	up	PTHR11941//PTHR11941:SF84 - ENOYL-COA HYDRATASE-RELATED // SUBFAMILY NOT NAMED (1 of 7)	GO:0008152 - metabolic process;GO:0003824 - catalytic activity
Lus10011786.g.BGIv1.0	32.3537	2.3948	0.366523	6.53383	6.41073e-11	4.60358e-10	up	PTHR11654:SF73 - PROTEIN NRT1/ PTR FAMILY 5.2-RELATED (1 of 2)	GO:0016020 - membrane;GO:0006810 - transport;GO:0005215 - transporter activity
Lus10002194.g.BGIv1.0	16.1897	2.39287	0.522557	4.57916	4.66841e-06	2.00734e-05	up	K19038 - E3 ubiquitin-protein ligase ATL41 [EC:6.3.2.19] (ATL41) (1 of 2)	GO:0008270 - zinc ion binding;GO:0005515 - protein binding
Lus10028463.g.BGIv1.0	100.915	2.39258	0.205966	11.6164	3.40251e-31	6.77667e-30	up	PTHR23070//PTHR23070:SF21 - BCS1 AAA-TYPE ATPASE // SUBFAMILY NOT NAMED (1 of 2)	GO:0005524 - ATP binding
Lus10042010.g.BGIv1.0	172.449	2.3907	0.16081	14.8667	5.42442e-50	1.76787e-48	up	?
Lus10000859.g.BGIv1.0	12.2174	2.38778	0.588351	4.05843	4.9403e-05	0.000183882	up	?
Lus10036194.g.BGIv1.0	151.735	2.38482	0.177002	13.4734	2.24384e-41	5.8626e-40	up	PTHR31719:SF5 - NAC DOMAIN-CONTAINING PROTEIN 6-RELATED (1 of 2)	GO:0006355 - regulation of transcription, DNA-templated;GO:0003677 - DNA binding
Lus10028643.g.BGIv1.0	179.569	2.38099	0.151574	15.7085	1.32335e-55	4.7996e-54	up	PTHR33133:SF5 - EXPRESSED PROTEIN (1 of 2)	GO:0016021 - integral component of membrane
Lus10036629.g.BGIv1.0	218.359	2.37767	0.136987	17.3569	1.74874e-67	7.94155e-66	up	PF00504 - Chlorophyll A-B binding protein (Chloroa_b-bind) (1 of 53)	GO:0016021 - integral component of membrane
Lus10039746.g.BGIv1.0	105.236	2.37536	0.206125	11.5239	1.00005e-30	1.9552e-29	up	PTHR31625:SF2 - COUMAROYL-COA:ANTHOCYANIDIN 3-O-GLUCOSIDE-6''-O-COUMAROYLTRANSFERASE 1-RELATED (1 of 11)	GO:0016747 - transferase activity, transferring acyl groups other than amino-acyl groups
Lus10043269.g.BGIv1.0	16.9334	2.37393	0.496724	4.77919	1.76005e-06	8.01243e-06	up	?
Lus10003099.g.BGIv1.0	15.167	2.37387	0.530904	4.47137	7.77205e-06	3.22975e-05	up	K07573 - exosome complex component CSL4 (CSL4, EXOSC1) (1 of 3)	GO:0048544 - recognition of pollen
Lus10022877.g.BGIv1.0	215.733	2.37071	0.139956	16.939	2.31927e-64	9.9507e-63	up	?	GO:0006396 - RNA processing
Lus10015519.g.BGIv1.0	69.8942	2.36951	0.246101	9.6282	6.07833e-22	8.30734e-21	up	KOG0524 - Pyruvate dehydrogenase E1, beta subunit (1 of 1)	GO:0008152 - metabolic process;GO:0003824 - catalytic activity
Lus10024583.g.BGIv1.0	450.361	2.36947	0.0988848	23.9619	6.94539e-127	6.96107e-125	up	2.4.1.324 - 7-deoxyloganetin glucosyltransferase / UGT85A24 (1 of 35)	GO:0016758 - transferase activity, transferring hexosyl groups;GO:0008152 - metabolic process
Lus10022329.g.BGIv1.0	380.456	2.36818	0.106363	22.2652	8.044e-110	6.53404e-108	up	PTHR22950:SF235 - LYSINE HISTIDINE TRANSPORTER 1-RELATED (1 of 7)	GO:0016021 - integral component of membrane;GO:0005886 - plasma membrane;GO:0015171 - amino acid transmembrane transporter activity;GO:0003333 - amino acid transmembrane transport
Lus10041644.g.BGIv1.0	169.78	2.36795	0.155595	15.2186	2.66076e-52	9.07629e-51	up	2.4.1.69 - Galactoside 2-alpha-L-fucosyltransferase / Secretor-type beta-galactoside alpha-1->2 fucosyltransferase (1 of 17)	GO:0042546 - cell wall biogenesis;GO:0016020 - membrane;GO:0008107 - galactoside 2-alpha-L-fucosyltransferase activity
Lus10042440.g.BGIv1.0	7.08923	2.36584	0.779945	3.03333	0.00241867	0.00657176	up	?
Lus10014347.g.BGIv1.0	37.19	2.36548	0.335663	7.04718	1.82577e-12	1.48338e-11	up	3.1.1.5 - Lysophospholipase / Phospholipase B (1 of 6)	GO:0016787 - hydrolase activity
Lus10022137.g.BGIv1.0	703.467	2.36522	0.0777647	30.4152	3.46307e-203	6.62139e-201	up	K14454 - aspartate aminotransferase, cytoplasmic (GOT1) (1 of 3)	GO:0030170 - pyridoxal phosphate binding;GO:0009058 - biosynthetic process;GO:0008483 - transaminase activity;GO:0006520 - cellular amino acid metabolic process
Lus10031738.g.BGIv1.0	9.05239	2.36361	0.706742	3.34437	0.000824689	0.0024608	up	PF00560//PF08263//PF13855 - Leucine Rich Repeat (LRR_1) // Leucine rich repeat N-terminal domain (LRRNT_2) // Leucine rich repeat (LRR_8) (1 of 43)	GO:0005515 - protein binding
Lus10003220.g.BGIv1.0	8.91109	2.35933	0.684899	3.44478	0.000571516	0.00176307	up	PTHR30502 - 2-KETO-3-DEOXY-L-RHAMNONATE ALDOLASE (1 of 4)
Lus10007335.g.BGIv1.0	40.4982	2.35891	0.327509	7.20257	5.90861e-13	4.96723e-12	up	PTHR13683:SF250 - ASPARTYL PROTEASE-LIKE PROTEIN (1 of 2)	GO:0006508 - proteolysis;GO:0004190 - aspartic-type endopeptidase activity
Lus10007466.g.BGIv1.0	53.5996	2.35864	0.276691	8.52446	1.53518e-17	1.70097e-16	up	PTHR13683//PTHR13683:SF276 - ASPARTYL PROTEASES // SUBFAMILY NOT NAMED (1 of 4)	GO:0006508 - proteolysis;GO:0004190 - aspartic-type endopeptidase activity
Lus10037225.g.BGIv1.0	28.2654	2.35626	0.383268	6.14781	7.85586e-10	5.12686e-09	up	PTHR10438:SF278 - THIOREDOXIN H7-RELATED (1 of 6)	GO:0045454 - cell redox homeostasis;GO:0015035 - protein disulfide oxidoreductase activity;GO:0006662 - glycerol ether metabolic process
Lus10041537.g.BGIv1.0	12.8791	2.35526	0.570586	4.1278	3.66258e-05	0.000138861	up	PTHR24177:SF14 - ANKYRIN REPEAT-CONTAINING PROTEIN (1 of 1)	GO:0016021 - integral component of membrane
Lus10007582.g.BGIv1.0	295.047	2.35508	0.118689	19.8425	1.27995e-87	8.00696e-86	up	PF02298//PF05278 - Plastocyanin-like domain (Cu_bind_like) // Arabidopsis phospholipase-like protein (PEARLI 4) (PEARLI-4) (1 of 1)	GO:0009055 - electron transfer activity
Lus10018602.g.BGIv1.0	64.3099	2.355	0.262168	8.98277	2.6404e-19	3.20876e-18	up	PTHR27007:SF9 - L-TYPE LECTIN-DOMAIN CONTAINING RECEPTOR KINASE VII.1-RELATED (1 of 4)	GO:0006468 - protein phosphorylation;GO:0004672 - protein kinase activity;GO:0030246 - carbohydrate binding
Lus10035221.g.BGIv1.0	88.1181	2.35347	0.219147	10.7393	6.65826e-27	1.11924e-25	up	3.4.24.23 - Matrilysin / Uterine metalloendopeptidase (1 of 2)	GO:0031012 - extracellular matrix;GO:0008270 - zinc ion binding;GO:0006508 - proteolysis;GO:0004222 - metalloendopeptidase activity
Lus10019348.g.BGIv1.0	700.006	2.35263	0.079351	29.6484	3.5572e-193	6.37628e-191	up	PTHR10015:SF166 - HEAT STRESS TRANSCRIPTION FACTOR B-1 (1 of 2)	GO:0043565 - sequence-specific DNA binding;GO:0006355 - regulation of transcription, DNA-templated;GO:0005634 - nucleus;GO:0003700 - DNA-binding transcription factor activity
Lus10028509.g.BGIv1.0	220.699	2.3518	0.142438	16.5111	3.05278e-61	1.23182e-59	up	K13789 - geranylgeranyl diphosphate synthase, type II (GGPS) (1 of 5)	GO:0008299 - isoprenoid biosynthetic process
Lus10037213.g.BGIv1.0	125.519	2.34948	0.189706	12.3848	3.15757e-35	7.13928e-34	up	PTHR10264//PTHR10264:SF93 - BAND 7 PROTEIN-RELATED // SUBFAMILY NOT NAMED (1 of 2)	GO:0016020 - membrane
Lus10034094.g.BGIv1.0	111.905	2.34722	0.19038	12.3291	6.31425e-35	1.41905e-33	up	K00318 - proline dehydrogenase (PRODH) (1 of 4)	GO:0006562 - proline catabolic process;GO:0004657 - proline dehydrogenase activity
Lus10005618.g.BGIv1.0	604.439	2.34656	0.142133	16.5096	3.13207e-61	1.26108e-59	up	K17609 - nucleoredoxin [EC:1.8.1.8] (NXN) (1 of 3)	GO:0035556 - intracellular signal transduction
Lus10029035.g.BGIv1.0	105.765	2.34653	0.204746	11.4607	2.07928e-30	4.01886e-29	up	1.14.13.121 - Premnaspirodiene oxygenase / Hyoscymus muticus premnaspirodiene oxygenase (1 of 43)	GO:0055114 - oxidation-reduction process;GO:0020037 - heme binding;GO:0016705 - oxidoreductase activity, acting on paired donors, with incorporation or reduction of molecular oxygen;GO:0005506 - iron ion binding
Lus10022722.g.BGIv1.0	353.132	2.34554	0.109853	21.3516	3.7706e-101	2.75114e-99	up	3.7.1.17//3.7.1.8 - 2,6-dioxo-6-phenylhexa-3-enoate hydrolase / HOHPDA hydrolase (1 of 4)
Lus10009150.g.BGIv1.0	11.1326	2.34502	0.661562	3.54467	0.000393104	0.0012497	up	PTHR27005:SF13 - PROTEIN KINASE-LIKE PROTEIN-RELATED (1 of 4)	GO:0006468 - protein phosphorylation;GO:0004672 - protein kinase activity
Lus10042036.g.BGIv1.0	23.8819	2.34475	0.419612	5.5879	2.29833e-08	1.2954e-07	up	PF06522 - NADH-ubiquinone reductase complex 1 MLRQ subunit (B12D) (1 of 8)
Lus10001260.g.BGIv1.0	84.1784	2.34426	0.219211	10.6941	1.08483e-26	1.81052e-25	up	PF11204 - Protein of unknown function (DUF2985) (DUF2985) (1 of 4)	GO:0016021 - integral component of membrane
Lus10024046.g.BGIv1.0	9.81321	2.34341	0.647697	3.61807	0.000296808	0.000965129	up	K07893 - Ras-related protein Rab-6A (RAB6A) (1 of 6)	GO:0005525 - GTP binding
Lus10011930.g.BGIv1.0	579.951	2.34282	0.0849811	27.5687	2.63968e-167	3.6723e-165	up	K04733 - interleukin-1 receptor-associated kinase 4 (IRAK4) (1 of 78)	GO:0006468 - protein phosphorylation;GO:0005524 - ATP binding;GO:0004672 - protein kinase activity
Lus10041827.g.BGIv1.0	339.064	2.34245	0.114966	20.3753	2.7726e-92	1.82639e-90	up	PTHR10426:SF4 - FI18644P1-RELATED (1 of 2)	GO:0016844 - strictosidine synthase activity;GO:0009058 - biosynthetic process
Lus10014092.g.BGIv1.0	1364.41	2.33879	0.0583072	40.1115	0	0	up	3.5.1.9 - Arylformamidase / Kynurenine formamidase (1 of 9)	GO:0019441 - tryptophan catabolic process to kynurenine;GO:0004061 - arylformamidase activity
Lus10038609.g.BGIv1.0	16.3741	2.33493	0.53281	4.3823	1.17433e-05	4.76841e-05	up	KOG4412 - 26S proteasome regulatory complex, subunit PSMD10 (1 of 48)	GO:0016021 - integral component of membrane
Lus10004786.g.BGIv1.0	36.3656	2.33478	0.334657	6.97663	3.02348e-12	2.42164e-11	up	K00121 - S-(hydroxymethyl)glutathione dehydrogenase / alcohol dehydrogenase (frmA, ADH5, adhC) (1 of 7)	GO:0055114 - oxidation-reduction process;GO:0016491 - oxidoreductase activity;GO:0008270 - zinc ion binding
Lus10034337.g.BGIv1.0	1369.07	2.33305	0.0583529	39.9818	0	0	up	PTHR31964:SF6 - ADENINE NUCLEOTIDE ALPHA HYDROLASES-LIKE SUPERFAMILY PROTEIN (1 of 2)	GO:0006950 - response to stress
Lus10039506.g.BGIv1.0	265.301	2.3324	0.254624	9.16018	5.18093e-20	6.54134e-19	up	1.6.5.2//1.6.5.3 - NAD(P)H dehydrogenase (quinone) / Vitamin-K reductase // NADH:ubiquinone reductase (H(+)-translocating) / Ubiquinone reductase (1 of 3)	GO:0005829 - cytosol;GO:0010181 - FMN binding;GO:0016491 - oxidoreductase activity
Lus10009196.g.BGIv1.0	219.487	2.33238	0.140418	16.6103	5.87272e-62	2.40614e-60	up	PTHR33021:SF45 - EARLY NODULIN-LIKE PROTEIN 3-RELATED (1 of 3)	GO:0009055 - electron transfer activity
Lus10012202.g.BGIv1.0	239.813	2.33233	0.132839	17.5577	5.19829e-69	2.43178e-67	up	PTHR12632//PTHR12632:SF15 - TRANSCRIPTION FACTOR NF-Y ALPHA-RELATED // SUBFAMILY NOT NAMED (1 of 2)	GO:0006355 - regulation of transcription, DNA-templated;GO:0003700 - DNA-binding transcription factor activity
Lus10006792.g.BGIv1.0	738.248	2.3321	0.0764066	30.5223	1.32052e-204	2.57771e-202	up	?
Lus10041676.g.BGIv1.0	584.664	2.32909	0.0877344	26.5471	2.77392e-155	3.50586e-153	up	?
Lus10024514.g.BGIv1.0	10.775	2.32885	0.626379	3.71796	0.000200836	0.000672954	up	PF03763 - Remorin, C-terminal region (Remorin_C) (1 of 30)
Lus10013165.g.BGIv1.0	6.81667	2.32842	0.806947	2.88546	0.00390839	0.0101181	up	PF00069//PF08263 - Protein kinase domain (Pkinase) // Leucine rich repeat N-terminal domain (LRRNT_2) (1 of 30)	GO:0006468 - protein phosphorylation;GO:0005524 - ATP binding;GO:0004672 - protein kinase activity
Lus10028589.g.BGIv1.0	5432.95	2.3264	0.0744419	31.2511	2.15374e-214	4.41209e-212	up	PF04554 - Extensin-like region (Extensin_2) (1 of 7)	GO:0009664 - plant-type cell wall organization;GO:0005199 - structural constituent of cell wall
Lus10008031.g.BGIv1.0	9.66204	2.32372	0.669046	3.47318	0.000514324	0.0015992	up	PTHR31065:SF11 - PLATZ TRANSCRIPTION FACTOR FAMILY PROTEIN (1 of 5)
Lus10039809.g.BGIv1.0	15.5298	2.32356	0.510372	4.55267	5.29698e-06	2.25706e-05	up	PTHR31657:SF9 - ETHYLENE-RESPONSIVE TRANSCRIPTION FACTOR CRF5-RELATED (1 of 12)	GO:0006355 - regulation of transcription, DNA-templated;GO:0003700 - DNA-binding transcription factor activity
Lus10028648.g.BGIv1.0	176.894	2.32109	0.156936	14.79	1.70014e-49	5.45508e-48	up	K00166 - 2-oxoisovalerate dehydrogenase E1 component alpha subunit (BCKDHA, bkdA1) (1 of 2)	GO:0016624 - oxidoreductase activity, acting on the aldehyde or oxo group of donors, disulfide as acceptor;GO:0008152 - metabolic process
Lus10042266.g.BGIv1.0	56.1691	2.32083	0.281077	8.25694	1.49453e-16	1.57451e-15	up	PF00069//PF00954//PF01453//PF08276 - Protein kinase domain (Pkinase) // S-locus glycoprotein domain (S_locus_glycop) // D-mannose binding lectin (B_lectin) // PAN-like domain (PAN_2) (1 of 13)	GO:0048544 - recognition of pollen;GO:0006468 - protein phosphorylation;GO:0005524 - ATP binding;GO:0004672 - protein kinase activity
Lus10019541.g.BGIv1.0	10.5774	2.32045	0.638362	3.635	0.000277978	0.000908417	up	PTHR11362:SF13 - PROTEIN TERMINAL FLOWER 1 (1 of 8)	GO:0009910 - negative regulation of flower development;GO:0003712 - transcription coregulator activity
Lus10022495.g.BGIv1.0	1996.55	2.31664	0.0483909	47.8734	0	0	up	PTHR32444:SF13 - COMITIN (1 of 2)
Lus10022749.g.BGIv1.0	129.945	2.31353	0.18193	12.7166	4.78047e-37	1.13309e-35	up	PTHR24347:SF215 - CBL-INTERACTING SERINE/THREONINE-PROTEIN KINASE 20 (1 of 1)	GO:0007165 - signal transduction
Lus10021984.g.BGIv1.0	80.7963	2.31192	0.224048	10.3189	5.78822e-25	8.96213e-24	up	?
Lus10018795.g.BGIv1.0	26.9641	2.30953	0.399221	5.7851	7.24691e-09	4.30794e-08	up	PTHR11157:SF11 - F25A4.4 (1 of 4)	GO:0016021 - integral component of membrane
Lus10008052.g.BGIv1.0	94.9363	2.30925	0.204617	11.2857	1.54394e-29	2.87965e-28	up	?
Lus10027279.g.BGIv1.0	80.1965	2.30841	0.22486	10.266	1.00254e-24	1.53569e-23	up	PF05678 - VQ motif (VQ) (1 of 42)
Lus10030647.g.BGIv1.0	17.0822	2.30315	0.532673	4.32377	1.53386e-05	6.13611e-05	up	PF00407 - Pathogenesis-related protein Bet v I family (Bet_v_1) (1 of 55)	GO:0009607 - response to biotic stimulus;GO:0006952 - defense response
Lus10028782.g.BGIv1.0	416.543	2.30245	0.100308	22.9539	1.34785e-116	1.17965e-114	up	PF00954//PF01453//PF07714//PF08276 - S-locus glycoprotein domain (S_locus_glycop) // D-mannose binding lectin (B_lectin) // Protein tyrosine kinase (Pkinase_Tyr) // PAN-like domain (PAN_2) (1 of 37)	GO:0048544 - recognition of pollen;GO:0006468 - protein phosphorylation;GO:0004672 - protein kinase activity
Lus10030740.g.BGIv1.0	28.549	2.30241	0.380043	6.05828	1.37581e-09	8.7685e-09	up	PF01697 - Glycosyltransferase family 92 (Glyco_transf_92) (1 of 6)	GO:0016021 - integral component of membrane;GO:0016757 - transferase activity, transferring glycosyl groups
Lus10031925.g.BGIv1.0	1291.28	2.30214	0.0633821	36.3217	7.35812e-289	2.63789e-286	up	PTHR33122:SF8 - NON-SPECIFIC LIPID-TRANSFER PROTEIN (1 of 1)	GO:0005504 - fatty acid binding;GO:0009627 - systemic acquired resistance
Lus10027522.g.BGIv1.0	88.9793	2.30208	0.21448	10.7333	7.1027e-27	1.19233e-25	up	PTHR22814:SF77 - HEAVY-METAL-ASSOCIATED DOMAIN-CONTAINING PROTEIN (1 of 7)	GO:0046872 - metal ion binding;GO:0030001 - metal ion transport
Lus10004176.g.BGIv1.0	109.447	2.2981	0.200115	11.4839	1.58918e-30	3.0892e-29	up	1.14.19.6//1.3.1.35 - Delta(12)-fatty-acid desaturase / Oleoyl-CoA Delta(12) desaturase (1 of 11)	GO:0055114 - oxidation-reduction process;GO:0016717 - oxidoreductase activity, acting on paired donors, with oxidation of a pair of donors resulting in the reduction of molecular oxygen to two molecules of water;GO:0006629 - lipid metabolic process
Lus10016105.g.BGIv1.0	22.0907	2.29788	0.435115	5.2811	1.28411e-07	6.66808e-07	up	PTHR18952:SF111 - ALPHA CARBONIC ANHYDRASE 3 (1 of 5)	GO:0004089 - carbonate dehydratase activity;GO:0008270 - zinc ion binding
Lus10024997.g.BGIv1.0	15.3688	2.29484	0.519865	4.41429	1.01341e-05	4.14709e-05	up	PF13359 - DDE superfamily endonuclease (DDE_Tnp_4) (1 of 4)
Lus10027121.g.BGIv1.0	4.93247	2.29483	0.998342	2.29864	0.0215253	0.0462938	up	KOG2775 - Metallopeptidase (1 of 2)	GO:0008235 - metalloexopeptidase activity;GO:0006508 - proteolysis;GO:0004177 - aminopeptidase activity
Lus10014106.g.BGIv1.0	19.0825	2.29394	0.458519	5.00294	5.64625e-07	2.723e-06	up	PF04450 - Peptidase of plants and bacteria (BSP) (1 of 38)
Lus10037976.g.BGIv1.0	5.53916	2.29352	0.913258	2.51136	0.0120268	0.0277138	up	PTHR12537:SF71 - PUMILIO HOMOLOG 4 (1 of 2)	GO:0003723 - RNA binding
Lus10010284.g.BGIv1.0	41.3675	2.29313	0.311784	7.35488	1.91104e-13	1.65739e-12	up	PTHR10073:SF12 - MISMATCH REPAIR ENDONUCLEASE PMS2 (1 of 3)	GO:0006298 - mismatch repair;GO:0005524 - ATP binding;GO:0032300 - mismatch repair complex
Lus10028495.g.BGIv1.0	55.4533	2.29185	0.275591	8.31612	9.08867e-17	9.65969e-16	up	PTHR27005:SF13 - PROTEIN KINASE-LIKE PROTEIN-RELATED (1 of 4)
Lus10018816.g.BGIv1.0	127.265	2.29018	0.179152	12.7834	2.0302e-37	4.85841e-36	up	?
Lus10042011.g.BGIv1.0	84.1028	2.28859	0.218933	10.4534	1.4143e-25	2.24769e-24	up	?
Lus10019027.g.BGIv1.0	575.561	2.28631	0.0851924	26.837	1.1962e-158	1.54322e-156	up	PTHR31717:SF2 - CCT MOTIF FAMILY PROTEIN (1 of 4)	GO:0005515 - protein binding
Lus10018040.g.BGIv1.0	34.5703	2.28603	0.339824	6.72711	1.73069e-11	1.30437e-10	up	PF06522 - NADH-ubiquinone reductase complex 1 MLRQ subunit (B12D) (1 of 8)
Lus10039768.g.BGIv1.0	4.66464	2.28471	0.970122	2.35507	0.0185191	0.0405704	up	K17871 - NADH:ubiquinone reductase (non-electrogenic) (ndh1) (1 of 12)	GO:0055114 - oxidation-reduction process;GO:0016491 - oxidoreductase activity
Lus10001907.g.BGIv1.0	112.674	2.28394	0.19063	11.981	4.46779e-33	9.5024e-32	up	?
Lus10008188.g.BGIv1.0	43.079	2.28373	0.536295	4.25834	2.05947e-05	8.09972e-05	up	PTHR23024:SF98 - GIBBERELLIN RECEPTOR GID1B (1 of 3)
Lus10014648.g.BGIv1.0	69.3887	2.28269	0.243309	9.38188	6.48088e-21	8.46351e-20	up	PTHR27007:SF24 - L-TYPE LECTIN-DOMAIN CONTAINING RECEPTOR KINASE IX.1-RELATED (1 of 23)	GO:0006468 - protein phosphorylation;GO:0005524 - ATP binding;GO:0004672 - protein kinase activity;GO:0030246 - carbohydrate binding
Lus10023939.g.BGIv1.0	409.755	2.28198	0.100618	22.6795	7.13624e-114	6.03328e-112	up	PTHR11926:SF248 - UDP-GLYCOSYLTRANSFERASE 73C7 (1 of 17)	GO:0016758 - transferase activity, transferring hexosyl groups;GO:0008152 - metabolic process
Lus10034338.g.BGIv1.0	16.9152	2.28101	0.496136	4.59756	4.2747e-06	1.85022e-05	up	PTHR10641:SF581 - MYB TRANSCRIPTION FACTOR (1 of 2)	GO:0003824 - catalytic activity;GO:0003677 - DNA binding
Lus10040858.g.BGIv1.0	11.3834	2.28055	0.607694	3.7528	0.000174872	0.000592344	up	?
Lus10029839.g.BGIv1.0	5.53288	2.27993	0.877642	2.59779	0.00938271	0.0222026	up	K13508 - glycerol-3-phosphate acyltransferase (GPAT) (1 of 9)	GO:0016746 - transferase activity, transferring acyl groups;GO:0008152 - metabolic process
Lus10018796.g.BGIv1.0	14.6054	2.27985	0.575724	3.95997	7.49598e-05	0.000270945	up	PTHR11157:SF11 - F25A4.4 (1 of 4)	GO:0016021 - integral component of membrane
Lus10006984.g.BGIv1.0	374.266	2.27951	0.109193	20.8759	8.86647e-97	6.11049e-95	up	1.1.1.267//2.2.1.7 - 1-deoxy-D-xylulose-5-phosphate reductoisomerase / DXP-reductoisomerase // 1-deoxy-D-xylulose-5-phosphate synthase / DXP-synthase (1 of 5)	GO:0008152 - metabolic process;GO:0003824 - catalytic activity;GO:0016114 - terpenoid biosynthetic process;GO:0008661 - 1-deoxy-D-xylulose-5-phosphate synthase activity
Lus10014496.g.BGIv1.0	225.672	2.27903	0.135959	16.7626	4.57881e-63	1.91601e-61	up	PTHR23070//PTHR23070:SF19 - BCS1 AAA-TYPE ATPASE // SUBFAMILY NOT NAMED (1 of 2)	GO:0005524 - ATP binding
Lus10025324.g.BGIv1.0	35.067	2.27842	0.343574	6.63153	3.32235e-11	2.4408e-10	up	PTHR32468:SF10 - CATION/H(+) ANTIPORTER 20 (1 of 4)	GO:0016021 - integral component of membrane;GO:0015299 - solute:proton antiporter activity
Lus10038553.g.BGIv1.0	48.4752	2.2774	0.286781	7.94123	2.0018e-15	1.98129e-14	up	PF00954//PF01453//PF07714//PF08276 - S-locus glycoprotein domain (S_locus_glycop) // D-mannose binding lectin (B_lectin) // Protein tyrosine kinase (Pkinase_Tyr) // PAN-like domain (PAN_2) (1 of 37)	GO:0048544 - recognition of pollen;GO:0006468 - protein phosphorylation;GO:0004672 - protein kinase activity
Lus10025545.g.BGIv1.0	89.3382	2.27666	0.216583	10.5117	7.62721e-26	1.22839e-24	up	3.1.4.46 - Glycerophosphodiester phosphodiesterase / Glycerophosphoryl diester phosphodiesterase (1 of 48)	GO:0006468 - protein phosphorylation;GO:0005524 - ATP binding;GO:0004672 - protein kinase activity
Lus10023069.g.BGIv1.0	16.8678	2.27428	0.488072	4.65973	3.1663e-06	1.39394e-05	up	PTHR23056:SF45 - CALCINEURIN B-LIKE PROTEIN 4 (1 of 8)	GO:0005509 - calcium ion binding
Lus10035620.g.BGIv1.0	4898.79	2.27125	0.0437556	51.9077	0	0	up	PTHR22595//PTHR22595:SF60 - CHITINASE-RELATED // SUBFAMILY NOT NAMED (1 of 9)	GO:0016998 - cell wall macromolecule catabolic process;GO:0006032 - chitin catabolic process;GO:0004568 - chitinase activity
Lus10011721.g.BGIv1.0	38.6615	2.26562	0.326499	6.93914	3.945e-12	3.13281e-11	up	PF06404 - Phytosulfokine precursor protein (PSK) (PSK) (1 of 6)	GO:0008283 - cell population proliferation;GO:0008083 - growth factor activity;GO:0005576 - extracellular region
Lus10013221.g.BGIv1.0	19.899	2.26514	0.451924	5.01221	5.38096e-07	2.59875e-06	up	PF13704 - Glycosyl transferase family 2 (Glyco_tranf_2_4) (1 of 12)	GO:0016021 - integral component of membrane;GO:0016757 - transferase activity, transferring glycosyl groups
Lus10040814.g.BGIv1.0	24.4888	2.26479	0.408769	5.54051	3.01592e-08	1.67604e-07	up	PTHR21726//PTHR21726:SF39 - PHOSPHATIDYLINOSITOL N-ACETYLGLUCOSAMINYLTRANSFERASE SUBUNIT P DOWN SYNDROME CRITICAL REGION PROTEIN 5 -RELATED // SUBFAMILY NOT NAMED (1 of 3)
Lus10010460.g.BGIv1.0	216.968	2.26477	0.139893	16.1893	5.99936e-59	2.33487e-57	up	PTHR31568:SF16 - GENOMIC DNA, CHROMOSOME 3, P1 CLONE: MMP21 (1 of 1)
Lus10017618.g.BGIv1.0	23.2888	2.26328	0.418651	5.40612	6.44029e-08	3.45444e-07	up	PTHR31846:SF10 - CHLOROPLASTIC GROUP IIA INTRON SPLICING FACILITATOR CRS1, CHLOROPLASTIC (1 of 2)	GO:0003723 - RNA binding
Lus10004931.g.BGIv1.0	20.5844	2.26305	0.440715	5.13495	2.8222e-07	1.40785e-06	up	?
Lus10041715.g.BGIv1.0	33.3101	2.26294	0.349604	6.47288	9.61552e-11	6.81828e-10	up	K12356 - coniferyl-alcohol glucosyltransferase (UGT72E) (1 of 4)	GO:0016758 - transferase activity, transferring hexosyl groups;GO:0008152 - metabolic process
Lus10008167.g.BGIv1.0	758.912	2.25964	0.0761907	29.6577	2.69584e-193	4.85563e-191	up	PTHR31388:SF22 - PEROXIDASE 22-RELATED (1 of 8)	GO:0055114 - oxidation-reduction process;GO:0020037 - heme binding;GO:0006979 - response to oxidative stress;GO:0004601 - peroxidase activity
Lus10001108.g.BGIv1.0	668.692	2.25837	0.0809422	27.9009	2.59871e-171	3.84486e-169	up	PTHR10209//PTHR10209:SF123 - OXIDOREDUCTASE, 2OG-FE II OXYGENASE FAMILY PROTEIN // SUBFAMILY NOT NAMED (1 of 8)	GO:0055114 - oxidation-reduction process;GO:0016491 - oxidoreductase activity
Lus10042593.g.BGIv1.0	1098.88	2.25757	0.0633925	35.6126	8.95121e-278	3.03397e-275	up	K04120 - ent-copalyl diphosphate synthase (E5.5.1.13) (1 of 2)	GO:0016829 - lyase activity;GO:0010333 - terpene synthase activity;GO:0000287 - magnesium ion binding;GO:0008152 - metabolic process
Lus10039307.g.BGIv1.0	13.1109	2.25676	0.552431	4.08514	4.40504e-05	0.000164947	up	PTHR10994:SF70 - RETICULON-LIKE PROTEIN B4 (1 of 7)	GO:0005789 - endoplasmic reticulum membrane;GO:0016021 - integral component of membrane
Lus10000711.g.BGIv1.0	583.775	2.25254	0.0831611	27.0865	1.42194e-161	1.88667e-159	up	1.14.11.11 - Hyoscyamine (6S)-dioxygenase / Hyoscyamine 6-beta-hydroxylase (1 of 2)	GO:0055114 - oxidation-reduction process;GO:0016491 - oxidoreductase activity
Lus10003247.g.BGIv1.0	118.618	2.25115	0.191668	11.745	7.48851e-32	1.52736e-30	up	PTHR14233//PTHR14233:SF13 - DUF914-RELATED // SUBFAMILY NOT NAMED (1 of 3)	GO:0055085 - transmembrane transport
Lus10024432.g.BGIv1.0	50.4581	2.24973	0.292271	7.69742	1.38845e-14	1.30758e-13	up	3.4.17.23 - Angiotensin-converting enzyme 2 / Angiotensin converting enzyme-2 (1 of 8)
Lus10023410.g.BGIv1.0	36.8298	2.24813	0.340103	6.61014	3.83948e-11	2.80579e-10	up	PTHR10774//PTHR10774:SF58 - EXTENDED SYNAPTOTAGMIN-RELATED // SUBFAMILY NOT NAMED (1 of 2)	GO:0005515 - protein binding
Lus10002214.g.BGIv1.0	112.401	2.24658	0.187663	11.9714	5.01845e-33	1.06675e-31	up	PTHR27004:SF37 - DISEASE RESISTANCE FAMILY PROTEIN/LRR FAMILY PROTEIN-RELATED (1 of 27)	GO:0005515 - protein binding
Lus10042127.g.BGIv1.0	10.1819	2.24444	0.632257	3.54988	0.000385405	0.00122763	up	K13366 - polyamine oxidase (MPAO, PAO1) (1 of 3)	GO:0016491 - oxidoreductase activity
Lus10012741.g.BGIv1.0	826.238	2.24412	0.0714625	31.4028	1.85307e-216	3.85978e-214	up	PTHR11206//PTHR11206:SF80 - MULTIDRUG RESISTANCE PROTEIN // SUBFAMILY NOT NAMED (1 of 6)	GO:0055085 - transmembrane transport;GO:0016020 - membrane;GO:0015297 - antiporter activity;GO:0015238 - xenobiotic transmembrane transporter activity;GO:0006855 - drug transmembrane transport
Lus10034463.g.BGIv1.0	49.5206	2.24402	0.285525	7.8593	3.86275e-15	3.75244e-14	up	KOG0031 - Myosin regulatory light chain, EF-Hand protein superfamily (1 of 2)
Lus10001041.g.BGIv1.0	1795.19	2.24363	0.049971	44.8987	0	0	up	PTHR31907:SF1 - MLP-LIKE PROTEIN 423-RELATED (1 of 14)	GO:0009607 - response to biotic stimulus;GO:0006952 - defense response
Lus10038415.g.BGIv1.0	9.02696	2.24353	0.705875	3.17836	0.00148109	0.00420699	up	PTHR31896:SF12 - ANTHRANILATE N-HYDROXYCINNAMOYL/BENZOYLTRANSFERASE-LIKE PROTEIN-RELATED (1 of 7)	GO:0016747 - transferase activity, transferring acyl groups other than amino-acyl groups
Lus10037425.g.BGIv1.0	425.877	2.24207	0.0981488	22.8436	1.69245e-115	1.46068e-113	up	KOG2615 - Permease of the major facilitator superfamily (1 of 9)	GO:0055085 - transmembrane transport;GO:0016021 - integral component of membrane
Lus10000506.g.BGIv1.0	91.6714	2.23952	0.210011	10.6638	1.50297e-26	2.49385e-25	up	?	GO:0009909 - regulation of flower development
Lus10042737.g.BGIv1.0	5.54314	2.23852	0.87773	2.55035	0.0107615	0.0250863	up	?
Lus10017252.g.BGIv1.0	719.579	2.23748	0.0782548	28.5922	8.40214e-180	1.32179e-177	up	K17609 - nucleoredoxin [EC:1.8.1.8] (NXN) (1 of 3)	GO:0035556 - intracellular signal transduction
Lus10031641.g.BGIv1.0	13.3419	2.23706	0.575263	3.88876	0.000100756	0.000355604	up	?
Lus10007633.g.BGIv1.0	44.1045	2.23422	0.325787	6.85791	6.98742e-12	5.45133e-11	up	PF01657//PF07714 - Salt stress response/antifungal (Stress-antifung) // Protein tyrosine kinase (Pkinase_Tyr) (1 of 23)	GO:0006468 - protein phosphorylation;GO:0004672 - protein kinase activity
Lus10031662.g.BGIv1.0	53.2626	2.23329	0.274673	8.13073	4.2671e-16	4.39123e-15	up	PF01476 - LysM domain (LysM) (1 of 36)
Lus10039493.g.BGIv1.0	65.6805	2.23253	0.253615	8.80283	1.33404e-18	1.5641e-17	up	PF05678 - VQ motif (VQ) (1 of 42)
Lus10040737.g.BGIv1.0	154.491	2.23067	0.162756	13.7056	9.40029e-43	2.55452e-41	up	PTHR24322:SF354 - TROPINONE REDUCTASE-RELATED (1 of 5)	GO:0016491 - oxidoreductase activity
Lus10008096.g.BGIv1.0	266.276	2.23002	0.122156	18.2555	1.87132e-74	9.54452e-73	up	PTHR37210:SF2 - EXPRESSED PROTEIN (1 of 2)
Lus10020547.g.BGIv1.0	31.8313	2.22856	0.374795	5.94608	2.74641e-09	1.7001e-08	up	?
Lus10035258.g.BGIv1.0	119.351	2.22844	0.181063	12.3076	8.24673e-35	1.84889e-33	up	KOG0725 - Reductases with broad range of substrate specificities (1 of 96)	GO:0016491 - oxidoreductase activity
Lus10016460.g.BGIv1.0	58.6068	2.22791	0.273477	8.14662	3.74226e-16	3.86286e-15	up	PTHR11926:SF102 - GLUCOSYLTRANSFERASE-LIKE PROTEIN-RELATED (1 of 5)	GO:0016758 - transferase activity, transferring hexosyl groups;GO:0008152 - metabolic process
Lus10041901.g.BGIv1.0	10.0704	2.22755	0.683137	3.26077	0.0011111	0.00323517	up	PF00314 - Thaumatin family (Thaumatin) (1 of 43)	GO:0005576 - extracellular region;GO:0006952 - defense response
Lus10039379.g.BGIv1.0	312.461	2.22384	0.114146	19.4825	1.54559e-84	9.33967e-83	up	PTHR14154:SF5 - EARLY LIGHT-INDUCED PROTEIN 1, CHLOROPLASTIC-RELATED (1 of 4)	GO:0016021 - integral component of membrane
Lus10027964.g.BGIv1.0	30.7885	2.22365	0.373773	5.94921	2.69446e-09	1.66927e-08	up	PTHR27001:SF54 - RECEPTOR-LIKE CYTOPLASMIC KINASE VIA5 (1 of 2)	GO:0006468 - protein phosphorylation;GO:0004672 - protein kinase activity
Lus10022005.g.BGIv1.0	30.4413	2.22308	0.360452	6.16747	6.93895e-10	4.55158e-09	up	PF05678 - VQ motif (VQ) (1 of 42)
Lus10013048.g.BGIv1.0	100.96	2.22115	0.213411	10.4078	2.28341e-25	3.59978e-24	up	3.1.1.3//3.1.1.32 - Triacylglycerol lipase / Triglyceride lipase // Phospholipase A(1) / Phospholipase A1 (1 of 4)
Lus10013129.g.BGIv1.0	158.848	2.22064	0.169162	13.1273	2.29769e-39	5.76108e-38	up	PTHR37210:SF2 - EXPRESSED PROTEIN (1 of 2)
Lus10025269.g.BGIv1.0	138.232	2.22063	0.171386	12.9569	2.14699e-38	5.24219e-37	up	PTHR34052:SF1 - AUXIN RESPONSE FACTOR 30-RELATED (1 of 2)	GO:0009055 - electron transfer activity
Lus10033581.g.BGIv1.0	8.92937	2.21618	0.685575	3.23259	0.00122675	0.00353955	up	2.5.1.29 - Geranylgeranyl diphosphate synthase / Geranylgeranyl-PP synthetase (1 of 18)
Lus10022246.g.BGIv1.0	510.149	2.21262	0.0911849	24.2652	4.56809e-130	4.73102e-128	up	PTHR24078:SF166 - LD21896P (1 of 1)
Lus10017495.g.BGIv1.0	5.38157	2.21256	0.900461	2.45715	0.0140046	0.0317338	up	PF00643 - B-box zinc finger (zf-B_box) (1 of 27)	GO:0008270 - zinc ion binding;GO:0005622 - intracellular
Lus10009933.g.BGIv1.0	345.327	2.21049	0.110774	19.955	1.35717e-88	8.62022e-87	up	1.11.1.7 - Peroxidase / Lactoperoxidase (1 of 142)	GO:0055114 - oxidation-reduction process;GO:0020037 - heme binding;GO:0006979 - response to oxidative stress;GO:0004601 - peroxidase activity
Lus10024505.g.BGIv1.0	18.3009	2.21046	0.467188	4.73142	2.22955e-06	1.00298e-05	up	PF00168 - C2 domain (C2) (1 of 142)	GO:0005515 - protein binding
Lus10026185.g.BGIv1.0	65.2699	2.20991	0.405171	5.45425	4.91795e-08	2.67251e-07	up	K09840 - 9-cis-epoxycarotenoid dioxygenase (NCED) (1 of 3)	GO:0009507 - chloroplast;GO:0009570 - chloroplast stroma;GO:0045549 - 9-cis-epoxycarotenoid dioxygenase activity;GO:0010436 - carotenoid dioxygenase activity;GO:0046872 - metal ion binding;GO:0016121 - carotene catabolic process
Lus10010391.g.BGIv1.0	37.8633	2.2092	0.703424	3.14064	0.00168577	0.00473286	up	K14487 - auxin responsive GH3 gene family (GH3) (1 of 7)
Lus10040184.g.BGIv1.0	152.713	2.20867	0.163724	13.4902	1.7867e-41	4.68462e-40	up	K04730 - interleukin-1 receptor-associated kinase 1 (IRAK1) (1 of 25)	GO:0006468 - protein phosphorylation;GO:0005524 - ATP binding;GO:0004672 - protein kinase activity
Lus10030080.g.BGIv1.0	27.8256	2.20774	0.397794	5.54996	2.85738e-08	1.59292e-07	up	K13280 - signal peptidase, endoplasmic reticulum-type (SEC11, sipW) (1 of 2)	GO:0016020 - membrane;GO:0008233 - peptidase activity;GO:0006465 - signal peptide processing
Lus10038331.g.BGIv1.0	7.32837	2.20716	0.74359	2.96825	0.00299503	0.00797221	up	PTHR11746//PTHR11746:SF99 - O-METHYLTRANSFERASE // SUBFAMILY NOT NAMED (1 of 22)	GO:0046983 - protein dimerization activity;GO:0008171 - O-methyltransferase activity
Lus10006925.g.BGIv1.0	119.337	2.2069	0.187333	11.7807	4.91116e-32	1.00775e-30	up	5.5.1.13 - Ent-copalyl diphosphate synthase / Ent-kaurene synthetase A (1 of 5)	GO:0016829 - lyase activity;GO:0010333 - terpene synthase activity;GO:0000287 - magnesium ion binding;GO:0008152 - metabolic process
Lus10000333.g.BGIv1.0	129.715	2.20656	0.173321	12.7311	3.97184e-37	9.44426e-36	up	K10664 - E3 ubiquitin-protein ligase ATL6/9/15/31/42/55 [EC:6.3.2.19] (ATL6S) (1 of 8)	GO:0008270 - zinc ion binding;GO:0005515 - protein binding
Lus10039494.g.BGIv1.0	33.7007	2.2041	0.339864	6.48525	8.85868e-11	6.29838e-10	up	PF05678 - VQ motif (VQ) (1 of 42)
Lus10027648.g.BGIv1.0	228.283	2.20124	0.133549	16.4827	4.88833e-61	1.95975e-59	up	K13464 - jasmonate ZIM domain-containing protein (JAZ) (1 of 10)
Lus10017078.g.BGIv1.0	31.8835	2.20053	0.364572	6.03593	1.58052e-09	1.00098e-08	up	?
Lus10041461.g.BGIv1.0	104.263	2.20034	0.197379	11.1478	7.34078e-29	1.33705e-27	up	PTHR34539:SF1 - GENOMIC DNA, CHROMOSOME 3, P1 CLONE: MPE11 (1 of 2)
Lus10028264.g.BGIv1.0	93.5132	2.1983	0.209713	10.4824	1.04033e-25	1.66613e-24	up	PTHR24078:SF261 - DNAJ (HSP40) HOMOLOG, SUBFAMILY A, MEMBER 3A (1 of 6)	GO:0005634 - nucleus;GO:0003677 - DNA binding
Lus10033853.g.BGIv1.0	39.786	2.19757	0.321409	6.83729	8.07059e-12	6.2558e-11	up	K13407 - fatty acid omega-hydroxylase (CYP94A1) (1 of 4)	GO:0055114 - oxidation-reduction process;GO:0020037 - heme binding;GO:0016705 - oxidoreductase activity, acting on paired donors, with incorporation or reduction of molecular oxygen;GO:0005506 - iron ion binding
Lus10018622.g.BGIv1.0	58.9416	2.19455	0.258843	8.47834	2.28431e-17	2.5116e-16	up	?
Lus10038556.g.BGIv1.0	6.21108	2.18931	0.809119	2.70579	0.00681417	0.016698	up	PF00954//PF01453//PF07714//PF08276//PF11883 - S-locus glycoprotein domain (S_locus_glycop) // D-mannose binding lectin (B_lectin) // Protein tyrosine kinase (Pkinase_Tyr) // PAN-like domain (PAN_2) // Domain of unknown function (DUF3403) (DUF3403) (1 of 8)	GO:0004674 - protein serine/threonine kinase activity;GO:0048544 - recognition of pollen;GO:0006468 - protein phosphorylation;GO:0004672 - protein kinase activity
Lus10001241.g.BGIv1.0	17.9517	2.18899	0.486967	4.49516	6.95171e-06	2.90765e-05	up	?
Lus10027638.g.BGIv1.0	361.861	2.18806	0.105532	20.7337	1.72207e-95	1.17592e-93	up	K04733 - interleukin-1 receptor-associated kinase 4 (IRAK4) (1 of 78)	GO:0006468 - protein phosphorylation;GO:0005524 - ATP binding;GO:0004672 - protein kinase activity
Lus10001491.g.BGIv1.0	713.683	2.18792	0.0758769	28.8352	7.77669e-183	1.24977e-180	up	PTHR11260:SF254 - GLUTATHIONE S-TRANSFERASE U8 (1 of 1)	GO:0005515 - protein binding
Lus10006692.g.BGIv1.0	211.638	2.18633	0.142983	15.2909	8.79829e-53	3.04018e-51	up	PTHR11746//PTHR11746:SF99 - O-METHYLTRANSFERASE // SUBFAMILY NOT NAMED (1 of 22)	GO:0046983 - protein dimerization activity;GO:0008171 - O-methyltransferase activity
Lus10022221.g.BGIv1.0	551.31	2.18627	0.0864014	25.3036	2.91246e-141	3.21267e-139	up	2.4.1.91 - Flavonol 3-O-glucosyltransferase / UDP-glucose flavonol 3-O-glucosyltransferase (1 of 4)	GO:0016758 - transferase activity, transferring hexosyl groups;GO:0008152 - metabolic process
Lus10016974.g.BGIv1.0	99.2953	2.18538	0.203033	10.7637	5.10705e-27	8.62119e-26	up	K17338 - receptor expression-enhancing protein 1/2/3/4 (REEP1_2_3_4) (1 of 7)	GO:0016020 - membrane
Lus10009969.g.BGIv1.0	14.9418	2.18459	0.525128	4.16012	3.18083e-05	0.00012181	up	PF03106 - WRKY DNA -binding domain (WRKY) (1 of 108)	GO:0043565 - sequence-specific DNA binding;GO:0006355 - regulation of transcription, DNA-templated;GO:0003700 - DNA-binding transcription factor activity
Lus10003706.g.BGIv1.0	6.65389	2.18427	0.83465	2.61698	0.00887104	0.0211192	up	KOG4473 - Uncharacterized membrane protein (1 of 14)	GO:0016021 - integral component of membrane
Lus10040770.g.BGIv1.0	4.44274	2.1832	0.963108	2.26683	0.0234005	0.0498466	up	PTHR33912:SF1 - F22G5.17 (1 of 2)
Lus10007373.g.BGIv1.0	15.0628	2.18165	0.95375	2.28744	0.02217	0.0474968	up	PTHR10250 - MICROSOMAL GLUTATHIONE S-TRANSFERASE (1 of 4)	GO:0005783 - endoplasmic reticulum;GO:0005635 - nuclear envelope;GO:0004602 - glutathione peroxidase activity;GO:0004364 - glutathione transferase activity
Lus10002355.g.BGIv1.0	749.321	2.18155	0.0829642	26.2951	2.1805e-152	2.6655e-150	up	PTHR24078//PTHR24078:SF222 - DNAJ HOMOLOG SUBFAMILY C MEMBER // SUBFAMILY NOT NAMED (1 of 7)
Lus10027187.g.BGIv1.0	203.644	2.18027	0.140167	15.5549	1.4746e-54	5.23112e-53	up	?
Lus10027523.g.BGIv1.0	25.2468	2.17748	0.402921	5.40422	6.50898e-08	3.4898e-07	up	PTHR22814:SF129 - COPPER TRANSPORT FAMILY PROTEIN-RELATED (1 of 2)	GO:0046872 - metal ion binding;GO:0030001 - metal ion transport
Lus10004178.g.BGIv1.0	102.389	2.17674	0.19621	11.094	1.34205e-28	2.42193e-27	up	1.14.19.6//1.3.1.35 - Delta(12)-fatty-acid desaturase / Oleoyl-CoA Delta(12) desaturase (1 of 11)	GO:0055114 - oxidation-reduction process;GO:0016717 - oxidoreductase activity, acting on paired donors, with oxidation of a pair of donors resulting in the reduction of molecular oxygen to two molecules of water;GO:0006629 - lipid metabolic process
Lus10012879.g.BGIv1.0	458.338	2.17631	0.100202	21.7193	1.34944e-104	1.02889e-102	up	1.14.13.121 - Premnaspirodiene oxygenase / Hyoscymus muticus premnaspirodiene oxygenase (1 of 43)	GO:0055114 - oxidation-reduction process;GO:0020037 - heme binding;GO:0016705 - oxidoreductase activity, acting on paired donors, with incorporation or reduction of molecular oxygen;GO:0005506 - iron ion binding
Lus10002356.g.BGIv1.0	735.628	2.17423	0.0828601	26.2398	9.35078e-152	1.13562e-149	up	PTHR24078//PTHR24078:SF222 - DNAJ HOMOLOG SUBFAMILY C MEMBER // SUBFAMILY NOT NAMED (1 of 7)	GO:0009507 - chloroplast;GO:0061077 - chaperone-mediated protein folding
Lus10013622.g.BGIv1.0	6.36882	2.17358	0.792251	2.74355	0.00607794	0.0150722	up	?
Lus10024139.g.BGIv1.0	109.806	2.17168	0.193209	11.2401	2.59215e-29	4.7987e-28	up	PF05678 - VQ motif (VQ) (1 of 42)
Lus10014146.g.BGIv1.0	101.516	2.17161	0.20869	10.4059	2.33e-25	3.67012e-24	up	PTHR18896//PTHR18896:SF15 - PHOSPHOLIPASE D // SUBFAMILY NOT NAMED (1 of 6)	GO:0003824 - catalytic activity;GO:0005515 - protein binding
Lus10028493.g.BGIv1.0	229.214	2.17054	0.129895	16.7099	1.10982e-62	4.62331e-61	up	3.5.1.94 - Gamma-glutamyl-gamma-aminobutyrate hydrolase / Gamma-glutamyl-GABA hydrolase (1 of 4)	GO:0016787 - hydrolase activity;GO:0006541 - glutamine metabolic process
Lus10013166.g.BGIv1.0	465.169	2.17004	0.167658	12.9432	2.56661e-38	6.25858e-37	up	K13464 - jasmonate ZIM domain-containing protein (JAZ) (1 of 10)
Lus10034303.g.BGIv1.0	158.991	2.16852	0.159926	13.5596	6.95469e-42	1.84292e-40	up	PTHR12161//PTHR12161:SF16 - UNCHARACTERIZED DUF292 // SUBFAMILY NOT NAMED (1 of 4)	GO:0008104 - protein localization;GO:0015031 - protein transport
Lus10003055.g.BGIv1.0	91.9607	2.16819	0.208677	10.3902	2.74835e-25	4.30543e-24	up	PTHR11726 - 60S RIBOSOMAL PROTEIN L10 (1 of 8)	GO:0006412 - translation;GO:0005840 - ribosome;GO:0003735 - structural constituent of ribosome
Lus10016602.g.BGIv1.0	25.388	2.16805	0.397281	5.45722	4.83654e-08	2.63057e-07	up	?
Lus10027719.g.BGIv1.0	79.2459	2.16746	0.222145	9.75696	1.72241e-22	2.41514e-21	up	PF03140 - Plant protein of unknown function (DUF247) (1 of 37)
Lus10008022.g.BGIv1.0	216.02	2.16731	0.140102	15.4695	5.57062e-54	1.96309e-52	up	1.11.1.12 - Phospholipid-hydroperoxide glutathione peroxidase / Peroxidation-inhibiting protein (1 of 7)	GO:0055114 - oxidation-reduction process;GO:0016491 - oxidoreductase activity;GO:0016209 - antioxidant activity;GO:0006979 - response to oxidative stress;GO:0004602 - glutathione peroxidase activity
Lus10020787.g.BGIv1.0	92.9992	2.16469	0.215792	10.0314	1.10974e-23	1.63863e-22	up	6.2.1.12 - 4-coumarate--CoA ligase / 4-coumaryl-CoA synthetase (1 of 9)	GO:0008152 - metabolic process;GO:0003824 - catalytic activity
Lus10023701.g.BGIv1.0	849.645	2.16308	0.0698623	30.962	1.75028e-210	3.52744e-208	up	PTHR11732//PTHR11732:SF226 - ALDO/KETO REDUCTASE // SUBFAMILY NOT NAMED (1 of 8)	GO:0016491 - oxidoreductase activity
Lus10008182.g.BGIv1.0	356.136	2.16276	0.11185	19.3363	2.66121e-83	1.58499e-81	up	K08145 - MFS transporter, SP family, solute carrier family 2 (facilitated glucose transporter), member 8 (SLC2A8, GLUT8) (1 of 11)	GO:0055085 - transmembrane transport;GO:0016021 - integral component of membrane
Lus10017998.g.BGIv1.0	25.5157	2.1582	0.400315	5.39125	6.99699e-08	3.74176e-07	up	PTHR11206//PTHR11206:SF173 - MULTIDRUG RESISTANCE PROTEIN // SUBFAMILY NOT NAMED (1 of 4)	GO:0055085 - transmembrane transport;GO:0016020 - membrane;GO:0015297 - antiporter activity;GO:0015238 - xenobiotic transmembrane transporter activity;GO:0006855 - drug transmembrane transport
Lus10035736.g.BGIv1.0	38.9929	2.15742	0.321371	6.71316	1.90449e-11	1.42958e-10	up	K00079 - carbonyl reductase 1 (CBR1) (1 of 3)	GO:0016491 - oxidoreductase activity;GO:0008152 - metabolic process
Lus10030531.g.BGIv1.0	94.2515	2.15481	0.211655	10.1808	2.41558e-24	3.65513e-23	up	PF00067//PF00170 - Cytochrome P450 (p450) // bZIP transcription factor (bZIP_1) (1 of 1)	GO:0043565 - sequence-specific DNA binding;GO:0006355 - regulation of transcription, DNA-templated;GO:0003700 - DNA-binding transcription factor activity;GO:0055114 - oxidation-reduction process;GO:0020037 - heme binding;GO:0016705 - oxidoreductase activity, acting on paired donors, with incorporation or reduction of molecular oxygen;GO:0005506 - iron ion binding
Lus10008774.g.BGIv1.0	52.0892	2.1533	0.273236	7.88075	3.25427e-15	3.17624e-14	up	PTHR10366:SF388 - CINNAMOYL COA REDUCTASE-LIKE PROTEIN (1 of 3)	GO:0050662 - coenzyme binding;GO:0016491 - oxidoreductase activity;GO:0016616 - oxidoreductase activity, acting on the CH-OH group of donors, NAD or NADP as acceptor
Lus10023366.g.BGIv1.0	124.423	2.15226	0.184933	11.6381	2.63906e-31	5.27869e-30	up	PTHR32448:SF34 - F22M8.11 PROTEIN-RELATED (1 of 3)	GO:0055114 - oxidation-reduction process;GO:0050660 - flavin adenine dinucleotide binding;GO:0016491 - oxidoreductase activity
Lus10032145.g.BGIv1.0	70.4811	2.1515	0.24049	8.94629	3.67641e-19	4.44315e-18	up	PF07816 - Protein of unknown function (DUF1645) (DUF1645) (1 of 18)
Lus10028513.g.BGIv1.0	7.00129	2.15092	0.833506	2.58057	0.00986385	0.0232218	up	K16166 - transcription factor MYB75 (PAP1, MYB75) (1 of 2)	GO:0005634 - nucleus;GO:0003677 - DNA binding
Lus10005991.g.BGIv1.0	63.2428	2.15074	0.249425	8.62281	6.53294e-18	7.36319e-17	up	PTHR23070:SF13 - P-LOOP CONTAINING NUCLEOSIDE TRIPHOSPHATE HYDROLASES SUPERFAMILY PROTEIN (1 of 6)	GO:0005524 - ATP binding
Lus10036800.g.BGIv1.0	23.1336	2.15023	0.412053	5.21832	1.80551e-07	9.23412e-07	up	PTHR31221:SF22 - WRKY TRANSCRIPTION FACTOR 3-RELATED (1 of 5)	GO:0043565 - sequence-specific DNA binding;GO:0006355 - regulation of transcription, DNA-templated;GO:0003700 - DNA-binding transcription factor activity
Lus10027725.g.BGIv1.0	258.421	2.15002	0.123025	17.4762	2.17467e-68	1.00596e-66	up	PF00005//PF01061//PF02806//PF02922//PF08370 - ABC transporter (ABC_tran) // ABC-2 type transporter (ABC2_membrane) // Alpha amylase, C-terminal all-beta domain (Alpha-amylase_C) // Carbohydrate-binding module 48 (Isoamylase N-terminal domain) (CBM_48) // Plant PDR ABC transporter associated (PDR_assoc) (1 of 1)	GO:0005975 - carbohydrate metabolic process;GO:0004553 - hydrolase activity, hydrolyzing O-glycosyl compounds;GO:0016887 - ATPase activity;GO:0005524 - ATP binding;GO:0043169 - cation binding;GO:0003824 - catalytic activity;GO:0016020 - membrane
Lus10039861.g.BGIv1.0	90.6025	2.14987	0.21114	10.1822	2.38184e-24	3.60554e-23	up	K00815 - tyrosine aminotransferase (TAT) (1 of 9)	GO:0030170 - pyridoxal phosphate binding;GO:0009058 - biosynthetic process
Lus10037036.g.BGIv1.0	139.446	2.1479	0.168641	12.7365	3.70646e-37	8.81887e-36	up	PF11820 - Protein of unknown function (DUF3339) (DUF3339) (1 of 20)
Lus10011355.g.BGIv1.0	5.43378	2.1473	0.892676	2.40546	0.0161521	0.0359617	up	PTHR15601 - STRESS ASSOCIATED ENDOPLASMIC RETICULUM PROTEIN SERP1/RAMP4 (1 of 2)	GO:0005783 - endoplasmic reticulum
Lus10014191.g.BGIv1.0	195.558	2.14371	0.144564	14.8287	9.55021e-50	3.09088e-48	up	3.7.1.17//3.7.1.8 - 2,6-dioxo-6-phenylhexa-3-enoate hydrolase / HOHPDA hydrolase (1 of 4)
Lus10041290.g.BGIv1.0	174.238	2.14179	0.148506	14.4222	3.7496e-47	1.13474e-45	up	1.3.3.8 - Tetrahydroberberine oxidase / THB oxidase (1 of 42)	GO:0055114 - oxidation-reduction process;GO:0050660 - flavin adenine dinucleotide binding;GO:0016491 - oxidoreductase activity
Lus10030563.g.BGIv1.0	18.5313	2.1407	0.459371	4.66006	3.16112e-06	1.39198e-05	up	PF00462//PF04784 - Glutaredoxin (Glutaredoxin) // Protein of unknown function, DUF547 (DUF547) (1 of 1)	GO:0045454 - cell redox homeostasis;GO:0015035 - protein disulfide oxidoreductase activity;GO:0009055 - electron transfer activity
Lus10039599.g.BGIv1.0	121.055	2.14008	0.179123	11.9476	6.68478e-33	1.4145e-31	up	K13366 - polyamine oxidase (MPAO, PAO1) (1 of 3)	GO:0055114 - oxidation-reduction process;GO:0016491 - oxidoreductase activity
Lus10035352.g.BGIv1.0	5.40033	2.13838	0.902761	2.36871	0.0178503	0.0392366	up	PF00083//PF12166 - Sugar (and other) transporter (Sugar_tr) // Piezo non-specific cation channel, R-Ras-binding domain (Piezo_RRas_bdg) (1 of 1)	GO:0055085 - transmembrane transport;GO:0022857 - transmembrane transporter activity;GO:0016021 - integral component of membrane;GO:0008381 - mechanosensitive ion channel activity
Lus10021014.g.BGIv1.0	6.17793	2.13733	0.802691	2.66271	0.00775147	0.0187325	up	PTHR22844//PTHR22844:SF145 - F-BOX AND WD40 DOMAIN PROTEIN // SUBFAMILY NOT NAMED (1 of 9)	GO:0005515 - protein binding
Lus10022191.g.BGIv1.0	1900.33	2.13693	0.0481591	44.3722	0	0	up	PTHR10209:SF122 - 1-AMINOCYCLOPROPANE-1-CARBOXYLATE OXIDASE HOMOLOG 10-RELATED (1 of 27)	GO:0055114 - oxidation-reduction process;GO:0016491 - oxidoreductase activity
Lus10014284.g.BGIv1.0	46.1489	2.13688	0.296323	7.21132	5.5413e-13	4.66897e-12	up	PTHR23070//PTHR23070:SF24 - BCS1 AAA-TYPE ATPASE // SUBFAMILY NOT NAMED (1 of 2)	GO:0005524 - ATP binding
Lus10016896.g.BGIv1.0	80.3252	2.13317	0.22581	9.44673	3.49591e-21	4.62368e-20	up	PF07714//PF08263//PF13855 - Protein tyrosine kinase (Pkinase_Tyr) // Leucine rich repeat N-terminal domain (LRRNT_2) // Leucine rich repeat (LRR_8) (1 of 39)	GO:0005515 - protein binding;GO:0006468 - protein phosphorylation;GO:0004672 - protein kinase activity
Lus10013631.g.BGIv1.0	74.1817	2.13124	0.23294	9.14928	5.73163e-20	7.21709e-19	up	K00430 - peroxidase (E1.11.1.7) (1 of 94)	GO:0055114 - oxidation-reduction process;GO:0020037 - heme binding;GO:0006979 - response to oxidative stress;GO:0004601 - peroxidase activity
Lus10041771.g.BGIv1.0	28.2397	2.13043	0.37868	5.62593	1.84512e-08	1.05189e-07	up	?
Lus10008170.g.BGIv1.0	291.233	2.13041	0.121458	17.5403	7.05275e-69	3.29517e-67	up	PTHR33509:SF5 - LATE EMBRYOGENESIS ABUNDANT 3 (LEA3) FAMILY PROTEIN (1 of 6)	GO:0006950 - response to stress
Lus10029207.g.BGIv1.0	60.1469	2.12965	0.254384	8.37179	5.67511e-17	6.09187e-16	up	3.4.24.7 - Interstitial collagenase / Vertebrate collagenase (1 of 3)	GO:0031012 - extracellular matrix;GO:0008270 - zinc ion binding;GO:0006508 - proteolysis;GO:0004222 - metalloendopeptidase activity
Lus10016864.g.BGIv1.0	14.2986	2.12935	0.530815	4.01147	6.03413e-05	0.000221637	up	PF07714//PF08276 - Protein tyrosine kinase (Pkinase_Tyr) // PAN-like domain (PAN_2) (1 of 4)	GO:0006468 - protein phosphorylation;GO:0004672 - protein kinase activity
Lus10007977.g.BGIv1.0	7.28065	2.12902	0.771214	2.76061	0.00576941	0.0143865	up	?
Lus10014811.g.BGIv1.0	59.9782	2.12872	0.263607	8.07535	6.72824e-16	6.84836e-15	up	PF00954//PF01453//PF07714 - S-locus glycoprotein domain (S_locus_glycop) // D-mannose binding lectin (B_lectin) // Protein tyrosine kinase (Pkinase_Tyr) (1 of 1)	GO:0048544 - recognition of pollen;GO:0006468 - protein phosphorylation;GO:0004672 - protein kinase activity
Lus10029393.g.BGIv1.0	19.2686	2.12833	0.480533	4.4291	9.46291e-06	3.88992e-05	up	PTHR22849:SF38 - E3 UBIQUITIN-PROTEIN LIGASE PUB22-RELATED (1 of 5)	GO:0016567 - protein ubiquitination;GO:0004842 - ubiquitin-protein transferase activity
Lus10014541.g.BGIv1.0	69.8989	2.12726	0.240634	8.84025	9.55032e-19	1.12753e-17	up	PF07816 - Protein of unknown function (DUF1645) (DUF1645) (1 of 18)
Lus10005662.g.BGIv1.0	84.283	2.12683	0.216844	9.80811	1.03898e-22	1.46733e-21	up	PTHR31642:SF9 - (Z)-3-HEXEN-1-OL ACETYLTRANSFERASE (1 of 13)	GO:0016747 - transferase activity, transferring acyl groups other than amino-acyl groups
Lus10043311.g.BGIv1.0	47.0557	2.12628	0.312931	6.79472	1.08521e-11	8.31501e-11	up	PF00067 - Cytochrome P450 (p450) (1 of 443)	GO:0055114 - oxidation-reduction process;GO:0020037 - heme binding;GO:0016705 - oxidoreductase activity, acting on paired donors, with incorporation or reduction of molecular oxygen;GO:0005506 - iron ion binding
Lus10007364.g.BGIv1.0	18.81	2.1259	0.478626	4.44167	8.92625e-06	3.68149e-05	up	PTHR31852:SF1 - LATE EMBRYOGENESIS ABUNDANT (LEA) HYDROXYPROLINE-RICH GLYCOPROTEIN-RELATED (1 of 2)
Lus10026769.g.BGIv1.0	149.595	2.12457	0.160811	13.2116	7.52325e-40	1.90814e-38	up	PTHR33044:SF24 - NON-SPECIFIC LIPID TRANSFER PROTEIN GPI-ANCHORED 2-RELATED (1 of 5)
Lus10031914.g.BGIv1.0	7.92568	2.12453	0.710499	2.9902	0.00278795	0.00747382	up	PF06880 - Protein of unknown function (DUF1262) (DUF1262) (1 of 5)
Lus10041303.g.BGIv1.0	132.137	2.12348	0.171189	12.4043	2.47631e-35	5.60575e-34	up	PTHR11732//PTHR11732:SF226 - ALDO/KETO REDUCTASE // SUBFAMILY NOT NAMED (1 of 8)	GO:0016491 - oxidoreductase activity
Lus10038985.g.BGIv1.0	106.198	2.12024	0.190984	11.1017	1.23065e-28	2.22519e-27	up	PF05678 - VQ motif (VQ) (1 of 42)
Lus10022070.g.BGIv1.0	38.7592	2.11752	0.321175	6.59304	4.309e-11	3.13171e-10	up	PF00190 - Cupin (Cupin_1) (1 of 49)	GO:0045735 - nutrient reservoir activity
Lus10041811.g.BGIv1.0	145.135	2.11735	0.168025	12.6014	2.07516e-36	4.81758e-35	up	KOG0156 - Cytochrome P450 CYP2 subfamily (1 of 184)	GO:0055114 - oxidation-reduction process;GO:0020037 - heme binding;GO:0016705 - oxidoreductase activity, acting on paired donors, with incorporation or reduction of molecular oxygen;GO:0005506 - iron ion binding
Lus10011829.g.BGIv1.0	96.0927	2.11507	0.344355	6.14213	8.14247e-10	5.30741e-09	up	K14516 - ethylene-responsive transcription factor 1 (ERF1) (1 of 7)	GO:0006355 - regulation of transcription, DNA-templated;GO:0003700 - DNA-binding transcription factor activity
Lus10009093.g.BGIv1.0	200.321	2.11139	0.140973	14.9773	1.03401e-50	3.39664e-49	up	PTHR31087:SF11 - PROTEIN LURP-ONE-RELATED 1-RELATED (1 of 13)
Lus10042118.g.BGIv1.0	1498.39	2.11076	0.0534295	39.5055	0	0	up	K00099 - 1-deoxy-D-xylulose-5-phosphate reductoisomerase (dxr) (1 of 2)	GO:0005515 - protein binding;GO:0070402 - NADPH binding;GO:0055114 - oxidation-reduction process;GO:0046872 - metal ion binding;GO:0030604 - 1-deoxy-D-xylulose-5-phosphate reductoisomerase activity;GO:0008299 - isoprenoid biosynthetic process
Lus10039006.g.BGIv1.0	27.6124	2.10569	0.373691	5.63484	1.75216e-08	1.00119e-07	up	PTHR13935:SF41 - ACHAETE-SCUTE HOMOLOG 3 (1 of 4)	GO:0046983 - protein dimerization activity;GO:0003677 - DNA binding
Lus10020950.g.BGIv1.0	167.666	2.10405	0.151299	13.9066	5.77791e-44	1.61366e-42	up	PTHR31376:SF1 - PURINE PERMEASE 1-RELATED (1 of 8)	GO:0016021 - integral component of membrane;GO:0005215 - transporter activity
Lus10039654.g.BGIv1.0	166.868	2.10242	0.15794	13.3115	1.98339e-40	5.09991e-39	up	PF05678 - VQ motif (VQ) (1 of 42)
Lus10012499.g.BGIv1.0	273.092	2.10221	0.122692	17.134	8.28047e-66	3.64928e-64	up	K00522 - ferritin heavy chain (FTH1) (1 of 6)	GO:0008199 - ferric iron binding;GO:0006879 - cellular iron ion homeostasis;GO:0006826 - iron ion transport
Lus10033886.g.BGIv1.0	76.5845	2.10101	0.239894	8.7581	1.98565e-18	2.30848e-17	up	K08176 - MFS transporter, PHS family, inorganic phosphate transporter (PHO84) (1 of 10)	GO:0055085 - transmembrane transport;GO:0016021 - integral component of membrane
Lus10039725.g.BGIv1.0	7.64529	2.09998	0.719687	2.9179	0.00352397	0.00922148	up	PF07714//PF14380 - Protein tyrosine kinase (Pkinase_Tyr) // Wall-associated receptor kinase C-terminal (WAK_assoc) (1 of 4)	GO:0006468 - protein phosphorylation;GO:0004672 - protein kinase activity
Lus10014657.g.BGIv1.0	195.653	2.09959	0.142812	14.7018	6.27239e-49	1.9886e-47	up	K04515 - calcium/calmodulin-dependent protein kinase (CaM kinase) II (CAMK2) (1 of 2)	GO:0006468 - protein phosphorylation;GO:0004672 - protein kinase activity
Lus10042482.g.BGIv1.0	19.058	2.09712	0.465858	4.50163	6.74337e-06	2.8278e-05	up	PTHR10543:SF42 - 9-CIS-EPOXYCAROTENOID DIOXYGENASE NCED2, CHLOROPLASTIC-RELATED (1 of 1)	GO:0009507 - chloroplast;GO:0009570 - chloroplast stroma;GO:0045549 - 9-cis-epoxycarotenoid dioxygenase activity;GO:0010436 - carotenoid dioxygenase activity;GO:0046872 - metal ion binding;GO:0016121 - carotene catabolic process
Lus10013276.g.BGIv1.0	142.051	2.09618	0.1661	12.6199	1.63933e-36	3.81527e-35	up	PTHR11654:SF98 - PROTEIN NRT1/ PTR FAMILY 4.5-RELATED (1 of 4)	GO:0016020 - membrane;GO:0006810 - transport;GO:0005215 - transporter activity
Lus10032203.g.BGIv1.0	34.9378	2.096	0.342137	6.1262	9.00001e-10	5.84084e-09	up	PTHR33593:SF2 - F5O11.5 (1 of 2)
Lus10040124.g.BGIv1.0	15.1983	2.0953	0.539518	3.88366	0.000102896	0.000362567	up	PTHR22849//PTHR22849:SF9 - WDSAM1 PROTEIN // SUBFAMILY NOT NAMED (1 of 5)	GO:0016567 - protein ubiquitination;GO:0004842 - ubiquitin-protein transferase activity
Lus10039646.g.BGIv1.0	20.2549	2.09288	0.441731	4.7379	2.15947e-06	9.73446e-06	up	PTHR10641//PTHR10641:SF561 - MYB-LIKE DNA-BINDING PROTEIN MYB // SUBFAMILY NOT NAMED (1 of 5)	GO:0005634 - nucleus;GO:0003700 - DNA-binding transcription factor activity;GO:0043565 - sequence-specific DNA binding;GO:0044212 - transcription regulatory region DNA binding;GO:0030154 - cell differentiation
Lus10002783.g.BGIv1.0	86.8247	2.09234	0.415729	5.03295	4.82986e-07	2.34964e-06	up	PTHR10791//PTHR10791:SF23 - RAG1-ACTIVATING PROTEIN 1 // SUBFAMILY NOT NAMED (1 of 5)	GO:0016021 - integral component of membrane;GO:0005886 - plasma membrane;GO:0008643 - carbohydrate transport
Lus10037585.g.BGIv1.0	333.22	2.09049	0.111137	18.81	6.25753e-79	3.4926e-77	up	PTHR10696//PTHR10696:SF21 - GAMMA-BUTYROBETAINE HYDROXYLASE-RELATED // SUBFAMILY NOT NAMED (1 of 9)	GO:0055114 - oxidation-reduction process;GO:0016491 - oxidoreductase activity
Lus10003149.g.BGIv1.0	288.783	2.08553	0.122124	17.0772	2.19219e-65	9.55949e-64	up	PTHR24078//PTHR24078:SF222 - DNAJ HOMOLOG SUBFAMILY C MEMBER // SUBFAMILY NOT NAMED (1 of 7)
Lus10012438.g.BGIv1.0	21.8237	2.08292	0.42363	4.91684	8.79504e-07	4.1566e-06	up	?
Lus10018940.g.BGIv1.0	70.5907	2.08202	0.248207	8.38825	4.93441e-17	5.31258e-16	up	PTHR33133:SF5 - EXPRESSED PROTEIN (1 of 2)	GO:0016021 - integral component of membrane
Lus10003557.g.BGIv1.0	372.681	2.07779	0.108463	19.1568	8.49861e-82	4.97429e-80	up	PTHR10641//PTHR10641:SF523 - MYB-LIKE DNA-BINDING PROTEIN MYB // SUBFAMILY NOT NAMED (1 of 8)	GO:0005634 - nucleus;GO:0003700 - DNA-binding transcription factor activity;GO:0043565 - sequence-specific DNA binding;GO:0044212 - transcription regulatory region DNA binding;GO:0030154 - cell differentiation
Lus10030828.g.BGIv1.0	63.514	2.07754	0.250541	8.29222	1.11153e-16	1.17801e-15	up	PTHR11014//PTHR11014:SF85 - PEPTIDASE M20 FAMILY MEMBER // SUBFAMILY NOT NAMED (1 of 4)	GO:0016787 - hydrolase activity;GO:0008152 - metabolic process
Lus10000037.g.BGIv1.0	39.1345	2.07682	0.33908	6.12487	9.07591e-10	5.88908e-09	up	PTHR11514:SF43 - TRANSCRIPTION FACTOR MYC3-RELATED (1 of 6)	GO:0046983 - protein dimerization activity
Lus10040328.g.BGIv1.0	474.881	2.07664	0.0932512	22.2693	7.3317e-110	5.96845e-108	up	PTHR11614:SF92 - ALPHA/BETA-HYDROLASES SUPERFAMILY PROTEIN-RELATED (1 of 4)	GO:0016020 - membrane
Lus10028001.g.BGIv1.0	74.5279	2.07571	0.224825	9.23254	2.64296e-20	3.38045e-19	up	PTHR31348:SF3 - EID1-LIKE F-BOX PROTEIN 3 (1 of 2)
Lus10002936.g.BGIv1.0	1655.29	2.075	0.0551255	37.6413	0	0	up	PTHR27000:SF52 - LEUCINE-RICH REPEAT (LRR) FAMILY PROTEIN-RELATED (1 of 6)	GO:0005515 - protein binding
Lus10035670.g.BGIv1.0	309.045	2.0748	0.116659	17.7852	9.20753e-71	4.40981e-69	up	PTHR31803:SF4 - UBIQUINOL OXIDASE 1A, MITOCHONDRIAL-RELATED (1 of 1)	GO:0055114 - oxidation-reduction process;GO:0009916 - alternative oxidase activity
Lus10005985.g.BGIv1.0	19.5842	2.07446	0.454487	4.5644	5.00932e-06	2.14207e-05	up	PTHR10891:SF624 - CALCIUM-BINDING PROTEIN KIC (1 of 2)	GO:0005509 - calcium ion binding
Lus10007751.g.BGIv1.0	27.7182	2.07293	0.394268	5.25767	1.4589e-07	7.53479e-07	up	PTHR12542//PTHR12542:SF32 - EXOCYST COMPLEX PROTEIN EXO70 // SUBFAMILY NOT NAMED (1 of 4)	GO:0006887 - exocytosis;GO:0000145 - exocyst
Lus10004537.g.BGIv1.0	24.8875	2.07109	0.398628	5.19555	2.04118e-07	1.03626e-06	up	PTHR31221:SF37 - WRKY TRANSCRIPTION FACTOR 71-RELATED (1 of 2)	GO:0043565 - sequence-specific DNA binding;GO:0006355 - regulation of transcription, DNA-templated;GO:0003700 - DNA-binding transcription factor activity
Lus10024179.g.BGIv1.0	25.8677	2.06922	0.405056	5.10849	3.24751e-07	1.60882e-06	up	PTHR22953:SF18 - METALLOPHOSPHOESTERASE DOMAIN-CONTAINING PROTEIN (1 of 5)	GO:0016787 - hydrolase activity
Lus10017028.g.BGIv1.0	10.0241	2.06599	0.636604	3.24533	0.00117315	0.00339989	up	KOG0472 - Leucine-rich repeat protein (1 of 77)	GO:0005515 - protein binding
Lus10013947.g.BGIv1.0	8.25963	2.06383	0.693742	2.97493	0.00293059	0.00781854	up	PF04654 - Protein of unknown function, DUF599 (DUF599) (1 of 15)
Lus10000514.g.BGIv1.0	331.689	2.06339	0.107761	19.1478	1.00983e-81	5.90132e-80	up	PTHR13683:SF347 - CYSTEINE-RICH PEPTIDE FAMILY PROTEIN (1 of 6)	GO:0006508 - proteolysis;GO:0004190 - aspartic-type endopeptidase activity
Lus10040698.g.BGIv1.0	467.979	2.06139	0.0923528	22.3208	2.323e-110	1.91194e-108	up	PTHR11654//PTHR11654:SF166 - OLIGOPEPTIDE TRANSPORTER-RELATED // SUBFAMILY NOT NAMED (1 of 3)	GO:0055085 - transmembrane transport;GO:0016021 - integral component of membrane;GO:0016020 - membrane;GO:0006810 - transport;GO:0005215 - transporter activity
Lus10038141.g.BGIv1.0	16.2427	2.05878	0.498822	4.12728	3.67083e-05	0.00013916	up	PTHR10209//PTHR10209:SF130 - OXIDOREDUCTASE, 2OG-FE II OXYGENASE FAMILY PROTEIN // SUBFAMILY NOT NAMED (1 of 2)
Lus10003046.g.BGIv1.0	13.9974	2.05827	0.528316	3.8959	9.78342e-05	0.000346077	up	PTHR34191:SF2 - STRESS-INDUCED PROTEIN KIN1-RELATED (1 of 10)
Lus10010742.g.BGIv1.0	650.528	2.05797	0.0806243	25.5254	1.02926e-143	1.18077e-141	up	PF04554 - Extensin-like region (Extensin_2) (1 of 7)	GO:0009664 - plant-type cell wall organization;GO:0005199 - structural constituent of cell wall
Lus10007536.g.BGIv1.0	57.788	2.05685	0.259289	7.93264	2.14528e-15	2.11768e-14	up	PTHR10891:SF574 - CALCIUM-BINDING PROTEIN CML30-RELATED (1 of 9)	GO:0005509 - calcium ion binding
Lus10005698.g.BGIv1.0	94.0564	2.05527	0.202971	10.1259	4.2402e-24	6.35161e-23	up	PTHR34132:SF1 - EMB (1 of 4)
Lus10008742.g.BGIv1.0	281.259	2.05467	0.119746	17.1585	5.43049e-66	2.40464e-64	up	K13691 - pathogen-inducible salicylic acid glucosyltransferase [EC:2.4.1.-] Glc b1-2 SA (SGT1) (1 of 4)	GO:0016758 - transferase activity, transferring hexosyl groups;GO:0008152 - metabolic process
Lus10015780.g.BGIv1.0	398.378	2.05276	0.100063	20.5147	1.59243e-93	1.06022e-91	up	PF04669 - Polysaccharide biosynthesis (Polysacc_synt_4) (1 of 19)	GO:0005794 - Golgi apparatus;GO:0009834 - plant-type secondary cell wall biogenesis;GO:0045492 - xylan biosynthetic process;GO:0045491 - xylan metabolic process
Lus10002645.g.BGIv1.0	515.575	2.05121	0.0911441	22.5051	3.70097e-112	3.08696e-110	up	PTHR11206//PTHR11206:SF80 - MULTIDRUG RESISTANCE PROTEIN // SUBFAMILY NOT NAMED (1 of 6)	GO:0055085 - transmembrane transport;GO:0016020 - membrane;GO:0015297 - antiporter activity;GO:0015238 - xenobiotic transmembrane transporter activity;GO:0006855 - drug transmembrane transport
Lus10028135.g.BGIv1.0	272.318	2.04617	0.119143	17.1741	4.14841e-66	1.8413e-64	up	K00451 - homogentisate 1,2-dioxygenase (HGD, hmgA) (1 of 2)	GO:0055114 - oxidation-reduction process;GO:0006570 - tyrosine metabolic process;GO:0006559 - L-phenylalanine catabolic process;GO:0004411 - homogentisate 1,2-dioxygenase activity
Lus10038682.g.BGIv1.0	113.654	2.04595	0.182374	11.2184	3.31081e-29	6.10183e-28	up	PTHR21576//PTHR21576:SF40 - UNCHARACTERIZED NODULIN-LIKE PROTEIN // SUBFAMILY NOT NAMED (1 of 6)
Lus10037068.g.BGIv1.0	9.75352	2.04555	0.673611	3.03669	0.00239189	0.00650516	up	PTHR10992:SF872 - METHYLESTERASE 13, CHLOROPLASTIC-RELATED (1 of 3)
Lus10040476.g.BGIv1.0	127.124	2.04523	0.171751	11.9081	1.07358e-32	2.25507e-31	up	PF10950 - Protein of unknown function (DUF2775) (DUF2775) (1 of 9)
Lus10011527.g.BGIv1.0	95.5571	2.04411	0.206235	9.91159	3.70713e-23	5.34274e-22	up	PTHR21314:SF0 - UPF0553 PROTEIN C9ORF64 (1 of 2)	GO:0101030 - tRNA-guanine transglycosylation
Lus10004686.g.BGIv1.0	40.4857	2.0441	0.32114	6.36514	1.95108e-10	1.34512e-09	up	PTHR10795//PTHR10795:SF348 - PROPROTEIN CONVERTASE SUBTILISIN/KEXIN // SUBFAMILY NOT NAMED (1 of 13)	GO:0006508 - proteolysis;GO:0004252 - serine-type endopeptidase activity
Lus10040560.g.BGIv1.0	7.55596	2.0437	0.732613	2.78961	0.00527724	0.0132657	up	PTHR11527:SF135 - 22.0 KDA HEAT SHOCK PROTEIN (1 of 2)
Lus10026323.g.BGIv1.0	232.52	2.04361	0.127697	16.0036	1.20594e-57	4.56935e-56	up	PTHR11206//PTHR11206:SF181 - MULTIDRUG RESISTANCE PROTEIN // SUBFAMILY NOT NAMED (1 of 4)	GO:0055085 - transmembrane transport;GO:0016020 - membrane;GO:0015297 - antiporter activity;GO:0015238 - xenobiotic transmembrane transporter activity;GO:0006855 - drug transmembrane transport
Lus10032228.g.BGIv1.0	853.301	2.04314	0.0708157	28.8515	4.85691e-183	7.83918e-181	up	PF14368 - Probable lipid transfer (LTP_2) (1 of 77)
Lus10041534.g.BGIv1.0	74.7508	2.04284	0.226546	9.01734	1.92719e-19	2.36359e-18	up	PF02365 - No apical meristem (NAM) protein (NAM) (1 of 189)	GO:0006355 - regulation of transcription, DNA-templated;GO:0003677 - DNA binding
Lus10019015.g.BGIv1.0	14.1011	2.04227	0.526554	3.87856	0.000105078	0.000369703	up	PTHR10217:SF527 - CYCLIC NUCLEOTIDE-GATED ION CHANNEL 1 (1 of 6)
Lus10041799.g.BGIv1.0	149.072	2.04139	0.170889	11.9457	6.83848e-33	1.44539e-31	up	PTHR10438:SF274 - THIOREDOXIN H1 (1 of 6)	GO:0045454 - cell redox homeostasis;GO:0015035 - protein disulfide oxidoreductase activity;GO:0006662 - glycerol ether metabolic process
Lus10000474.g.BGIv1.0	184.068	2.04026	0.145666	14.0064	1.42531e-44	4.0504e-43	up	PTHR31907:SF1 - MLP-LIKE PROTEIN 423-RELATED (1 of 14)	GO:0009607 - response to biotic stimulus;GO:0006952 - defense response
Lus10026845.g.BGIv1.0	106.071	2.0402	0.195636	10.4285	1.83699e-25	2.90583e-24	up	PTHR11017//PTHR11017:SF174 - LEUCINE-RICH REPEAT-CONTAINING PROTEIN // SUBFAMILY NOT NAMED (1 of 26)	GO:0007165 - signal transduction;GO:0005515 - protein binding
Lus10038896.g.BGIv1.0	424.222	2.04008	0.0984621	20.7194	2.31349e-95	1.57402e-93	up	1.14.13.109 - Abieta-7,13-dien-18-ol hydroxylase / CYP720B1 (1 of 10)	GO:0055114 - oxidation-reduction process;GO:0020037 - heme binding;GO:0016705 - oxidoreductase activity, acting on paired donors, with incorporation or reduction of molecular oxygen;GO:0005506 - iron ion binding
Lus10021769.g.BGIv1.0	507.173	2.04006	0.089338	22.8354	2.04351e-115	1.75959e-113	up	PTHR23155//PTHR23155:SF543 - LEUCINE-RICH REPEAT-CONTAINING PROTEIN // SUBFAMILY NOT NAMED (1 of 7)	GO:0043531 - ADP binding
Lus10024565.g.BGIv1.0	130.531	2.0396	0.174291	11.7023	1.24056e-31	2.51376e-30	up	PTHR33593:SF2 - F5O11.5 (1 of 2)
Lus10041687.g.BGIv1.0	69.1852	2.03863	0.240171	8.48825	2.09772e-17	2.30849e-16	up	PF07647 - SAM domain (Sterile alpha motif) (SAM_2) (1 of 9)	GO:0005515 - protein binding
Lus10015011.g.BGIv1.0	35.4818	2.0381	0.359895	5.66305	1.48707e-08	8.54164e-08	up	PF01476 - LysM domain (LysM) (1 of 36)
Lus10018356.g.BGIv1.0	101.291	2.03666	0.196104	10.3856	2.88299e-25	4.51067e-24	up	PTHR11132:SF112 - GLUCOSE-6-PHOSPHATE/PHOSPHATE TRANSLOCATOR 1, CHLOROPLASTIC-RELATED (1 of 4)	GO:0016021 - integral component of membrane;GO:0022857 - transmembrane transporter activity
Lus10015354.g.BGIv1.0	1109.8	2.03646	0.060949	33.4125	9.03694e-245	2.42398e-242	up	PTHR23070:SF5 - AAA-TYPE ATPASE FAMILY PROTEIN-RELATED (1 of 7)	GO:0005524 - ATP binding
Lus10028620.g.BGIv1.0	12.193	2.03609	0.576638	3.53096	0.00041406	0.00131051	up	?
Lus10004086.g.BGIv1.0	19.784	2.03419	0.45739	4.44739	8.69207e-06	3.59007e-05	up	PF00122//PF00689//PF00702 - E1-E2 ATPase (E1-E2_ATPase) // Cation transporting ATPase, C-terminus (Cation_ATPase_C) // haloacid dehalogenase-like hydrolase (Hydrolase) (1 of 1)	GO:0046872 - metal ion binding;GO:0000166 - nucleotide binding
Lus10008834.g.BGIv1.0	35.6872	2.03388	0.325091	6.25633	3.94141e-10	2.64444e-09	up	PTHR23070:SF13 - P-LOOP CONTAINING NUCLEOSIDE TRIPHOSPHATE HYDROLASES SUPERFAMILY PROTEIN (1 of 6)	GO:0005524 - ATP binding
Lus10036658.g.BGIv1.0	39.5375	2.03137	0.308847	6.57726	4.79182e-11	3.47652e-10	up	PTHR31238:SF46 - GERMIN-LIKE PROTEIN SUBFAMILY T MEMBER 1-RELATED (1 of 1)	GO:0048046 - apoplast;GO:0005618 - cell wall;GO:0030145 - manganese ion binding;GO:0045735 - nutrient reservoir activity
Lus10007309.g.BGIv1.0	9.55529	2.03091	0.670828	3.02747	0.00246611	0.00668731	up	?
Lus10038552.g.BGIv1.0	182.385	2.03068	0.142789	14.2215	6.73823e-46	1.97196e-44	up	PF00954//PF01453//PF07714//PF08276//PF11883 - S-locus glycoprotein domain (S_locus_glycop) // D-mannose binding lectin (B_lectin) // Protein tyrosine kinase (Pkinase_Tyr) // PAN-like domain (PAN_2) // Domain of unknown function (DUF3403) (DUF3403) (1 of 8)	GO:0004674 - protein serine/threonine kinase activity;GO:0048544 - recognition of pollen;GO:0006468 - protein phosphorylation;GO:0004672 - protein kinase activity
Lus10002083.g.BGIv1.0	24.8694	2.03055	0.391223	5.19027	2.09985e-07	1.0646e-06	up	PF02365 - No apical meristem (NAM) protein (NAM) (1 of 189)	GO:0006355 - regulation of transcription, DNA-templated;GO:0003677 - DNA binding
Lus10004703.g.BGIv1.0	467.396	2.0304	0.0917685	22.1252	1.8068e-108	1.43942e-106	up	PTHR13832:SF219 - PROTEIN PHOSPHATASE 2C 3-RELATED (1 of 4)	GO:0003824 - catalytic activity;GO:0006470 - protein dephosphorylation;GO:0004722 - protein serine/threonine phosphatase activity
Lus10020090.g.BGIv1.0	5.80543	2.02737	0.836822	2.4227	0.0154054	0.034495	up	PTHR33098:SF10 - T28P6.11 PROTEIN (1 of 3)
Lus10036715.g.BGIv1.0	202.544	2.02387	0.145829	13.8784	8.56666e-44	2.37825e-42	up	PTHR10264//PTHR10264:SF93 - BAND 7 PROTEIN-RELATED // SUBFAMILY NOT NAMED (1 of 2)	GO:0016020 - membrane
Lus10011655.g.BGIv1.0	19.1309	2.02202	0.446259	4.53104	5.86951e-06	2.48624e-05	up	PTHR22844//PTHR22844:SF145 - F-BOX AND WD40 DOMAIN PROTEIN // SUBFAMILY NOT NAMED (1 of 9)	GO:0005515 - protein binding
Lus10034626.g.BGIv1.0	194.749	2.02087	0.145205	13.9174	4.96654e-44	1.39123e-42	up	KOG0725 - Reductases with broad range of substrate specificities (1 of 96)	GO:0016491 - oxidoreductase activity
Lus10032188.g.BGIv1.0	244.759	2.01991	0.127201	15.8797	8.76086e-57	3.23406e-55	up	PTHR23070//PTHR23070:SF19 - BCS1 AAA-TYPE ATPASE // SUBFAMILY NOT NAMED (1 of 2)	GO:0005524 - ATP binding
Lus10037196.g.BGIv1.0	396.283	2.01883	0.0979923	20.6019	2.63906e-94	1.77288e-92	up	PTHR24413:SF138 - F-BOX/KELCH-REPEAT PROTEIN SKIP11 (1 of 4)	GO:0005515 - protein binding
Lus10034965.g.BGIv1.0	248.239	2.01656	0.127414	15.8269	2.0305e-56	7.466e-55	up	PTHR13832//PTHR13832:SF357 - PROTEIN PHOSPHATASE 2C // SUBFAMILY NOT NAMED (1 of 2)	GO:0003824 - catalytic activity;GO:0006470 - protein dephosphorylation;GO:0004722 - protein serine/threonine phosphatase activity
Lus10001803.g.BGIv1.0	149.729	2.01637	0.163879	12.304	8.62101e-35	1.93048e-33	up	PTHR33077:SF6 - PROTEIN TIFY 9 (1 of 2)
Lus10011658.g.BGIv1.0	197.284	2.01225	0.137555	14.6287	1.8427e-48	5.75885e-47	up	KOG0156 - Cytochrome P450 CYP2 subfamily (1 of 184)	GO:0055114 - oxidation-reduction process;GO:0020037 - heme binding;GO:0016705 - oxidoreductase activity, acting on paired donors, with incorporation or reduction of molecular oxygen;GO:0005506 - iron ion binding
Lus10011345.g.BGIv1.0	294.856	2.01046	0.113108	17.7747	1.11061e-70	5.29514e-69	up	4.1.2.27 - Sphinganine-1-phosphate aldolase / Sphingosine-1-phosphate lyase (1 of 2)	GO:0030170 - pyridoxal phosphate binding;GO:0019752 - carboxylic acid metabolic process;GO:0016831 - carboxy-lyase activity
Lus10017210.g.BGIv1.0	185.614	2.0093	0.147077	13.6616	1.72269e-42	4.65426e-41	up	?
Lus10028761.g.BGIv1.0	6.01953	2.00873	0.877296	2.28969	0.0220395	0.0472648	up	4.4.1.14 - 1-aminocyclopropane-1-carboxylate synthase / S-adenosyl-L-methionine methylthioadenosine-lyase (1 of 20)
Lus10001194.g.BGIv1.0	357.255	2.00869	0.106521	18.8572	2.56567e-79	1.44718e-77	up	PTHR31750:SF4 - PROTEIN STAY-GREEN 1, CHLOROPLASTIC-RELATED (1 of 2)
Lus10011528.g.BGIv1.0	962.388	2.00774	0.0680907	29.4863	4.31047e-191	7.58074e-189	up	K01455 - formamidase (E3.5.1.49) (1 of 1)	GO:0016811 - hydrolase activity, acting on carbon-nitrogen (but not peptide) bonds, in linear amides
Lus10037797.g.BGIv1.0	53.764	2.00714	0.263155	7.62722	2.39861e-14	2.22352e-13	up	PF13668 - Ferritin-like domain (Ferritin_2) (1 of 2)
Lus10015498.g.BGIv1.0	12.0066	2.00684	0.587735	3.41454	0.000638898	0.00195227	up	PF00892 - EamA-like transporter family (EamA) (1 of 81)	GO:0016021 - integral component of membrane;GO:0016020 - membrane;GO:0022857 - transmembrane transporter activity
Lus10036051.g.BGIv1.0	62.4573	2.005	0.253822	7.89922	2.80649e-15	2.74783e-14	up	?
Lus10042343.g.BGIv1.0	17.9509	2.002	0.453492	4.41462	1.01186e-05	4.1412e-05	up	PTHR11206//PTHR11206:SF181 - MULTIDRUG RESISTANCE PROTEIN // SUBFAMILY NOT NAMED (1 of 4)	GO:0055085 - transmembrane transport;GO:0016020 - membrane;GO:0015297 - antiporter activity;GO:0015238 - xenobiotic transmembrane transporter activity;GO:0006855 - drug transmembrane transport
Lus10041508.g.BGIv1.0	28.017	2.00147	0.371733	5.38417	7.27801e-08	3.88647e-07	up	PF08541//PF08545 - 3-Oxoacyl-[acyl-carrier-protein (ACP)] synthase III C terminal (ACP_syn_III_C) // 3-Oxoacyl-[acyl-carrier-protein (ACP)] synthase III (ACP_syn_III) (1 of 1)	GO:0006633 - fatty acid biosynthetic process;GO:0004315 - 3-oxoacyl-[acyl-carrier-protein] synthase activity;GO:0016747 - transferase activity, transferring acyl groups other than amino-acyl groups;GO:0008610 - lipid biosynthetic process
Lus10025685.g.BGIv1.0	11.4877	2.00118	0.610463	3.27814	0.00104493	0.00305876	up	KOG4473 - Uncharacterized membrane protein (1 of 14)	GO:0005623 - cell;GO:0016020 - membrane;GO:0005381 - iron ion transmembrane transporter activity;GO:0005384 - manganese ion transmembrane transporter activity;GO:0030026 - cellular manganese ion homeostasis;GO:0006880 - intracellular sequestering of iron ion
Lus10029873.g.BGIv1.0	20.9085	2.00095	0.430511	4.64785	3.35407e-06	1.47069e-05	up	PTHR18896:SF64 - PHOSPHOLIPASE D P2 (1 of 4)	GO:0003824 - catalytic activity
Lus10009183.g.BGIv1.0	34.7153	2.00081	0.337145	5.93458	2.94602e-09	1.81643e-08	up	K17794 - mitochondrial import inner membrane translocase subunit TIM23 (TIM23) (1 of 3)	GO:0031305 - integral component of mitochondrial inner membrane;GO:0005744 - TIM23 mitochondrial import inner membrane translocase complex;GO:0008320 - protein transmembrane transporter activity;GO:0030150 - protein import into mitochondrial matrix
Lus10036329.g.BGIv1.0	48.8322	1.99649	0.290009	6.88424	5.80975e-12	4.54873e-11	up	PF00320 - GATA zinc finger (GATA) (1 of 35)	GO:0043565 - sequence-specific DNA binding;GO:0008270 - zinc ion binding;GO:0006355 - regulation of transcription, DNA-templated;GO:0003700 - DNA-binding transcription factor activity
Lus10025231.g.BGIv1.0	6.40177	1.99609	0.801106	2.49166	0.0127147	0.0291331	up	PF00234 - Protease inhibitor/seed storage/LTP family (Tryp_alpha_amyl) (1 of 39)
Lus10017977.g.BGIv1.0	22.7399	1.99555	0.402127	4.9625	6.95927e-07	3.32568e-06	up	PF00257 - Dehydrin (Dehydrin) (1 of 10)	GO:0009415 - response to water;GO:0006950 - response to stress
Lus10012767.g.BGIv1.0	77.1195	1.99504	0.220029	9.06717	1.22148e-19	1.51251e-18	up	1.14.13.121 - Premnaspirodiene oxygenase / Hyoscymus muticus premnaspirodiene oxygenase (1 of 43)	GO:0055114 - oxidation-reduction process;GO:0020037 - heme binding;GO:0016705 - oxidoreductase activity, acting on paired donors, with incorporation or reduction of molecular oxygen;GO:0005506 - iron ion binding
Lus10026392.g.BGIv1.0	28.1124	1.99472	0.369049	5.40504	6.47928e-08	3.47438e-07	up	?
Lus10014741.g.BGIv1.0	371.244	1.99432	0.110441	18.0577	6.86452e-73	3.41249e-71	up	K13407 - fatty acid omega-hydroxylase (CYP94A1) (1 of 4)	GO:0055114 - oxidation-reduction process;GO:0020037 - heme binding;GO:0016705 - oxidoreductase activity, acting on paired donors, with incorporation or reduction of molecular oxygen;GO:0005506 - iron ion binding
Lus10021455.g.BGIv1.0	63.586	1.99302	0.243351	8.18988	2.61482e-16	2.71714e-15	up	PTHR18952:SF111 - ALPHA CARBONIC ANHYDRASE 3 (1 of 5)	GO:0004089 - carbonate dehydratase activity;GO:0008270 - zinc ion binding
Lus10019661.g.BGIv1.0	26.9289	1.99197	0.369648	5.38883	7.0916e-08	3.78964e-07	up	PTHR27001:SF174 - LYSM DOMAIN RECEPTOR-LIKE KINASE 4 (1 of 4)	GO:0006468 - protein phosphorylation;GO:0004672 - protein kinase activity
Lus10032382.g.BGIv1.0	336.132	1.99122	0.109315	18.2154	3.89682e-74	1.98211e-72	up	PTHR14155:SF157 - RING-H2 FINGER PROTEIN ATL69-RELATED (1 of 6)	GO:0008270 - zinc ion binding;GO:0005515 - protein binding
Lus10009137.g.BGIv1.0	75.2078	1.99095	0.224468	8.8696	7.34067e-19	8.71622e-18	up	2.5.1.29 - Geranylgeranyl diphosphate synthase / Geranylgeranyl-PP synthetase (1 of 18)	GO:0008299 - isoprenoid biosynthetic process
Lus10013471.g.BGIv1.0	8.3032	1.98937	0.720456	2.76126	0.00575786	0.0143625	up	?
Lus10026045.g.BGIv1.0	7.35062	1.98934	0.731915	2.71799	0.00656789	0.0161614	up	K07893 - Ras-related protein Rab-6A (RAB6A) (1 of 6)	GO:0007264 - small GTPase mediated signal transduction;GO:0005525 - GTP binding
Lus10010701.g.BGIv1.0	56.9225	1.98913	0.258201	7.70379	1.32091e-14	1.24618e-13	up	PTHR31907:SF1 - MLP-LIKE PROTEIN 423-RELATED (1 of 14)	GO:0009607 - response to biotic stimulus;GO:0006952 - defense response
Lus10025901.g.BGIv1.0	171.897	1.98898	0.164312	12.1049	9.94364e-34	2.15546e-32	up	KOG0156 - Cytochrome P450 CYP2 subfamily (1 of 184)	GO:0055114 - oxidation-reduction process;GO:0020037 - heme binding;GO:0016705 - oxidoreductase activity, acting on paired donors, with incorporation or reduction of molecular oxygen;GO:0005506 - iron ion binding
Lus10018380.g.BGIv1.0	17.0679	1.98837	0.472824	4.20531	2.60724e-05	0.000101006	up	PTHR27002:SF122 - CYSTEINE-RICH RECEPTOR-LIKE PROTEIN KINASE 28-RELATED (1 of 13)	GO:0006468 - protein phosphorylation;GO:0004672 - protein kinase activity
Lus10021119.g.BGIv1.0	93.2691	1.9867	0.207502	9.57434	1.02509e-21	1.38275e-20	up	PTHR31741:SF4 - O-FUCOSYLTRANSFERASE FAMILY PROTEIN (1 of 6)	GO:0016021 - integral component of membrane;GO:0016757 - transferase activity, transferring glycosyl groups;GO:0006004 - fucose metabolic process
Lus10035846.g.BGIv1.0	79.4965	1.98576	0.218444	9.09044	9.8637e-20	1.2275e-18	up	PF00504 - Chlorophyll A-B binding protein (Chloroa_b-bind) (1 of 53)	GO:0016021 - integral component of membrane
Lus10007875.g.BGIv1.0	188.254	1.9853	0.140903	14.0898	4.38597e-45	1.25984e-43	up	PTHR10366:SF465 - UDP-GLUCURONIC ACID DECARBOXYLASE 1 (1 of 8)	GO:0016021 - integral component of membrane
Lus10002767.g.BGIv1.0	12.8982	1.98409	0.552862	3.58876	0.000332255	0.00107018	up	PTHR28141:SF1 - 2',3'-CYCLIC-NUCLEOTIDE 3'-PHOSPHODIESTERASE (1 of 3)	GO:0004112 - cyclic-nucleotide phosphodiesterase activity
Lus10028247.g.BGIv1.0	41.9941	1.98276	0.301235	6.58209	4.63871e-11	3.36805e-10	up	PTHR11825:SF42 - BRANCHED-CHAIN-AMINO-ACID AMINOTRANSFERASE 2, CHLOROPLASTIC (1 of 4)	GO:0008152 - metabolic process;GO:0003824 - catalytic activity
Lus10021010.g.BGIv1.0	55.4431	1.98098	0.264982	7.4759	7.66746e-14	6.84891e-13	up	?
Lus10028325.g.BGIv1.0	129.854	1.97723	0.172788	11.4431	2.54702e-30	4.88997e-29	up	?
Lus10008211.g.BGIv1.0	18.4196	1.97605	0.45977	4.29792	1.72412e-05	6.84581e-05	up	?
Lus10014109.g.BGIv1.0	1159.84	1.97466	0.0622142	31.7397	4.39888e-221	9.7046e-219	up	PTHR32227:SF49 - BETA-1,3-GLUCANASE 1-RELATED (1 of 13)	GO:0005975 - carbohydrate metabolic process;GO:0004553 - hydrolase activity, hydrolyzing O-glycosyl compounds
Lus10000152.g.BGIv1.0	10.246	1.97454	0.620132	3.18407	0.00145222	0.00413096	up	PTHR31057:SF0 - E3 UFM1-PROTEIN LIGASE 1 (1 of 4)
Lus10024714.g.BGIv1.0	6.9368	1.9741	0.773344	2.55268	0.0106898	0.0249381	up	PTHR21495//PTHR21495:SF70 - NUCLEOPORIN-RELATED // SUBFAMILY NOT NAMED (1 of 3)	GO:0048046 - apoplast
Lus10034006.g.BGIv1.0	7.39179	1.97398	0.739969	2.66765	0.0076384	0.0184847	up	K18177 - cytochrome c oxidase assembly factor 4 (COA4) (1 of 1)
Lus10023271.g.BGIv1.0	58.147	1.97273	0.255948	7.70752	1.28284e-14	1.21118e-13	up	PTHR11785:SF230 - CATIONIC AMINO ACID TRANSPORTER 1 (1 of 3)	GO:0016020 - membrane;GO:0015171 - amino acid transmembrane transporter activity;GO:0003333 - amino acid transmembrane transport
Lus10029495.g.BGIv1.0	104.967	1.97226	0.190522	10.3519	4.10302e-25	6.38468e-24	up	PTHR10742:SF273 - POLYAMINE OXIDASE 1 (1 of 2)	GO:0055114 - oxidation-reduction process;GO:0016491 - oxidoreductase activity
Lus10001143.g.BGIv1.0	65.0182	1.97201	0.245358	8.03728	9.18553e-16	9.27358e-15	up	?
Lus10009104.g.BGIv1.0	17.2311	1.97115	0.472882	4.16838	3.06777e-05	0.000117819	up	PTHR33782:SF1 - BY GENSCAN AND GENEFINDER-RELATED (1 of 1)
Lus10023244.g.BGIv1.0	1750.78	1.97093	0.0490859	40.1526	0	0	up	KOG3399 - Predicted Yippee-type zinc-binding protein (1 of 15)	GO:0046872 - metal ion binding
Lus10022292.g.BGIv1.0	87.4275	1.96875	0.211891	9.29133	1.52373e-20	1.96509e-19	up	PTHR10209:SF168 - 2-OXOGLUTARATE (2OG) AND FE(II)-DEPENDENT OXYGENASE SUPERFAMILY PROTEIN-RELATED (1 of 17)	GO:0055114 - oxidation-reduction process;GO:0016491 - oxidoreductase activity
Lus10015049.g.BGIv1.0	4592.62	1.96684	0.0365936	53.7482	0	0	up	PTHR11260:SF294 - GLUTATHIONE S-TRANSFERASE L1-RELATED (1 of 2)	GO:0005515 - protein binding
Lus10020307.g.BGIv1.0	645.866	1.9657	0.077981	25.2074	3.3212e-140	3.63131e-138	up	PTHR11206:SF102 - MATE EFFLUX FAMILY PROTEIN (1 of 4)	GO:0055085 - transmembrane transport;GO:0016020 - membrane;GO:0015297 - antiporter activity;GO:0015238 - xenobiotic transmembrane transporter activity;GO:0006855 - drug transmembrane transport
Lus10005617.g.BGIv1.0	24.599	1.96562	0.385554	5.09817	3.42954e-07	1.6954e-06	up	PTHR14155:SF77 - E3 UBIQUITIN-PROTEIN LIGASE ATL23 (1 of 4)	GO:0008270 - zinc ion binding;GO:0005515 - protein binding
Lus10008004.g.BGIv1.0	20.2055	1.96501	0.434064	4.527	5.9826e-06	2.53098e-05	up	PF00168 - C2 domain (C2) (1 of 142)	GO:0005515 - protein binding
Lus10011588.g.BGIv1.0	21.6149	1.96255	0.415692	4.72116	2.34499e-06	1.05161e-05	up	PF10551 - MULE transposase domain (MULE) (1 of 6)
Lus10016858.g.BGIv1.0	6853.37	1.96176	0.034275	57.236	0	0	up	PTHR30620:SF50 - BETA-D-XYLOSIDASE 1 (1 of 1)	GO:0005975 - carbohydrate metabolic process;GO:0004553 - hydrolase activity, hydrolyzing O-glycosyl compounds
Lus10034407.g.BGIv1.0	10.5413	1.96103	0.612672	3.20078	0.00137055	0.00391508	up	PTHR14155:SF110 - RING/U-BOX DOMAIN-CONTAINING PROTEIN (1 of 3)	GO:0008270 - zinc ion binding;GO:0005515 - protein binding
Lus10035660.g.BGIv1.0	138.946	1.95932	0.170273	11.5069	1.21772e-30	2.37828e-29	up	PF05899 - Protein of unknown function (DUF861) (Cupin_3) (1 of 7)
Lus10000613.g.BGIv1.0	9.71974	1.95871	0.670753	2.92016	0.00349848	0.009165	up	PTHR31529:SF2 - LOB DOMAIN-CONTAINING PROTEIN 17-RELATED (1 of 2)	GO:0005634 - nucleus;GO:0045893 - positive regulation of transcription, DNA-templated
Lus10042261.g.BGIv1.0	280.869	1.95818	0.122357	16.0038	1.20302e-57	4.56292e-56	up	PTHR11926:SF176 - UDP-GLYCOSYLTRANSFERASE 87A2 (1 of 8)	GO:0016758 - transferase activity, transferring hexosyl groups;GO:0008152 - metabolic process
Lus10025262.g.BGIv1.0	533.424	1.95592	0.0838629	23.3228	2.60404e-120	2.39726e-118	up	K00827 - alanine-glyoxylate transaminase / (R)-3-amino-2-methylpropionate-pyruvate transaminase (AGXT2) (1 of 3)	GO:0030170 - pyridoxal phosphate binding;GO:0008483 - transaminase activity
Lus10030795.g.BGIv1.0	748.223	1.9553	0.0725398	26.9549	5.00341e-160	6.61515e-158	up	PF07063 - Domain of unknown function (DUF1338) (DUF1338) (1 of 2)
Lus10006058.g.BGIv1.0	76.1626	1.95522	0.219915	8.89078	6.06803e-19	7.25595e-18	up	PF07343 - Protein of unknown function (DUF1475) (DUF1475) (1 of 2)
Lus10035956.g.BGIv1.0	261.561	1.95218	0.120507	16.1998	5.06223e-59	1.97221e-57	up	PTHR11695:SF497 - CINNAMYL ALCOHOL DEHYDROGENASE 6-RELATED (1 of 4)	GO:0055114 - oxidation-reduction process;GO:0016491 - oxidoreductase activity;GO:0008270 - zinc ion binding
Lus10012164.g.BGIv1.0	188.931	1.95074	0.146456	13.3196	1.78049e-40	4.5845e-39	up	PTHR21704:SF19 - EXPRESSED PROTEIN-RELATED (1 of 3)
Lus10004177.g.BGIv1.0	100.134	1.94931	0.195591	9.96625	2.14172e-23	3.12165e-22	up	1.14.19.6//1.3.1.35 - Delta(12)-fatty-acid desaturase / Oleoyl-CoA Delta(12) desaturase (1 of 11)	GO:0055114 - oxidation-reduction process;GO:0016717 - oxidoreductase activity, acting on paired donors, with oxidation of a pair of donors resulting in the reduction of molecular oxygen to two molecules of water;GO:0006629 - lipid metabolic process
Lus10019712.g.BGIv1.0	110.209	1.94415	0.186577	10.4201	2.00791e-25	3.17081e-24	up	K06966 - uncharacterized protein (K06966) (1 of 15)	GO:0005829 - cytosol;GO:0005634 - nucleus;GO:0016799 - hydrolase activity, hydrolyzing N-glycosyl compounds;GO:0009691 - cytokinin biosynthetic process
Lus10006951.g.BGIv1.0	187.73	1.94164	0.158339	12.2626	1.43815e-34	3.19738e-33	up	PF00010 - Helix-loop-helix DNA-binding domain (HLH) (1 of 164)	GO:0046983 - protein dimerization activity
Lus10017550.g.BGIv1.0	21.0484	1.94063	0.419872	4.62194	3.80166e-06	1.65586e-05	up	PTHR31194//PTHR31194:SF16 - SHN SHINE , DNA BINDING / TRANSCRIPTION FACTOR // SUBFAMILY NOT NAMED (1 of 5)	GO:0006355 - regulation of transcription, DNA-templated;GO:0003700 - DNA-binding transcription factor activity
Lus10010572.g.BGIv1.0	98.4343	1.9397	0.202425	9.58231	9.48943e-22	1.28236e-20	up	PTHR33044:SF23 - BIFUNCTIONAL INHIBITOR/LIPID-TRANSFER PROTEIN/SEED STORAGE 2S ALBUMIN SUPERFAMILY PROTEIN-RELATED (1 of 9)	GO:0008289 - lipid binding;GO:0006869 - lipid transport
Lus10040999.g.BGIv1.0	103.933	1.93787	0.193631	10.008	1.40507e-23	2.06653e-22	up	PTHR31969:SF1 - GEM-LIKE PROTEIN 4-RELATED (1 of 6)
Lus10024484.g.BGIv1.0	279.872	1.93752	0.120714	16.0505	5.66717e-58	2.16269e-56	up	PTHR31750:SF4 - PROTEIN STAY-GREEN 1, CHLOROPLASTIC-RELATED (1 of 2)
Lus10038606.g.BGIv1.0	15.096	1.93711	0.509724	3.80032	0.000144509	0.000496304	up	PF07734//PF12937 - F-box associated (FBA_1) // F-box-like (F-box-like) (1 of 4)	GO:0005515 - protein binding
Lus10005940.g.BGIv1.0	79.4173	1.93603	0.221431	8.74326	2.26488e-18	2.62248e-17	up	PTHR10168:SF81 - MONOTHIOL GLUTAREDOXIN-S1-RELATED (1 of 4)	GO:0045454 - cell redox homeostasis;GO:0015035 - protein disulfide oxidoreductase activity;GO:0009055 - electron transfer activity
Lus10037025.g.BGIv1.0	218.675	1.936	0.131499	14.7226	4.61882e-49	1.4681e-47	up	2.8.1.9 - Molybdenum cofactor sulfurtransferase / Molybdenum cofactor sulfurase (1 of 16)
Lus10021321.g.BGIv1.0	69.0918	1.93564	0.229294	8.44175	3.12613e-17	3.40903e-16	up	PTHR11014:SF108 - IAA-AMINO ACID HYDROLASE ILR1 (1 of 2)	GO:0016787 - hydrolase activity;GO:0008152 - metabolic process
Lus10016654.g.BGIv1.0	106.283	1.93499	0.185606	10.4253	1.90154e-25	3.00665e-24	up	?
Lus10008775.g.BGIv1.0	18.0073	1.93461	0.464827	4.16199	3.15483e-05	0.000120901	up	PTHR10366:SF388 - CINNAMOYL COA REDUCTASE-LIKE PROTEIN (1 of 3)
Lus10004399.g.BGIv1.0	25.2776	1.93431	0.383491	5.04396	4.56e-07	2.22416e-06	up	PTHR11732//PTHR11732:SF226 - ALDO/KETO REDUCTASE // SUBFAMILY NOT NAMED (1 of 8)
Lus10001479.g.BGIv1.0	167.873	1.93294	0.148358	13.0289	8.379e-39	2.06752e-37	up	K13248 - pyridoxal phosphate phosphatase PHOSPHO2 (PHOSPHO2) (1 of 5)	GO:0016791 - phosphatase activity;GO:0008152 - metabolic process
Lus10025216.g.BGIv1.0	82.6848	1.93138	0.225417	8.56804	1.05264e-17	1.17505e-16	up	PF03106 - WRKY DNA -binding domain (WRKY) (1 of 108)	GO:0043565 - sequence-specific DNA binding;GO:0006355 - regulation of transcription, DNA-templated;GO:0003700 - DNA-binding transcription factor activity
Lus10027614.g.BGIv1.0	236.104	1.93116	0.126513	15.2645	1.31836e-52	4.53449e-51	up	1.14.13.89 - Isoflavone 2'-hydroxylase / Isoflavone 2'-monooxygenase (1 of 14)	GO:0055114 - oxidation-reduction process;GO:0020037 - heme binding;GO:0016705 - oxidoreductase activity, acting on paired donors, with incorporation or reduction of molecular oxygen;GO:0005506 - iron ion binding
Lus10009808.g.BGIv1.0	321.436	1.93115	0.106396	18.1505	1.27306e-73	6.42283e-72	up	1.5.1.8 - Saccharopine dehydrogenase (NADP(+), L-lysine-forming) / Lysine-ketoglutarate reductase (1 of 2)	GO:0055114 - oxidation-reduction process;GO:0016491 - oxidoreductase activity
Lus10025882.g.BGIv1.0	58	1.93028	0.27134	7.11387	1.12837e-12	9.32203e-12	up	PTHR24351:SF69 - AGC (CAMP-DEPENDENT, CGMP-DEPENDENT AND PROTEIN KINASE C) KINASE FAMILY PROTEIN-RELATED (1 of 4)	GO:0006468 - protein phosphorylation;GO:0004672 - protein kinase activity;GO:0005524 - ATP binding
Lus10024414.g.BGIv1.0	124.049	1.92762	0.175707	10.9706	5.29142e-28	9.28401e-27	up	PTHR32468:SF10 - CATION/H(+) ANTIPORTER 20 (1 of 4)	GO:0016021 - integral component of membrane;GO:0015299 - solute:proton antiporter activity
Lus10012069.g.BGIv1.0	15.0488	1.92672	0.519707	3.70731	0.000209471	0.000699751	up	PF07816 - Protein of unknown function (DUF1645) (DUF1645) (1 of 18)
Lus10019615.g.BGIv1.0	65.1673	1.92622	0.244858	7.86669	3.64156e-15	3.54496e-14	up	PTHR24073:SF515 - GENOMIC DNA, CHROMOSOME 3, P1 CLONE: MSD21 (1 of 6)	GO:0007264 - small GTPase mediated signal transduction;GO:0005525 - GTP binding
Lus10002865.g.BGIv1.0	1096.95	1.92491	0.060908	31.6036	3.29253e-219	7.01478e-217	up	K00522 - ferritin heavy chain (FTH1) (1 of 6)	GO:0008199 - ferric iron binding;GO:0006879 - cellular iron ion homeostasis;GO:0006826 - iron ion transport
Lus10028236.g.BGIv1.0	265.224	1.92446	0.131669	14.6159	2.22528e-48	6.91972e-47	up	PTHR22950:SF278 - AMINO ACID PERMEASE 1-RELATED (1 of 10)	GO:0016021 - integral component of membrane;GO:0005886 - plasma membrane;GO:0015172 - acidic amino acid transmembrane transporter activity;GO:0015175 - neutral amino acid transmembrane transporter activity;GO:0015810 - aspartate transmembrane transport;GO:0015827 - tryptophan transport
Lus10011879.g.BGIv1.0	1187	1.92269	0.0617826	31.1202	1.2839e-212	2.60158e-210	up	K07513 - acetyl-CoA acyltransferase 1 (ACAA1) (1 of 3)	GO:0016747 - transferase activity, transferring acyl groups other than amino-acyl groups;GO:0008152 - metabolic process
Lus10012233.g.BGIv1.0	713.22	1.92251	0.0743633	25.853	2.25102e-147	2.66435e-145	up	K00522 - ferritin heavy chain (FTH1) (1 of 6)	GO:0008199 - ferric iron binding;GO:0006879 - cellular iron ion homeostasis;GO:0006826 - iron ion transport
Lus10040898.g.BGIv1.0	9.31067	1.92047	0.634135	3.02848	0.00245787	0.00666903	up	PTHR10168:SF118 - GLUTAREDOXIN-C11-RELATED (1 of 2)	GO:0045454 - cell redox homeostasis;GO:0015035 - protein disulfide oxidoreductase activity;GO:0009055 - electron transfer activity
Lus10020028.g.BGIv1.0	9.98623	1.91957	0.61116	3.14086	0.00168452	0.00473006	up	PF14476 - Petal formation-expressed (Chloroplast_duf) (1 of 4)
Lus10012496.g.BGIv1.0	306.952	1.91764	0.109737	17.4749	2.22429e-68	1.02764e-66	up	?
Lus10023824.g.BGIv1.0	578.144	1.91762	0.187408	10.2324	1.42004e-24	2.16543e-23	up	PTHR27000:SF136 - POLYGALACTURONASE INHIBITOR 1-RELATED (1 of 3)	GO:0005515 - protein binding
Lus10027281.g.BGIv1.0	8.69878	1.91741	0.661685	2.89776	0.00375832	0.00976756	up	K13457 - disease resistance protein RPM1 (RPM1, RPS3) (1 of 9)	GO:0043531 - ADP binding
Lus10001550.g.BGIv1.0	6.2773	1.91637	0.797559	2.40279	0.0162706	0.0361953	up	?
Lus10004646.g.BGIv1.0	135.113	1.9149	0.175748	10.8957	1.20771e-27	2.08368e-26	up	PTHR27000:SF205 - LRR RECEPTOR-LIKE SERINE/THREONINE-PROTEIN KINASE RPK2 (1 of 6)	GO:0005515 - protein binding;GO:0006468 - protein phosphorylation;GO:0005524 - ATP binding;GO:0004672 - protein kinase activity
Lus10042264.g.BGIv1.0	12.3017	1.91279	0.570058	3.35544	0.000792399	0.00237357	up	PTHR11926:SF176 - UDP-GLYCOSYLTRANSFERASE 87A2 (1 of 8)	GO:0016758 - transferase activity, transferring hexosyl groups;GO:0008152 - metabolic process
Lus10032766.g.BGIv1.0	160.282	1.91147	0.157006	12.1745	4.24965e-34	9.32571e-33	up	PTHR33095:SF7 - AR781 (1 of 4)	GO:0005886 - plasma membrane
Lus10009094.g.BGIv1.0	142.979	1.90841	0.161661	11.805	3.67811e-32	7.59328e-31	up	PTHR31087:SF11 - PROTEIN LURP-ONE-RELATED 1-RELATED (1 of 13)
Lus10019882.g.BGIv1.0	757.427	1.90541	0.0700426	27.2036	5.89394e-163	7.96194e-161	up	PTHR23024:SF157 - CARBOXYLESTERASE 12-RELATED (1 of 5)	GO:0016787 - hydrolase activity
Lus10002582.g.BGIv1.0	30.8409	1.90524	0.347939	5.47578	4.35587e-08	2.37955e-07	up	PTHR22958 - RELATED TO MULTIFUNCTIONAL CYCLIN-DEPENDENT KINASE-RELATED (1 of 6)	GO:0008081 - phosphoric diester hydrolase activity;GO:0006629 - lipid metabolic process
Lus10018592.g.BGIv1.0	52.7648	1.90371	0.272964	6.97423	3.07546e-12	2.46116e-11	up	?
Lus10018169.g.BGIv1.0	93.8919	1.9027	0.213674	8.90471	5.35255e-19	6.41893e-18	up	PTHR11014:SF62 - IAA-AMINO ACID HYDROLASE ILR1-LIKE 6 (1 of 2)	GO:0016787 - hydrolase activity;GO:0008152 - metabolic process
Lus10042339.g.BGIv1.0	211.654	1.90237	0.131856	14.4276	3.47151e-47	1.05144e-45	up	PTHR23500:SF109 - POLYOL TRANSPORTER 5 (1 of 9)	GO:0055085 - transmembrane transport;GO:0022857 - transmembrane transporter activity;GO:0016021 - integral component of membrane
Lus10026666.g.BGIv1.0	163.706	1.90119	0.161109	11.8007	3.8718e-32	7.97548e-31	up	PTHR27000:SF205 - LRR RECEPTOR-LIKE SERINE/THREONINE-PROTEIN KINASE RPK2 (1 of 6)	GO:0005515 - protein binding;GO:0006468 - protein phosphorylation;GO:0005524 - ATP binding;GO:0004672 - protein kinase activity
Lus10023670.g.BGIv1.0	16.7195	1.89852	0.467877	4.05772	4.95531e-05	0.000184367	up	K00660 - chalcone synthase (CHS) (1 of 3)	GO:0016747 - transferase activity, transferring acyl groups other than amino-acyl groups;GO:0008610 - lipid biosynthetic process
Lus10005808.g.BGIv1.0	1569.88	1.89699	0.0523745	36.2197	2.98582e-287	1.06022e-284	up	PF01263 - Aldose 1-epimerase (Aldose_epim) (1 of 28)	GO:0016853 - isomerase activity;GO:0005975 - carbohydrate metabolic process
Lus10009364.g.BGIv1.0	19.5998	1.89573	0.457342	4.14511	3.39647e-05	0.00012943	up	PTHR24361:SF334 - MITOGEN-ACTIVATED PROTEIN KINASE KINASE KINASE 19-RELATED (1 of 15)	GO:0006468 - protein phosphorylation;GO:0005524 - ATP binding;GO:0004672 - protein kinase activity
Lus10041994.g.BGIv1.0	238.346	1.89467	0.125748	15.0672	2.66066e-51	8.84137e-50	up	PTHR11206//PTHR11206:SF173 - MULTIDRUG RESISTANCE PROTEIN // SUBFAMILY NOT NAMED (1 of 4)	GO:0055085 - transmembrane transport;GO:0016020 - membrane;GO:0015297 - antiporter activity;GO:0015238 - xenobiotic transmembrane transporter activity;GO:0006855 - drug transmembrane transport
Lus10002766.g.BGIv1.0	18.0853	1.89456	0.50853	3.72557	0.000194874	0.000654624	up	PF07823 - Cyclic phosphodiesterase-like protein (CPDase) (1 of 1)	GO:0004112 - cyclic-nucleotide phosphodiesterase activity
Lus10001210.g.BGIv1.0	392.218	1.89378	0.103728	18.2571	1.81668e-74	9.27851e-73	up	PTHR10992//PTHR10992:SF869 - ALPHA/BETA HYDROLASE FOLD-CONTAINING PROTEIN // SUBFAMILY NOT NAMED (1 of 8)	GO:0003824 - catalytic activity
Lus10014498.g.BGIv1.0	145.207	1.89303	0.165276	11.4538	2.25171e-30	4.33417e-29	up	PTHR23070:SF5 - AAA-TYPE ATPASE FAMILY PROTEIN-RELATED (1 of 7)	GO:0005524 - ATP binding
Lus10008811.g.BGIv1.0	11.453	1.891	0.563452	3.3561	0.000790495	0.00236844	up	?
Lus10029949.g.BGIv1.0	13.6376	1.88965	0.543992	3.47367	0.000513387	0.00159656	up	PTHR14155 - RING FINGER DOMAIN-CONTAINING (1 of 164)	GO:0008270 - zinc ion binding;GO:0005515 - protein binding
Lus10029861.g.BGIv1.0	118.122	1.88866	0.18041	10.4687	1.20282e-25	1.9173e-24	up	PF07887 - Calmodulin binding protein-like (Calmodulin_bind) (1 of 11)	GO:0006950 - response to stress;GO:0005516 - calmodulin binding
Lus10038506.g.BGIv1.0	6.85137	1.88751	0.751092	2.51302	0.0119702	0.0275918	up	PTHR33077:SF17 - PROTEIN TIFY 5A-RELATED (1 of 2)
Lus10037894.g.BGIv1.0	70.2052	1.88678	0.238154	7.9225	2.32787e-15	2.28889e-14	up	KOG0508//KOG4412 - Ankyrin repeat protein // 26S proteasome regulatory complex, subunit PSMD10 (1 of 4)	GO:0016021 - integral component of membrane
Lus10004460.g.BGIv1.0	77.9243	1.8864	0.234225	8.05377	8.02792e-16	8.13571e-15	up	K10664 - E3 ubiquitin-protein ligase ATL6/9/15/31/42/55 [EC:6.3.2.19] (ATL6S) (1 of 8)	GO:0008270 - zinc ion binding;GO:0005515 - protein binding
Lus10007872.g.BGIv1.0	402.049	1.88529	0.100254	18.8052	6.84416e-79	3.81432e-77	up	PTHR10353:SF29 - BETA-GLUCOSIDASE 1-RELATED (1 of 3)	GO:0005975 - carbohydrate metabolic process;GO:0004553 - hydrolase activity, hydrolyzing O-glycosyl compounds
Lus10036209.g.BGIv1.0	515.682	1.88446	0.0858635	21.9471	9.22414e-107	7.19483e-105	up	K07393 - putative glutathione S-transferase (ECM4) (1 of 3)	GO:0005515 - protein binding
Lus10005397.g.BGIv1.0	70.6883	1.87947	0.229735	8.18105	2.81384e-16	2.92069e-15	up	PF07468 - Agglutinin domain (Agglutinin) (1 of 19)
Lus10006518.g.BGIv1.0	96.531	1.87745	0.194519	9.65175	4.83246e-22	6.64357e-21	up	PTHR10209//PTHR10209:SF169 - OXIDOREDUCTASE, 2OG-FE II OXYGENASE FAMILY PROTEIN // SUBFAMILY NOT NAMED (1 of 1)	GO:0055114 - oxidation-reduction process;GO:0016491 - oxidoreductase activity
Lus10024150.g.BGIv1.0	27.7201	1.87588	0.365196	5.13665	2.79674e-07	1.39633e-06	up	PTHR11017//PTHR11017:SF162 - LEUCINE-RICH REPEAT-CONTAINING PROTEIN // SUBFAMILY NOT NAMED (1 of 62)	GO:0043531 - ADP binding;GO:0007165 - signal transduction
Lus10022192.g.BGIv1.0	1325.29	1.87526	0.0577212	32.4883	1.56139e-231	3.82992e-229	up	1.14.11.20 - Deacetoxyvindoline 4-hydroxylase / Desacetyoxyvindoline-17-hydroxylase (1 of 33)	GO:0055114 - oxidation-reduction process;GO:0016491 - oxidoreductase activity
Lus10034817.g.BGIv1.0	47.4951	1.87409	0.290753	6.44564	1.15111e-10	8.0962e-10	up	PTHR13789//PTHR13789:SF234 - MONOOXYGENASE // SUBFAMILY NOT NAMED (1 of 6)	GO:0055114 - oxidation-reduction process;GO:0016491 - oxidoreductase activity
Lus10039856.g.BGIv1.0	159.559	1.87307	0.150065	12.4817	9.39431e-36	2.15014e-34	up	?
Lus10034404.g.BGIv1.0	282.27	1.87235	0.11426	16.3867	2.37949e-60	9.45809e-59	up	PTHR24092:SF41 - PHOSPHOLIPID-TRANSPORTING ATPASE 10-RELATED (1 of 6)	GO:0016021 - integral component of membrane;GO:0015914 - phospholipid transport;GO:0005524 - ATP binding;GO:0004012 - ATPase-coupled intramembrane lipid transporter activity;GO:0000287 - magnesium ion binding
Lus10027975.g.BGIv1.0	238.177	1.8719	0.134631	13.9039	5.99927e-44	1.67298e-42	up	K08145 - MFS transporter, SP family, solute carrier family 2 (facilitated glucose transporter), member 8 (SLC2A8, GLUT8) (1 of 11)	GO:0055085 - transmembrane transport;GO:0016021 - integral component of membrane
Lus10006337.g.BGIv1.0	40.1976	1.86972	0.329427	5.67568	1.38137e-08	7.96644e-08	up	K15277 - solute carrier family 35 (adenosine 3'-phospho 5'-phosphosulfate transporter), member B3 (SLC35B3, PAPST2) (1 of 3)	GO:0055085 - transmembrane transport
Lus10000577.g.BGIv1.0	163.989	1.8672	0.152192	12.2687	1.33317e-34	2.96574e-33	up	PTHR27001:SF174 - LYSM DOMAIN RECEPTOR-LIKE KINASE 4 (1 of 4)	GO:0006468 - protein phosphorylation;GO:0005524 - ATP binding;GO:0004672 - protein kinase activity
Lus10038874.g.BGIv1.0	129.356	1.86676	0.170633	10.9402	7.40086e-28	1.287e-26	up	PTHR10015:SF168 - HEAT STRESS TRANSCRIPTION FACTOR B-2A (1 of 2)	GO:0043565 - sequence-specific DNA binding;GO:0006355 - regulation of transcription, DNA-templated;GO:0005634 - nucleus;GO:0003700 - DNA-binding transcription factor activity
Lus10003455.g.BGIv1.0	40.7696	1.86652	0.325017	5.74285	9.30956e-09	5.4661e-08	up	2.4.1.203 - Trans-zeatin O-beta-D-glucosyltransferase / Zeatin O-glucosyltransferase (1 of 22)	GO:0016758 - transferase activity, transferring hexosyl groups;GO:0008152 - metabolic process
Lus10030362.g.BGIv1.0	178.98	1.86609	0.146728	12.718	4.69539e-37	1.11363e-35	up	PTHR11260//PTHR11260:SF317 - GLUTATHIONE S-TRANSFERASE, GST, SUPERFAMILY, GST DOMAIN CONTAINING // SUBFAMILY NOT NAMED (1 of 2)	GO:0005515 - protein binding
Lus10010821.g.BGIv1.0	40.4403	1.86569	0.333388	5.59615	2.19162e-08	1.239e-07	up	PTHR24282:SF45 - CYTOCHROME P450, FAMILY 721, SUBFAMILY A, POLYPEPTIDE 1 (1 of 6)	GO:0055114 - oxidation-reduction process;GO:0020037 - heme binding;GO:0016705 - oxidoreductase activity, acting on paired donors, with incorporation or reduction of molecular oxygen;GO:0005506 - iron ion binding
Lus10011939.g.BGIv1.0	172.268	1.86564	0.147742	12.6276	1.48674e-36	3.47098e-35	up	PF12023 - Domain of unknown function (DUF3511) (DUF3511) (1 of 15)
Lus10041702.g.BGIv1.0	26.6371	1.86519	0.369403	5.04919	4.43691e-07	2.1681e-06	up	K07893 - Ras-related protein Rab-6A (RAB6A) (1 of 6)	GO:0005525 - GTP binding
Lus10007050.g.BGIv1.0	22.2107	1.865	0.416312	4.47981	7.47103e-06	3.11263e-05	up	PTHR31235:SF27 - PEROXIDASE 62-RELATED (1 of 5)	GO:0055114 - oxidation-reduction process;GO:0020037 - heme binding;GO:0006979 - response to oxidative stress;GO:0004601 - peroxidase activity
Lus10002365.g.BGIv1.0	27.3608	1.86487	0.822108	2.2684	0.0233048	0.0496715	up	PTHR11206:SF115 - MATE EFFLUX FAMILY PROTEIN (1 of 7)	GO:0055085 - transmembrane transport;GO:0016020 - membrane;GO:0015297 - antiporter activity;GO:0015238 - xenobiotic transmembrane transporter activity;GO:0006855 - drug transmembrane transport
Lus10039104.g.BGIv1.0	12.9905	1.86427	0.5476	3.40443	0.000663022	0.0020183	up	PTHR11413:SF26 - CYSTATIN C (1 of 1)	GO:0004869 - cysteine-type endopeptidase inhibitor activity
Lus10019152.g.BGIv1.0	297.472	1.86303	0.11104	16.7781	3.53039e-63	1.47896e-61	up	K01530 - phospholipid-translocating ATPase (E3.6.3.1) (1 of 9)	GO:0046872 - metal ion binding;GO:0000166 - nucleotide binding;GO:0016021 - integral component of membrane;GO:0015914 - phospholipid transport;GO:0005524 - ATP binding;GO:0004012 - ATPase-coupled intramembrane lipid transporter activity;GO:0000287 - magnesium ion binding
Lus10029961.g.BGIv1.0	13.7848	1.86287	0.52836	3.52576	0.000422275	0.0013347	up	PTHR23500:SF62 - SUGAR TRANSPORTER ERD6-LIKE 14-RELATED (1 of 22)	GO:0055085 - transmembrane transport;GO:0016021 - integral component of membrane
Lus10013417.g.BGIv1.0	1341.13	1.86141	0.0547963	33.9696	6.27197e-253	1.87075e-250	up	2.4.1.13 - Sucrose synthase / Uridine diphosphoglucose-fructose glucosyltransferase (1 of 12)	GO:0016157 - sucrose synthase activity;GO:0005985 - sucrose metabolic process
Lus10030901.g.BGIv1.0	92.7596	1.86047	0.197518	9.41923	4.54414e-21	5.98671e-20	up	PTHR27002:SF70 - CYSTEINE-RICH RECEPTOR-LIKE PROTEIN KINASE 2 (1 of 4)	GO:0006468 - protein phosphorylation;GO:0004672 - protein kinase activity
Lus10012586.g.BGIv1.0	38.7159	1.86006	0.314588	5.91267	3.36597e-09	2.06341e-08	up	K00660 - chalcone synthase (CHS) (1 of 3)	GO:0016747 - transferase activity, transferring acyl groups other than amino-acyl groups;GO:0008610 - lipid biosynthetic process
Lus10012815.g.BGIv1.0	58.7031	1.85959	0.248772	7.47509	7.71485e-14	6.88795e-13	up	PTHR10168:SF105 - MONOTHIOL GLUTAREDOXIN-S10 (1 of 1)	GO:0045454 - cell redox homeostasis;GO:0015035 - protein disulfide oxidoreductase activity;GO:0009055 - electron transfer activity
Lus10012821.g.BGIv1.0	6.05976	1.85949	0.794156	2.34147	0.0192078	0.0418896	up	PTHR31621:SF11 - GB (1 of 2)	GO:0010256 - endomembrane system organization
Lus10006206.g.BGIv1.0	191.457	1.8593	0.13825	13.4488	3.12763e-41	8.16601e-40	up	PTHR11206:SF79 - MATE EFFLUX FAMILY PROTEIN (1 of 6)	GO:0055085 - transmembrane transport;GO:0016020 - membrane;GO:0015297 - antiporter activity;GO:0015238 - xenobiotic transmembrane transporter activity;GO:0006855 - drug transmembrane transport
Lus10021185.g.BGIv1.0	45.971	1.85851	0.279003	6.66125	2.71506e-11	2.01209e-10	up	PTHR10641//PTHR10641:SF523 - MYB-LIKE DNA-BINDING PROTEIN MYB // SUBFAMILY NOT NAMED (1 of 8)	GO:0005634 - nucleus;GO:0003700 - DNA-binding transcription factor activity;GO:0043565 - sequence-specific DNA binding;GO:0044212 - transcription regulatory region DNA binding;GO:0030154 - cell differentiation
Lus10019686.g.BGIv1.0	88.0301	1.85594	0.204605	9.07088	1.18055e-19	1.4628e-18	up	K16282 - E3 ubiquitin-protein ligase RHA2 [EC:6.3.2.19] (RHA2) (1 of 9)	GO:0008270 - zinc ion binding;GO:0005515 - protein binding
Lus10013245.g.BGIv1.0	83.2191	1.855	0.211051	8.78936	1.50414e-18	1.76022e-17	up	PTHR27002:SF84 - ATP BINDING / PROTEIN KINASE-RELATED (1 of 21)	GO:0048544 - recognition of pollen;GO:0006468 - protein phosphorylation;GO:0004672 - protein kinase activity
Lus10039783.g.BGIv1.0	15.9542	1.85014	0.486699	3.8014	0.000143881	0.000494329	up	PTHR33510:SF2 - PROTEIN TIC 20-IV, CHLOROPLASTIC (1 of 1)	GO:0016021 - integral component of membrane
Lus10026830.g.BGIv1.0	146.517	1.84919	0.156711	11.8	3.90515e-32	8.03974e-31	up	PTHR11802//PTHR11802:SF62 - SERINE PROTEASE FAMILY S10 SERINE CARBOXYPEPTIDASE // SUBFAMILY NOT NAMED (1 of 3)	GO:0006508 - proteolysis;GO:0004185 - serine-type carboxypeptidase activity
Lus10039286.g.BGIv1.0	273.149	1.84841	0.115744	15.9698	2.07368e-57	7.81751e-56	up	PTHR22814:SF129 - COPPER TRANSPORT FAMILY PROTEIN-RELATED (1 of 2)	GO:0046872 - metal ion binding;GO:0030001 - metal ion transport
Lus10004028.g.BGIv1.0	136.503	1.84783	0.166824	11.0766	1.63018e-28	2.92633e-27	up	PTHR10366:SF425 - BRASSINOSTEROID METABOLIC PATHWAY PROTEIN BEN1 (1 of 5)	GO:0050662 - coenzyme binding;GO:0003824 - catalytic activity
Lus10031804.g.BGIv1.0	63.1897	1.8471	0.238344	7.74972	9.20946e-15	8.77724e-14	up	2.7.11.1 - Non-specific serine/threonine protein kinase / Threonine-specific protein kinase (1 of 1714)	GO:0006468 - protein phosphorylation;GO:0005524 - ATP binding;GO:0004672 - protein kinase activity
Lus10012064.g.BGIv1.0	56.1029	1.84609	0.25894	7.1294	1.00804e-12	8.35383e-12	up	?
Lus10026077.g.BGIv1.0	19.9971	1.84435	0.423978	4.35009	1.3608e-05	5.48201e-05	up	4.2.1.78 - (S)-norcoclaurine synthase / (S)-norlaudanosoline synthase (1 of 10)	GO:0009607 - response to biotic stimulus;GO:0006952 - defense response
Lus10026600.g.BGIv1.0	41.0071	1.84291	0.295424	6.23818	4.42692e-10	2.95741e-09	up	K14487 - auxin responsive GH3 gene family (GH3) (1 of 7)	GO:0005737 - cytoplasm;GO:0016881 - acid-amino acid ligase activity
Lus10033668.g.BGIv1.0	20.2266	1.8426	0.424865	4.33689	1.4451e-05	5.79781e-05	up	PF03140 - Plant protein of unknown function (DUF247) (1 of 37)	GO:0016021 - integral component of membrane
Lus10005992.g.BGIv1.0	154.802	1.84258	0.155661	11.8371	2.50865e-32	5.20783e-31	up	PTHR19359:SF22 - CYTOCHROME B5 ISOFORM A (1 of 8)	GO:0016021 - integral component of membrane;GO:0020037 - heme binding;GO:0046872 - metal ion binding
Lus10041123.g.BGIv1.0	40.7532	1.84214	0.297906	6.18362	6.26462e-10	4.12522e-09	up	PF12937 - F-box-like (F-box-like) (1 of 70)	GO:0005515 - protein binding
Lus10001254.g.BGIv1.0	15.7273	1.84091	0.48564	3.7907	0.000150224	0.000514557	up	PTHR10241//PTHR10241:SF31 - LETHAL 2 GIANT LARVAE PROTEIN // SUBFAMILY NOT NAMED (1 of 6)
Lus10015517.g.BGIv1.0	197.019	1.83856	0.140599	13.0766	4.47961e-39	1.11271e-37	up	1.1.1.267//2.2.1.7 - 1-deoxy-D-xylulose-5-phosphate reductoisomerase / DXP-reductoisomerase // 1-deoxy-D-xylulose-5-phosphate synthase / DXP-synthase (1 of 5)	GO:0008152 - metabolic process;GO:0003824 - catalytic activity;GO:0016114 - terpenoid biosynthetic process;GO:0008661 - 1-deoxy-D-xylulose-5-phosphate synthase activity
Lus10021137.g.BGIv1.0	458.182	1.83774	0.0958425	19.1746	6.03617e-82	3.53856e-80	up	KOG0156 - Cytochrome P450 CYP2 subfamily (1 of 184)	GO:0055114 - oxidation-reduction process;GO:0020037 - heme binding;GO:0016705 - oxidoreductase activity, acting on paired donors, with incorporation or reduction of molecular oxygen;GO:0005506 - iron ion binding
Lus10020174.g.BGIv1.0	29.2273	1.83762	0.365899	5.02222	5.1078e-07	2.47516e-06	up	K02370 - alpha-1,4-N-acetylglucosaminyltransferase EXTL3 (EXTL3) (1 of 1)	GO:0016021 - integral component of membrane;GO:0015012 - heparan sulfate proteoglycan biosynthetic process;GO:0006024 - glycosaminoglycan biosynthetic process
Lus10043476.g.BGIv1.0	19.9555	1.83659	0.42948	4.27632	1.90009e-05	7.50215e-05	up	?
Lus10038442.g.BGIv1.0	14.7012	1.83621	0.51343	3.57636	0.00034841	0.00111724	up	1.3.3.8 - Tetrahydroberberine oxidase / THB oxidase (1 of 42)	GO:0055114 - oxidation-reduction process;GO:0050660 - flavin adenine dinucleotide binding;GO:0016491 - oxidoreductase activity
Lus10002067.g.BGIv1.0	3449.9	1.83537	0.0385614	47.596	0	0	up	PTHR11206//PTHR11206:SF143 - MULTIDRUG RESISTANCE PROTEIN // SUBFAMILY NOT NAMED (1 of 6)	GO:0055085 - transmembrane transport;GO:0016020 - membrane;GO:0015297 - antiporter activity;GO:0015238 - xenobiotic transmembrane transporter activity;GO:0006855 - drug transmembrane transport
Lus10001449.g.BGIv1.0	13.3413	1.83418	0.539985	3.39673	0.000681974	0.00207024	up	K13508 - glycerol-3-phosphate acyltransferase (GPAT) (1 of 9)	GO:0016746 - transferase activity, transferring acyl groups;GO:0008152 - metabolic process
Lus10007653.g.BGIv1.0	414.333	1.83368	0.0989915	18.5236	1.333e-76	7.11009e-75	up	PTHR11132:SF112 - GLUCOSE-6-PHOSPHATE/PHOSPHATE TRANSLOCATOR 1, CHLOROPLASTIC-RELATED (1 of 4)	GO:0016021 - integral component of membrane;GO:0022857 - transmembrane transporter activity
Lus10027477.g.BGIv1.0	347.488	1.83358	0.108806	16.8519	1.01615e-63	4.30035e-62	up	6.2.1.8 - Oxalate--CoA ligase / Oxalyl-CoA synthetase (1 of 3)	GO:0008152 - metabolic process;GO:0003824 - catalytic activity
Lus10021330.g.BGIv1.0	6.47732	1.83114	0.767789	2.38496	0.0170812	0.0377372	up	?
Lus10003114.g.BGIv1.0	18.4437	1.83074	0.464605	3.94043	8.13372e-05	0.000291947	up	PTHR31238:SF44 - GERMIN-LIKE PROTEIN SUBFAMILY 1 MEMBER 13-RELATED (1 of 14)	GO:0045735 - nutrient reservoir activity
Lus10021198.g.BGIv1.0	128.17	1.83061	0.179611	10.1921	2.15082e-24	3.25981e-23	up	K03521 - electron transfer flavoprotein beta subunit (fixA, etfB) (1 of 2)	GO:0009055 - electron transfer activity
Lus10042344.g.BGIv1.0	330.233	1.82902	0.108003	16.9349	2.48864e-64	1.06529e-62	up	PTHR11206//PTHR11206:SF181 - MULTIDRUG RESISTANCE PROTEIN // SUBFAMILY NOT NAMED (1 of 4)	GO:0055085 - transmembrane transport;GO:0016020 - membrane;GO:0015297 - antiporter activity;GO:0015238 - xenobiotic transmembrane transporter activity;GO:0006855 - drug transmembrane transport
Lus10023460.g.BGIv1.0	40.1375	1.82775	0.297663	6.14034	8.23433e-10	5.36354e-09	up	PTHR24177:SF10 - ANKYRIN REPEAT-CONTAINING PROTEIN (1 of 6)	GO:0016020 - membrane
Lus10041157.g.BGIv1.0	11.2159	1.82691	0.607826	3.00565	0.00265016	0.00714194	up	?
Lus10021620.g.BGIv1.0	13.7962	1.82627	0.548925	3.327	0.00087785	0.00260546	up	PTHR24298:SF104 - FLAVONOID 3'-MONOOXYGENASE (1 of 4)	GO:0055114 - oxidation-reduction process;GO:0020037 - heme binding;GO:0016705 - oxidoreductase activity, acting on paired donors, with incorporation or reduction of molecular oxygen;GO:0005506 - iron ion binding
Lus10014747.g.BGIv1.0	15.3511	1.82543	0.490101	3.72461	0.000195621	0.000656898	up	PTHR19317//PTHR19317:SF13 - PRENYLATED RAB ACCEPTOR 1-RELATED // SUBFAMILY NOT NAMED (1 of 4)	GO:0016021 - integral component of membrane
Lus10018667.g.BGIv1.0	501.673	1.82403	0.0914212	19.9519	1.4432e-88	9.15109e-87	up	K16296 - serine carboxypeptidase-like clade I [EC:3.4.16.-] (SCPL-I) (1 of 9)	GO:0006508 - proteolysis;GO:0004185 - serine-type carboxypeptidase activity
Lus10023263.g.BGIv1.0	8.98514	1.82293	0.736612	2.47476	0.0133327	0.0303719	up	?
Lus10004895.g.BGIv1.0	250.028	1.82292	0.123276	14.7873	1.76966e-49	5.67327e-48	up	K02703 - photosystem II P680 reaction center D1 protein (psbA) (1 of 1)	GO:0045156 - electron transporter, transferring electrons within the cyclic electron transport pathway of photosynthesis activity;GO:0019684 - photosynthesis, light reaction;GO:0009772 - photosynthetic electron transport in photosystem II
Lus10029983.g.BGIv1.0	25.0838	1.82269	0.374583	4.86593	1.13921e-06	5.31525e-06	up	KOG0247 - Kinesin-like protein (1 of 1)	GO:0008017 - microtubule binding;GO:0007018 - microtubule-based movement;GO:0005524 - ATP binding;GO:0003777 - microtubule motor activity;GO:0005871 - kinesin complex
Lus10036910.g.BGIv1.0	41.141	1.82004	0.312911	5.81648	6.00981e-09	3.59778e-08	up	PF07168 - Ureide permease (Ureide_permease) (1 of 4)	GO:0071705 - nitrogen compound transport
Lus10018381.g.BGIv1.0	24.1849	1.81883	0.388733	4.67885	2.88483e-06	1.27802e-05	up	PTHR27002:SF122 - CYSTEINE-RICH RECEPTOR-LIKE PROTEIN KINASE 28-RELATED (1 of 13)	GO:0006468 - protein phosphorylation;GO:0005524 - ATP binding;GO:0004672 - protein kinase activity
Lus10029552.g.BGIv1.0	54.1764	1.8185	0.257317	7.06717	1.58126e-12	1.2909e-11	up	4.2.2.23 - Rhamnogalacturonan endolyase / Rhamnogalacturonase B (1 of 17)	GO:0030246 - carbohydrate binding;GO:0003824 - catalytic activity;GO:0005975 - carbohydrate metabolic process
Lus10024087.g.BGIv1.0	617.15	1.81749	0.0834418	21.7816	3.46923e-105	2.67246e-103	up	PTHR23024//PTHR23024:SF135 - MEMBER OF 'GDXG' FAMILY OF LIPOLYTIC ENZYMES // SUBFAMILY NOT NAMED (1 of 2)	GO:0016787 - hydrolase activity
Lus10025154.g.BGIv1.0	196.469	1.81713	0.140517	12.9317	2.98008e-38	7.2431e-37	up	PTHR23257:SF531 - PROTEIN KINASE ATN1-LIKE PROTEIN (1 of 2)	GO:0005524 - ATP binding;GO:0004674 - protein serine/threonine kinase activity
Lus10036402.g.BGIv1.0	147.105	1.81612	0.157032	11.5653	6.17755e-31	1.21864e-29	up	PF03168 - Late embryogenesis abundant protein (LEA_2) (1 of 87)	GO:0005829 - cytosol;GO:0009269 - response to desiccation
Lus10016973.g.BGIv1.0	176.477	1.81386	0.144871	12.5205	5.76952e-36	1.32376e-34	up	?
Lus10033384.g.BGIv1.0	13.2086	1.81323	0.518336	3.49817	0.000468462	0.00146774	up	PF00069//PF08263//PF13855 - Protein kinase domain (Pkinase) // Leucine rich repeat N-terminal domain (LRRNT_2) // Leucine rich repeat (LRR_8) (1 of 58)	GO:0005515 - protein binding;GO:0006468 - protein phosphorylation;GO:0005524 - ATP binding;GO:0004672 - protein kinase activity
Lus10028327.g.BGIv1.0	99.1048	1.81308	0.210694	8.60528	7.61311e-18	8.55219e-17	up	PTHR11247:SF25 - LIPID PHOSPHATE PHOSPHATASE EPSILON 1, CHLOROPLASTIC-RELATED (1 of 5)	GO:0030176 - integral component of endoplasmic reticulum membrane;GO:0047874 - dolichyldiphosphatase activity;GO:0008610 - lipid biosynthetic process;GO:0006487 - protein N-linked glycosylation
Lus10017315.g.BGIv1.0	181.533	1.81199	0.147574	12.2785	1.18148e-34	2.63459e-33	up	PF07712 - Stress up-regulated Nod 19 (SURNod19) (1 of 7)
Lus10025555.g.BGIv1.0	20.6261	1.81182	0.419062	4.32352	1.5356e-05	6.14241e-05	up	3.1.4.46 - Glycerophosphodiester phosphodiesterase / Glycerophosphoryl diester phosphodiesterase (1 of 48)
Lus10015745.g.BGIv1.0	125.633	1.81137	0.176323	10.273	9.32236e-25	1.43153e-23	up	2.4.1.324 - 7-deoxyloganetin glucosyltransferase / UGT85A24 (1 of 35)	GO:0016758 - transferase activity, transferring hexosyl groups;GO:0008152 - metabolic process
Lus10025544.g.BGIv1.0	175.649	1.81031	0.143796	12.5894	2.41552e-36	5.58686e-35	up	3.1.4.46 - Glycerophosphodiester phosphodiesterase / Glycerophosphoryl diester phosphodiesterase (1 of 48)	GO:0006468 - protein phosphorylation;GO:0005524 - ATP binding;GO:0004672 - protein kinase activity
Lus10027146.g.BGIv1.0	22.9726	1.8101	0.393351	4.60174	4.18984e-06	1.8156e-05	up	PF00069//PF01657 - Protein kinase domain (Pkinase) // Salt stress response/antifungal (Stress-antifung) (1 of 5)	GO:0006468 - protein phosphorylation;GO:0005524 - ATP binding;GO:0004672 - protein kinase activity
Lus10001050.g.BGIv1.0	27.5276	1.80882	0.375504	4.81704	1.45706e-06	6.71291e-06	up	K02291 - phytoene synthase (crtB) (1 of 5)	GO:0016740 - transferase activity;GO:0009058 - biosynthetic process
Lus10025526.g.BGIv1.0	4878.86	1.80858	0.039557	45.7209	0	0	up	PF01190//PF04554 - Pollen proteins Ole e I like (Pollen_Ole_e_I) // Extensin-like region (Extensin_2) (1 of 2)	GO:0009664 - plant-type cell wall organization;GO:0005199 - structural constituent of cell wall
Lus10030708.g.BGIv1.0	34.9248	1.80741	0.33238	5.43777	5.39518e-08	2.91528e-07	up	1.14.13.121 - Premnaspirodiene oxygenase / Hyoscymus muticus premnaspirodiene oxygenase (1 of 43)	GO:0055114 - oxidation-reduction process;GO:0020037 - heme binding;GO:0016705 - oxidoreductase activity, acting on paired donors, with incorporation or reduction of molecular oxygen;GO:0005506 - iron ion binding
Lus10031971.g.BGIv1.0	165.613	1.80691	0.149013	12.1258	7.70606e-34	1.67432e-32	up	PF01575//PF06522 - MaoC like domain (MaoC_dehydratas) // NADH-ubiquinone reductase complex 1 MLRQ subunit (B12D) (1 of 1)
Lus10016369.g.BGIv1.0	229.972	1.80622	0.12624	14.3078	1.95539e-46	5.80915e-45	up	PTHR10992:SF879 - PHEOPHYTINASE, CHLOROPLASTIC (1 of 3)
Lus10030895.g.BGIv1.0	79.4592	1.80566	0.222403	8.11886	4.70582e-16	4.83471e-15	up	?
Lus10029449.g.BGIv1.0	249.197	1.80413	0.126513	14.2604	3.86034e-46	1.13958e-44	up	?
Lus10039278.g.BGIv1.0	366.93	1.80324	0.0990824	18.1994	5.21741e-74	2.64661e-72	up	1.14.13.129 - Beta-carotene 3-hydroxylase / Beta-carotene 3,3'-monooxygenase (1 of 2)	GO:0055114 - oxidation-reduction process;GO:0016491 - oxidoreductase activity;GO:0006633 - fatty acid biosynthetic process;GO:0005506 - iron ion binding
Lus10032252.g.BGIv1.0	352.436	1.8024	0.101105	17.827	4.35864e-71	2.10775e-69	up	PTHR11654:SF78 - PROTEIN NRT1/ PTR FAMILY 6.3 (1 of 2)	GO:0016020 - membrane;GO:0006810 - transport;GO:0005215 - transporter activity
Lus10034253.g.BGIv1.0	30.4753	1.80002	0.340629	5.28439	1.26126e-07	6.5549e-07	up	PTHR10992//PTHR10992:SF780 - ALPHA/BETA HYDROLASE FOLD-CONTAINING PROTEIN // SUBFAMILY NOT NAMED (1 of 3)	GO:0080030 - methyl indole-3-acetate esterase activity;GO:0080032 - methyl jasmonate esterase activity;GO:0033473 - indoleacetic acid conjugate metabolic process;GO:0048367 - shoot system development
Lus10029950.g.BGIv1.0	94.3887	1.79985	0.19502	9.22909	2.72928e-20	3.48966e-19	up	PTHR11969:SF26 - TRANSCRIPTION FACTOR BHLH99 (1 of 2)	GO:0046983 - protein dimerization activity
Lus10014025.g.BGIv1.0	27.7476	1.79869	0.36516	4.92577	8.403e-07	3.97939e-06	up	PF07816 - Protein of unknown function (DUF1645) (DUF1645) (1 of 18)
Lus10006742.g.BGIv1.0	18.9833	1.79768	0.432585	4.15568	3.24317e-05	0.00012393	up	PF00954//PF01453//PF07714//PF08276 - S-locus glycoprotein domain (S_locus_glycop) // D-mannose binding lectin (B_lectin) // Protein tyrosine kinase (Pkinase_Tyr) // PAN-like domain (PAN_2) (1 of 37)	GO:0048544 - recognition of pollen;GO:0006468 - protein phosphorylation;GO:0004672 - protein kinase activity
Lus10016814.g.BGIv1.0	22.406	1.79729	0.412239	4.35982	1.30171e-05	5.25588e-05	up	PF05678 - VQ motif (VQ) (1 of 42)
Lus10024075.g.BGIv1.0	11.0407	1.79539	0.580583	3.09239	0.00198551	0.00548759	up	PTHR24347:SF199 - CBL-INTERACTING SERINE/THREONINE-PROTEIN KINASE 25-RELATED (1 of 4)	GO:0007165 - signal transduction
Lus10016312.g.BGIv1.0	104.15	1.79528	0.187582	9.57064	1.06242e-21	1.43156e-20	up	PTHR10174//PTHR10174:SF151 - RETINALDEHYDE BINDING PROTEIN-RELATED // SUBFAMILY NOT NAMED (1 of 3)	GO:0008526 - phosphatidylinositol transfer activity
Lus10013158.g.BGIv1.0	48.1084	1.79482	0.282973	6.34273	2.25733e-10	1.54739e-09	up	PTHR21493:SF121 - LIPASE CLASS 3 FAMILY PROTEIN (1 of 6)	GO:0016042 - lipid catabolic process;GO:0006629 - lipid metabolic process
Lus10018168.g.BGIv1.0	143.929	1.79369	0.163556	10.9669	5.51576e-28	9.66853e-27	up	PF14542 - GCN5-related N-acetyl-transferase (Acetyltransf_CG) (1 of 2)
Lus10038306.g.BGIv1.0	48.1827	1.79187	0.279958	6.40048	1.54886e-10	1.07738e-09	up	PTHR12565//PTHR12565:SF82 - STEROL REGULATORY ELEMENT-BINDING PROTEIN // SUBFAMILY NOT NAMED (1 of 2)	GO:0046983 - protein dimerization activity
Lus10040924.g.BGIv1.0	124.609	1.78959	0.176034	10.1662	2.80672e-24	4.23324e-23	up	PTHR32246:SF20 - BON1-ASSOCIATED PROTEIN 1-RELATED (1 of 4)	GO:0005515 - protein binding
Lus10031594.g.BGIv1.0	248.711	1.7883	0.130491	13.7044	9.56152e-43	2.59644e-41	up	PF00582 - Universal stress protein family (Usp) (1 of 65)	GO:0006950 - response to stress
Lus10009959.g.BGIv1.0	177.07	1.78739	0.146515	12.1993	3.13418e-34	6.91447e-33	up	PTHR19241//PTHR19241:SF247 - ATP-BINDING CASSETTE TRANSPORTER // SUBFAMILY NOT NAMED (1 of 8)	GO:0016887 - ATPase activity;GO:0005524 - ATP binding;GO:0016020 - membrane
Lus10038086.g.BGIv1.0	1387.97	1.78704	0.0548387	32.5871	6.2387e-233	1.5611e-230	up	K14157 - alpha-aminoadipic semialdehyde synthase (AASS) (1 of 1)	GO:0055114 - oxidation-reduction process;GO:0016491 - oxidoreductase activity
Lus10037221.g.BGIv1.0	232.621	1.78634	0.12829	13.9242	4.51393e-44	1.26635e-42	up	PTHR11654:SF20 - PROTEIN NRT1/ PTR FAMILY 2.12-RELATED (1 of 2)	GO:0055085 - transmembrane transport;GO:0016021 - integral component of membrane;GO:0016020 - membrane;GO:0006810 - transport;GO:0005215 - transporter activity
Lus10029204.g.BGIv1.0	24.0365	1.78621	0.38982	4.58214	4.60249e-06	1.98197e-05	up	?
Lus10017067.g.BGIv1.0	46.9458	1.78616	0.277183	6.44396	1.16393e-10	8.1848e-10	up	PTHR31221:SF13 - WRKY TRANSCRIPTION FACTOR 48-RELATED (1 of 2)	GO:0043565 - sequence-specific DNA binding;GO:0006355 - regulation of transcription, DNA-templated;GO:0003700 - DNA-binding transcription factor activity
Lus10039226.g.BGIv1.0	114.399	1.78391	0.179524	9.93692	2.87577e-23	4.16066e-22	up	PTHR12203//PTHR12203:SF32 - KDEL LYS-ASP-GLU-LEU CONTAINING - RELATED // SUBFAMILY NOT NAMED (1 of 7)
Lus10021480.g.BGIv1.0	1377.31	1.78316	0.054263	32.8614	7.81798e-237	2.01025e-234	up	1.17.7.1 - (E)-4-hydroxy-3-methylbut-2-enyl-diphosphate synthase (ferredoxin) / 4-hydroxy-3-methylbut-2-en-1-yl diphosphate synthase (1 of 4)	GO:0055114 - oxidation-reduction process;GO:0046429 - 4-hydroxy-3-methylbut-2-en-1-yl diphosphate synthase activity;GO:0016114 - terpenoid biosynthetic process
Lus10025819.g.BGIv1.0	243.012	1.78282	0.123638	14.4197	3.8889e-47	1.17499e-45	up	PTHR10696//PTHR10696:SF21 - GAMMA-BUTYROBETAINE HYDROXYLASE-RELATED // SUBFAMILY NOT NAMED (1 of 9)	GO:0055114 - oxidation-reduction process;GO:0016491 - oxidoreductase activity
Lus10001042.g.BGIv1.0	879.665	1.78145	0.0645222	27.6099	8.46784e-168	1.19138e-165	up	PTHR31907:SF1 - MLP-LIKE PROTEIN 423-RELATED (1 of 14)	GO:0009607 - response to biotic stimulus;GO:0006952 - defense response
Lus10015296.g.BGIv1.0	50.4865	1.7802	0.263953	6.74437	1.53691e-11	1.16349e-10	up	PF00847 - AP2 domain (AP2) (1 of 230)	GO:0006355 - regulation of transcription, DNA-templated;GO:0003700 - DNA-binding transcription factor activity
Lus10035359.g.BGIv1.0	13.9398	1.77954	0.521233	3.4141	0.000639924	0.00195485	up	2.2.1.6 - Acetolactate synthase / Alpha-acetolactate synthetase (1 of 11)	GO:0030976 - thiamine pyrophosphate binding;GO:0003824 - catalytic activity
Lus10018623.g.BGIv1.0	33.459	1.7793	0.354529	5.01877	5.20025e-07	2.51767e-06	up	PF00847 - AP2 domain (AP2) (1 of 230)	GO:0006355 - regulation of transcription, DNA-templated;GO:0003700 - DNA-binding transcription factor activity
Lus10035083.g.BGIv1.0	11383.2	1.77899	0.033794	52.6421	0	0	up	4.1.1.50 - Adenosylmethionine decarboxylase / S-adenosyl-L-methionine decarboxylase (1 of 8)	GO:0008295 - spermidine biosynthetic process;GO:0006597 - spermine biosynthetic process;GO:0004014 - adenosylmethionine decarboxylase activity
Lus10041380.g.BGIv1.0	128.96	1.7788	0.172965	10.2842	8.30421e-25	1.27729e-23	up	2.1.1.274 - Salicylate carboxymethyltransferase / Salicylate O-methyltransferase (1 of 10)	GO:0008168 - methyltransferase activity
Lus10025535.g.BGIv1.0	78.6945	1.77791	0.211664	8.39968	4.47692e-17	4.82979e-16	up	PTHR31388:SF6 - PEROXIDASE 59 (1 of 2)	GO:0009055 - electron transfer activity;GO:0055114 - oxidation-reduction process;GO:0020037 - heme binding;GO:0006979 - response to oxidative stress;GO:0004601 - peroxidase activity
Lus10013390.g.BGIv1.0	2209.78	1.77788	0.047937	37.0878	4.42355e-301	1.73608e-298	up	K01188//K05349 - beta-glucosidase (E3.2.1.21) // beta-glucosidase (bglX) (1 of 4)	GO:0005975 - carbohydrate metabolic process;GO:0004553 - hydrolase activity, hydrolyzing O-glycosyl compounds
Lus10009988.g.BGIv1.0	1283.17	1.77753	0.0546881	32.503	9.68232e-232	2.3907e-229	up	PTHR24221:SF205 - ABC TRANSPORTER B FAMILY MEMBER 11-RELATED (1 of 13)	GO:0016887 - ATPase activity;GO:0005524 - ATP binding;GO:0055085 - transmembrane transport;GO:0042626 - ATPase-coupled transmembrane transporter activity;GO:0016021 - integral component of membrane;GO:0006810 - transport
Lus10023753.g.BGIv1.0	13.0305	1.77566	0.545968	3.25231	0.00114473	0.00332399	up	K11252 - histone H2B (H2B) (1 of 15)	GO:0003677 - DNA binding;GO:0000786 - nucleosome
Lus10010700.g.BGIv1.0	43.9485	1.77538	0.3055	5.81137	6.19623e-09	3.70344e-08	up	PTHR31907:SF1 - MLP-LIKE PROTEIN 423-RELATED (1 of 14)	GO:0009607 - response to biotic stimulus;GO:0006952 - defense response
Lus10041273.g.BGIv1.0	38.3257	1.77425	0.310487	5.71441	1.10082e-08	6.41098e-08	up	PF06376 - Protein of unknown function (DUF1070) (DUF1070) (1 of 7)
Lus10002393.g.BGIv1.0	267.815	1.7731	0.127169	13.9429	3.47384e-44	9.79716e-43	up	PTHR10795//PTHR10795:SF425 - PROPROTEIN CONVERTASE SUBTILISIN/KEXIN // SUBFAMILY NOT NAMED (1 of 13)	GO:0006508 - proteolysis;GO:0004252 - serine-type endopeptidase activity
Lus10030891.g.BGIv1.0	125.707	1.77084	0.180332	9.8199	9.24379e-23	1.30746e-21	up	PTHR10044:SF108 - S-RIBONUCLEASE BINDING PROTEIN SBP1-RELATED (1 of 5)	GO:0004842 - ubiquitin-protein transferase activity
Lus10019460.g.BGIv1.0	301.982	1.77078	0.111357	15.9017	6.16237e-57	2.2907e-55	up	PF00067 - Cytochrome P450 (p450) (1 of 443)	GO:0055114 - oxidation-reduction process;GO:0020037 - heme binding;GO:0016705 - oxidoreductase activity, acting on paired donors, with incorporation or reduction of molecular oxygen;GO:0005506 - iron ion binding
Lus10042181.g.BGIv1.0	27.7423	1.77061	0.386213	4.58455	4.54971e-06	1.96128e-05	up	KOG0725 - Reductases with broad range of substrate specificities (1 of 96)
Lus10025291.g.BGIv1.0	21.8367	1.77057	0.416629	4.24976	2.14002e-05	8.40056e-05	up	PTHR12542:SF38 - EXOCYST SUBUNIT EXO70 FAMILY PROTEIN-RELATED (1 of 2)	GO:0006887 - exocytosis;GO:0000145 - exocyst
Lus10040195.g.BGIv1.0	329.472	1.7703	0.104663	16.9143	3.52751e-64	1.50825e-62	up	PTHR34953:SF1 - ALPHA/BETA HYDROLASE RELATED PROTEIN (1 of 4)	GO:0016021 - integral component of membrane
Lus10040292.g.BGIv1.0	9.22006	1.76913	0.625778	2.82709	0.00469726	0.0119373	up	PTHR31065:SF12 - PLATZ TRANSCRIPTION FACTOR FAMILY PROTEIN (1 of 4)
Lus10035642.g.BGIv1.0	478.116	1.76865	0.0877817	20.1482	2.78862e-90	1.79881e-88	up	?
Lus10026783.g.BGIv1.0	299.04	1.76863	0.109377	16.17	8.20897e-59	3.18816e-57	up	2.7.1.148 - 4-(cytidine 5'-diphospho)-2-C-methyl-D-erythritol kinase / CMK (1 of 2)	GO:0005524 - ATP binding;GO:0050515 - 4-(cytidine 5'-diphospho)-2-C-methyl-D-erythritol kinase activity;GO:0016114 - terpenoid biosynthetic process
Lus10025986.g.BGIv1.0	32.0795	1.76817	0.334719	5.28256	1.27394e-07	6.61801e-07	up	K08293 - mitogen-activated protein kinase [EC:2.7.11.24] (E2.7.11.24) (1 of 2)	GO:0006468 - protein phosphorylation;GO:0005524 - ATP binding;GO:0004672 - protein kinase activity
Lus10023529.g.BGIv1.0	41.4583	1.76798	0.295171	5.98969	2.10244e-09	1.31876e-08	up	PTHR10774:SF62 - SYNAPTOTAGMIN-3 (1 of 8)	GO:0005515 - protein binding
Lus10020514.g.BGIv1.0	180.476	1.76656	0.148299	11.9122	1.02287e-32	2.15339e-31	up	2.3.1.115 - Isoflavone-7-O-beta-glucoside 6''-O-malonyltransferase / Flavone/flavonol 7-O-beta-D-glucoside malonyltransferase (1 of 15)	GO:0016747 - transferase activity, transferring acyl groups other than amino-acyl groups
Lus10032150.g.BGIv1.0	1215.59	1.76487	0.0593641	29.7296	3.17879e-194	5.80971e-192	up	K00122 - formate dehydrogenase (FDH) (1 of 2)	GO:0055114 - oxidation-reduction process;GO:0004616 - phosphogluconate dehydrogenase (decarboxylating) activity;GO:0051287 - NAD binding;GO:0016616 - oxidoreductase activity, acting on the CH-OH group of donors, NAD or NADP as acceptor;GO:0008152 - metabolic process
Lus10013806.g.BGIv1.0	270.74	1.76268	0.116253	15.1624	6.27297e-52	2.11275e-50	up	K00030 - isocitrate dehydrogenase (NAD+) (IDH3) (1 of 6)	GO:0055114 - oxidation-reduction process;GO:0016616 - oxidoreductase activity, acting on the CH-OH group of donors, NAD or NADP as acceptor;GO:0051287 - NAD binding;GO:0000287 - magnesium ion binding
Lus10000523.g.BGIv1.0	93.5545	1.76204	0.198581	8.87317	7.10925e-19	8.44682e-18	up	PTHR22835//PTHR22835:SF189 - ZINC FINGER FYVE DOMAIN CONTAINING PROTEIN // SUBFAMILY NOT NAMED (1 of 10)	GO:0016788 - hydrolase activity, acting on ester bonds
Lus10010869.g.BGIv1.0	48.3685	1.76114	0.47311	3.72248	0.000197278	0.000661866	up	PTHR10811//PTHR10811:SF13 - FRINGE-RELATED // SUBFAMILY NOT NAMED (1 of 2)	GO:0016021 - integral component of membrane
Lus10013223.g.BGIv1.0	93.3075	1.75947	0.194719	9.03595	1.62589e-19	1.99999e-18	up	2.7.10.2//2.7.11.1 - Non-specific protein-tyrosine kinase / Cytoplasmic protein tyrosine kinase // Non-specific serine/threonine protein kinase / Threonine-specific protein kinase (1 of 44)	GO:0006468 - protein phosphorylation;GO:0004672 - protein kinase activity
Lus10040978.g.BGIv1.0	9.02594	1.75927	0.647589	2.71665	0.00659456	0.0162142	up	?
Lus10034362.g.BGIv1.0	24.4789	1.75881	0.404654	4.34647	1.38347e-05	5.56974e-05	up	K13963 - serpin B (SERPINB) (1 of 5)	GO:0005615 - extracellular space
Lus10038158.g.BGIv1.0	31.3295	1.75858	0.343931	5.11319	3.16762e-07	1.57238e-06	up	1.14.13.121 - Premnaspirodiene oxygenase / Hyoscymus muticus premnaspirodiene oxygenase (1 of 43)	GO:0055114 - oxidation-reduction process;GO:0020037 - heme binding;GO:0016705 - oxidoreductase activity, acting on paired donors, with incorporation or reduction of molecular oxygen;GO:0005506 - iron ion binding
Lus10021002.g.BGIv1.0	2213.31	1.75851	0.0429941	40.9013	0	0	up	PTHR10209//PTHR10209:SF98 - OXIDOREDUCTASE, 2OG-FE II OXYGENASE FAMILY PROTEIN // SUBFAMILY NOT NAMED (1 of 2)	GO:0055114 - oxidation-reduction process;GO:0016491 - oxidoreductase activity
Lus10038018.g.BGIv1.0	10.0079	1.75768	0.597008	2.94415	0.00323847	0.00854638	up	K02206 - cyclin-dependent kinase 2 (CDK2) (1 of 3)	GO:0006468 - protein phosphorylation;GO:0004672 - protein kinase activity
Lus10010885.g.BGIv1.0	646.681	1.75762	0.0757841	23.1924	5.43322e-119	4.89305e-117	up	1.1.1.210 - 3-beta-(or 20-alpha)-hydroxysteroid dehydrogenase / Progesterone reductase (1 of 3)	GO:0016491 - oxidoreductase activity
Lus10020287.g.BGIv1.0	102.551	1.75694	0.200934	8.74386	2.25275e-18	2.60925e-17	up	PTHR34132:SF1 - EMB (1 of 4)
Lus10013309.g.BGIv1.0	34.4746	1.75608	0.336754	5.21472	1.84097e-07	9.40125e-07	up	?
Lus10012834.g.BGIv1.0	34.1271	1.75544	0.32619	5.38165	7.38079e-08	3.93684e-07	up	PTHR31062:SF20 - XYLOGLUCAN ENDOTRANSGLUCOSYLASE/HYDROLASE PROTEIN 14-RELATED (1 of 8)	GO:0048046 - apoplast;GO:0016762 - xyloglucan:xyloglucosyl transferase activity;GO:0006073 - cellular glucan metabolic process;GO:0005618 - cell wall;GO:0005975 - carbohydrate metabolic process;GO:0004553 - hydrolase activity, hydrolyzing O-glycosyl compounds
Lus10004413.g.BGIv1.0	133.38	1.75468	0.166828	10.5179	7.14458e-26	1.15216e-24	up	PTHR11040//PTHR11040:SF23 - ZINC/IRON TRANSPORTER // SUBFAMILY NOT NAMED (1 of 2)	GO:0055085 - transmembrane transport;GO:0046873 - metal ion transmembrane transporter activity;GO:0030001 - metal ion transport;GO:0016020 - membrane
Lus10004971.g.BGIv1.0	112.53	1.75426	0.180035	9.74399	1.95715e-22	2.73708e-21	up	K07025 - putative hydrolase of the HAD superfamily (K07025) (1 of 5)	GO:0016787 - hydrolase activity
Lus10004704.g.BGIv1.0	136.282	1.75286	0.162853	10.7635	5.11953e-27	8.63695e-26	up	K08081 - Tropinone reductase 1 (TR1) (1 of 15)	GO:0016491 - oxidoreductase activity
Lus10019840.g.BGIv1.0	40.3112	1.7494	0.30823	5.67564	1.38167e-08	7.96696e-08	up	PF06974 - Protein of unknown function (DUF1298) (DUF1298) (1 of 14)	GO:0004144 - diacylglycerol O-acyltransferase activity
Lus10024031.g.BGIv1.0	48.0956	1.74858	0.283638	6.16483	7.05571e-10	4.62572e-09	up	PTHR24326:SF281 - HOMEOBOX-LEUCINE ZIPPER PROTEIN ATHB-21-RELATED (1 of 2)	GO:0003677 - DNA binding
Lus10009009.g.BGIv1.0	60.4913	1.74624	0.24189	7.21917	5.23039e-13	4.41499e-12	up	1.3.3.8 - Tetrahydroberberine oxidase / THB oxidase (1 of 42)	GO:0055114 - oxidation-reduction process;GO:0050660 - flavin adenine dinucleotide binding;GO:0016491 - oxidoreductase activity
Lus10017510.g.BGIv1.0	6.88799	1.74602	0.741405	2.35501	0.0185221	0.0405745	up	PTHR14155:SF175 - E3 UBIQUITIN-PROTEIN LIGASE RHA2B-RELATED (1 of 6)	GO:0008270 - zinc ion binding;GO:0005515 - protein binding
Lus10030716.g.BGIv1.0	259.266	1.74559	0.115764	15.0788	2.23185e-51	7.44296e-50	up	KOG0058 - Peptide exporter, ABC superfamily (1 of 6)	GO:0055085 - transmembrane transport;GO:0042626 - ATPase-coupled transmembrane transporter activity;GO:0016021 - integral component of membrane;GO:0006810 - transport;GO:0005524 - ATP binding;GO:0016887 - ATPase activity
Lus10006981.g.BGIv1.0	401.802	1.74418	0.0961044	18.1488	1.31134e-73	6.59812e-72	up	PTHR10334//PTHR10334:SF229 - CYSTEINE-RICH SECRETORY PROTEIN-RELATED // SUBFAMILY NOT NAMED (1 of 1)	GO:0005615 - extracellular space
Lus10043243.g.BGIv1.0	8.2761	1.74366	0.675275	2.58214	0.00981894	0.0231263	up	PTHR33057:SF24 - OVATE FAMILY PROTEIN 8 (1 of 2)	GO:0045892 - negative regulation of transcription, DNA-templated
Lus10022642.g.BGIv1.0	84.4523	1.74351	0.20603	8.4624	2.61923e-17	2.87053e-16	up	PTHR22950//PTHR22950:SF299 - AMINO ACID TRANSPORTER // SUBFAMILY NOT NAMED (1 of 2)	GO:0016021 - integral component of membrane
Lus10025063.g.BGIv1.0	113.32	1.74226	0.179284	9.71784	2.53086e-22	3.51943e-21	up	PTHR21495:SF80 - DIRIGENT PROTEIN 23 (1 of 12)
Lus10010427.g.BGIv1.0	40.0494	1.7412	0.300195	5.80024	6.62201e-09	3.94842e-08	up	PTHR31062:SF16 - XYLOGLUCAN ENDOTRANSGLUCOSYLASE/HYDROLASE PROTEIN 29-RELATED (1 of 2)	GO:0048046 - apoplast;GO:0016762 - xyloglucan:xyloglucosyl transferase activity;GO:0006073 - cellular glucan metabolic process;GO:0005618 - cell wall;GO:0005975 - carbohydrate metabolic process;GO:0004553 - hydrolase activity, hydrolyzing O-glycosyl compounds
Lus10009714.g.BGIv1.0	212.376	1.73993	0.133695	13.0142	1.01602e-38	2.50539e-37	up	PTHR23500:SF14 - SUGAR TRANSPORT PROTEIN 14 (1 of 2)	GO:0055085 - transmembrane transport;GO:0022857 - transmembrane transporter activity;GO:0016021 - integral component of membrane
Lus10021299.g.BGIv1.0	90.8956	1.73873	0.19871	8.7501	2.13154e-18	2.47424e-17	up	K17338 - receptor expression-enhancing protein 1/2/3/4 (REEP1_2_3_4) (1 of 7)	GO:0016020 - membrane
Lus10023391.g.BGIv1.0	214.665	1.73813	0.136836	12.7023	5.74055e-37	1.35548e-35	up	PF01453//PF07714//PF11883 - D-mannose binding lectin (B_lectin) // Protein tyrosine kinase (Pkinase_Tyr) // Domain of unknown function (DUF3403) (DUF3403) (1 of 1)	GO:0004674 - protein serine/threonine kinase activity;GO:0006468 - protein phosphorylation;GO:0004672 - protein kinase activity
Lus10015018.g.BGIv1.0	145.402	1.73699	0.173669	10.0018	1.49692e-23	2.19556e-22	up	1.14.13.109 - Abieta-7,13-dien-18-ol hydroxylase / CYP720B1 (1 of 10)	GO:0055114 - oxidation-reduction process;GO:0020037 - heme binding;GO:0016705 - oxidoreductase activity, acting on paired donors, with incorporation or reduction of molecular oxygen;GO:0005506 - iron ion binding
Lus10030616.g.BGIv1.0	23.609	1.73567	0.401815	4.31959	1.56319e-05	6.24471e-05	up	PF02386 - Cation transport protein (TrkH) (1 of 4)	GO:0055085 - transmembrane transport;GO:0008324 - cation transmembrane transporter activity;GO:0006812 - cation transport
Lus10030959.g.BGIv1.0	28.98	1.73533	0.364282	4.7637	1.90079e-06	8.61839e-06	up	PTHR33493:SF6 - LEA D113 HOMOLOGUE TYPE2-RELATED (1 of 2)	GO:0009790 - embryo development
Lus10008537.g.BGIv1.0	2275.95	1.73503	0.0431886	40.1732	0	0	up	1.11.1.12 - Phospholipid-hydroperoxide glutathione peroxidase / Peroxidation-inhibiting protein (1 of 7)	GO:0055114 - oxidation-reduction process;GO:0016491 - oxidoreductase activity;GO:0016209 - antioxidant activity;GO:0006979 - response to oxidative stress;GO:0004602 - glutathione peroxidase activity
Lus10036296.g.BGIv1.0	213.965	1.73169	0.132352	13.0839	4.06832e-39	1.01257e-37	up	PTHR31238:SF21 - GERMIN-LIKE PROTEIN SUBFAMILY 3 MEMBER 3 (1 of 13)
Lus10024642.g.BGIv1.0	56.8351	1.73142	0.262375	6.59903	4.13867e-11	3.01203e-10	up	?
Lus10007897.g.BGIv1.0	86.7039	1.73133	0.364056	4.75568	1.97783e-06	8.95464e-06	up	PTHR11260//PTHR11260:SF327 - GLUTATHIONE S-TRANSFERASE, GST, SUPERFAMILY, GST DOMAIN CONTAINING // SUBFAMILY NOT NAMED (1 of 2)	GO:0005515 - protein binding
Lus10039512.g.BGIv1.0	177.434	1.73117	0.146923	11.7828	4.78687e-32	9.82784e-31	up	PF00560//PF08263//PF13855 - Leucine Rich Repeat (LRR_1) // Leucine rich repeat N-terminal domain (LRRNT_2) // Leucine rich repeat (LRR_8) (1 of 43)	GO:0005515 - protein binding
Lus10023059.g.BGIv1.0	1559.12	1.72967	0.0536235	32.2558	2.91356e-228	6.87526e-226	up	PTHR10857:SF54 - DCD (DEVELOPMENT AND CELL DEATH) DOMAIN PROTEIN (1 of 2)
Lus10009574.g.BGIv1.0	404.462	1.72894	0.0994639	17.3826	1.11843e-67	5.11023e-66	up	1.8.4.12 - Peptide-methionine (R)-S-oxide reductase / Selenoprotein R (1 of 5)	GO:0055114 - oxidation-reduction process;GO:0033743 - peptide-methionine (R)-S-oxide reductase activity;GO:0030091 - protein repair;GO:0016671 - oxidoreductase activity, acting on a sulfur group of donors, disulfide as acceptor;GO:0006979 - response to oxidative stress
Lus10039733.g.BGIv1.0	44.2476	1.72744	0.299277	5.77203	7.83232e-09	4.64039e-08	up	PF00954//PF01453//PF07714//PF08276 - S-locus glycoprotein domain (S_locus_glycop) // D-mannose binding lectin (B_lectin) // Protein tyrosine kinase (Pkinase_Tyr) // PAN-like domain (PAN_2) (1 of 37)	GO:0048544 - recognition of pollen;GO:0006468 - protein phosphorylation;GO:0004672 - protein kinase activity
Lus10000344.g.BGIv1.0	35.2706	1.72595	0.326788	5.28156	1.28089e-07	6.65322e-07	up	PTHR11954:SF25 - LS1-LIKE PROTEIN (1 of 2)
Lus10005858.g.BGIv1.0	183.776	1.72561	0.142655	12.0964	1.10383e-33	2.39136e-32	up	PTHR10992//PTHR10992:SF869 - ALPHA/BETA HYDROLASE FOLD-CONTAINING PROTEIN // SUBFAMILY NOT NAMED (1 of 8)	GO:0003824 - catalytic activity
Lus10039191.g.BGIv1.0	20.8249	1.72554	0.409525	4.21351	2.51428e-05	9.76992e-05	up	PTHR16007//PTHR16007:SF29 - EPIDIDYMAL MEMBRANE PROTEIN E9-RELATED // SUBFAMILY NOT NAMED (1 of 2)
Lus10012841.g.BGIv1.0	381.039	1.72525	0.098858	17.4518	3.33516e-68	1.53138e-66	up	PTHR24413:SF138 - F-BOX/KELCH-REPEAT PROTEIN SKIP11 (1 of 4)	GO:0005515 - protein binding
Lus10018919.g.BGIv1.0	683.578	1.72378	0.0724783	23.7834	4.95807e-125	4.81886e-123	up	?
Lus10003815.g.BGIv1.0	120.499	1.72372	0.172057	10.0183	1.26624e-23	1.86824e-22	up	PTHR31568:SF17 - EXPRESSED PROTEIN (1 of 2)
Lus10011980.g.BGIv1.0	213.719	1.7233	0.138129	12.4761	1.00815e-35	2.3046e-34	up	1.14.11.32 - Codeine 3-O-demethylase / Codeine O-demethylase (1 of 15)	GO:0055114 - oxidation-reduction process;GO:0016491 - oxidoreductase activity
Lus10007964.g.BGIv1.0	96.6039	1.72328	0.204744	8.41677	3.87002e-17	4.19447e-16	up	K04710 - ceramide synthetase (CERS) (1 of 7)	GO:0016021 - integral component of membrane;GO:0005783 - endoplasmic reticulum
Lus10016493.g.BGIv1.0	14.5974	1.72257	0.491194	3.50689	0.000453369	0.00142428	up	PTHR13832:SF219 - PROTEIN PHOSPHATASE 2C 3-RELATED (1 of 4)	GO:0003824 - catalytic activity;GO:0006470 - protein dephosphorylation;GO:0004722 - protein serine/threonine phosphatase activity
Lus10001537.g.BGIv1.0	57.3456	1.7221	0.253244	6.80018	1.04488e-11	8.02012e-11	up	KOG0617 - Ras suppressor protein (contains leucine-rich repeats) (1 of 22)	GO:0043531 - ADP binding;GO:0007165 - signal transduction
Lus10019090.g.BGIv1.0	106.798	1.72144	0.322924	5.3308	9.77798e-08	5.14628e-07	up	KOG0031 - Myosin regulatory light chain, EF-Hand protein superfamily (1 of 2)
Lus10014673.g.BGIv1.0	30.1572	1.721	0.338949	5.07745	3.82543e-07	1.88113e-06	up	4.2.3.19 - Ent-kaurene synthase / Ent-kaurene synthetase B (1 of 22)	GO:0016829 - lyase activity;GO:0010333 - terpene synthase activity;GO:0008152 - metabolic process;GO:0000287 - magnesium ion binding
Lus10029496.g.BGIv1.0	24.6144	1.72054	0.382711	4.49566	6.93536e-06	2.90113e-05	up	?
Lus10006463.g.BGIv1.0	42.8919	1.71472	0.294896	5.81466	6.07572e-09	3.63452e-08	up	K16280 - E3 ubiquitin-protein ligase RGLG [EC:6.3.2.19] (RGLG) (1 of 6)
Lus10026246.g.BGIv1.0	267.671	1.71094	0.115795	14.7757	2.10257e-49	6.73472e-48	up	PTHR21266:SF29 - PROTEIN TIC 55, CHLOROPLASTIC (1 of 2)	GO:0055114 - oxidation-reduction process;GO:0010277 - chlorophyllide a oxygenase [overall] activity;GO:0051537 - 2 iron, 2 sulfur cluster binding;GO:0016491 - oxidoreductase activity
Lus10033971.g.BGIv1.0	92.473	1.71026	0.206767	8.27144	1.32345e-16	1.39982e-15	up	PTHR11615//PTHR11615:SF150 - NITRATE, FROMATE, IRON DEHYDROGENASE // SUBFAMILY NOT NAMED (1 of 2)	GO:0016021 - integral component of membrane;GO:0005886 - plasma membrane
Lus10000254.g.BGIv1.0	85.5322	1.70908	0.203986	8.37841	5.36486e-17	5.76603e-16	up	PTHR11122:SF10 - APOSPORY-ASSOCIATED PROTEIN C-RELATED (1 of 7)	GO:0016853 - isomerase activity;GO:0005975 - carbohydrate metabolic process
Lus10002398.g.BGIv1.0	7.04268	1.70622	0.744227	2.29261	0.0218704	0.0469548	up	PTHR10795//PTHR10795:SF425 - PROPROTEIN CONVERTASE SUBTILISIN/KEXIN // SUBFAMILY NOT NAMED (1 of 13)
Lus10001201.g.BGIv1.0	12.4629	1.70605	0.530887	3.21359	0.00131088	0.0037596	up	PTHR23500:SF91 - SUGAR TRANSPORT PROTEIN 2 (1 of 2)	GO:0005975 - carbohydrate metabolic process;GO:0004553 - hydrolase activity, hydrolyzing O-glycosyl compounds;GO:0055085 - transmembrane transport;GO:0022857 - transmembrane transporter activity;GO:0016021 - integral component of membrane
Lus10018477.g.BGIv1.0	1521.67	1.70492	0.0507731	33.5792	3.37844e-247	9.54255e-245	up	PTHR10992//PTHR10992:SF869 - ALPHA/BETA HYDROLASE FOLD-CONTAINING PROTEIN // SUBFAMILY NOT NAMED (1 of 8)	GO:0003824 - catalytic activity
Lus10025325.g.BGIv1.0	10.3526	1.70478	0.587622	2.90114	0.00371802	0.00967225	up	PTHR32468:SF10 - CATION/H(+) ANTIPORTER 20 (1 of 4)	GO:0055085 - transmembrane transport;GO:0016021 - integral component of membrane;GO:0015299 - solute:proton antiporter activity;GO:0006812 - cation transport
Lus10035190.g.BGIv1.0	391.817	1.70384	0.0963974	17.6751	6.52017e-70	3.08109e-68	up	2.3.1.188 - Omega-hydroxypalmitate O-feruloyl transferase / O-hydroxycinnamoyltransferase (1 of 21)	GO:0016747 - transferase activity, transferring acyl groups other than amino-acyl groups
Lus10002853.g.BGIv1.0	14.5512	1.70347	0.552317	3.08422	0.00204086	0.00562439	up	PTHR19317:SF14 - PRA1 FAMILY PROTEIN B4-RELATED (1 of 4)	GO:0016021 - integral component of membrane
Lus10024021.g.BGIv1.0	315.634	1.70337	0.105091	16.2084	4.397e-59	1.71483e-57	up	?
Lus10032450.g.BGIv1.0	319.861	1.70336	0.110713	15.3854	2.0504e-53	7.14459e-52	up	K01807 - ribose 5-phosphate isomerase A (rpiA) (1 of 6)	GO:0009052 - pentose-phosphate shunt, non-oxidative branch;GO:0004751 - ribose-5-phosphate isomerase activity
Lus10029200.g.BGIv1.0	8.60473	1.70165	0.699687	2.43201	0.0150151	0.0337284	up	PTHR11014//PTHR11014:SF85 - PEPTIDASE M20 FAMILY MEMBER // SUBFAMILY NOT NAMED (1 of 4)	GO:0016787 - hydrolase activity;GO:0008152 - metabolic process
Lus10000600.g.BGIv1.0	33.0092	1.70087	0.339232	5.01389	5.33413e-07	2.57781e-06	up	PTHR31403:SF2 - PHOSPHOLIPASE A1-IBETA2, CHLOROPLASTIC (1 of 4)	GO:0006629 - lipid metabolic process
Lus10004923.g.BGIv1.0	7.02265	1.70068	0.744237	2.28513	0.0223052	0.0477426	up	?
Lus10018166.g.BGIv1.0	15.1811	1.69983	0.479734	3.54328	0.000395176	0.00125575	up	PF17032 - zinc-ribbon family (zinc_ribbon_15) (1 of 2)
Lus10024673.g.BGIv1.0	43.9346	1.69944	0.29115	5.837	5.3148e-09	3.2028e-08	up	PTHR11751:SF380 - 1-AMINOCYCLOPROPANE-1-CARBOXYLATE SYNTHASE 2-RELATED (1 of 4)	GO:0030170 - pyridoxal phosphate binding;GO:0009058 - biosynthetic process
Lus10030943.g.BGIv1.0	40.2738	1.69776	0.295385	5.74762	9.05072e-09	5.32335e-08	up	PTHR35282:SF2 - F5D14.24 PROTEIN (1 of 1)
Lus10030929.g.BGIv1.0	36.7331	1.69755	0.306549	5.53762	3.06618e-08	1.7022e-07	up	3.1.3.58 - Sugar-terminal-phosphatase / Xylitol-5-phosphatase (1 of 8)	GO:0016787 - hydrolase activity
Lus10027429.g.BGIv1.0	97.9361	1.69743	0.189519	8.95653	3.35048e-19	4.05713e-18	up	1.14.13.71 - N-methylcoclaurine 3'-monooxygenase / N-methylcoclaurine 3'-hydroxylase (1 of 7)	GO:0055114 - oxidation-reduction process;GO:0020037 - heme binding;GO:0016705 - oxidoreductase activity, acting on paired donors, with incorporation or reduction of molecular oxygen;GO:0005506 - iron ion binding
Lus10038686.g.BGIv1.0	6.87217	1.69736	0.718837	2.36125	0.0182133	0.0399591	up	PF07714//PF08263 - Protein tyrosine kinase (Pkinase_Tyr) // Leucine rich repeat N-terminal domain (LRRNT_2) (1 of 23)	GO:0006468 - protein phosphorylation;GO:0004672 - protein kinase activity
Lus10033758.g.BGIv1.0	256.614	1.69657	0.125139	13.5575	7.15414e-42	1.89308e-40	up	?
Lus10024572.g.BGIv1.0	40.1709	1.69584	0.30457	5.56799	2.57699e-08	1.44504e-07	up	PF00067 - Cytochrome P450 (p450) (1 of 443)	GO:0055114 - oxidation-reduction process;GO:0020037 - heme binding;GO:0016705 - oxidoreductase activity, acting on paired donors, with incorporation or reduction of molecular oxygen;GO:0005506 - iron ion binding
Lus10041078.g.BGIv1.0	241.768	1.69575	0.121306	13.9791	2.09242e-44	5.92811e-43	up	PF07725//PF13191 - Leucine Rich Repeat (LRR_3) // AAA ATPase domain (AAA_16) (1 of 1)	GO:0043531 - ADP binding;GO:0007165 - signal transduction
Lus10030052.g.BGIv1.0	44.6937	1.69532	0.291047	5.82488	5.71551e-09	3.43041e-08	up	PF03386 - Early nodulin 93 ENOD93 protein (ENOD93) (1 of 5)	GO:0016021 - integral component of membrane
Lus10017196.g.BGIv1.0	30.1812	1.69413	0.361479	4.68667	2.77683e-06	1.23325e-05	up	PTHR33649:SF4 - PAR1 PROTEIN (1 of 5)
Lus10021757.g.BGIv1.0	159.205	1.69339	0.148919	11.3712	5.81649e-30	1.09971e-28	up	PTHR33095:SF7 - AR781 (1 of 4)	GO:0005886 - plasma membrane
Lus10042313.g.BGIv1.0	4586.23	1.69299	0.0352653	48.0073	0	0	up	PTHR10366//PTHR10366:SF375 - NAD DEPENDENT EPIMERASE/DEHYDRATASE // SUBFAMILY NOT NAMED (1 of 8)
Lus10007287.g.BGIv1.0	226.402	1.69286	0.125551	13.4834	1.95765e-41	5.12563e-40	up	PTHR27000:SF154 - LEUCINE-RICH REPEAT RECEPTOR-LIKE PROTEIN KINASE (1 of 2)	GO:0005515 - protein binding;GO:0006468 - protein phosphorylation;GO:0004672 - protein kinase activity
Lus10003499.g.BGIv1.0	38.2437	1.6928	0.305844	5.53485	3.11499e-08	1.72775e-07	up	PTHR31042:SF24 - CORE-2/I-BRANCHING BETA-1,6-N-ACETYLGLUCOSAMINYLTRANSFERASE FAMILY PROTEIN (1 of 5)	GO:0016020 - membrane;GO:0008375 - acetylglucosaminyltransferase activity
Lus10016424.g.BGIv1.0	34.8947	1.69155	0.321298	5.26475	1.40383e-07	7.26342e-07	up	2.7.11.1 - Non-specific serine/threonine protein kinase / Threonine-specific protein kinase (1 of 1714)
Lus10020658.g.BGIv1.0	265.211	1.6915	0.116008	14.5809	3.71466e-48	1.1465e-46	up	PF04588 - Hypoxia induced protein conserved region (HIG_1_N) (1 of 7)
Lus10015164.g.BGIv1.0	72.7204	1.69058	0.228171	7.40928	1.26988e-13	1.11455e-12	up	3.1.3.11//3.1.3.37 - Fructose-bisphosphatase / Hexose diphosphatase // Sedoheptulose-bisphosphatase / Sedoheptulose-1,7-bisphosphatase (1 of 1)	GO:0003824 - catalytic activity
Lus10005663.g.BGIv1.0	171.16	1.68957	0.144431	11.6981	1.30387e-31	2.63721e-30	up	PTHR31642:SF9 - (Z)-3-HEXEN-1-OL ACETYLTRANSFERASE (1 of 13)	GO:0016747 - transferase activity, transferring acyl groups other than amino-acyl groups
Lus10014922.g.BGIv1.0	69.4559	1.68946	0.225134	7.50425	6.17827e-14	5.56806e-13	up	K13457 - disease resistance protein RPM1 (RPM1, RPS3) (1 of 9)	GO:0043531 - ADP binding
Lus10014765.g.BGIv1.0	3832.32	1.68932	0.0375814	44.9509	0	0	up	K13034 - L-3-cyanoalanine synthase/ cysteine synthase (ATCYSC1) (1 of 1)	GO:0050017 - L-3-cyanoalanine synthase activity;GO:0019499 - cyanide metabolic process;GO:0005739 - mitochondrion;GO:0004124 - cysteine synthase activity
Lus10029081.g.BGIv1.0	38.5819	1.68916	0.300624	5.61884	1.92247e-08	1.09231e-07	up	PTHR10209//PTHR10209:SF177 - OXIDOREDUCTASE, 2OG-FE II OXYGENASE FAMILY PROTEIN // SUBFAMILY NOT NAMED (1 of 4)	GO:0055114 - oxidation-reduction process;GO:0016491 - oxidoreductase activity
Lus10037552.g.BGIv1.0	234.336	1.68732	0.128548	13.126	2.336e-39	5.8532e-38	up	PTHR10996//PTHR10996:SF139 - 2-HYDROXYACID DEHYDROGENASE-RELATED // SUBFAMILY NOT NAMED (1 of 6)	GO:0055114 - oxidation-reduction process;GO:0004616 - phosphogluconate dehydrogenase (decarboxylating) activity;GO:0051287 - NAD binding;GO:0016616 - oxidoreductase activity, acting on the CH-OH group of donors, NAD or NADP as acceptor;GO:0008152 - metabolic process
Lus10042282.g.BGIv1.0	44.9733	1.68568	0.285219	5.91013	3.41848e-09	2.09388e-08	up	PF00614//PF12357 - Phospholipase D Active site motif (PLDc) // Phospholipase D C terminal (PLD_C) (1 of 1)	GO:0003824 - catalytic activity
Lus10040179.g.BGIv1.0	465.721	1.68185	0.0969193	17.353	1.87056e-67	8.48444e-66	up	PTHR24343//PTHR24343:SF168 - SERINE/THREONINE KINASE // SUBFAMILY NOT NAMED (1 of 4)	GO:0006468 - protein phosphorylation;GO:0005524 - ATP binding;GO:0004672 - protein kinase activity
Lus10001946.g.BGIv1.0	141.537	1.68152	0.163233	10.3013	6.94815e-25	1.07314e-23	up	?
Lus10022812.g.BGIv1.0	1024.56	1.68103	0.0605896	27.7446	2.02346e-169	2.94698e-167	up	K07513 - acetyl-CoA acyltransferase 1 (ACAA1) (1 of 3)	GO:0016747 - transferase activity, transferring acyl groups other than amino-acyl groups;GO:0008152 - metabolic process
Lus10023132.g.BGIv1.0	27.3658	1.67934	0.35461	4.73573	2.18269e-06	9.83081e-06	up	PTHR37706:SF1 - GENOMIC DNA, CHROMOSOME 3, P1 CLONE: MSJ11 (1 of 2)
Lus10027989.g.BGIv1.0	57.0832	1.67791	0.24847	6.75298	1.44836e-11	1.09869e-10	up	PTHR31388:SF22 - PEROXIDASE 22-RELATED (1 of 8)	GO:0055114 - oxidation-reduction process;GO:0020037 - heme binding;GO:0006979 - response to oxidative stress;GO:0004601 - peroxidase activity
Lus10001701.g.BGIv1.0	47.574	1.67636	0.283299	5.91728	3.27314e-09	2.00783e-08	up	PTHR11941//PTHR11941:SF84 - ENOYL-COA HYDRATASE-RELATED // SUBFAMILY NOT NAMED (1 of 7)	GO:0008152 - metabolic process;GO:0003824 - catalytic activity
Lus10029957.g.BGIv1.0	70.4811	1.67617	0.224896	7.45311	9.11639e-14	8.08505e-13	up	?
Lus10005972.g.BGIv1.0	97.3855	1.67603	0.192203	8.72009	2.77977e-18	3.19484e-17	up	PF05097 - Protein of unknown function (DUF688) (DUF688) (1 of 19)
Lus10019755.g.BGIv1.0	339.421	1.67543	0.101464	16.5126	2.977e-61	1.20515e-59	up	PF01625//PF12697 - Peptide methionine sulfoxide reductase (PMSR) // Alpha/beta hydrolase family (Abhydrolase_6) (1 of 1)	GO:0055114 - oxidation-reduction process;GO:0008113 - peptide-methionine (S)-S-oxide reductase activity
Lus10028663.g.BGIv1.0	436.72	1.67439	0.0907769	18.4451	5.71106e-76	3.02459e-74	up	PTHR22893:SF67 - 12-OXOPHYTODIENOATE REDUCTASE 3 (1 of 2)	GO:0055114 - oxidation-reduction process;GO:0016491 - oxidoreductase activity;GO:0010181 - FMN binding
Lus10013830.g.BGIv1.0	36.7312	1.67355	0.312269	5.35933	8.35318e-08	4.43394e-07	up	PTHR10641//PTHR10641:SF561 - MYB-LIKE DNA-BINDING PROTEIN MYB // SUBFAMILY NOT NAMED (1 of 5)	GO:0005634 - nucleus;GO:0003677 - DNA binding
Lus10029883.g.BGIv1.0	270.113	1.6734	0.118837	14.0815	4.93823e-45	1.4152e-43	up	3.1.1.80 - Acetylajmaline esterase / Acetylajmalan esterase (1 of 1)
Lus10026302.g.BGIv1.0	232.341	1.67247	0.126592	13.2115	7.52956e-40	1.90844e-38	up	PF03763 - Remorin, C-terminal region (Remorin_C) (1 of 30)
Lus10019832.g.BGIv1.0	225.672	1.67187	0.125631	13.3078	2.0861e-40	5.36031e-39	up	PTHR11926:SF152 - UDP-GLUCOSYL TRANSFERASE 73B2-RELATED (1 of 7)	GO:0016758 - transferase activity, transferring hexosyl groups;GO:0008152 - metabolic process
Lus10038178.g.BGIv1.0	20.9909	1.67185	0.413113	4.04695	5.18895e-05	0.000192522	up	KOG0156 - Cytochrome P450 CYP2 subfamily (1 of 184)	GO:0055114 - oxidation-reduction process;GO:0020037 - heme binding;GO:0016705 - oxidoreductase activity, acting on paired donors, with incorporation or reduction of molecular oxygen;GO:0005506 - iron ion binding
Lus10036674.g.BGIv1.0	125.094	1.67162	0.171818	9.72904	2.26726e-22	3.16482e-21	up	PF00046//PF02183 - Homeobox domain (Homeobox) // Homeobox associated leucine zipper (HALZ) (1 of 29)	GO:0043565 - sequence-specific DNA binding;GO:0006355 - regulation of transcription, DNA-templated;GO:0003700 - DNA-binding transcription factor activity;GO:0003677 - DNA binding
Lus10018992.g.BGIv1.0	331.897	1.6699	0.106365	15.6997	1.51843e-55	5.48576e-54	up	KOG0253 - Synaptic vesicle transporter SV2 (major facilitator superfamily) (1 of 8)	GO:0055085 - transmembrane transport;GO:0016021 - integral component of membrane;GO:0022857 - transmembrane transporter activity
Lus10023285.g.BGIv1.0	67.228	1.66617	0.23603	7.05917	1.67506e-12	1.36449e-11	up	?
Lus10001265.g.BGIv1.0	356.47	1.6654	0.106067	15.7014	1.47874e-55	5.34756e-54	up	K13424 - WRKY transcription factor 33 (WRKY33) (1 of 3)	GO:0043565 - sequence-specific DNA binding;GO:0006355 - regulation of transcription, DNA-templated;GO:0003700 - DNA-binding transcription factor activity
Lus10012115.g.BGIv1.0	68.6126	1.66464	0.236238	7.04644	1.83549e-12	1.4903e-11	up	PTHR31062:SF16 - XYLOGLUCAN ENDOTRANSGLUCOSYLASE/HYDROLASE PROTEIN 29-RELATED (1 of 2)	GO:0048046 - apoplast;GO:0016762 - xyloglucan:xyloglucosyl transferase activity;GO:0006073 - cellular glucan metabolic process;GO:0005618 - cell wall;GO:0005975 - carbohydrate metabolic process;GO:0004553 - hydrolase activity, hydrolyzing O-glycosyl compounds
Lus10032035.g.BGIv1.0	67.1888	1.66286	0.241643	6.88147	5.92396e-12	4.63718e-11	up	PTHR31517:SF7 - PEROXIDASE 55 (1 of 3)	GO:0055114 - oxidation-reduction process;GO:0020037 - heme binding;GO:0006979 - response to oxidative stress;GO:0004601 - peroxidase activity
Lus10022222.g.BGIv1.0	29.162	1.66271	0.346426	4.79962	1.5897e-06	7.28406e-06	up	PTHR11926:SF250 - UDP-GLYCOSYLTRANSFERASE 90A1-RELATED (1 of 3)	GO:0016758 - transferase activity, transferring hexosyl groups;GO:0008152 - metabolic process
Lus10033107.g.BGIv1.0	25.4705	1.66103	0.38065	4.36366	1.27902e-05	5.17099e-05	up	PTHR24349:SF167 - CALCIUM-DEPENDENT PROTEIN KINASE 10-RELATED (1 of 5)	GO:0005509 - calcium ion binding
Lus10021499.g.BGIv1.0	36.239	1.65904	0.313872	5.28572	1.25213e-07	6.51198e-07	up	?
Lus10039793.g.BGIv1.0	51.2049	1.65779	0.277796	5.96764	2.40703e-09	1.49872e-08	up	?
Lus10017063.g.BGIv1.0	44.3856	1.65755	0.539854	3.07037	0.00213795	0.00586933	up	PTHR10891//PTHR10891:SF629 - EF-HAND CALCIUM-BINDING DOMAIN CONTAINING PROTEIN // SUBFAMILY NOT NAMED (1 of 2)	GO:0005509 - calcium ion binding
Lus10032309.g.BGIv1.0	28.9848	1.65444	0.34268	4.82795	1.37946e-06	6.37323e-06	up	PF03168 - Late embryogenesis abundant protein (LEA_2) (1 of 87)
Lus10027850.g.BGIv1.0	30.3751	1.65326	0.342397	4.8285	1.37566e-06	6.35723e-06	up	PTHR11926:SF145 - UDP-GLYCOSYLTRANSFERASE 91C1 (1 of 1)	GO:0016758 - transferase activity, transferring hexosyl groups;GO:0008152 - metabolic process
Lus10035907.g.BGIv1.0	84.3342	1.65221	0.204288	8.08766	6.08239e-16	6.20793e-15	up	PTHR24282:SF22 - CYTOCHROME P450, FAMILY 709, SUBFAMILY B, POLYPEPTIDE 2-RELATED (1 of 2)	GO:0055114 - oxidation-reduction process;GO:0020037 - heme binding;GO:0016705 - oxidoreductase activity, acting on paired donors, with incorporation or reduction of molecular oxygen;GO:0005506 - iron ion binding
Lus10024035.g.BGIv1.0	89.6201	1.65128	0.212118	7.78474	6.98558e-15	6.6885e-14	up	K12356 - coniferyl-alcohol glucosyltransferase (UGT72E) (1 of 4)	GO:0016758 - transferase activity, transferring hexosyl groups;GO:0008152 - metabolic process
Lus10033743.g.BGIv1.0	315.52	1.6512	0.105866	15.597	7.63202e-55	2.72299e-53	up	PF00954//PF01453//PF07714//PF08276 - S-locus glycoprotein domain (S_locus_glycop) // D-mannose binding lectin (B_lectin) // Protein tyrosine kinase (Pkinase_Tyr) // PAN-like domain (PAN_2) (1 of 37)	GO:0048544 - recognition of pollen;GO:0006468 - protein phosphorylation;GO:0004672 - protein kinase activity
Lus10030683.g.BGIv1.0	366.362	1.65075	0.111768	14.7695	2.30434e-49	7.36836e-48	up	PTHR22950:SF280 - TRANSMEMBRANE AMINO ACID TRANSPORTER FAMILY PROTEIN (1 of 2)	GO:0016021 - integral component of membrane
Lus10041473.g.BGIv1.0	136.481	1.65016	0.16025	10.2974	7.2398e-25	1.11772e-23	up	PTHR23024:SF194 - CARBOXYLESTERASE 6-RELATED (1 of 1)	GO:0016787 - hydrolase activity
Lus10015783.g.BGIv1.0	296.888	1.64896	0.113253	14.56	5.04816e-48	1.5555e-46	up	PTHR34687:SF1 - CHAPERONE PROTEIN DNAJ-LIKE PROTEIN (1 of 2)
Lus10001993.g.BGIv1.0	11.4695	1.646	0.547996	3.00367	0.00266748	0.00718288	up	?
Lus10028657.g.BGIv1.0	25.4034	1.64562	0.368574	4.46482	8.01373e-06	3.32388e-05	up	PTHR10891//PTHR10891:SF530 - EF-HAND CALCIUM-BINDING DOMAIN CONTAINING PROTEIN // SUBFAMILY NOT NAMED (1 of 5)	GO:0005509 - calcium ion binding
Lus10032435.g.BGIv1.0	44.8222	1.64502	0.303514	5.41991	5.96294e-08	3.20811e-07	up	K01194 - alpha,alpha-trehalase (E3.2.1.28, treA, treF) (1 of 3)	GO:0005991 - trehalose metabolic process;GO:0004555 - alpha,alpha-trehalase activity
Lus10043385.g.BGIv1.0	27.8329	1.64414	0.354365	4.63967	3.48961e-06	1.52761e-05	up	PTHR11362:SF13 - PROTEIN TERMINAL FLOWER 1 (1 of 8)	GO:0009910 - negative regulation of flower development;GO:0003712 - transcription coregulator activity
Lus10024809.g.BGIv1.0	44.8898	1.64382	0.279328	5.88492	3.98256e-09	2.42703e-08	up	PF02458 - Transferase family (Transferase) (1 of 177)	GO:0016747 - transferase activity, transferring acyl groups other than amino-acyl groups
Lus10038471.g.BGIv1.0	9.9247	1.64246	0.63938	2.56883	0.0102042	0.0239293	up	K17108 - non-lysosomal glucosylceramidase (GBA2) (1 of 5)	GO:0016021 - integral component of membrane;GO:0006665 - sphingolipid metabolic process;GO:0004348 - glucosylceramidase activity
Lus10032759.g.BGIv1.0	1033	1.64151	0.0671508	24.4451	5.67593e-132	5.94442e-130	up	PF00931//PF05659 - NB-ARC domain (NB-ARC) // Arabidopsis broad-spectrum mildew resistance protein RPW8 (RPW8) (1 of 3)	GO:0043531 - ADP binding
Lus10019247.g.BGIv1.0	15.1504	1.64131	0.487779	3.36486	0.000765822	0.00230061	up	PTHR23042:SF61 - TRANSCRIPTION FACTOR BHLH18-RELATED (1 of 8)	GO:0046983 - protein dimerization activity
Lus10028678.g.BGIv1.0	92.6507	1.64121	0.210088	7.81205	5.62645e-15	5.41639e-14	up	PTHR10209:SF189 - 1-AMINOCYCLOPROPANE-1-CARBOXYLATE OXIDASE 5 (1 of 2)	GO:0055114 - oxidation-reduction process;GO:0016491 - oxidoreductase activity
Lus10037245.g.BGIv1.0	16.5288	1.64119	0.467463	3.51085	0.000446676	0.00140444	up	PF05899 - Protein of unknown function (DUF861) (Cupin_3) (1 of 7)
Lus10039442.g.BGIv1.0	49.5196	1.64119	0.264765	6.19865	5.69494e-10	3.76405e-09	up	?
Lus10020759.g.BGIv1.0	35.8616	1.63842	0.333462	4.91336	8.95291e-07	4.22532e-06	up	PTHR13683:SF250 - ASPARTYL PROTEASE-LIKE PROTEIN (1 of 2)	GO:0006508 - proteolysis;GO:0004190 - aspartic-type endopeptidase activity
Lus10017170.g.BGIv1.0	318.352	1.63842	0.108133	15.1518	7.36789e-52	2.47928e-50	up	PF00314 - Thaumatin family (Thaumatin) (1 of 43)
Lus10035841.g.BGIv1.0	155.555	1.63716	0.150742	10.8607	1.77435e-27	3.05143e-26	up	PF03106 - WRKY DNA -binding domain (WRKY) (1 of 108)	GO:0043565 - sequence-specific DNA binding;GO:0006355 - regulation of transcription, DNA-templated;GO:0003700 - DNA-binding transcription factor activity
Lus10018530.g.BGIv1.0	210.027	1.63597	0.132445	12.352	4.75028e-35	1.0695e-33	up	PF12609 - Wound-induced protein (DUF3774) (1 of 27)
Lus10027907.g.BGIv1.0	47.295	1.63545	0.281993	5.79961	6.64686e-09	3.96261e-08	up	K06972 - uncharacterized protein (K06972) (1 of 4)	GO:0006508 - proteolysis
Lus10019002.g.BGIv1.0	577.688	1.63383	0.0795949	20.5268	1.24008e-93	8.27102e-92	up	PTHR10314:SF97 - BIFUNCTIONAL L-3-CYANOALANINE SYNTHASE/CYSTEINE SYNTHASE D1-RELATED (1 of 3)	GO:0004124 - cysteine synthase activity;GO:0006535 - cysteine biosynthetic process from serine
Lus10007284.g.BGIv1.0	82.0294	1.63375	0.216617	7.54211	4.62424e-14	4.2082e-13	up	PTHR24347:SF168 - CBL-INTERACTING SERINE/THREONINE-PROTEIN KINASE 12-RELATED (1 of 9)	GO:0007165 - signal transduction
Lus10006468.g.BGIv1.0	77.7514	1.63306	0.217924	7.49375	6.69339e-14	6.00761e-13	up	PTHR12735:SF11 - SUFE-LIKE PROTEIN 2, CHLOROPLASTIC (1 of 2)
Lus10012734.g.BGIv1.0	19.7716	1.63165	0.423268	3.85489	0.000115784	0.000404468	up	PTHR31621:SF10 - F16B3.6 PROTEIN (1 of 2)	GO:0016021 - integral component of membrane
Lus10007051.g.BGIv1.0	69.057	1.63159	0.227042	7.18628	6.65818e-13	5.58856e-12	up	PTHR31235:SF27 - PEROXIDASE 62-RELATED (1 of 5)	GO:0055114 - oxidation-reduction process;GO:0020037 - heme binding;GO:0006979 - response to oxidative stress;GO:0004601 - peroxidase activity
Lus10033366.g.BGIv1.0	32.5532	1.63047	0.331633	4.91649	8.81085e-07	4.16249e-06	up	PTHR13789//PTHR13789:SF234 - MONOOXYGENASE // SUBFAMILY NOT NAMED (1 of 6)	GO:0055114 - oxidation-reduction process;GO:0016491 - oxidoreductase activity
Lus10021263.g.BGIv1.0	88.4127	1.63043	0.206561	7.89322	2.94491e-15	2.88108e-14	up	PTHR19957:SF69 - SYNTAXIN-121-RELATED (1 of 4)	GO:0005515 - protein binding;GO:0016020 - membrane
Lus10041111.g.BGIv1.0	551.015	1.6297	0.0834915	19.5194	7.5089e-85	4.55964e-83	up	K17470 - sulfate transporter 1, high-affinity (SULTR1) (1 of 3)	GO:0016021 - integral component of membrane;GO:0015116 - sulfate transmembrane transporter activity;GO:0008272 - sulfate transport;GO:0055085 - transmembrane transport;GO:0016020 - membrane;GO:0008271 - secondary active sulfate transmembrane transporter activity;GO:0005886 - plasma membrane
Lus10033764.g.BGIv1.0	33.3927	1.62849	0.333091	4.88902	1.01339e-06	4.761e-06	up	PTHR31238:SF44 - GERMIN-LIKE PROTEIN SUBFAMILY 1 MEMBER 13-RELATED (1 of 14)	GO:0045735 - nutrient reservoir activity
Lus10025502.g.BGIv1.0	78.1566	1.62838	0.210853	7.72282	1.13788e-14	1.07704e-13	up	?
Lus10033039.g.BGIv1.0	617.215	1.62834	0.0805841	20.2067	8.549e-91	5.54332e-89	up	PTHR10173//PTHR10173:SF41 - METHIONINE SULFOXIDE REDUCTASE // SUBFAMILY NOT NAMED (1 of 2)	GO:0055114 - oxidation-reduction process;GO:0008113 - peptide-methionine (S)-S-oxide reductase activity;GO:0030091 - protein repair;GO:0016671 - oxidoreductase activity, acting on a sulfur group of donors, disulfide as acceptor;GO:0006979 - response to oxidative stress
Lus10021325.g.BGIv1.0	90.3381	1.62644	0.19787	8.21976	2.03908e-16	2.13434e-15	up	PTHR11010//PTHR11010:SF48 - PROTEASE S28 PRO-X CARBOXYPEPTIDASE-RELATED // SUBFAMILY NOT NAMED (1 of 2)	GO:0008236 - serine-type peptidase activity;GO:0006508 - proteolysis
Lus10005685.g.BGIv1.0	56.9247	1.62608	0.249919	6.50644	7.69522e-11	5.49633e-10	up	PTHR11206:SF102 - MATE EFFLUX FAMILY PROTEIN (1 of 4)	GO:0055085 - transmembrane transport;GO:0016020 - membrane;GO:0015297 - antiporter activity;GO:0015238 - xenobiotic transmembrane transporter activity;GO:0006855 - drug transmembrane transport
Lus10034964.g.BGIv1.0	404.768	1.62604	0.0981735	16.5629	1.2925e-61	5.26661e-60	up	1.14.11.6 - Thymine dioxygenase / Thymine,2-oxoglutarate dioxygenase (1 of 2)	GO:0055114 - oxidation-reduction process;GO:0016491 - oxidoreductase activity
Lus10000257.g.BGIv1.0	109.61	1.62512	0.178708	9.09374	9.5693e-20	1.19205e-18	up	PF13181 - Tetratricopeptide repeat (TPR_8) (1 of 33)	GO:0005515 - protein binding
Lus10021028.g.BGIv1.0	350.841	1.62453	0.100934	16.095	2.767e-58	1.06028e-56	up	PTHR27000:SF136 - POLYGALACTURONASE INHIBITOR 1-RELATED (1 of 3)	GO:0005515 - protein binding
Lus10018578.g.BGIv1.0	16.0627	1.62388	0.492596	3.29658	0.000978701	0.00287775	up	PTHR31657:SF9 - ETHYLENE-RESPONSIVE TRANSCRIPTION FACTOR CRF5-RELATED (1 of 12)	GO:0006355 - regulation of transcription, DNA-templated;GO:0003700 - DNA-binding transcription factor activity
Lus10017207.g.BGIv1.0	3617.23	1.62189	0.0380784	42.5934	0	0	up	PF00582 - Universal stress protein family (Usp) (1 of 65)	GO:0006950 - response to stress
Lus10011923.g.BGIv1.0	206.745	1.62188	0.130018	12.4743	1.03078e-35	2.35489e-34	up	PF04570 - zinc-finger of the FCS-type, C2-C2 (zf-FLZ) (1 of 18)
Lus10005673.g.BGIv1.0	163.062	1.6216	0.159355	10.176	2.53823e-24	3.8376e-23	up	PTHR12266:SF8 - CATION/CALCIUM EXCHANGER 2 (1 of 5)	GO:0055085 - transmembrane transport;GO:0016021 - integral component of membrane
Lus10001805.g.BGIv1.0	268.853	1.62141	0.112793	14.3752	7.40955e-47	2.22251e-45	up	K19363 - lipopolysaccharide-induced tumor necrosis factor-alpha factor (LITAF) (1 of 1)	GO:0016021 - integral component of membrane
Lus10040460.g.BGIv1.0	10.5959	1.62058	0.585107	2.76972	0.0056105	0.0140296	up	K17261 - adenylyl cyclase-associated protein (CAP1_2, SRV2) (1 of 4)	GO:0007010 - cytoskeleton organization;GO:0003779 - actin binding
Lus10016795.g.BGIv1.0	52.4727	1.62047	0.255993	6.33014	2.44936e-10	1.67379e-09	up	PTHR16201:SF43 - PQ-LOOP REPEAT FAMILY PROTEIN / TRANSMEMBRANE FAMILY PROTEIN (1 of 2)	GO:0016021 - integral component of membrane
Lus10003372.g.BGIv1.0	76.1111	1.62041	0.22595	7.17152	7.41686e-13	6.21416e-12	up	PTHR12626//PTHR12626:SF7 - PROGRAMMED CELL DEATH 4 // SUBFAMILY NOT NAMED (1 of 2)
Lus10025468.g.BGIv1.0	29.2269	1.62006	0.355834	4.55285	5.29229e-06	2.25532e-05	up	2.7.11.1 - Non-specific serine/threonine protein kinase / Threonine-specific protein kinase (1 of 1714)	GO:0006468 - protein phosphorylation;GO:0005524 - ATP binding;GO:0004672 - protein kinase activity
Lus10033919.g.BGIv1.0	506.489	1.6197	0.0877778	18.4522	5.00299e-76	2.65336e-74	up	PF12056 - Protein of unknown function (DUF3537) (DUF3537) (1 of 10)
Lus10024614.g.BGIv1.0	955.166	1.61936	0.0684641	23.6527	1.10758e-123	1.06157e-121	up	PTHR11654:SF78 - PROTEIN NRT1/ PTR FAMILY 6.3 (1 of 2)	GO:0016020 - membrane;GO:0006810 - transport;GO:0005215 - transporter activity
Lus10006617.g.BGIv1.0	1427.4	1.61927	0.0531614	30.4595	8.97493e-204	1.73379e-201	up	1.13.11.53 - Acireductone dioxygenase (Ni(2+)-requiring) / E-2 (1 of 2)	GO:0055114 - oxidation-reduction process;GO:0010309 - acireductone dioxygenase [iron(II)-requiring] activity
Lus10015188.g.BGIv1.0	173.594	1.61883	0.144185	11.2275	2.9888e-29	5.51928e-28	up	PTHR24089:SF282 - PEROXISOMAL ADENINE NUCLEOTIDE CARRIER 1-RELATED (1 of 4)	GO:0005779 - integral component of peroxisomal membrane;GO:0015217 - ADP transmembrane transporter activity;GO:0005347 - ATP transmembrane transporter activity;GO:0015866 - ADP transport;GO:0015867 - ATP transport;GO:0006635 - fatty acid beta-oxidation;GO:0007031 - peroxisome organization
Lus10027944.g.BGIv1.0	16.77	1.61787	0.459725	3.51921	0.000432827	0.0013655	up	PTHR22844//PTHR22844:SF145 - F-BOX AND WD40 DOMAIN PROTEIN // SUBFAMILY NOT NAMED (1 of 9)	GO:0005515 - protein binding
Lus10010569.g.BGIv1.0	104.872	1.61701	0.186365	8.67657	4.07878e-18	4.6463e-17	up	2.3.1.57 - Diamine N-acetyltransferase / Spermidine N(1)-acetyltransferase (1 of 6)	GO:0008080 - N-acetyltransferase activity
Lus10013759.g.BGIv1.0	24.4488	1.61515	0.372304	4.33825	1.43625e-05	5.76603e-05	up	?
Lus10035283.g.BGIv1.0	183.597	1.61122	0.135949	11.8517	2.10842e-32	4.38919e-31	up	PTHR12701:SF18 - 4D656-RELATED (1 of 5)	GO:0016021 - integral component of membrane;GO:0006886 - intracellular protein transport;GO:0005783 - endoplasmic reticulum
Lus10009053.g.BGIv1.0	603.402	1.61099	0.0767716	20.9842	9.13678e-98	6.42747e-96	up	PTHR23180:SF290 - C2 DOMAIN-CONTAINING PROTEIN-RELATED (1 of 5)	GO:0005515 - protein binding
Lus10022591.g.BGIv1.0	158.608	1.60969	0.152599	10.5484	5.16499e-26	8.37267e-25	up	K04733 - interleukin-1 receptor-associated kinase 4 (IRAK4) (1 of 78)	GO:0006468 - protein phosphorylation;GO:0004672 - protein kinase activity
Lus10024661.g.BGIv1.0	83.2492	1.60857	0.203449	7.9065	2.64723e-15	2.59667e-14	up	PTHR11850:SF120 - HOMEOBOX PROTEIN BEL1 HOMOLOG (1 of 4)
Lus10014075.g.BGIv1.0	186.277	1.60852	0.151461	10.62	2.40508e-26	3.95898e-25	up	PF06974 - Protein of unknown function (DUF1298) (DUF1298) (1 of 14)	GO:0004144 - diacylglycerol O-acyltransferase activity
Lus10030881.g.BGIv1.0	35.6959	1.60791	0.324692	4.9521	7.34171e-07	3.49857e-06	up	?
Lus10021088.g.BGIv1.0	87.5756	1.60686	0.20898	7.68905	1.48231e-14	1.39385e-13	up	PTHR32227:SF62 - GLUCOSIDASE-LIKE PROTEIN (1 of 9)	GO:0005975 - carbohydrate metabolic process;GO:0004553 - hydrolase activity, hydrolyzing O-glycosyl compounds
Lus10027376.g.BGIv1.0	351.967	1.60662	0.108893	14.7541	2.89378e-49	9.2452e-48	up	PF04554 - Extensin-like region (Extensin_2) (1 of 7)	GO:0009664 - plant-type cell wall organization;GO:0005199 - structural constituent of cell wall
Lus10018730.g.BGIv1.0	32.3414	1.60637	0.330467	4.86091	1.16847e-06	5.44359e-06	up	PTHR12864//PTHR12864:SF23 - RAN BINDING PROTEIN 9-RELATED // SUBFAMILY NOT NAMED (1 of 4)	GO:0005515 - protein binding
Lus10012708.g.BGIv1.0	854.997	1.60412	0.0684188	23.4456	1.46654e-121	1.37039e-119	up	K07088 - uncharacterized protein (K07088) (1 of 3)	GO:0055085 - transmembrane transport;GO:0016021 - integral component of membrane
Lus10043167.g.BGIv1.0	56.7234	1.60406	0.243241	6.59452	4.26623e-11	3.10184e-10	up	PTHR31221:SF21 - WRKY TRANSCRIPTION FACTOR 20-RELATED (1 of 4)	GO:0043565 - sequence-specific DNA binding;GO:0006355 - regulation of transcription, DNA-templated;GO:0003700 - DNA-binding transcription factor activity
Lus10013272.g.BGIv1.0	785.751	1.60305	0.0674405	23.7698	6.85097e-125	6.61739e-123	up	PF07063 - Domain of unknown function (DUF1338) (DUF1338) (1 of 2)
Lus10012962.g.BGIv1.0	442.531	1.60256	0.0899256	17.821	4.86005e-71	2.34718e-69	up	PTHR13832//PTHR13832:SF357 - PROTEIN PHOSPHATASE 2C // SUBFAMILY NOT NAMED (1 of 2)	GO:0003824 - catalytic activity;GO:0006470 - protein dephosphorylation;GO:0004722 - protein serine/threonine phosphatase activity
Lus10042369.g.BGIv1.0	17.3767	1.60117	0.483696	3.31029	0.000931993	0.00275432	up	PTHR10891:SF574 - CALCIUM-BINDING PROTEIN CML30-RELATED (1 of 9)	GO:0005509 - calcium ion binding
Lus10027114.g.BGIv1.0	25.8438	1.60068	0.398392	4.01784	5.87345e-05	0.000216154	up	PTHR10891//PTHR10891:SF533 - EF-HAND CALCIUM-BINDING DOMAIN CONTAINING PROTEIN // SUBFAMILY NOT NAMED (1 of 3)	GO:0005509 - calcium ion binding
Lus10015324.g.BGIv1.0	68.8902	1.60065	0.22765	7.0312	2.0476e-12	1.65854e-11	up	PTHR33199:SF8 - MACPF DOMAIN-CONTAINING PROTEIN NSL1 (1 of 2)
Lus10013001.g.BGIv1.0	41.3946	1.5991	0.28416	5.62746	1.82881e-08	1.04307e-07	up	PTHR23315:SF116 - U-BOX DOMAIN-CONTAINING PROTEIN 18-RELATED (1 of 4)	GO:0016567 - protein ubiquitination;GO:0004842 - ubiquitin-protein transferase activity
Lus10036185.g.BGIv1.0	190.893	1.59849	0.136391	11.7199	1.00758e-31	2.04499e-30	up	K17871 - NADH:ubiquinone reductase (non-electrogenic) (ndh1) (1 of 12)	GO:0055114 - oxidation-reduction process;GO:0016491 - oxidoreductase activity
Lus10042918.g.BGIv1.0	12.8952	1.59846	0.535231	2.98649	0.00282204	0.00755503	up	PTHR11945:SF147 - AGAMOUS-LIKE MADS-BOX PROTEIN AGL16-RELATED (1 of 2)	GO:0046983 - protein dimerization activity;GO:0003677 - DNA binding;GO:2000029 - regulation of proanthocyanidin biosynthetic process;GO:0048481 - plant ovule development;GO:0048316 - seed development;GO:0003700 - DNA-binding transcription factor activity
Lus10022076.g.BGIv1.0	210.332	1.59787	0.126943	12.5873	2.47986e-36	5.73212e-35	up	PTHR23257:SF499 - KINASE LIKE PROTEIN (1 of 4)	GO:0006468 - protein phosphorylation;GO:0004672 - protein kinase activity
Lus10041663.g.BGIv1.0	174.774	1.59708	0.150864	10.5862	3.45324e-26	5.65191e-25	up	?
Lus10026277.g.BGIv1.0	301.781	1.59692	0.111726	14.2932	2.41254e-46	7.15585e-45	up	PTHR21704:SF19 - EXPRESSED PROTEIN-RELATED (1 of 3)
Lus10041436.g.BGIv1.0	870.978	1.59677	0.0664719	24.0217	1.65197e-127	1.66916e-125	up	PTHR31964:SF6 - ADENINE NUCLEOTIDE ALPHA HYDROLASES-LIKE SUPERFAMILY PROTEIN (1 of 2)	GO:0006950 - response to stress
Lus10037356.g.BGIv1.0	60.8849	1.59589	0.252231	6.32711	2.49798e-10	1.70545e-09	up	K02260 - cytochrome c oxidase assembly protein subunit 17 (COX17) (1 of 3)	GO:0016531 - copper chaperone activity;GO:0006825 - copper ion transport;GO:0005758 - mitochondrial intermembrane space;GO:0005507 - copper ion binding
Lus10016635.g.BGIv1.0	1013.08	1.59586	0.0620507	25.7186	7.23345e-146	8.42787e-144	up	K08176 - MFS transporter, PHS family, inorganic phosphate transporter (PHO84) (1 of 10)	GO:0055085 - transmembrane transport;GO:0016021 - integral component of membrane
Lus10023629.g.BGIv1.0	195.458	1.59584	0.137308	11.6223	3.17343e-31	6.32717e-30	up	PF06376 - Protein of unknown function (DUF1070) (DUF1070) (1 of 7)
Lus10003051.g.BGIv1.0	140.87	1.59501	0.155319	10.2692	9.69623e-25	1.48771e-23	up	K00318 - proline dehydrogenase (PRODH) (1 of 4)	GO:0006562 - proline catabolic process;GO:0004657 - proline dehydrogenase activity
Lus10002963.g.BGIv1.0	38.5508	1.59448	0.298565	5.34046	9.27114e-08	4.89333e-07	up	?
Lus10006602.g.BGIv1.0	124.863	1.59359	0.170927	9.32323	1.12856e-20	1.46254e-19	up	PTHR21091:SF114 - HOMOCYSTEINE S-METHYLTRANSFERASE 3 (1 of 2)	GO:0047150 - betaine-homocysteine S-methyltransferase activity;GO:0008898 - S-adenosylmethionine-homocysteine S-methyltransferase activity;GO:0008270 - zinc ion binding;GO:0009086 - methionine biosynthetic process;GO:0033528 - S-methylmethionine cycle
Lus10003810.g.BGIv1.0	1437.67	1.59195	0.0545919	29.161	6.06678e-187	1.03285e-184	up	2.6.1.19 - 4-aminobutyrate--2-oxoglutarate transaminase / Gamma-amino-N-butyrate transaminase (1 of 2)	GO:0030170 - pyridoxal phosphate binding;GO:0008483 - transaminase activity
Lus10007083.g.BGIv1.0	129.266	1.59147	0.163768	9.71781	2.53168e-22	3.51943e-21	up	PTHR10795:SF375 - SUBTILISIN-LIKE SERINE ENDOPEPTIDASE FAMILY PROTEIN-RELATED (1 of 4)	GO:0006508 - proteolysis;GO:0004252 - serine-type endopeptidase activity
Lus10003132.g.BGIv1.0	20.8523	1.59037	0.432608	3.67625	0.000236688	0.000782863	up	?
Lus10004293.g.BGIv1.0	86.7905	1.58945	0.196862	8.07394	6.80661e-16	6.92624e-15	up	?
Lus10032514.g.BGIv1.0	323.152	1.58933	0.104814	15.1633	6.19134e-52	2.08714e-50	up	PF00004//PF02861//PF07728//PF07899//PF10431 - ATPase family associated with various cellular activities (AAA) (AAA) // Clp amino terminal domain, pathogenicity island component (Clp_N) // AAA domain (dynein-related subfamily) (AAA_5) // Frigida-like protein (Frigida) // C-terminal, D2-small domain, of ClpB protein (ClpB_D2-small) (1 of 1)	GO:0016887 - ATPase activity;GO:0005524 - ATP binding;GO:0019538 - protein metabolic process
Lus10033664.g.BGIv1.0	61.8583	1.58812	0.24665	6.43875	1.20465e-10	8.45844e-10	up	PF00847 - AP2 domain (AP2) (1 of 230)	GO:0006355 - regulation of transcription, DNA-templated;GO:0003700 - DNA-binding transcription factor activity
Lus10012967.g.BGIv1.0	65.5906	1.58798	0.229794	6.91046	4.83078e-12	3.80462e-11	up	PTHR33265:SF8 - F5F19.20 PROTEIN (1 of 3)
Lus10028540.g.BGIv1.0	284.983	1.58579	0.109818	14.4402	2.89149e-47	8.779e-46	up	PTHR11206:SF87 - MATE EFFLUX FAMILY PROTEIN-RELATED (1 of 12)	GO:0055085 - transmembrane transport;GO:0016020 - membrane;GO:0015297 - antiporter activity;GO:0015238 - xenobiotic transmembrane transporter activity;GO:0006855 - drug transmembrane transport
Lus10023160.g.BGIv1.0	35.1576	1.58532	0.325735	4.8669	1.1336e-06	5.2904e-06	up	PTHR10209:SF211 - 2-OXOGLUTARATE (2OG) AND FE(II)-DEPENDENT OXYGENASE SUPERFAMILY PROTEIN-RELATED (1 of 8)	GO:0055114 - oxidation-reduction process;GO:0016491 - oxidoreductase activity
Lus10029170.g.BGIv1.0	9.38389	1.58515	0.678671	2.33567	0.0195085	0.0424559	up	PTHR27003:SF38 - SERINE/THREONINE-PROTEIN KINASE-LIKE PROTEIN CCR4 (1 of 2)	GO:0006468 - protein phosphorylation;GO:0004672 - protein kinase activity
Lus10041844.g.BGIv1.0	8.5144	1.58505	0.651621	2.43247	0.0149963	0.0336921	up	PF00612 - IQ calmodulin-binding motif (IQ) (1 of 71)	GO:0005515 - protein binding
Lus10039368.g.BGIv1.0	108.771	1.58497	0.180151	8.79803	1.3924e-18	1.63149e-17	up	?
Lus10040725.g.BGIv1.0	136.749	1.58316	0.159235	9.94225	2.72599e-23	3.95009e-22	up	PTHR11926:SF102 - GLUCOSYLTRANSFERASE-LIKE PROTEIN-RELATED (1 of 5)	GO:0016758 - transferase activity, transferring hexosyl groups;GO:0008152 - metabolic process
Lus10032881.g.BGIv1.0	157.682	1.578	0.157215	10.0373	1.04527e-23	1.54527e-22	up	PTHR33095:SF7 - AR781 (1 of 4)	GO:0005886 - plasma membrane
Lus10027524.g.BGIv1.0	563.705	1.57779	0.140863	11.2009	4.03655e-29	7.39552e-28	up	PTHR22814:SF77 - HEAVY-METAL-ASSOCIATED DOMAIN-CONTAINING PROTEIN (1 of 7)	GO:0046872 - metal ion binding;GO:0030001 - metal ion transport
Lus10000200.g.BGIv1.0	31.3888	1.57738	0.334686	4.71302	2.44071e-06	1.09243e-05	up	6.3.5.1 - NAD(+) synthase (glutamine-hydrolyzing) / Nicotinamide adenine dinucleotide synthetase (glutamine) (1 of 3)	GO:0005737 - cytoplasm;GO:0005524 - ATP binding;GO:0004359 - glutaminase activity;GO:0003952 - NAD+ synthase (glutamine-hydrolyzing) activity;GO:0009435 - NAD biosynthetic process
Lus10016061.g.BGIv1.0	26.2244	1.57657	0.374895	4.20536	2.6067e-05	0.000100996	up	PTHR22814:SF106 - HEAVY-METAL-ASSOCIATED DOMAIN-CONTAINING PROTEIN (1 of 9)
Lus10027320.g.BGIv1.0	16.1341	1.57486	0.46304	3.40112	0.000671099	0.00204088	up	PF16845 - Aspartic acid proteinase inhibitor (SQAPI) (1 of 8)
Lus10041466.g.BGIv1.0	2324.01	1.57383	0.0511759	30.7533	1.10463e-207	2.19069e-205	up	PTHR11654:SF178 - PROTEIN NRT1/ PTR FAMILY 3.1 (1 of 2)	GO:0051861 - glycolipid binding;GO:0046836 - glycolipid transport;GO:0017089 - glycolipid transfer activity;GO:0005737 - cytoplasm;GO:0055085 - transmembrane transport;GO:0016021 - integral component of membrane;GO:0016020 - membrane;GO:0006810 - transport;GO:0005215 - transporter activity
Lus10003995.g.BGIv1.0	9.47306	1.57364	0.658417	2.39003	0.0168472	0.0373043	up	PTHR27001:SF211 - PROTEIN KINASE FAMILY PROTEIN (1 of 9)	GO:0006468 - protein phosphorylation;GO:0005524 - ATP binding;GO:0004672 - protein kinase activity
Lus10030861.g.BGIv1.0	2953.84	1.57307	0.040181	39.1495	0	0	up	K00797 - spermidine synthase (speE, SRM) (1 of 8)	GO:0004766 - spermidine synthase activity;GO:0006596 - polyamine biosynthetic process
Lus10019951.g.BGIv1.0	8.94949	1.57285	0.628165	2.50388	0.0122841	0.0282437	up	?
Lus10008301.g.BGIv1.0	53.3525	1.57088	0.251657	6.24214	4.3162e-10	2.88707e-09	up	?	GO:0005634 - nucleus;GO:0043565 - sequence-specific DNA binding;GO:0036377 - arbuscular mycorrhizal association
Lus10005753.g.BGIv1.0	36.3059	1.57084	0.330134	4.7582	1.95327e-06	8.84668e-06	up	PTHR11362:SF22 - PROTEIN BROTHER OF FT AND TFL 1 (1 of 2)	GO:0009908 - flower development;GO:0010228 - vegetative to reproductive phase transition of meristem
Lus10016859.g.BGIv1.0	66.2665	1.57069	0.236703	6.6357	3.2296e-11	2.37453e-10	up	PF00954//PF01453//PF07714//PF08276 - S-locus glycoprotein domain (S_locus_glycop) // D-mannose binding lectin (B_lectin) // Protein tyrosine kinase (Pkinase_Tyr) // PAN-like domain (PAN_2) (1 of 37)	GO:0048544 - recognition of pollen;GO:0006468 - protein phosphorylation;GO:0004672 - protein kinase activity
Lus10035241.g.BGIv1.0	1712.95	1.57064	0.048351	32.4842	1.78136e-231	4.34094e-229	up	PTHR11260//PTHR11260:SF227 - GLUTATHIONE S-TRANSFERASE, GST, SUPERFAMILY, GST DOMAIN CONTAINING // SUBFAMILY NOT NAMED (1 of 1)	GO:0005515 - protein binding
Lus10005948.g.BGIv1.0	558.577	1.57045	0.0794786	19.7594	6.65923e-87	4.1243e-85	up	?
Lus10020740.g.BGIv1.0	916.734	1.57033	0.0639429	24.5583	3.52265e-133	3.72064e-131	up	K00457 - 4-hydroxyphenylpyruvate dioxygenase (HPD, hppD) (1 of 1)	GO:0055114 - oxidation-reduction process;GO:0016701 - oxidoreductase activity, acting on single donors with incorporation of molecular oxygen;GO:0009072 - aromatic amino acid family metabolic process;GO:0003868 - 4-hydroxyphenylpyruvate dioxygenase activity
Lus10015947.g.BGIv1.0	3183.55	1.56968	0.0385045	40.766	0	0	up	PTHR10314//PTHR10314:SF101 - SER/THR DEHYDRATASE, TRP SYNTHASE // SUBFAMILY NOT NAMED (1 of 2)	GO:0005737 - cytoplasm;GO:0004124 - cysteine synthase activity;GO:0030170 - pyridoxal phosphate binding;GO:0006535 - cysteine biosynthetic process from serine
Lus10030530.g.BGIv1.0	127.829	1.56871	0.167326	9.37517	6.90654e-21	9.01307e-20	up	1.14.13.121 - Premnaspirodiene oxygenase / Hyoscymus muticus premnaspirodiene oxygenase (1 of 43)	GO:0055114 - oxidation-reduction process;GO:0020037 - heme binding;GO:0016705 - oxidoreductase activity, acting on paired donors, with incorporation or reduction of molecular oxygen;GO:0005506 - iron ion binding
Lus10025553.g.BGIv1.0	161.678	1.56863	0.15822	9.91426	3.60935e-23	5.20584e-22	up	3.1.4.46 - Glycerophosphodiester phosphodiesterase / Glycerophosphoryl diester phosphodiesterase (1 of 48)	GO:0006468 - protein phosphorylation;GO:0005524 - ATP binding;GO:0004672 - protein kinase activity
Lus10028902.g.BGIv1.0	41.5704	1.56846	0.300023	5.2278	1.71534e-07	8.79225e-07	up	?
Lus10008777.g.BGIv1.0	34.9218	1.56833	0.310163	5.05648	4.2707e-07	2.09154e-06	up	PTHR24092:SF75 - PHOSPHOLIPID-TRANSPORTING ATPASE 8-RELATED (1 of 3)	GO:0016021 - integral component of membrane;GO:0015914 - phospholipid transport;GO:0005524 - ATP binding;GO:0004012 - ATPase-coupled intramembrane lipid transporter activity;GO:0000287 - magnesium ion binding
Lus10001766.g.BGIv1.0	118.299	1.5677	0.17118	9.15817	5.27863e-20	6.66244e-19	up	PTHR22750 - G-PROTEIN COUPLED RECEPTOR (1 of 2)
Lus10043389.g.BGIv1.0	60.4719	1.56614	0.258945	6.04817	1.46503e-09	9.31484e-09	up	PTHR10183//PTHR10183:SF299 - CALPAIN // SUBFAMILY NOT NAMED (1 of 2)	GO:0005509 - calcium ion binding
Lus10041986.g.BGIv1.0	387.561	1.56516	0.0947996	16.5102	3.09807e-61	1.24874e-59	up	K13464 - jasmonate ZIM domain-containing protein (JAZ) (1 of 10)
Lus10034650.g.BGIv1.0	12.2127	1.56503	0.539771	2.89943	0.00373837	0.00971976	up	PTHR11926:SF253 - UDP-GLYCOSYLTRANSFERASE 89B1 (1 of 5)	GO:0016758 - transferase activity, transferring hexosyl groups;GO:0008152 - metabolic process
Lus10012667.g.BGIv1.0	10.1934	1.56345	0.580662	2.69253	0.00709114	0.0172994	up	?
Lus10025546.g.BGIv1.0	29.5051	1.5621	0.350344	4.45876	8.24343e-06	3.41308e-05	up	PF13947 - Wall-associated receptor kinase galacturonan-binding (GUB_WAK_bind) (1 of 40)	GO:0030247 - polysaccharide binding
Lus10002807.g.BGIv1.0	1040.17	1.56136	0.0591241	26.4081	1.10583e-153	1.3929e-151	up	PTHR32227:SF49 - BETA-1,3-GLUCANASE 1-RELATED (1 of 13)	GO:0005975 - carbohydrate metabolic process;GO:0004553 - hydrolase activity, hydrolyzing O-glycosyl compounds
Lus10039375.g.BGIv1.0	2298.88	1.56083	0.0421907	36.9947	1.39375e-299	5.35716e-297	up	1.13.11.53 - Acireductone dioxygenase (Ni(2+)-requiring) / E-2 (1 of 2)	GO:0055114 - oxidation-reduction process;GO:0010309 - acireductone dioxygenase [iron(II)-requiring] activity
Lus10030629.g.BGIv1.0	1486.54	1.56058	0.052078	29.9661	2.71432e-197	5.06004e-195	up	K00797 - spermidine synthase (speE, SRM) (1 of 8)
Lus10040675.g.BGIv1.0	26.2184	1.55928	0.360672	4.32325	1.53745e-05	6.14916e-05	up	1.3.1.3//1.3.99.6 - Delta(4)-3-oxosteroid 5-beta-reductase / Testosterone 5-beta-reductase // 3-oxo-5-beta-steroid 4-dehydrogenase / Delta(4)-3-ketosteroid 5-beta-reductase (1 of 2)	GO:0003824 - catalytic activity;GO:0050662 - coenzyme binding
Lus10036698.g.BGIv1.0	26.5122	1.55894	0.370129	4.21189	2.53248e-05	9.83041e-05	up	PTHR10438:SF278 - THIOREDOXIN H7-RELATED (1 of 6)	GO:0045454 - cell redox homeostasis;GO:0015035 - protein disulfide oxidoreductase activity;GO:0006662 - glycerol ether metabolic process
Lus10014711.g.BGIv1.0	11.5424	1.55876	0.556722	2.79989	0.00511195	0.0128893	up	2.1.1.295 - 2-methyl-6-phytyl-1,4-hydroquinone methyltransferase / MPBQ/MSBQ methyltransferase (1 of 5)	GO:0008168 - methyltransferase activity;GO:0008152 - metabolic process
Lus10034664.g.BGIv1.0	276.133	1.55844	0.11461	13.5978	4.12915e-42	1.10438e-40	up	PTHR31682:SF5 - UDP-ARABINOPYRANOSE MUTASE 3 (1 of 1)	GO:0030244 - cellulose biosynthetic process;GO:0016866 - intramolecular transferase activity
Lus10035366.g.BGIv1.0	63.8935	1.55769	0.228995	6.80229	1.02971e-11	7.91416e-11	up	PTHR11514:SF43 - TRANSCRIPTION FACTOR MYC3-RELATED (1 of 6)	GO:0046983 - protein dimerization activity
Lus10035569.g.BGIv1.0	20.7485	1.55721	0.430182	3.6199	0.000294716	0.000958747	up	PF03140 - Plant protein of unknown function (DUF247) (1 of 37)
Lus10003451.g.BGIv1.0	110.72	1.55676	0.188659	8.25174	1.56107e-16	1.64229e-15	up	PTHR31907:SF1 - MLP-LIKE PROTEIN 423-RELATED (1 of 14)	GO:0009607 - response to biotic stimulus;GO:0006952 - defense response
Lus10009780.g.BGIv1.0	24.8187	1.55626	0.390554	3.98474	6.75536e-05	0.000246277	up	PTHR10641//PTHR10641:SF668 - MYB-LIKE DNA-BINDING PROTEIN MYB // SUBFAMILY NOT NAMED (1 of 1)	GO:0005634 - nucleus;GO:0003677 - DNA binding
Lus10003156.g.BGIv1.0	24.2443	1.55579	0.388377	4.00589	6.17848e-05	0.000226552	up	PF01453//PF07714//PF08276 - D-mannose binding lectin (B_lectin) // Protein tyrosine kinase (Pkinase_Tyr) // PAN-like domain (PAN_2) (1 of 4)	GO:0006468 - protein phosphorylation;GO:0004672 - protein kinase activity
Lus10002956.g.BGIv1.0	476.012	1.55576	0.0862463	18.0386	9.69776e-73	4.80813e-71	up	KOG2325 - Predicted transporter/transmembrane protein (1 of 4)	GO:0055085 - transmembrane transport;GO:0016021 - integral component of membrane
Lus10040263.g.BGIv1.0	267.914	1.55538	0.365061	4.26061	2.03874e-05	8.02241e-05	up	KOG4165 - Gamma-glutamyl phosphate reductase (1 of 3)	GO:0005737 - cytoplasm;GO:0005524 - ATP binding;GO:0004349 - glutamate 5-kinase activity;GO:0004350 - glutamate-5-semialdehyde dehydrogenase activity;GO:0055129 - L-proline biosynthetic process
Lus10015311.g.BGIv1.0	682.823	1.55535	0.0788857	19.7165	1.55755e-86	9.61452e-85	up	PTHR11746//PTHR11746:SF78 - O-METHYLTRANSFERASE // SUBFAMILY NOT NAMED (1 of 2)	GO:0046983 - protein dimerization activity;GO:0008171 - O-methyltransferase activity
Lus10024882.g.BGIv1.0	236.577	1.55378	0.127878	12.1504	5.70527e-34	1.2454e-32	up	1.14.11.11 - Hyoscyamine (6S)-dioxygenase / Hyoscyamine 6-beta-hydroxylase (1 of 2)	GO:0055114 - oxidation-reduction process;GO:0016491 - oxidoreductase activity
Lus10015532.g.BGIv1.0	223.708	1.55337	0.122497	12.6809	7.54126e-37	1.77281e-35	up	PTHR10992:SF56 - METHYLESTERASE 4-RELATED (1 of 8)
Lus10007423.g.BGIv1.0	25.1095	1.55334	0.368559	4.21464	2.50182e-05	9.72557e-05	up	PTHR31087:SF22 - PROTEIN LURP-ONE-RELATED 8 (1 of 2)
Lus10027778.g.BGIv1.0	207.261	1.55292	0.129778	11.9659	5.35977e-33	1.13865e-31	up	2.3.1.133//2.3.1.99 - Quinate O-hydroxycinnamoyltransferase / Hydroxycinnamoyl coenzyme A-quinate transferase (1 of 3)	GO:0016747 - transferase activity, transferring acyl groups other than amino-acyl groups
Lus10036363.g.BGIv1.0	348.057	1.55289	0.0999723	15.5332	2.06742e-54	7.32715e-53	up	PF00069//PF04564 - Protein kinase domain (Pkinase) // U-box domain (U-box) (1 of 3)	GO:0016567 - protein ubiquitination;GO:0004842 - ubiquitin-protein transferase activity;GO:0006468 - protein phosphorylation;GO:0005524 - ATP binding;GO:0004672 - protein kinase activity
Lus10029114.g.BGIv1.0	169.064	1.55015	0.145794	10.6325	2.10371e-26	3.47209e-25	up	3.1.1.3//3.1.1.32 - Triacylglycerol lipase / Triglyceride lipase // Phospholipase A(1) / Phospholipase A1 (1 of 4)
Lus10026542.g.BGIv1.0	82.2177	1.54911	0.201307	7.69528	1.41183e-14	1.32926e-13	up	PTHR36738:SF1 - EXPRESSED PROTEIN (1 of 2)
Lus10007537.g.BGIv1.0	3285.31	1.54881	0.0375321	41.2661	0	0	up	K06617 - raffinose synthase (E2.4.1.82) (1 of 3)	GO:0003824 - catalytic activity
Lus10013797.g.BGIv1.0	9.50651	1.54714	0.629994	2.45581	0.0140567	0.0318403	up	PTHR10015:SF186 - HEAT STRESS TRANSCRIPTION FACTOR A-2-RELATED (1 of 2)	GO:0043565 - sequence-specific DNA binding;GO:0006355 - regulation of transcription, DNA-templated;GO:0005634 - nucleus;GO:0003700 - DNA-binding transcription factor activity
Lus10010752.g.BGIv1.0	422.206	1.54595	0.100083	15.4466	7.95256e-54	2.79193e-52	up	PTHR31066:SF2 - GB (1 of 3)
Lus10021803.g.BGIv1.0	25.7254	1.54587	0.380794	4.05959	4.91586e-05	0.00018299	up	PF01823 - MAC/Perforin domain (MACPF) (1 of 15)
Lus10006757.g.BGIv1.0	123.092	1.54583	0.167772	9.21385	3.14618e-20	4.00759e-19	up	?
Lus10018618.g.BGIv1.0	146.17	1.54503	0.156014	9.90315	4.03366e-23	5.79988e-22	up	PTHR13832:SF372 - PROTEIN PHOSPHATASE 2C 20-RELATED (1 of 2)	GO:0003824 - catalytic activity;GO:0006470 - protein dephosphorylation;GO:0004722 - protein serine/threonine phosphatase activity
Lus10022085.g.BGIv1.0	178.748	1.54475	0.144394	10.6982	1.03822e-26	1.73349e-25	up	K06890 - uncharacterized protein (K06890) (1 of 5)	GO:0016021 - integral component of membrane
Lus10024343.g.BGIv1.0	74.3853	1.54341	0.217997	7.07994	1.44212e-12	1.18094e-11	up	PF00069//PF00153//PF00954//PF01453//PF08276 - Protein kinase domain (Pkinase) // Mitochondrial carrier protein (Mito_carr) // S-locus glycoprotein domain (S_locus_glycop) // D-mannose binding lectin (B_lectin) // PAN-like domain (PAN_2) (1 of 1)	GO:0048544 - recognition of pollen;GO:0006468 - protein phosphorylation;GO:0005524 - ATP binding;GO:0004672 - protein kinase activity
Lus10030876.g.BGIv1.0	42.6507	1.54255	0.290258	5.3144	1.07012e-07	5.60762e-07	up	PF07816 - Protein of unknown function (DUF1645) (DUF1645) (1 of 18)
Lus10020360.g.BGIv1.0	408.267	1.54252	0.0950788	16.2236	3.43388e-59	1.34061e-57	up	PTHR24298:SF45 - CYTOCHROME P450 89A2-RELATED (1 of 10)	GO:0055114 - oxidation-reduction process;GO:0020037 - heme binding;GO:0016705 - oxidoreductase activity, acting on paired donors, with incorporation or reduction of molecular oxygen;GO:0005506 - iron ion binding
Lus10037536.g.BGIv1.0	13.0286	1.54252	0.538388	2.86507	0.00416916	0.0107202	up	PTHR12161:SF14 - REGULATOR OF VPS4 (1 of 6)
Lus10014610.g.BGIv1.0	50.4013	1.54167	0.259207	5.94764	2.72044e-09	1.68487e-08	up	PTHR33595:SF3 - EMB (1 of 4)
Lus10003210.g.BGIv1.0	765.607	1.54043	0.0717768	21.4614	3.57707e-102	2.66202e-100	up	PF07712 - Stress up-regulated Nod 19 (SURNod19) (1 of 7)
Lus10019822.g.BGIv1.0	1300.91	1.53999	0.0548583	28.0722	2.14008e-173	3.21737e-171	up	3.5.1.9 - Arylformamidase / Kynurenine formamidase (1 of 9)	GO:0019441 - tryptophan catabolic process to kynurenine;GO:0004061 - arylformamidase activity
Lus10035441.g.BGIv1.0	103.688	1.53993	0.187822	8.19887	2.42664e-16	2.52653e-15	up	K18134 - protein O-GlcNAc transferase (EOGT) (1 of 4)	GO:0016757 - transferase activity, transferring glycosyl groups
Lus10007516.g.BGIv1.0	1359.95	1.53977	0.0528128	29.1552	7.16723e-187	1.20915e-184	up	PF07714//PF08263 - Protein tyrosine kinase (Pkinase_Tyr) // Leucine rich repeat N-terminal domain (LRRNT_2) (1 of 23)	GO:0006468 - protein phosphorylation;GO:0004672 - protein kinase activity
Lus10017540.g.BGIv1.0	44.8568	1.53829	0.274739	5.5991	2.15467e-08	1.21941e-07	up	PTHR32468:SF34 - CATION/H(+) ANTIPORTER 18 (1 of 5)	GO:0055085 - transmembrane transport;GO:0016021 - integral component of membrane;GO:0015299 - solute:proton antiporter activity;GO:0006812 - cation transport
Lus10023201.g.BGIv1.0	69.1642	1.53769	0.219864	6.99382	2.67508e-12	2.14952e-11	up	PTHR11638:SF94 - HEAT SHOCK PROTEIN 104 (1 of 5)	GO:0019538 - protein metabolic process
Lus10041000.g.BGIv1.0	343.546	1.53726	0.102421	15.0093	6.38546e-51	2.1106e-49	up	K09645 - vitellogenic carboxypeptidase-like protein [EC:3.4.16.-] (CPVL) (1 of 3)	GO:0006508 - proteolysis;GO:0004185 - serine-type carboxypeptidase activity
Lus10000300.g.BGIv1.0	22.9189	1.53707	0.380278	4.04197	5.30037e-05	0.000196421	up	?
Lus10026931.g.BGIv1.0	24.6006	1.53565	0.382571	4.01403	5.96911e-05	0.000219393	up	PTHR22595//PTHR22595:SF33 - CHITINASE-RELATED // SUBFAMILY NOT NAMED (1 of 12)
Lus10037981.g.BGIv1.0	77.2307	1.53538	0.240864	6.37447	1.83592e-10	1.26901e-09	up	PTHR19241:SF304 - ABC TRANSPORTER G FAMILY MEMBER 24 (1 of 2)	GO:0016887 - ATPase activity;GO:0005524 - ATP binding
Lus10042864.g.BGIv1.0	1252.05	1.5331	0.0543437	28.2112	4.25595e-175	6.45036e-173	up	PTHR22950//PTHR22950:SF323 - AMINO ACID TRANSPORTER // SUBFAMILY NOT NAMED (1 of 2)	GO:0003333 - amino acid transmembrane transport
Lus10006748.g.BGIv1.0	296.911	1.53301	0.106722	14.3645	8.64469e-47	2.59091e-45	up	K03809 - NAD(P)H dehydrogenase (quinone) (wrbA) (1 of 8)	GO:0016491 - oxidoreductase activity
Lus10024271.g.BGIv1.0	31.528	1.53212	0.326829	4.68784	2.76106e-06	1.22654e-05	up	2.1.1.141 - Jasmonate O-methyltransferase / Jasmonic acid carboxyl methyltransferase (1 of 2)	GO:0008168 - methyltransferase activity
Lus10029820.g.BGIv1.0	612.451	1.53164	0.0780059	19.635	7.77458e-86	4.75973e-84	up	1.13.11.27 - 4-hydroxyphenylpyruvate dioxygenase / p-hydroxyphenylpyruvate oxidase (1 of 2)	GO:0055114 - oxidation-reduction process;GO:0016701 - oxidoreductase activity, acting on single donors with incorporation of molecular oxygen;GO:0009072 - aromatic amino acid family metabolic process;GO:0003868 - 4-hydroxyphenylpyruvate dioxygenase activity
Lus10042751.g.BGIv1.0	16.6414	1.53136	0.525898	2.91189	0.00359246	0.00938489	up	?
Lus10023188.g.BGIv1.0	788.404	1.53023	0.068577	22.314	2.70289e-110	2.2197e-108	up	K13113 - ubiquitin-like protein 5 (UBL5, HUB1) (1 of 3)	GO:0005515 - protein binding
Lus10007030.g.BGIv1.0	8.3557	1.5298	0.651569	2.34786	0.0188814	0.0412597	up	PTHR11017//PTHR11017:SF162 - LEUCINE-RICH REPEAT-CONTAINING PROTEIN // SUBFAMILY NOT NAMED (1 of 62)	GO:0007165 - signal transduction;GO:0005515 - protein binding;GO:0043531 - ADP binding
Lus10038283.g.BGIv1.0	409.188	1.52957	0.0948486	16.1264	1.6639e-58	6.42204e-57	up	PTHR10696//PTHR10696:SF21 - GAMMA-BUTYROBETAINE HYDROXYLASE-RELATED // SUBFAMILY NOT NAMED (1 of 9)	GO:0055114 - oxidation-reduction process;GO:0016491 - oxidoreductase activity
Lus10041918.g.BGIv1.0	443.438	1.52954	0.0906477	16.8735	7.04958e-64	2.99358e-62	up	PTHR23070//PTHR23070:SF21 - BCS1 AAA-TYPE ATPASE // SUBFAMILY NOT NAMED (1 of 2)	GO:0005524 - ATP binding
Lus10027232.g.BGIv1.0	12.4291	1.52862	0.539389	2.83399	0.00459709	0.011711	up	PF07797 - Protein of unknown function (DUF1639) (DUF1639) (1 of 13)
Lus10005399.g.BGIv1.0	445.604	1.52855	0.0881164	17.347	2.07857e-67	9.41643e-66	up	K04121 - ent-kaurene synthase (E4.2.3.19) (1 of 3)	GO:0016829 - lyase activity;GO:0010333 - terpene synthase activity;GO:0008152 - metabolic process;GO:0000287 - magnesium ion binding
Lus10021133.g.BGIv1.0	12.974	1.52828	0.582547	2.62345	0.00870447	0.0207717	up	PTHR11709:SF93 - LACCASE-10-RELATED (1 of 7)	GO:0005507 - copper ion binding
Lus10042239.g.BGIv1.0	45.9831	1.52757	0.271607	5.62419	1.86385e-08	1.06176e-07	up	PTHR27004:SF37 - DISEASE RESISTANCE FAMILY PROTEIN/LRR FAMILY PROTEIN-RELATED (1 of 27)	GO:0005515 - protein binding
Lus10013576.g.BGIv1.0	184.999	1.52695	0.135594	11.2612	2.03935e-29	3.78473e-28	up	PTHR12526//PTHR12526:SF395 - GLYCOSYLTRANSFERASE // SUBFAMILY NOT NAMED (1 of 2)
Lus10039317.g.BGIv1.0	11.7513	1.52536	0.580122	2.62939	0.00855394	0.0204518	up	3.2.1.17 - Lysozyme / Muramidase (1 of 2)	GO:0005975 - carbohydrate metabolic process;GO:0004553 - hydrolase activity, hydrolyzing O-glycosyl compounds
Lus10001473.g.BGIv1.0	21.1722	1.52477	0.423621	3.59937	0.000318993	0.00103081	up	KOG0285 - Pleiotropic regulator 1 (1 of 2)	GO:0005515 - protein binding
Lus10033748.g.BGIv1.0	128.077	1.52443	0.303849	5.01706	5.24669e-07	2.53851e-06	up	PF00069//PF00954//PF01453//PF08276 - Protein kinase domain (Pkinase) // S-locus glycoprotein domain (S_locus_glycop) // D-mannose binding lectin (B_lectin) // PAN-like domain (PAN_2) (1 of 13)	GO:0048544 - recognition of pollen;GO:0006468 - protein phosphorylation;GO:0005524 - ATP binding;GO:0004672 - protein kinase activity
Lus10037735.g.BGIv1.0	425.243	1.52436	0.094694	16.0977	2.64805e-58	1.01679e-56	up	6.2.1.1//6.2.1.2 - Acetate--CoA ligase / Acyl-activating enzyme // Butyrate--CoA ligase / Fatty acid thiokinase (medium chain) (1 of 5)	GO:0008152 - metabolic process;GO:0003824 - catalytic activity
Lus10022220.g.BGIv1.0	40.0527	1.52421	0.296347	5.14334	2.69893e-07	1.34979e-06	up	PTHR11926:SF250 - UDP-GLYCOSYLTRANSFERASE 90A1-RELATED (1 of 3)	GO:0016758 - transferase activity, transferring hexosyl groups;GO:0008152 - metabolic process
Lus10003466.g.BGIv1.0	323.255	1.52322	0.104387	14.592	3.15596e-48	9.76488e-47	up	PTHR19305 - SYNAPTOSOMAL ASSOCIATED PROTEIN (1 of 7)	GO:0005886 - plasma membrane
Lus10013941.g.BGIv1.0	39.1784	1.52295	0.293058	5.19676	2.02791e-07	1.02981e-06	up	PTHR14209//PTHR14209:SF7 - ISOAMYL ACETATE-HYDROLYZING ESTERASE 1 // SUBFAMILY NOT NAMED (1 of 1)	GO:0016788 - hydrolase activity, acting on ester bonds
Lus10041468.g.BGIv1.0	22.854	1.52295	0.421737	3.61113	0.000304866	0.000988661	up	PTHR12161//PTHR12161:SF16 - UNCHARACTERIZED DUF292 // SUBFAMILY NOT NAMED (1 of 4)	GO:0008104 - protein localization;GO:0015031 - protein transport
Lus10015051.g.BGIv1.0	125.68	1.52283	0.180088	8.45606	2.76569e-17	3.02571e-16	up	PTHR27001:SF211 - PROTEIN KINASE FAMILY PROTEIN (1 of 9)	GO:0006468 - protein phosphorylation;GO:0004672 - protein kinase activity
Lus10039977.g.BGIv1.0	817.24	1.52221	0.0661027	23.0279	2.44872e-117	2.1686e-115	up	K01507 - inorganic pyrophosphatase (ppa) (1 of 13)	GO:0016020 - membrane;GO:0015992 - proton transmembrane transport;GO:0009678 - pyrophosphate hydrolysis-driven proton transmembrane transporter activity;GO:0004427 - inorganic diphosphatase activity
Lus10040662.g.BGIv1.0	186.744	1.52119	0.137712	11.0462	2.28797e-28	4.07376e-27	up	PTHR14493:SF54 - ZINC FINGER CCCH DOMAIN-CONTAINING PROTEIN 66 (1 of 2)	GO:0046872 - metal ion binding
Lus10005652.g.BGIv1.0	966.723	1.52101	0.0709572	21.4356	6.21692e-102	4.58994e-100	up	PF00257 - Dehydrin (Dehydrin) (1 of 10)	GO:0009415 - response to water;GO:0006950 - response to stress
Lus10000926.g.BGIv1.0	48.5441	1.52085	0.261806	5.80908	6.28154e-09	3.75202e-08	up	K14490 - histidine-containing phosphotransfer peotein (AHP) (1 of 9)	GO:0004871 - ?;GO:0000160 - phosphorelay signal transduction system
Lus10007530.g.BGIv1.0	40.0577	1.52049	0.295944	5.13777	2.7802e-07	1.38895e-06	up	PTHR31213:SF3 - ABSCISIC ACID RECEPTOR PYL4 (1 of 5)	GO:0005737 - cytoplasm;GO:0005634 - nucleus;GO:0010427 - abscisic acid binding;GO:0004864 - protein phosphatase inhibitor activity;GO:0038023 - signaling receptor activity;GO:0009738 - abscisic acid-activated signaling pathway;GO:0080163 - regulation of protein serine/threonine phosphatase activity
Lus10035392.g.BGIv1.0	443	1.51972	0.0872078	17.4264	5.19899e-68	2.38424e-66	up	PF05542 - Protein of unknown function (DUF760) (DUF760) (1 of 17)
Lus10015050.g.BGIv1.0	62.0759	1.519	0.234635	6.47391	9.55014e-11	6.77449e-10	up	PTHR27001:SF211 - PROTEIN KINASE FAMILY PROTEIN (1 of 9)
Lus10003266.g.BGIv1.0	1210.02	1.51899	0.0559851	27.132	4.12464e-162	5.55173e-160	up	PF00967 - Barwin family (Barwin) (1 of 28)	GO:0050832 - defense response to fungus;GO:0042742 - defense response to bacterium
Lus10026715.g.BGIv1.0	344.946	1.51888	0.100392	15.1295	1.03438e-51	3.47127e-50	up	?
Lus10007495.g.BGIv1.0	28.9891	1.51838	0.357063	4.25242	2.11474e-05	8.30395e-05	up	PTHR34945:SF1 - 2-OXOGLUTARATE (2OG) AND FE(II)-DEPENDENT OXYGENASE SUPERFAMILY PROTEIN (1 of 2)
Lus10040972.g.BGIv1.0	11.7725	1.51731	0.558041	2.71899	0.00654816	0.016116	up	PF02485 - Core-2/I-Branching enzyme (Branch) (1 of 54)	GO:0016020 - membrane;GO:0008375 - acetylglucosaminyltransferase activity
Lus10033002.g.BGIv1.0	13.8276	1.51722	0.493766	3.07275	0.00212094	0.00582673	up	PF04588 - Hypoxia induced protein conserved region (HIG_1_N) (1 of 7)
Lus10039416.g.BGIv1.0	17.6253	1.51716	0.441895	3.43331	0.000596252	0.0018321	up	K00797 - spermidine synthase (speE, SRM) (1 of 8)	GO:0004766 - spermidine synthase activity;GO:0006596 - polyamine biosynthetic process
Lus10020768.g.BGIv1.0	211.078	1.5166	0.131731	11.5128	1.13707e-30	2.22194e-29	up	PTHR10210:SF34 - RIBOSE-PHOSPHATE PYROPHOSPHOKINASE 4 (1 of 4)	GO:0009116 - nucleoside metabolic process
Lus10007632.g.BGIv1.0	530.599	1.51612	0.0836423	18.1262	1.97944e-73	9.91953e-72	up	PTHR27002:SF122 - CYSTEINE-RICH RECEPTOR-LIKE PROTEIN KINASE 28-RELATED (1 of 13)	GO:0006468 - protein phosphorylation;GO:0004672 - protein kinase activity
Lus10008840.g.BGIv1.0	145.41	1.51494	0.170265	8.89756	5.7086e-19	6.83711e-18	up	PTHR24326:SF122 - HOMEOBOX-LEUCINE ZIPPER PROTEIN ATHB-12-RELATED (1 of 4)	GO:0043565 - sequence-specific DNA binding;GO:0006355 - regulation of transcription, DNA-templated;GO:0003700 - DNA-binding transcription factor activity;GO:0003677 - DNA binding
Lus10002888.g.BGIv1.0	154.439	1.51463	0.148086	10.228	1.48524e-24	2.263e-23	up	1.14.11.20 - Deacetoxyvindoline 4-hydroxylase / Desacetyoxyvindoline-17-hydroxylase (1 of 33)	GO:0055114 - oxidation-reduction process;GO:0016491 - oxidoreductase activity
Lus10022441.g.BGIv1.0	17.7749	1.51447	0.435919	3.47421	0.000512362	0.00159364	up	1.1.1.146 - 11-beta-hydroxysteroid dehydrogenase / Corticosteroid 11-beta-dehydrogenase (1 of 11)	GO:0016021 - integral component of membrane;GO:0016491 - oxidoreductase activity
Lus10028689.g.BGIv1.0	827.32	1.51364	0.0664828	22.7674	9.65657e-115	8.20126e-113	up	PTHR31235:SF77 - PEROXIDASE 12 (1 of 2)	GO:0055114 - oxidation-reduction process;GO:0020037 - heme binding;GO:0006979 - response to oxidative stress;GO:0004601 - peroxidase activity
Lus10028695.g.BGIv1.0	36.5248	1.51362	0.322603	4.69191	2.70662e-06	1.20379e-05	up	4.4.1.4 - Alliin lyase / L-cysteine sulfoxide lyase (1 of 1)	GO:0016846 - carbon-sulfur lyase activity
Lus10033406.g.BGIv1.0	382.111	1.51259	0.0963581	15.6976	1.5699e-55	5.66622e-54	up	K14802 - phospholipid-transporting ATPase [EC:3.6.3.1] (DRS2, ATP8A) (1 of 9)	GO:0046872 - metal ion binding;GO:0000166 - nucleotide binding;GO:0016021 - integral component of membrane;GO:0015914 - phospholipid transport;GO:0005524 - ATP binding;GO:0004012 - ATPase-coupled intramembrane lipid transporter activity;GO:0000287 - magnesium ion binding
Lus10033732.g.BGIv1.0	509.455	1.51223	0.0889863	16.9939	9.1084e-65	3.93508e-63	up	PTHR11255:SF29 - DIACYLGLYCEROL KINASE 5-RELATED (1 of 4)	GO:0016301 - kinase activity;GO:0007205 - protein kinase C-activating G protein-coupled receptor signaling pathway;GO:0004143 - diacylglycerol kinase activity
Lus10017531.g.BGIv1.0	15.9189	1.51175	0.494566	3.05672	0.00223773	0.00612251	up	PF03168 - Late embryogenesis abundant protein (LEA_2) (1 of 87)
Lus10039753.g.BGIv1.0	78.6072	1.51173	0.212501	7.11399	1.12736e-12	9.31575e-12	up	PF12609 - Wound-induced protein (DUF3774) (1 of 27)
Lus10018301.g.BGIv1.0	34.8921	1.51168	0.309367	4.88635	1.02722e-06	4.82292e-06	up	PF14299 - Phloem protein 2 (PP2) (1 of 38)
Lus10015749.g.BGIv1.0	190.208	1.51125	0.138162	10.9383	7.56398e-28	1.31476e-26	up	2.4.1.203 - Trans-zeatin O-beta-D-glucosyltransferase / Zeatin O-glucosyltransferase (1 of 22)	GO:0016758 - transferase activity, transferring hexosyl groups;GO:0008152 - metabolic process
Lus10001155.g.BGIv1.0	181.242	1.51065	0.145819	10.3598	3.77732e-25	5.89015e-24	up	PTHR10108//PTHR10108:SF692 - METHYLTRANSFERASE // SUBFAMILY NOT NAMED (1 of 1)	GO:0008168 - methyltransferase activity;GO:0008152 - metabolic process
Lus10005697.g.BGIv1.0	831.79	1.51051	0.0668172	22.6065	3.73648e-113	3.14472e-111	up	1.4.1.3 - Glutamate dehydrogenase (NAD(P)(+)) / Glutamic dehydrogenase (1 of 5)	GO:0055114 - oxidation-reduction process;GO:0016491 - oxidoreductase activity;GO:0006520 - cellular amino acid metabolic process
Lus10015024.g.BGIv1.0	70.7418	1.50999	0.219109	6.89148	5.52148e-12	4.33213e-11	up	PTHR37767:SF1 - HYDROXYPROLINE-RICH GLYCOPROTEIN FAMILY PROTEIN (1 of 2)
Lus10023184.g.BGIv1.0	2022.27	1.50872	0.046883	32.1805	3.30294e-227	7.69667e-225	up	PTHR19139:SF167 - AQUAPORIN PIP2-1-RELATED (1 of 3)	GO:0016020 - membrane;GO:0006810 - transport;GO:0005215 - transporter activity
Lus10041632.g.BGIv1.0	15.0255	1.50862	0.484416	3.11431	0.00184373	0.00513034	up	PTHR23024//PTHR23024:SF135 - MEMBER OF 'GDXG' FAMILY OF LIPOLYTIC ENZYMES // SUBFAMILY NOT NAMED (1 of 2)	GO:0016787 - hydrolase activity
Lus10025734.g.BGIv1.0	19.2423	1.50825	0.456803	3.30174	0.000960854	0.0028322	up	?
Lus10025092.g.BGIv1.0	217.973	1.50814	0.135442	11.135	8.47812e-29	1.53969e-27	up	PF00924//PF01842//PF07714 - Mechanosensitive ion channel (MS_channel) // ACT domain (ACT) // Protein tyrosine kinase (Pkinase_Tyr) (1 of 1)	GO:0016597 - amino acid binding;GO:0008152 - metabolic process;GO:0055085 - transmembrane transport;GO:0016020 - membrane;GO:0006468 - protein phosphorylation;GO:0004672 - protein kinase activity
Lus10027598.g.BGIv1.0	455.566	1.50811	0.0880487	17.1281	9.15644e-66	4.02581e-64	up	K00487 - trans-cinnamate 4-monooxygenase (CYP73A) (1 of 3)	GO:0055114 - oxidation-reduction process;GO:0020037 - heme binding;GO:0016705 - oxidoreductase activity, acting on paired donors, with incorporation or reduction of molecular oxygen;GO:0005506 - iron ion binding
Lus10040474.g.BGIv1.0	46.9042	1.50748	0.280786	5.3688	7.92631e-08	4.21576e-07	up	1.2.3.7 - Indole-3-acetaldehyde oxidase / Indoleacetaldehyde oxidase (1 of 4)	GO:0051536 - iron-sulfur cluster binding;GO:0009055 - electron transfer activity;GO:0055114 - oxidation-reduction process;GO:0046872 - metal ion binding;GO:0016491 - oxidoreductase activity
Lus10011388.g.BGIv1.0	11.3472	1.50719	0.573299	2.62897	0.00856433	0.0204714	up	PF00560//PF07714//PF08263 - Leucine Rich Repeat (LRR_1) // Protein tyrosine kinase (Pkinase_Tyr) // Leucine rich repeat N-terminal domain (LRRNT_2) (1 of 10)	GO:0005515 - protein binding;GO:0006468 - protein phosphorylation;GO:0004672 - protein kinase activity
Lus10030805.g.BGIv1.0	253.155	1.50675	0.118887	12.6738	8.26061e-37	1.93825e-35	up	PTHR11260:SF312 - GLUTATHIONE S-TRANSFERASE U17-RELATED (1 of 5)	GO:0005515 - protein binding
Lus10036644.g.BGIv1.0	319.378	1.50654	0.106733	14.115	3.07018e-45	8.86665e-44	up	PTHR21493:SF94 - ENHANCED DISEASE SUSCEPTIBILITY 1 (1 of 3)	GO:0016787 - hydrolase activity;GO:0006629 - lipid metabolic process
Lus10015873.g.BGIv1.0	140.705	1.50501	0.156034	9.64537	5.14233e-22	7.05656e-21	up	PTHR13105//PTHR13105:SF8 - MYELOID LEUKEMIA FACTOR // SUBFAMILY NOT NAMED (1 of 1)
Lus10019806.g.BGIv1.0	139.595	1.50351	0.162527	9.25085	2.22719e-20	2.85945e-19	up	PF04450 - Peptidase of plants and bacteria (BSP) (1 of 38)
Lus10019863.g.BGIv1.0	73.4486	1.50249	0.215061	6.98635	2.8214e-12	2.26562e-11	up	PTHR10891//PTHR10891:SF533 - EF-HAND CALCIUM-BINDING DOMAIN CONTAINING PROTEIN // SUBFAMILY NOT NAMED (1 of 3)	GO:0005739 - mitochondrion;GO:0005509 - calcium ion binding
Lus10012745.g.BGIv1.0	187.419	1.50215	0.135902	11.0532	2.11491e-28	3.77465e-27	up	PTHR14155//PTHR14155:SF101 - RING FINGER DOMAIN-CONTAINING // SUBFAMILY NOT NAMED (1 of 1)	GO:0008270 - zinc ion binding;GO:0005515 - protein binding
Lus10013581.g.BGIv1.0	8.09198	1.50029	0.654203	2.29331	0.0218304	0.0468796	up	PTHR18937:SF177 - STRUCTURAL MAINTENANCE OF CHROMOSOMES PROTEIN 1 (1 of 6)	GO:0009507 - chloroplast;GO:0008278 - cohesin complex;GO:0005634 - nucleus;GO:0005524 - ATP binding;GO:0003682 - chromatin binding;GO:0046982 - protein heterodimerization activity;GO:0007064 - mitotic sister chromatid cohesion
Lus10037782.g.BGIv1.0	20.5824	1.50026	0.413076	3.63192	0.000281325	0.000918468	up	?
Lus10017787.g.BGIv1.0	131.727	1.49991	0.162826	9.21171	3.20961e-20	4.08699e-19	up	PTHR27003:SF117 - CALMODULIN-BINDING RECEPTOR-LIKE CYTOPLASMIC KINASE 2 (1 of 3)	GO:0006468 - protein phosphorylation;GO:0005524 - ATP binding;GO:0004672 - protein kinase activity
Lus10014104.g.BGIv1.0	617.708	1.49969	0.0827828	18.116	2.38227e-73	1.18903e-71	up	PTHR11695:SF574 - CINNAMYL ALCOHOL DEHYDROGENASE 4-RELATED (1 of 5)	GO:0055114 - oxidation-reduction process;GO:0016491 - oxidoreductase activity;GO:0008270 - zinc ion binding
Lus10003945.g.BGIv1.0	60.6948	1.49864	0.251513	5.9585	2.5457e-09	1.58111e-08	up	PTHR12652:SF10 - PEROXISOMAL MEMBRANE PROTEIN PMP27 (1 of 2)	GO:0016559 - peroxisome fission;GO:0005779 - integral component of peroxisomal membrane
Lus10015506.g.BGIv1.0	47.527	1.49864	0.282322	5.30825	1.10681e-07	5.79015e-07	up	PTHR14155:SF138 - GH10160P (1 of 3)	GO:0008270 - zinc ion binding;GO:0005515 - protein binding
Lus10006139.g.BGIv1.0	14.6964	1.49845	0.507461	2.95284	0.00314867	0.00833948	up	PTHR22844:SF128 - EN/SPM-LIKE TRANSPOSON PROTEIN-LIKE-RELATED (1 of 1)
Lus10009999.g.BGIv1.0	689.77	1.49814	0.0712981	21.0124	5.05172e-98	3.57397e-96	up	PTHR11178 - IRON-SULFUR CLUSTER SCAFFOLD PROTEIN NFU-RELATED (1 of 6)	GO:0051536 - iron-sulfur cluster binding;GO:0016226 - iron-sulfur cluster assembly;GO:0005506 - iron ion binding
Lus10037026.g.BGIv1.0	299.389	1.49654	0.12246	12.2206	2.41385e-34	5.33479e-33	up	PF04669 - Polysaccharide biosynthesis (Polysacc_synt_4) (1 of 19)	GO:0005794 - Golgi apparatus;GO:0009834 - plant-type secondary cell wall biogenesis;GO:0045492 - xylan biosynthetic process;GO:0045491 - xylan metabolic process
Lus10031195.g.BGIv1.0	53.7258	1.49495	0.274348	5.44911	5.06218e-08	2.74768e-07	up	PTHR22904//PTHR22904:SF10 - TPR REPEAT CONTAINING PROTEIN // SUBFAMILY NOT NAMED (1 of 3)
Lus10042488.g.BGIv1.0	176.899	1.49392	0.142382	10.4923	9.36976e-26	1.50255e-24	up	PTHR21495:SF59 - DIRIGENT PROTEIN 20-RELATED (1 of 5)	GO:0048046 - apoplast
Lus10010308.g.BGIv1.0	920.473	1.49392	0.0635794	23.4969	4.39076e-122	4.13397e-120	up	K00695 - sucrose synthase (E2.4.1.13) (1 of 7)	GO:0016157 - sucrose synthase activity;GO:0005985 - sucrose metabolic process
Lus10015906.g.BGIv1.0	15.6775	1.49374	0.467086	3.19801	0.00138381	0.00395023	up	PTHR31376:SF1 - PURINE PERMEASE 1-RELATED (1 of 8)	GO:0016021 - integral component of membrane;GO:0005215 - transporter activity
Lus10029802.g.BGIv1.0	55.5625	1.49148	0.252004	5.9185	3.24895e-09	1.99332e-08	up	PF00069//PF00954//PF01453//PF08276 - Protein kinase domain (Pkinase) // S-locus glycoprotein domain (S_locus_glycop) // D-mannose binding lectin (B_lectin) // PAN-like domain (PAN_2) (1 of 13)	GO:0048544 - recognition of pollen;GO:0006468 - protein phosphorylation;GO:0005524 - ATP binding;GO:0004672 - protein kinase activity
Lus10025755.g.BGIv1.0	1573.3	1.49126	0.0529431	28.1673	1.47301e-174	2.22347e-172	up	PF00067//PF03219 - Cytochrome P450 (p450) // TLC ATP/ADP transporter (TLC) (1 of 1)	GO:0055114 - oxidation-reduction process;GO:0020037 - heme binding;GO:0016705 - oxidoreductase activity, acting on paired donors, with incorporation or reduction of molecular oxygen;GO:0005506 - iron ion binding;GO:0016021 - integral component of membrane;GO:0006810 - transport;GO:0005524 - ATP binding;GO:0005471 - ATP:ADP antiporter activity
Lus10006375.g.BGIv1.0	13.51	1.49122	0.506154	2.94619	0.00321719	0.00849984	up	?
[truncated: 5,296 more rows]
