# Supplementary material for: Transcriptomic profiling of susceptible and resistant flax seedlings after Fusarium oxysporum lini infection
Source: PLoS One. 2021 Jan 26;16(1):e0246052. doi: 10.1371/journal.pone.0246052 (PMC7837494; doi:10.1371/journal.pone.0246052)
Supplement: S6 Table — (XLSX) [file pone.0246052.s008.xlsx]

## Sheet: 5versus_nie_vas6
Unnamed: 0	baseMean	log2FoldChange	lfcSE	stat	pvalue	padj	change	Description	GO_num
Lus10003939.g.BGIv1.0	59.3872	9.59422	1.20094	7.98895	1.36091e-15	2.10779e-14	up	PF04570 - zinc-finger of the FCS-type, C2-C2 (zf-FLZ) (1 of 18)
Lus10028631.g.BGIv1.0	111.323	9.5299	1.18925	8.01338	1.11602e-15	1.7368e-14	up	K00430 - peroxidase (E1.11.1.7) (1 of 94)	GO:0055114 - oxidation-reduction process;GO:0020037 - heme binding;GO:0006979 - response to oxidative stress;GO:0004601 - peroxidase activity
Lus10034255.g.BGIv1.0	53.9606	9.44321	1.20279	7.85108	4.12455e-15	6.23106e-14	up	PF12796//PF13962 - Ankyrin repeats (3 copies) (Ank_2) // Domain of unknown function (PGG) (1 of 26)	GO:0016020 - membrane
Lus10008926.g.BGIv1.0	46.7435	9.23966	1.20995	7.63637	2.23434e-14	3.24745e-13	up	?
Lus10016839.g.BGIv1.0	86.8189	9.17184	1.19242	7.69182	1.4506e-14	2.13358e-13	up	PF00407 - Pathogenesis-related protein Bet v I family (Bet_v_1) (1 of 55)	GO:0009607 - response to biotic stimulus;GO:0006952 - defense response
Lus10021345.g.BGIv1.0	39.6751	8.99657	1.21402	7.41054	1.25786e-13	1.75314e-12	up	PTHR19375:SF219 - MEDIATOR OF RNA POLYMERASE II TRANSCRIPTION SUBUNIT 37A-RELATED (1 of 12)	GO:0016592 - mediator complex;GO:0005524 - ATP binding;GO:0009860 - pollen tube growth
Lus10025503.g.BGIv1.0	796.677	8.894	0.421944	21.0786	1.24988e-98	9.18415e-97	up	PF07468 - Agglutinin domain (Agglutinin) (1 of 19)
Lus10014323.g.BGIv1.0	187.898	8.81674	0.844145	10.4446	1.55142e-25	3.50822e-24	up	PF04788//PF07690 - Protein of unknown function (DUF620) (DUF620) // Major Facilitator Superfamily (MFS_1) (1 of 1)	GO:0055085 - transmembrane transport;GO:0016021 - integral component of membrane
Lus10002667.g.BGIv1.0	30.6573	8.64034	1.21983	7.08321	1.40858e-12	1.83543e-11	up	K13066 - caffeic acid 3-O-methyltransferase (E2.1.1.68, COMT) (1 of 5)	GO:0046983 - protein dimerization activity;GO:0008171 - O-methyltransferase activity
Lus10008233.g.BGIv1.0	59.2818	8.61338	1.20054	7.17457	7.25357e-13	9.61334e-12	up	?
Lus10012132.g.BGIv1.0	28.9398	8.55948	1.22342	6.99633	2.6275e-12	3.38168e-11	up	?
Lus10005037.g.BGIv1.0	1306.93	8.43698	0.284087	29.6986	8.01523e-194	1.24194e-191	up	1.14.11.19 - Leucocyanidin oxygenase / Leucoanthocyanidin dioxygenase (1 of 6)	GO:0055114 - oxidation-reduction process;GO:0016491 - oxidoreductase activity
Lus10006897.g.BGIv1.0	26.1881	8.40368	1.22499	6.8602	6.8764e-12	8.61375e-11	up	?
Lus10004808.g.BGIv1.0	851.275	8.25344	0.328886	25.0951	5.62069e-139	5.99731e-137	up	PTHR10209:SF134 - 2-OXOGLUTARATE (2OG) AND FE(II)-DEPENDENT OXYGENASE-LIKE PROTEIN (1 of 4)	GO:0055114 - oxidation-reduction process;GO:0016491 - oxidoreductase activity
Lus10027807.g.BGIv1.0	1395.78	8.20196	0.253673	32.3328	2.42223e-229	4.56738e-227	up	PTHR10209:SF134 - 2-OXOGLUTARATE (2OG) AND FE(II)-DEPENDENT OXYGENASE-LIKE PROTEIN (1 of 4)	GO:0055114 - oxidation-reduction process;GO:0016491 - oxidoreductase activity
Lus10011555.g.BGIv1.0	42.9015	8.1451	1.20798	6.74271	1.55454e-11	1.90119e-10	up	PF05678 - VQ motif (VQ) (1 of 42)
Lus10013333.g.BGIv1.0	40.3354	8.06819	1.20967	6.66973	2.56268e-11	3.0938e-10	up	PTHR33209:SF1 - SERINE PROTEASE SPPA, CHLOROPLASTIC (1 of 8)	GO:0008233 - peptidase activity;GO:0006508 - proteolysis
Lus10032175.g.BGIv1.0	18.0059	7.86326	1.24876	6.29685	3.03765e-10	3.40106e-09	up	3.4.24.34 - Neutrophil collagenase / Matrix metalloproteinase 8 (1 of 4)	GO:0031012 - extracellular matrix;GO:0008270 - zinc ion binding;GO:0006508 - proteolysis;GO:0004222 - metalloendopeptidase activity
Lus10042907.g.BGIv1.0	16.7614	7.76224	1.25073	6.20616	5.4294e-10	5.97385e-09	up	PTHR31190:SF21 - ETHYLENE-RESPONSIVE TRANSCRIPTION FACTOR 13 (1 of 19)	GO:0006355 - regulation of transcription, DNA-templated;GO:0003700 - DNA-binding transcription factor activity
Lus10036396.g.BGIv1.0	117.595	7.72162	0.740628	10.4258	1.89113e-25	4.26827e-24	up	PTHR11751:SF284 - 1-AMINOCYCLOPROPANE-1-CARBOXYLATE SYNTHASE-LIKE PROTEIN 1 (1 of 2)	GO:0030170 - pyridoxal phosphate binding;GO:0009058 - biosynthetic process
Lus10002839.g.BGIv1.0	198.235	7.4688	0.52535	14.2168	7.20613e-46	2.62321e-44	up	KOG0156 - Cytochrome P450 CYP2 subfamily (1 of 184)	GO:0055114 - oxidation-reduction process;GO:0020037 - heme binding;GO:0016705 - oxidoreductase activity, acting on paired donors, with incorporation or reduction of molecular oxygen;GO:0005506 - iron ion binding
Lus10043362.g.BGIv1.0	165.653	7.39832	0.563923	13.1194	2.55041e-39	8.02928e-38	up	1.14.13.121 - Premnaspirodiene oxygenase / Hyoscymus muticus premnaspirodiene oxygenase (1 of 43)	GO:0055114 - oxidation-reduction process;GO:0020037 - heme binding;GO:0016705 - oxidoreductase activity, acting on paired donors, with incorporation or reduction of molecular oxygen;GO:0005506 - iron ion binding
Lus10025993.g.BGIv1.0	12.9086	7.37976	1.27304	5.79695	6.75316e-09	6.78525e-08	up	K08241 - jasmonate O-methyltransferase (E2.1.1.141) (1 of 2)	GO:0008168 - methyltransferase activity
Lus10023495.g.BGIv1.0	12.1339	7.30245	1.27829	5.71269	1.11203e-08	1.08995e-07	up	?
Lus10036808.g.BGIv1.0	12.0803	7.26969	1.29062	5.63271	1.77399e-08	1.70316e-07	up	PTHR11260:SF201 - GLUTATHIONE S-TRANSFERASE F14-RELATED (1 of 4)	GO:0005515 - protein binding
Lus10012373.g.BGIv1.0	11.4311	7.23347	1.31054	5.51945	3.40053e-08	3.18079e-07	up	?
Lus10039713.g.BGIv1.0	11.3234	7.21024	1.29107	5.58471	2.34095e-08	2.2259e-07	up	4.2.3.106 - (E)-beta-ocimene synthase / Beta-ocimene synthase (1 of 3)	GO:0016829 - lyase activity;GO:0010333 - terpene synthase activity;GO:0008152 - metabolic process;GO:0000287 - magnesium ion binding
Lus10034349.g.BGIv1.0	22.31	7.19535	1.23526	5.82495	5.71281e-09	5.7757e-08	up	PTHR31042:SF16 - CORE-2/I-BRANCHING BETA-1,6-N-ACETYLGLUCOSAMINYLTRANSFERASE FAMILY PROTEIN (1 of 6)	GO:0016020 - membrane;GO:0008375 - acetylglucosaminyltransferase activity
Lus10041163.g.BGIv1.0	21.371	7.14422	1.23966	5.76306	8.26033e-09	8.21836e-08	up	?
Lus10035480.g.BGIv1.0	21.0445	7.11717	1.23603	5.75811	8.50607e-09	8.44164e-08	up	K19329 - WW domain-containing oxidoreductase (WWOX) (1 of 12)	GO:0016491 - oxidoreductase activity;GO:0008152 - metabolic process
Lus10021778.g.BGIv1.0	10.5202	7.08739	1.29591	5.46905	4.52447e-08	4.1762e-07	up	K02605 - origin recognition complex subunit 3 (ORC3) (1 of 2)	GO:0006260 - DNA replication;GO:0005664 - nuclear origin of replication recognition complex;GO:0003677 - DNA binding
Lus10021394.g.BGIv1.0	92.9284	7.05216	0.6718	10.4974	8.87885e-26	2.02059e-24	up	PTHR31642:SF57 - SPERMIDINE HYDROXYCINNAMOYL TRANSFERASE (1 of 5)	GO:0016747 - transferase activity, transferring acyl groups other than amino-acyl groups
Lus10031234.g.BGIv1.0	299.672	6.97549	0.365173	19.1019	2.43479e-81	1.47069e-79	up	PTHR10353//PTHR10353:SF81 - GLYCOSYL HYDROLASE // SUBFAMILY NOT NAMED (1 of 3)	GO:0005975 - carbohydrate metabolic process;GO:0004553 - hydrolase activity, hydrolyzing O-glycosyl compounds
Lus10009996.g.BGIv1.0	19.042	6.97299	1.24156	5.61631	1.95083e-08	1.86741e-07	up	PTHR10641:SF494 - TRANSCRIPTION FACTOR MYB108 (1 of 3)	GO:0005634 - nucleus;GO:0043565 - sequence-specific DNA binding
Lus10031810.g.BGIv1.0	51.9421	6.94721	0.867815	8.0054	1.19076e-15	1.85069e-14	up	K00454 - lipoxygenase (LOX2S) (1 of 9)	GO:0005515 - protein binding;GO:0055114 - oxidation-reduction process;GO:0046872 - metal ion binding;GO:0016702 - oxidoreductase activity, acting on single donors with incorporation of molecular oxygen, incorporation of two atoms of oxygen
Lus10041145.g.BGIv1.0	34.0443	6.91988	1.06298	6.5099	7.51993e-11	8.76331e-10	up	PTHR10641//PTHR10641:SF523 - MYB-LIKE DNA-BINDING PROTEIN MYB // SUBFAMILY NOT NAMED (1 of 8)	GO:0005634 - nucleus;GO:0003700 - DNA-binding transcription factor activity;GO:0043565 - sequence-specific DNA binding;GO:0044212 - transcription regulatory region DNA binding;GO:0030154 - cell differentiation
Lus10033582.g.BGIv1.0	134.534	6.90093	0.533773	12.9286	3.10514e-38	9.54796e-37	up	2.5.1.29 - Geranylgeranyl diphosphate synthase / Geranylgeranyl-PP synthetase (1 of 18)	GO:0008299 - isoprenoid biosynthetic process
Lus10011013.g.BGIv1.0	2177.71	6.83204	0.131872	51.8083	0	0	up	PTHR31692:SF10 - EXPANSIN-LIKE B1 (1 of 8)	GO:0005576 - extracellular region
Lus10026147.g.BGIv1.0	835.214	6.81027	0.208455	32.6703	4.13209e-234	8.13588e-232	up	PTHR11783//PTHR11783:SF89 - SULFOTRANSFERASE SULT // SUBFAMILY NOT NAMED (1 of 2)	GO:0008146 - sulfotransferase activity
Lus10002342.g.BGIv1.0	62.0436	6.79531	0.757986	8.96496	3.10407e-19	5.61823e-18	up	PTHR31808:SF2 - F21O3.2 PROTEIN-RELATED (1 of 5)
Lus10019270.g.BGIv1.0	87.9943	6.70758	0.617853	10.8563	1.8619e-27	4.44437e-26	up	PF05678 - VQ motif (VQ) (1 of 42)
Lus10002576.g.BGIv1.0	666.91	6.65829	0.222549	29.9183	1.13826e-196	1.78702e-194	up	PTHR33077:SF6 - PROTEIN TIFY 9 (1 of 2)
Lus10038526.g.BGIv1.0	15.1139	6.64393	1.25866	5.27859	1.30183e-07	1.15009e-06	up	PTHR31403:SF13 - DAD1-LIKE ACYLHYDROLASE (1 of 7)	GO:0016788 - hydrolase activity, acting on ester bonds;GO:0006886 - intracellular protein transport;GO:0006505 - GPI anchor metabolic process
Lus10018518.g.BGIv1.0	7.02229	6.52293	1.36162	4.79058	1.66303e-06	1.29687e-05	up	PTHR10641//PTHR10641:SF587 - MYB-LIKE DNA-BINDING PROTEIN MYB // SUBFAMILY NOT NAMED (1 of 1)	GO:0005634 - nucleus;GO:0003700 - DNA-binding transcription factor activity;GO:0043565 - sequence-specific DNA binding;GO:0044212 - transcription regulatory region DNA binding;GO:0030154 - cell differentiation
Lus10021196.g.BGIv1.0	13.5699	6.48252	1.27209	5.09595	3.46995e-07	2.92968e-06	up	PTHR31190:SF26 - ETHYLENE-RESPONSIVE TRANSCRIPTION FACTOR ERF096 (1 of 4)	GO:0006355 - regulation of transcription, DNA-templated;GO:0003700 - DNA-binding transcription factor activity
Lus10022021.g.BGIv1.0	24.833	6.45574	1.07562	6.00186	1.95075e-09	2.04894e-08	up	PTHR10641//PTHR10641:SF523 - MYB-LIKE DNA-BINDING PROTEIN MYB // SUBFAMILY NOT NAMED (1 of 8)
Lus10038446.g.BGIv1.0	6.51551	6.39937	1.37513	4.65365	3.26117e-06	2.45712e-05	up	1.3.3.8 - Tetrahydroberberine oxidase / THB oxidase (1 of 42)	GO:0055114 - oxidation-reduction process;GO:0050660 - flavin adenine dinucleotide binding;GO:0016491 - oxidoreductase activity
Lus10020826.g.BGIv1.0	903.639	6.3989	0.177615	36.0268	3.18072e-284	8.21409e-282	up	K00430 - peroxidase (E1.11.1.7) (1 of 94)	GO:0055114 - oxidation-reduction process;GO:0020037 - heme binding;GO:0006979 - response to oxidative stress;GO:0004601 - peroxidase activity
Lus10026032.g.BGIv1.0	160.307	6.34888	0.413904	15.339	4.19516e-53	1.71257e-51	up	PTHR23500:SF154 - POLYOL TRANSPORTER 3-RELATED (1 of 6)	GO:0055085 - transmembrane transport;GO:0022857 - transmembrane transporter activity;GO:0016021 - integral component of membrane
Lus10025923.g.BGIv1.0	320.973	6.34584	0.289972	21.8843	3.66559e-106	2.96896e-104	up	KOG0156 - Cytochrome P450 CYP2 subfamily (1 of 184)	GO:0055114 - oxidation-reduction process;GO:0020037 - heme binding;GO:0016705 - oxidoreductase activity, acting on paired donors, with incorporation or reduction of molecular oxygen;GO:0005506 - iron ion binding
Lus10014655.g.BGIv1.0	34.4697	6.34529	0.882601	7.18931	6.51204e-13	8.66279e-12	up	K14516 - ethylene-responsive transcription factor 1 (ERF1) (1 of 7)	GO:0006355 - regulation of transcription, DNA-templated;GO:0003700 - DNA-binding transcription factor activity
Lus10004280.g.BGIv1.0	206.708	6.34085	0.364398	17.4009	8.12546e-68	4.11328e-66	up	PTHR11601//PTHR11601:SF24 - CYSTEINE DESULFURYLASE // SUBFAMILY NOT NAMED (1 of 2)	GO:0003824 - catalytic activity
Lus10001336.g.BGIv1.0	56.8729	6.32776	0.689216	9.1811	4.26716e-20	8.02496e-19	up	PTHR31942:SF13 - MLO-LIKE PROTEIN 15 (1 of 1)	GO:0016021 - integral component of membrane;GO:0006952 - defense response
Lus10033581.g.BGIv1.0	78.1384	6.31419	0.580689	10.8736	1.53974e-27	3.68772e-26	up	2.5.1.29 - Geranylgeranyl diphosphate synthase / Geranylgeranyl-PP synthetase (1 of 18)
Lus10018783.g.BGIv1.0	33.4728	6.30496	0.883592	7.1356	9.63678e-13	1.26729e-11	up	PF00280 - Potato inhibitor I family (potato_inhibit) (1 of 12)	GO:0009611 - response to wounding;GO:0004867 - serine-type endopeptidase inhibitor activity
Lus10035479.g.BGIv1.0	44.0083	6.27848	0.765294	8.20402	2.32488e-16	3.72713e-15	up	K19329 - WW domain-containing oxidoreductase (WWOX) (1 of 12)	GO:0016491 - oxidoreductase activity;GO:0008152 - metabolic process
Lus10015633.g.BGIv1.0	5.98052	6.27762	1.39889	4.48759	7.20338e-06	5.16839e-05	up	PTHR10992:SF776 - ESTERASE KAI2-RELATED (1 of 6)	GO:0080167 - response to karrikin
Lus10017028.g.BGIv1.0	32.8054	6.27751	0.887116	7.07632	1.48035e-12	1.92613e-11	up	KOG0472 - Leucine-rich repeat protein (1 of 77)	GO:0005515 - protein binding
Lus10023942.g.BGIv1.0	5.86562	6.26494	1.43755	4.35808	1.31207e-05	9.02869e-05	up	PTHR23023//PTHR23023:SF98 - DIMETHYLANILINE MONOOXYGENASE // SUBFAMILY NOT NAMED (1 of 4)	GO:0055114 - oxidation-reduction process;GO:0050661 - NADP binding;GO:0050660 - flavin adenine dinucleotide binding;GO:0004499 - N,N-dimethylaniline monooxygenase activity
Lus10011831.g.BGIv1.0	11.72	6.25926	1.28106	4.88601	1.02899e-06	8.22679e-06	up	PTHR31190:SF26 - ETHYLENE-RESPONSIVE TRANSCRIPTION FACTOR ERF096 (1 of 4)	GO:0006355 - regulation of transcription, DNA-templated;GO:0003700 - DNA-binding transcription factor activity
Lus10027722.g.BGIv1.0	5.79449	6.22905	1.37908	4.51681	6.27774e-06	4.53529e-05	up	PF00847 - AP2 domain (AP2) (1 of 230)	GO:0006355 - regulation of transcription, DNA-templated;GO:0003700 - DNA-binding transcription factor activity
Lus10034230.g.BGIv1.0	479.41	6.20849	0.228005	27.2296	2.899e-163	3.84069e-161	up	1.14.13.121 - Premnaspirodiene oxygenase / Hyoscymus muticus premnaspirodiene oxygenase (1 of 43)	GO:0055114 - oxidation-reduction process;GO:0020037 - heme binding;GO:0016705 - oxidoreductase activity, acting on paired donors, with incorporation or reduction of molecular oxygen;GO:0005506 - iron ion binding
Lus10001526.g.BGIv1.0	5.60607	6.19427	1.39292	4.44698	8.70859e-06	6.16766e-05	up	?
Lus10032192.g.BGIv1.0	72.0257	6.18092	0.581487	10.6295	2.17266e-26	5.02788e-25	up	PF00106 - short chain dehydrogenase (adh_short) (1 of 81)	GO:0016491 - oxidoreductase activity;GO:0008152 - metabolic process
Lus10026232.g.BGIv1.0	5.50589	6.17313	1.39893	4.41276	1.0206e-05	7.13459e-05	up	PTHR22595//PTHR22595:SF33 - CHITINASE-RELATED // SUBFAMILY NOT NAMED (1 of 12)
Lus10033002.g.BGIv1.0	10.7986	6.14372	1.28785	4.77053	1.83745e-06	1.42479e-05	up	PF04588 - Hypoxia induced protein conserved region (HIG_1_N) (1 of 7)
Lus10026324.g.BGIv1.0	10.612	6.13298	1.29418	4.73889	2.14894e-06	1.65301e-05	up	PTHR11206//PTHR11206:SF181 - MULTIDRUG RESISTANCE PROTEIN // SUBFAMILY NOT NAMED (1 of 4)
Lus10007892.g.BGIv1.0	512.037	6.12484	0.215239	28.456	4.109e-178	5.78801e-176	up	PF00197 - Trypsin and protease inhibitor (Kunitz_legume) (1 of 21)	GO:0004866 - endopeptidase inhibitor activity
Lus10017701.g.BGIv1.0	176.65	6.12407	0.365172	16.7704	4.02072e-63	1.89538e-61	up	PTHR10209//PTHR10209:SF123 - OXIDOREDUCTASE, 2OG-FE II OXYGENASE FAMILY PROTEIN // SUBFAMILY NOT NAMED (1 of 8)	GO:0055114 - oxidation-reduction process;GO:0016491 - oxidoreductase activity
Lus10023308.g.BGIv1.0	5.41093	6.11652	1.40049	4.36741	1.25731e-05	8.67699e-05	up	PTHR34777:SF1 - VQ MOTIF-CONTAINING PROTEIN (1 of 2)
Lus10011185.g.BGIv1.0	59.0457	6.11645	0.630771	9.6968	3.11115e-22	6.40897e-21	up	PTHR10015//PTHR10015:SF155 - HEAT SHOCK TRANSCRIPTION FACTOR // SUBFAMILY NOT NAMED (1 of 2)	GO:0043565 - sequence-specific DNA binding;GO:0006355 - regulation of transcription, DNA-templated;GO:0005634 - nucleus;GO:0003700 - DNA-binding transcription factor activity
Lus10042300.g.BGIv1.0	10.0653	6.03946	1.29557	4.66163	3.13718e-06	2.3687e-05	up	PF10950 - Protein of unknown function (DUF2775) (DUF2775) (1 of 9)
Lus10030779.g.BGIv1.0	91.3128	6.02343	0.492798	12.2229	2.34562e-34	6.59774e-33	up	?
Lus10042210.g.BGIv1.0	18.0125	6.00996	1.10616	5.43319	5.53545e-08	5.06087e-07	up	PF00234 - Protease inhibitor/seed storage/LTP family (Tryp_alpha_amyl) (1 of 39)
Lus10013770.g.BGIv1.0	200.019	6.00404	0.332474	18.0587	6.74405e-73	3.63058e-71	up	PF00197 - Trypsin and protease inhibitor (Kunitz_legume) (1 of 21)	GO:0004866 - endopeptidase inhibitor activity
Lus10008129.g.BGIv1.0	977.203	6.00055	0.150928	39.7576	0	0	up	K13464 - jasmonate ZIM domain-containing protein (JAZ) (1 of 10)
Lus10022015.g.BGIv1.0	9.64819	5.9714	1.32546	4.50515	6.63269e-06	4.78203e-05	up	PF00847 - AP2 domain (AP2) (1 of 230)	GO:0006355 - regulation of transcription, DNA-templated;GO:0003700 - DNA-binding transcription factor activity
Lus10015746.g.BGIv1.0	4.78487	5.97115	1.43985	4.14707	3.3675e-05	0.000217247	up	2.4.1.203 - Trans-zeatin O-beta-D-glucosyltransferase / Zeatin O-glucosyltransferase (1 of 22)	GO:0016758 - transferase activity, transferring hexosyl groups;GO:0008152 - metabolic process
Lus10008123.g.BGIv1.0	4.90176	5.96768	1.42707	4.18177	2.89246e-05	0.000188828	up	?
Lus10019462.g.BGIv1.0	43.6682	5.943	0.698386	8.50963	1.74486e-17	2.93732e-16	up	4.99.1.6 - Indoleacetaldoxime dehydratase / Indoleacetaldoxime hydro-lyase (1 of 3)	GO:0055114 - oxidation-reduction process;GO:0020037 - heme binding;GO:0016705 - oxidoreductase activity, acting on paired donors, with incorporation or reduction of molecular oxygen;GO:0005506 - iron ion binding
Lus10010105.g.BGIv1.0	432.926	5.92794	0.478586	12.3864	3.09764e-35	8.92432e-34	up	1.1.3.37 - D-arabinono-1,4-lactone oxidase / D-arabinono-gamma-lactone oxidase (1 of 10)	GO:0055114 - oxidation-reduction process;GO:0016020 - membrane;GO:0003885 - D-arabinono-1,4-lactone oxidase activity;GO:0050660 - flavin adenine dinucleotide binding;GO:0016491 - oxidoreductase activity
Lus10041943.g.BGIv1.0	17.4715	5.92763	1.10399	5.36929	7.90484e-08	7.11395e-07	up	?
Lus10018949.g.BGIv1.0	17.0692	5.92499	1.10711	5.35175	8.71063e-08	7.81938e-07	up	PTHR10209//PTHR10209:SF166 - OXIDOREDUCTASE, 2OG-FE II OXYGENASE FAMILY PROTEIN // SUBFAMILY NOT NAMED (1 of 5)	GO:0055114 - oxidation-reduction process;GO:0016491 - oxidoreductase activity
Lus10030354.g.BGIv1.0	146.067	5.91364	0.385397	15.3443	3.86739e-53	1.58057e-51	up	PF00197 - Trypsin and protease inhibitor (Kunitz_legume) (1 of 21)	GO:0004866 - endopeptidase inhibitor activity
Lus10009129.g.BGIv1.0	4.62549	5.90523	1.42647	4.13976	3.47669e-05	0.000224055	up	PTHR10641:SF526 - TRANSCRIPTION FACTOR MYB113-RELATED (1 of 8)	GO:0005634 - nucleus;GO:0003700 - DNA-binding transcription factor activity;GO:0043565 - sequence-specific DNA binding;GO:0044212 - transcription regulatory region DNA binding;GO:0030154 - cell differentiation
Lus10040377.g.BGIv1.0	33.9726	5.90472	0.788955	7.48423	7.19652e-14	1.01976e-12	up	?
Lus10029200.g.BGIv1.0	51.0336	5.90072	0.646084	9.13304	6.66016e-20	1.23945e-18	up	PTHR11014//PTHR11014:SF85 - PEPTIDASE M20 FAMILY MEMBER // SUBFAMILY NOT NAMED (1 of 4)	GO:0016787 - hydrolase activity;GO:0008152 - metabolic process
Lus10036306.g.BGIv1.0	4.53603	5.8965	1.44926	4.06863	4.72901e-05	0.000297866	up	PTHR11177:SF219 - CHITINASE-LIKE PROTEIN-RELATED (1 of 10)	GO:0005975 - carbohydrate metabolic process;GO:0004553 - hydrolase activity, hydrolyzing O-glycosyl compounds
Lus10009900.g.BGIv1.0	9.19761	5.89509	1.31188	4.49363	7.00198e-06	5.032e-05	up	PTHR31388:SF37 - PEROXIDASE 4-RELATED (1 of 10)	GO:0055114 - oxidation-reduction process;GO:0020037 - heme binding;GO:0006979 - response to oxidative stress;GO:0004601 - peroxidase activity
Lus10039163.g.BGIv1.0	817.563	5.88452	0.162913	36.1207	1.07175e-285	2.80846e-283	up	PF00197 - Trypsin and protease inhibitor (Kunitz_legume) (1 of 21)	GO:0004866 - endopeptidase inhibitor activity
Lus10007890.g.BGIv1.0	166.378	5.88242	0.350603	16.778	3.5358e-63	1.66899e-61	up	PF00197 - Trypsin and protease inhibitor (Kunitz_legume) (1 of 21)	GO:0004866 - endopeptidase inhibitor activity
Lus10042128.g.BGIv1.0	4.48755	5.8716	1.43781	4.08371	4.4323e-05	0.000280566	up	PTHR13935//PTHR13935:SF59 - ACHAETE-SCUTE TRANSCRIPTION FACTOR-RELATED // SUBFAMILY NOT NAMED (1 of 1)	GO:0046983 - protein dimerization activity;GO:0003677 - DNA binding
Lus10031599.g.BGIv1.0	74.8673	5.8687	0.520856	11.2674	1.90052e-29	4.73974e-28	up	?
Lus10001109.g.BGIv1.0	657.504	5.85878	0.177338	33.0373	2.3645e-239	4.87087e-237	up	1.14.11.20 - Deacetoxyvindoline 4-hydroxylase / Desacetyoxyvindoline-17-hydroxylase (1 of 33)	GO:0055114 - oxidation-reduction process;GO:0016491 - oxidoreductase activity
Lus10024578.g.BGIv1.0	24.1889	5.84929	0.913071	6.40617	1.49224e-10	1.70395e-09	up	KOG0156 - Cytochrome P450 CYP2 subfamily (1 of 184)	GO:0055114 - oxidation-reduction process;GO:0020037 - heme binding;GO:0016705 - oxidoreductase activity, acting on paired donors, with incorporation or reduction of molecular oxygen;GO:0005506 - iron ion binding
Lus10030931.g.BGIv1.0	826.107	5.84889	0.15812	36.9901	1.65023e-299	4.70487e-297	up	PF01357//PF03330 - Pollen allergen (Pollen_allerg_1) // Rare lipoprotein A (RlpA)-like double-psi beta-barrel (DPBB_1) (1 of 57)	GO:0005576 - extracellular region
Lus10017022.g.BGIv1.0	73.724	5.8464	0.523994	11.1574	6.59059e-29	1.63108e-27	up	K09490 - heat shock 70kDa protein 5 (HSPA5, BIP) (1 of 7)	GO:0016592 - mediator complex;GO:0005524 - ATP binding;GO:0009860 - pollen tube growth
Lus10020085.g.BGIv1.0	4.49116	5.84168	1.44524	4.04202	5.29924e-05	0.000331324	up	PTHR10641:SF586 - MYB TRANSCRIPTION FACTOR-RELATED (1 of 11)	GO:0005634 - nucleus;GO:0003677 - DNA binding
Lus10011512.g.BGIv1.0	32.504	5.8354	0.780887	7.47278	7.85156e-14	1.10861e-12	up	?
Lus10042301.g.BGIv1.0	305.162	5.81819	0.256937	22.6444	1.58274e-113	1.3825e-111	up	PF00197 - Trypsin and protease inhibitor (Kunitz_legume) (1 of 21)	GO:0004866 - endopeptidase inhibitor activity
Lus10007651.g.BGIv1.0	8.41767	5.80405	1.33789	4.33823	1.43636e-05	9.81005e-05	up	PTHR10314:SF123 - TRYPTOPHAN SYNTHASE BETA CHAIN-LIKE PROTEIN (1 of 3)
Lus10007049.g.BGIv1.0	237.377	5.79673	0.289301	20.037	2.61919e-89	1.75456e-87	up	PTHR13935:SF54 - TRANSCRIPTION FACTOR BHLH118-RELATED (1 of 8)	GO:0046983 - protein dimerization activity;GO:0003677 - DNA binding
Lus10013730.g.BGIv1.0	99.7177	5.75805	0.435962	13.2077	7.92279e-40	2.53004e-38	up	PF00197 - Trypsin and protease inhibitor (Kunitz_legume) (1 of 21)	GO:0004866 - endopeptidase inhibitor activity
Lus10005525.g.BGIv1.0	8.20369	5.74946	1.32189	4.34942	1.36498e-05	9.36562e-05	up	?
Lus10010544.g.BGIv1.0	15.457	5.7457	1.1114	5.1698	2.34341e-07	2.01337e-06	up	KOG0725 - Reductases with broad range of substrate specificities (1 of 96)	GO:0016491 - oxidoreductase activity
Lus10007902.g.BGIv1.0	532.274	5.74458	0.190645	30.1324	1.82291e-199	2.96643e-197	up	PF00197 - Trypsin and protease inhibitor (Kunitz_legume) (1 of 21)	GO:0004866 - endopeptidase inhibitor activity
Lus10041831.g.BGIv1.0	8.12855	5.73873	1.32188	4.34135	1.41613e-05	9.68861e-05	up	PTHR22595:SF34 - BASIC ENDOCHITINASE B (1 of 10)	GO:0016998 - cell wall macromolecule catabolic process;GO:0006032 - chitin catabolic process;GO:0004568 - chitinase activity
Lus10012400.g.BGIv1.0	4.01615	5.70218	1.47447	3.86728	0.000110057	0.000648728	up	PTHR24298:SF86 - CYTOCHROME P450 71B21-RELATED (1 of 14)	GO:0055114 - oxidation-reduction process;GO:0020037 - heme binding;GO:0016705 - oxidoreductase activity, acting on paired donors, with incorporation or reduction of molecular oxygen;GO:0005506 - iron ion binding
Lus10003439.g.BGIv1.0	3.95173	5.69705	1.52415	3.73785	0.000185601	0.00104329	up	PTHR11817:SF5 - PYRUVATE KINASE-RELATED (1 of 9)	GO:0030955 - potassium ion binding;GO:0006096 - glycolytic process;GO:0004743 - pyruvate kinase activity;GO:0000287 - magnesium ion binding
Lus10017598.g.BGIv1.0	7.8925	5.68504	1.3258	4.288	1.80289e-05	0.000121665	up	PF05553 - Cotton fibre expressed protein (DUF761) (1 of 47)
Lus10019187.g.BGIv1.0	3.94062	5.68382	1.46872	3.8699	0.000108878	0.000642311	up	PTHR11011//PTHR11011:SF40 - MALE STERILITY PROTEIN 2-RELATED // SUBFAMILY NOT NAMED (1 of 3)	GO:0080019 - fatty-acyl-CoA reductase (alcohol-forming) activity
Lus10023303.g.BGIv1.0	51.1585	5.68008	0.596359	9.5246	1.65683e-21	3.3228e-20	up	PTHR33077:SF17 - PROTEIN TIFY 5A-RELATED (1 of 2)
Lus10013595.g.BGIv1.0	64.263	5.6537	0.530966	10.6479	1.78255e-26	4.14393e-25	up	KOG0725 - Reductases with broad range of substrate specificities (1 of 96)	GO:0016491 - oxidoreductase activity
Lus10007910.g.BGIv1.0	120.443	5.6477	0.387843	14.5618	4.91513e-48	1.84385e-46	up	PTHR11751:SF284 - 1-AMINOCYCLOPROPANE-1-CARBOXYLATE SYNTHASE-LIKE PROTEIN 1 (1 of 2)	GO:0030170 - pyridoxal phosphate binding;GO:0009058 - biosynthetic process
Lus10039209.g.BGIv1.0	1303.55	5.63119	0.118528	47.5092	0	0	up	PF00197 - Trypsin and protease inhibitor (Kunitz_legume) (1 of 21)	GO:0004866 - endopeptidase inhibitor activity
Lus10034229.g.BGIv1.0	181.195	5.61521	0.312063	17.9939	2.1763e-72	1.1628e-70	up	4.2.3.19 - Ent-kaurene synthase / Ent-kaurene synthetase B (1 of 22)	GO:0016829 - lyase activity;GO:0010333 - terpene synthase activity;GO:0008152 - metabolic process;GO:0000287 - magnesium ion binding
Lus10013584.g.BGIv1.0	96.0157	5.59413	0.429843	13.0144	1.01399e-38	3.14777e-37	up	PTHR22849:SF38 - E3 UBIQUITIN-PROTEIN LIGASE PUB22-RELATED (1 of 5)	GO:0016567 - protein ubiquitination;GO:0004842 - ubiquitin-protein transferase activity
Lus10039201.g.BGIv1.0	178.367	5.59223	0.31173	17.9393	5.81562e-72	3.09339e-70	up	?
Lus10029007.g.BGIv1.0	3.65364	5.58454	1.51176	3.69407	0.000220695	0.00122281	up	PF12796//PF13962 - Ankyrin repeats (3 copies) (Ank_2) // Domain of unknown function (PGG) (1 of 26)	GO:0016020 - membrane
Lus10043308.g.BGIv1.0	197.301	5.58055	0.29537	18.8934	1.29205e-79	7.62355e-78	up	PF00067 - Cytochrome P450 (p450) (1 of 443)	GO:0055114 - oxidation-reduction process;GO:0020037 - heme binding;GO:0016705 - oxidoreductase activity, acting on paired donors, with incorporation or reduction of molecular oxygen;GO:0005506 - iron ion binding
Lus10021257.g.BGIv1.0	342.794	5.56426	0.223811	24.8614	1.9465e-136	2.04629e-134	up	KOG0725 - Reductases with broad range of substrate specificities (1 of 96)	GO:0016491 - oxidoreductase activity
Lus10038429.g.BGIv1.0	13.6479	5.5558	1.1259	4.93454	8.03391e-07	6.50858e-06	up	?
Lus10024714.g.BGIv1.0	7.13365	5.54877	1.34395	4.1287	3.64814e-05	0.000234004	up	PTHR21495//PTHR21495:SF70 - NUCLEOPORIN-RELATED // SUBFAMILY NOT NAMED (1 of 3)	GO:0048046 - apoplast
Lus10014291.g.BGIv1.0	85.5454	5.53777	0.442741	12.5079	6.75673e-36	1.97212e-34	up	?
Lus10013165.g.BGIv1.0	19.8023	5.53433	0.916991	6.03531	1.5866e-09	1.67933e-08	up	PF00069//PF08263 - Protein kinase domain (Pkinase) // Leucine rich repeat N-terminal domain (LRRNT_2) (1 of 30)	GO:0006468 - protein phosphorylation;GO:0005524 - ATP binding;GO:0004672 - protein kinase activity
Lus10029496.g.BGIv1.0	71.6778	5.51892	0.486107	11.3533	7.14127e-30	1.80114e-28	up	?
Lus10031237.g.BGIv1.0	90.6062	5.51619	0.428521	12.8726	6.4186e-38	1.95844e-36	up	1.13.11.12 - Linoleate 13S-lipoxygenase / Lipoxidase (1 of 18)	GO:0055114 - oxidation-reduction process;GO:0046872 - metal ion binding;GO:0016702 - oxidoreductase activity, acting on single donors with incorporation of molecular oxygen, incorporation of two atoms of oxygen
Lus10001300.g.BGIv1.0	13.0576	5.50785	1.12444	4.89829	9.6672e-07	7.7647e-06	up	?
Lus10031239.g.BGIv1.0	89.5152	5.49568	0.429716	12.7891	1.88651e-37	5.69275e-36	up	1.13.11.12 - Linoleate 13S-lipoxygenase / Lipoxidase (1 of 18)	GO:0005515 - protein binding;GO:0055114 - oxidation-reduction process;GO:0046872 - metal ion binding;GO:0016702 - oxidoreductase activity, acting on single donors with incorporation of molecular oxygen, incorporation of two atoms of oxygen
Lus10042916.g.BGIv1.0	3.48155	5.49541	1.51095	3.63707	0.000275761	0.00149742	up	4.2.2.23 - Rhamnogalacturonan endolyase / Rhamnogalacturonase B (1 of 17)	GO:0030246 - carbohydrate binding;GO:0003824 - catalytic activity;GO:0005975 - carbohydrate metabolic process
Lus10006796.g.BGIv1.0	3.52092	5.49252	1.57255	3.49274	0.000478095	0.00246718	up	PF00847 - AP2 domain (AP2) (1 of 230)	GO:0006355 - regulation of transcription, DNA-templated;GO:0003700 - DNA-binding transcription factor activity
Lus10026357.g.BGIv1.0	421.613	5.49135	0.19954	27.5201	1.00925e-166	1.36759e-164	up	PF00197 - Trypsin and protease inhibitor (Kunitz_legume) (1 of 21)	GO:0004866 - endopeptidase inhibitor activity
Lus10012583.g.BGIv1.0	3.52131	5.48579	1.52449	3.59845	0.000320124	0.00171661	up	PF00067 - Cytochrome P450 (p450) (1 of 443)	GO:0055114 - oxidation-reduction process;GO:0020037 - heme binding;GO:0016705 - oxidoreductase activity, acting on paired donors, with incorporation or reduction of molecular oxygen;GO:0005506 - iron ion binding
Lus10015837.g.BGIv1.0	3.35471	5.46445	1.60007	3.41513	0.000637517	0.00320178	up	PTHR14155 - RING FINGER DOMAIN-CONTAINING (1 of 164)	GO:0008270 - zinc ion binding;GO:0005515 - protein binding
Lus10015208.g.BGIv1.0	176.135	5.45981	0.304844	17.9102	9.8219e-72	5.20109e-70	up	PTHR32278:SF2 - F-BOX PROTEIN PP2-B13-RELATED (1 of 9)
Lus10039210.g.BGIv1.0	1248.71	5.45589	0.117608	46.3903	0	0	up	PF00197 - Trypsin and protease inhibitor (Kunitz_legume) (1 of 21)	GO:0004866 - endopeptidase inhibitor activity
Lus10009902.g.BGIv1.0	6.70957	5.45514	1.37673	3.96238	7.42061e-05	0.000452061	up	PTHR31388:SF37 - PEROXIDASE 4-RELATED (1 of 10)	GO:0055114 - oxidation-reduction process;GO:0020037 - heme binding;GO:0006979 - response to oxidative stress;GO:0004601 - peroxidase activity
Lus10022302.g.BGIv1.0	940.336	5.4427	0.131542	41.3761	0	0	up	PF00197//PF04446//PF14413 - Trypsin and protease inhibitor (Kunitz_legume) // tRNAHis guanylyltransferase (Thg1) // Thg1 C terminal domain (Thg1C) (1 of 1)	GO:0008193 - tRNA guanylyltransferase activity;GO:0006400 - tRNA modification;GO:0000287 - magnesium ion binding;GO:0004866 - endopeptidase inhibitor activity
Lus10011830.g.BGIv1.0	3.26847	5.42338	1.53865	3.52476	0.000423872	0.00220885	up	PTHR31190:SF26 - ETHYLENE-RESPONSIVE TRANSCRIPTION FACTOR ERF096 (1 of 4)	GO:0006355 - regulation of transcription, DNA-templated;GO:0003700 - DNA-binding transcription factor activity
Lus10031389.g.BGIv1.0	3.30784	5.41717	1.51651	3.57213	0.000354095	0.00187982	up	?
Lus10019463.g.BGIv1.0	60.6604	5.40996	0.507007	10.6704	1.40038e-26	3.26614e-25	up	PTHR24298:SF86 - CYTOCHROME P450 71B21-RELATED (1 of 14)	GO:0055114 - oxidation-reduction process;GO:0020037 - heme binding;GO:0016705 - oxidoreductase activity, acting on paired donors, with incorporation or reduction of molecular oxygen;GO:0005506 - iron ion binding
Lus10027820.g.BGIv1.0	181.665	5.40392	0.296719	18.2123	4.12388e-74	2.27855e-72	up	K01568 - pyruvate decarboxylase (E4.1.1.1, pdc) (1 of 5)	GO:0030976 - thiamine pyrophosphate binding;GO:0003824 - catalytic activity;GO:0000287 - magnesium ion binding
Lus10012880.g.BGIv1.0	179.67	5.40075	0.297809	18.135	1.68792e-73	9.24026e-72	up	4.2.3.19 - Ent-kaurene synthase / Ent-kaurene synthetase B (1 of 22)	GO:0016829 - lyase activity;GO:0010333 - terpene synthase activity;GO:0008152 - metabolic process;GO:0000287 - magnesium ion binding
Lus10016177.g.BGIv1.0	6.5152	5.3959	1.36587	3.95053	7.79769e-05	0.00047277	up	KOG0725 - Reductases with broad range of substrate specificities (1 of 96)	GO:0016491 - oxidoreductase activity
Lus10004908.g.BGIv1.0	196.26	5.38823	0.28404	18.9699	3.02241e-80	1.80423e-78	up	KOG0725 - Reductases with broad range of substrate specificities (1 of 96)	GO:0016491 - oxidoreductase activity
Lus10043378.g.BGIv1.0	237.928	5.37866	0.255816	21.0255	3.83162e-98	2.79246e-96	up	PTHR24296:SF7 - CYTOCHROME P450 94C1 (1 of 2)	GO:0055114 - oxidation-reduction process;GO:0020037 - heme binding;GO:0016705 - oxidoreductase activity, acting on paired donors, with incorporation or reduction of molecular oxygen;GO:0005506 - iron ion binding
Lus10005925.g.BGIv1.0	3.18223	5.37659	1.53234	3.50875	0.000450222	0.00233586	up	PTHR10015:SF199 - HEAT STRESS TRANSCRIPTION FACTOR A-1B-RELATED (1 of 2)	GO:0043565 - sequence-specific DNA binding;GO:0006355 - regulation of transcription, DNA-templated;GO:0005634 - nucleus;GO:0003700 - DNA-binding transcription factor activity
Lus10030355.g.BGIv1.0	65.3894	5.37492	0.48866	10.9993	3.85101e-28	9.32351e-27	up	PF00197 - Trypsin and protease inhibitor (Kunitz_legume) (1 of 21)	GO:0004866 - endopeptidase inhibitor activity
Lus10031238.g.BGIv1.0	11.6889	5.36216	1.15804	4.63039	3.64981e-06	2.73031e-05	up	1.13.11.12 - Linoleate 13S-lipoxygenase / Lipoxidase (1 of 18)	GO:0055114 - oxidation-reduction process;GO:0046872 - metal ion binding;GO:0016702 - oxidoreductase activity, acting on single donors with incorporation of molecular oxygen, incorporation of two atoms of oxygen
Lus10041941.g.BGIv1.0	6.30381	5.33634	1.38756	3.84585	0.000120137	0.000703147	up	?
Lus10031471.g.BGIv1.0	17.0665	5.32321	0.942503	5.64795	1.62373e-08	1.56696e-07	up	PTHR32278:SF2 - F-BOX PROTEIN PP2-B13-RELATED (1 of 9)
Lus10020643.g.BGIv1.0	6.08827	5.32284	1.36977	3.88594	0.000101936	0.000604953	up	PTHR31989:SF4 - NAC DOMAIN-CONTAINING PROTEIN 61-RELATED (1 of 2)	GO:0006355 - regulation of transcription, DNA-templated;GO:0003677 - DNA binding
Lus10013963.g.BGIv1.0	3.05862	5.31079	1.54028	3.44795	0.000564859	0.00286922	up	?
Lus10029079.g.BGIv1.0	11.2488	5.28878	1.14043	4.63753	3.52599e-06	2.64407e-05	up	PF00646//PF14632//PF14633//PF14635//PF14639//PF14641//PF14878 - F-box domain (F-box) // Acidic N-terminal SPT6 (SPT6_acidic) // SH2 domain (SH2_2) // Helix-hairpin-helix motif (HHH_7) // Holliday-junction resolvase-like of SPT6 (YqgF) // Helix-turn-helix DNA-binding domain of SPT6 (HTH_44) // Death-like domain of SPT6 (DLD) (1 of 1)	GO:0005515 - protein binding;GO:0003677 - DNA binding;GO:0032784 - regulation of DNA-templated transcription, elongation;GO:0006357 - regulation of transcription by RNA polymerase II
Lus10039307.g.BGIv1.0	3.03518	5.28161	1.56162	3.38214	0.000719228	0.00356543	up	PTHR10994:SF70 - RETICULON-LIKE PROTEIN B4 (1 of 7)	GO:0005789 - endoplasmic reticulum membrane;GO:0016021 - integral component of membrane
Lus10024870.g.BGIv1.0	38.5583	5.27757	0.616988	8.55375	1.19151e-17	2.0182e-16	up	PF00280 - Potato inhibitor I family (potato_inhibit) (1 of 12)	GO:0009611 - response to wounding;GO:0004867 - serine-type endopeptidase inhibitor activity
Lus10038506.g.BGIv1.0	38.0657	5.2655	0.617818	8.52272	1.55844e-17	2.62973e-16	up	PTHR33077:SF17 - PROTEIN TIFY 5A-RELATED (1 of 2)
Lus10018784.g.BGIv1.0	38.9905	5.2653	0.61626	8.54395	1.29715e-17	2.19401e-16	up	PF00280 - Potato inhibitor I family (potato_inhibit) (1 of 12)	GO:0009611 - response to wounding;GO:0004867 - serine-type endopeptidase inhibitor activity
Lus10035289.g.BGIv1.0	961.565	5.26377	0.22542	23.3509	1.34979e-120	1.24621e-118	up	K10528 - hydroperoxide lyase (HPL) (1 of 3)	GO:0055114 - oxidation-reduction process;GO:0020037 - heme binding;GO:0016705 - oxidoreductase activity, acting on paired donors, with incorporation or reduction of molecular oxygen;GO:0005506 - iron ion binding
Lus10019833.g.BGIv1.0	290.425	5.26154	0.22423	23.4649	9.30871e-122	8.63917e-120	up	PTHR11926//PTHR11926:SF190 - GLUCOSYL/GLUCURONOSYL TRANSFERASES // SUBFAMILY NOT NAMED (1 of 6)	GO:0016758 - transferase activity, transferring hexosyl groups;GO:0008152 - metabolic process
Lus10024152.g.BGIv1.0	60.008	5.26083	0.493109	10.6687	1.42621e-26	3.31988e-25	up	3.2.1.149//3.2.1.21 - Beta-glucosidase / Gentobiase (1 of 3)	GO:0005975 - carbohydrate metabolic process;GO:0004553 - hydrolase activity, hydrolyzing O-glycosyl compounds
Lus10011090.g.BGIv1.0	125.399	5.25324	0.338459	15.5211	2.49881e-54	1.03912e-52	up	PF00197 - Trypsin and protease inhibitor (Kunitz_legume) (1 of 21)	GO:0004866 - endopeptidase inhibitor activity
Lus10017702.g.BGIv1.0	103.904	5.25295	0.374171	14.0389	9.00876e-45	3.19775e-43	up	2.3.1.84 - Alcohol O-acetyltransferase / AATASE (1 of 62)	GO:0016747 - transferase activity, transferring acyl groups other than amino-acyl groups
Lus10014709.g.BGIv1.0	2.935	5.2418	1.56523	3.3489	0.00081132	0.00398043	up	PTHR23050//PTHR23050:SF211 - CALCIUM BINDING PROTEIN // SUBFAMILY NOT NAMED (1 of 3)	GO:0005509 - calcium ion binding
Lus10017624.g.BGIv1.0	671.936	5.23962	0.151204	34.6525	4.09032e-263	9.65371e-261	up	K13789 - geranylgeranyl diphosphate synthase, type II (GGPS) (1 of 5)	GO:0008299 - isoprenoid biosynthetic process
Lus10012679.g.BGIv1.0	16.1156	5.21159	0.942677	5.5285	3.22987e-08	3.02751e-07	up	PTHR33227:SF4 - F12F1.21 PROTEIN (1 of 2)
Lus10002068.g.BGIv1.0	2.83444	5.20612	1.56778	3.3207	0.000897906	0.00436611	up	?
Lus10015209.g.BGIv1.0	58.5536	5.20525	0.491041	10.6004	2.96571e-26	6.81885e-25	up	PTHR32278:SF2 - F-BOX PROTEIN PP2-B13-RELATED (1 of 9)
Lus10013732.g.BGIv1.0	357.823	5.1992	0.200181	25.9725	1.01425e-148	1.16977e-146	up	PF00197 - Trypsin and protease inhibitor (Kunitz_legume) (1 of 21)	GO:0004866 - endopeptidase inhibitor activity
Lus10032016.g.BGIv1.0	2.91357	5.19343	1.65044	3.14669	0.00165129	0.00751678	up	PF07883 - Cupin domain (Cupin_2) (1 of 56)	GO:0048046 - apoplast;GO:0005618 - cell wall;GO:0030145 - manganese ion binding;GO:0045735 - nutrient reservoir activity
Lus10005358.g.BGIv1.0	591.388	5.17661	0.15579	33.2281	4.22739e-242	8.91454e-240	up	PTHR31642:SF57 - SPERMIDINE HYDROXYCINNAMOYL TRANSFERASE (1 of 5)	GO:0016747 - transferase activity, transferring acyl groups other than amino-acyl groups
Lus10019998.g.BGIv1.0	15.4977	5.17062	0.942285	5.48732	4.08087e-08	3.78537e-07	up	PTHR11214//PTHR11214:SF141 - BETA-1,3-N-ACETYLGLUCOSAMINYLTRANSFERASE // SUBFAMILY NOT NAMED (1 of 7)	GO:0016020 - membrane;GO:0008378 - galactosyltransferase activity;GO:0006486 - protein glycosylation
Lus10024715.g.BGIv1.0	222.961	5.17055	0.253456	20.4002	1.66433e-92	1.15172e-90	up	PTHR21495//PTHR21495:SF70 - NUCLEOPORIN-RELATED // SUBFAMILY NOT NAMED (1 of 3)	GO:0048046 - apoplast
Lus10031100.g.BGIv1.0	1083.83	5.16734	0.115233	44.8425	0	0	up	1.1.1.330 - Very-long-chain 3-oxoacyl-CoA reductase / Very-long-chain beta-ketoacyl-CoA reductase (1 of 30)	GO:0016491 - oxidoreductase activity;GO:0008152 - metabolic process
Lus10043313.g.BGIv1.0	561.351	5.14802	0.158271	32.5265	4.49758e-232	8.61746e-230	up	PTHR24298:SF86 - CYTOCHROME P450 71B21-RELATED (1 of 14)	GO:0055114 - oxidation-reduction process;GO:0020037 - heme binding;GO:0016705 - oxidoreductase activity, acting on paired donors, with incorporation or reduction of molecular oxygen;GO:0005506 - iron ion binding
Lus10017981.g.BGIv1.0	40.374	5.14478	0.577103	8.91483	4.8855e-19	8.77125e-18	up	PTHR24015:SF419 - NUCLEOTIDE-DIPHOSPHO-SUGAR TRANSFERASE DOMAIN-CONTAINING PROTEIN-RELATED (1 of 9)	GO:0000139 - Golgi membrane;GO:0016757 - transferase activity, transferring glycosyl groups;GO:0071555 - cell wall organization
Lus10040043.g.BGIv1.0	2.67145	5.1384	1.61821	3.17537	0.00149647	0.00688765	up	K15803 - (-)-germacrene D synthase (GERD) (1 of 3)	GO:0016829 - lyase activity;GO:0010333 - terpene synthase activity;GO:0008152 - metabolic process;GO:0000287 - magnesium ion binding
Lus10042561.g.BGIv1.0	2.71082	5.13169	1.58237	3.24304	0.00118262	0.00558006	up	PTHR10641//PTHR10641:SF523 - MYB-LIKE DNA-BINDING PROTEIN MYB // SUBFAMILY NOT NAMED (1 of 8)
Lus10036624.g.BGIv1.0	10.0837	5.13167	1.15122	4.45759	8.28871e-06	5.89019e-05	up	PF03106 - WRKY DNA -binding domain (WRKY) (1 of 108)	GO:0043565 - sequence-specific DNA binding;GO:0006355 - regulation of transcription, DNA-templated;GO:0003700 - DNA-binding transcription factor activity
Lus10006550.g.BGIv1.0	1917.4	5.13049	0.0884148	58.0275	0	0	up	PTHR31238:SF44 - GERMIN-LIKE PROTEIN SUBFAMILY 1 MEMBER 13-RELATED (1 of 14)	GO:0045735 - nutrient reservoir activity
Lus10036031.g.BGIv1.0	2.64641	5.12619	1.64103	3.12377	0.0017855	0.00806589	up	PF14009 - Domain of unknown function (DUF4228) (DUF4228) (1 of 47)
Lus10029896.g.BGIv1.0	83.5551	5.10959	0.401428	12.7285	4.10396e-37	1.23112e-35	up	PTHR11972:SF57 - RESPIRATORY BURST OXIDASE HOMOLOG PROTEIN B (1 of 2)	GO:0005509 - calcium ion binding;GO:0055114 - oxidation-reduction process;GO:0016491 - oxidoreductase activity;GO:0050664 - oxidoreductase activity, acting on NAD(P)H, oxygen as acceptor;GO:0004601 - peroxidase activity;GO:0016174 - NAD(P)H oxidase activity
Lus10024060.g.BGIv1.0	178.502	5.10505	0.275184	18.5514	7.9402e-77	4.49877e-75	up	PTHR19241:SF219 - ABC TRANSPORTER G FAMILY MEMBER 38 (1 of 17)	GO:0016887 - ATPase activity;GO:0005524 - ATP binding;GO:0016020 - membrane
Lus10006549.g.BGIv1.0	1413.92	5.1021	0.100099	50.9707	0	0	up	PTHR31238:SF44 - GERMIN-LIKE PROTEIN SUBFAMILY 1 MEMBER 13-RELATED (1 of 14)	GO:0045735 - nutrient reservoir activity
Lus10038917.g.BGIv1.0	256.522	5.10131	0.232246	21.9651	6.2132e-107	5.06696e-105	up	PTHR31707:SF11 - PECTINESTERASE/PECTINESTERASE INHIBITOR 17-RELATED (1 of 3)	GO:0004857 - enzyme inhibitor activity;GO:0042545 - cell wall modification;GO:0030599 - pectinesterase activity;GO:0005618 - cell wall
Lus10043311.g.BGIv1.0	162.122	5.0958	0.286071	17.8131	5.59664e-71	2.93745e-69	up	PF00067 - Cytochrome P450 (p450) (1 of 443)	GO:0055114 - oxidation-reduction process;GO:0020037 - heme binding;GO:0016705 - oxidoreductase activity, acting on paired donors, with incorporation or reduction of molecular oxygen;GO:0005506 - iron ion binding
Lus10006742.g.BGIv1.0	27.9394	5.08639	0.956665	5.3168	1.05608e-07	9.4233e-07	up	PF00954//PF01453//PF07714//PF08276 - S-locus glycoprotein domain (S_locus_glycop) // D-mannose binding lectin (B_lectin) // Protein tyrosine kinase (Pkinase_Tyr) // PAN-like domain (PAN_2) (1 of 37)	GO:0048544 - recognition of pollen;GO:0006468 - protein phosphorylation;GO:0004672 - protein kinase activity
Lus10008935.g.BGIv1.0	990.844	5.07854	0.116987	43.411	0	0	up	1.14.13.152 - Geraniol 8-hydroxylase / G10H (1 of 16)	GO:0055114 - oxidation-reduction process;GO:0020037 - heme binding;GO:0016705 - oxidoreductase activity, acting on paired donors, with incorporation or reduction of molecular oxygen;GO:0005506 - iron ion binding
Lus10043312.g.BGIv1.0	184.75	5.07636	0.268323	18.9189	7.9737e-80	4.72823e-78	up	1.14.13.68 - 4-hydroxyphenylacetaldehyde oxime monooxygenase / Cytochrome P450-II-dependent monooxygenase (1 of 3)	GO:0055114 - oxidation-reduction process;GO:0020037 - heme binding;GO:0016705 - oxidoreductase activity, acting on paired donors, with incorporation or reduction of molecular oxygen;GO:0005506 - iron ion binding
Lus10002367.g.BGIv1.0	2.56017	5.07045	1.61255	3.14436	0.0016645	0.00757107	up	PTHR11206:SF115 - MATE EFFLUX FAMILY PROTEIN (1 of 7)	GO:0055085 - transmembrane transport;GO:0016020 - membrane;GO:0015297 - antiporter activity;GO:0015238 - xenobiotic transmembrane transporter activity;GO:0006855 - drug transmembrane transport
Lus10010715.g.BGIv1.0	28.9878	5.06825	0.669449	7.57077	3.71018e-14	5.323e-13	up	PTHR11014//PTHR11014:SF85 - PEPTIDASE M20 FAMILY MEMBER // SUBFAMILY NOT NAMED (1 of 4)	GO:0016787 - hydrolase activity;GO:0008152 - metabolic process
Lus10003361.g.BGIv1.0	2.59954	5.06185	1.6092	3.14557	0.00165766	0.0075419	up	PTHR24282//PTHR24282:SF26 - CYTOCHROME P450 FAMILY MEMBER // SUBFAMILY NOT NAMED (1 of 4)
Lus10040382.g.BGIv1.0	14.2174	5.05664	0.953128	5.30531	1.1248e-07	1.00064e-06	up	PTHR10209//PTHR10209:SF123 - OXIDOREDUCTASE, 2OG-FE II OXYGENASE FAMILY PROTEIN // SUBFAMILY NOT NAMED (1 of 8)	GO:0055114 - oxidation-reduction process;GO:0016491 - oxidoreductase activity
Lus10021840.g.BGIv1.0	85.3737	5.04976	0.392105	12.8786	5.9414e-38	1.81751e-36	up	?
Lus10000771.g.BGIv1.0	5.11505	5.04944	1.40922	3.58314	0.000339494	0.00180904	up	?
Lus10038437.g.BGIv1.0	2.62658	5.04747	1.64373	3.07074	0.00213527	0.00943644	up	1.3.3.8 - Tetrahydroberberine oxidase / THB oxidase (1 of 42)	GO:0055114 - oxidation-reduction process;GO:0050660 - flavin adenine dinucleotide binding;GO:0016491 - oxidoreductase activity
Lus10023874.g.BGIv1.0	123.522	5.04588	0.326956	15.4329	9.83665e-54	4.0527e-52	up	?
Lus10030362.g.BGIv1.0	575.689	5.04547	0.152938	32.9903	1.12047e-238	2.2949e-236	up	PTHR11260//PTHR11260:SF317 - GLUTATHIONE S-TRANSFERASE, GST, SUPERFAMILY, GST DOMAIN CONTAINING // SUBFAMILY NOT NAMED (1 of 2)	GO:0005515 - protein binding
Lus10019991.g.BGIv1.0	1505	5.03918	0.0954441	52.7972	0	0	up	1.1.1.267//2.2.1.7 - 1-deoxy-D-xylulose-5-phosphate reductoisomerase / DXP-reductoisomerase // 1-deoxy-D-xylulose-5-phosphate synthase / DXP-synthase (1 of 5)	GO:0008152 - metabolic process;GO:0003824 - catalytic activity;GO:0016114 - terpenoid biosynthetic process;GO:0008661 - 1-deoxy-D-xylulose-5-phosphate synthase activity
Lus10011986.g.BGIv1.0	127.382	5.03683	0.322081	15.6384	3.98748e-55	1.67578e-53	up	PTHR10209//PTHR10209:SF176 - OXIDOREDUCTASE, 2OG-FE II OXYGENASE FAMILY PROTEIN // SUBFAMILY NOT NAMED (1 of 3)	GO:0055114 - oxidation-reduction process;GO:0016491 - oxidoreductase activity
Lus10024428.g.BGIv1.0	117.649	5.02643	0.33091	15.1897	4.13684e-52	1.66775e-50	up	PTHR26374:SF198 - ZINC FINGER PROTEIN ZAT11 (1 of 1)	GO:0003676 - nucleic acid binding;GO:0010200 - response to chitin
Lus10006105.g.BGIv1.0	1058.16	5.02636	0.112876	44.53	0	0	up	PTHR11732//PTHR11732:SF226 - ALDO/KETO REDUCTASE // SUBFAMILY NOT NAMED (1 of 8)	GO:0016491 - oxidoreductase activity
Lus10031475.g.BGIv1.0	5.0312	4.99904	1.41827	3.52475	0.000423883	0.00220885	up	PTHR13832:SF198 - PROTEIN PHOSPHATASE 2C 34-RELATED (1 of 7)	GO:0003824 - catalytic activity;GO:0006470 - protein dephosphorylation;GO:0004722 - protein serine/threonine phosphatase activity
Lus10006925.g.BGIv1.0	31.8534	4.99289	0.63151	7.90628	2.65201e-15	4.05111e-14	up	5.5.1.13 - Ent-copalyl diphosphate synthase / Ent-kaurene synthetase A (1 of 5)	GO:0016829 - lyase activity;GO:0010333 - terpene synthase activity;GO:0000287 - magnesium ion binding;GO:0008152 - metabolic process
Lus10008713.g.BGIv1.0	375.367	4.9873	0.186812	26.6969	5.11094e-157	6.391e-155	up	PF16913 - Purine nucleobase transmembrane transport (PUNUT) (1 of 35)	GO:0016021 - integral component of membrane;GO:0005215 - transporter activity
Lus10038501.g.BGIv1.0	36.3543	4.98513	0.585862	8.50906	1.75352e-17	2.95052e-16	up	PTHR32227:SF85 - GLYCOSYL HYDROLASES FAMILY PROTEIN (1 of 4)	GO:0005975 - carbohydrate metabolic process;GO:0004553 - hydrolase activity, hydrolyzing O-glycosyl compounds
Lus10042204.g.BGIv1.0	13.7378	4.98044	0.950137	5.24181	1.59006e-07	1.39025e-06	up	4.2.3.22 - Germacradienol synthase / Germacradienol/germacrene-D synthase (1 of 9)	GO:0016829 - lyase activity;GO:0010333 - terpene synthase activity;GO:0008152 - metabolic process;GO:0000287 - magnesium ion binding
Lus10034231.g.BGIv1.0	2.43817	4.96477	1.64744	3.01363	0.00258141	0.0111551	up	PF14633//PF14635//PF14639 - SH2 domain (SH2_2) // Helix-hairpin-helix motif (HHH_7) // Holliday-junction resolvase-like of SPT6 (YqgF) (1 of 1)	GO:0032784 - regulation of DNA-templated transcription, elongation;GO:0006357 - regulation of transcription by RNA polymerase II
Lus10006157.g.BGIv1.0	218.621	4.95515	0.242742	20.4133	1.27425e-92	8.85217e-91	up	PTHR11709:SF94 - LACCASE-15 (1 of 4)	GO:0055114 - oxidation-reduction process;GO:0016491 - oxidoreductase activity;GO:0005507 - copper ion binding
Lus10031914.g.BGIv1.0	26.9027	4.95491	0.678595	7.30172	2.84111e-13	3.8883e-12	up	PF06880 - Protein of unknown function (DUF1262) (DUF1262) (1 of 5)
Lus10018793.g.BGIv1.0	13.3858	4.95486	0.955027	5.18819	2.12348e-07	1.83015e-06	up	PF03350 - Uncharacterized protein family, UPF0114 (UPF0114) (1 of 7)	GO:0016021 - integral component of membrane
Lus10013740.g.BGIv1.0	57.2171	4.93706	0.467455	10.5616	4.49156e-26	1.02873e-24	up	?
Lus10013731.g.BGIv1.0	62.8507	4.934	0.689218	7.15884	8.13626e-13	1.07512e-11	up	PF00197 - Trypsin and protease inhibitor (Kunitz_legume) (1 of 21)	GO:0004866 - endopeptidase inhibitor activity
Lus10022303.g.BGIv1.0	2.36303	4.92722	1.63789	3.00827	0.00262736	0.0113262	up	KOG0156 - Cytochrome P450 CYP2 subfamily (1 of 184)	GO:0055114 - oxidation-reduction process;GO:0020037 - heme binding;GO:0016705 - oxidoreductase activity, acting on paired donors, with incorporation or reduction of molecular oxygen;GO:0005506 - iron ion binding
Lus10036310.g.BGIv1.0	532.736	4.92669	0.151655	32.4861	1.67306e-231	3.18848e-229	up	PTHR11177:SF219 - CHITINASE-LIKE PROTEIN-RELATED (1 of 10)	GO:0005975 - carbohydrate metabolic process;GO:0004553 - hydrolase activity, hydrolyzing O-glycosyl compounds
Lus10017231.g.BGIv1.0	30.5394	4.91361	0.659182	7.4541	9.04854e-14	1.27359e-12	up	PTHR21495:SF71 - DIRIGENT PROTEIN 1-RELATED (1 of 6)	GO:0048046 - apoplast
Lus10028857.g.BGIv1.0	2.32527	4.91151	1.64111	2.9928	0.00276435	0.0118295	up	1.14.13.152 - Geraniol 8-hydroxylase / G10H (1 of 16)	GO:0055114 - oxidation-reduction process;GO:0020037 - heme binding;GO:0016705 - oxidoreductase activity, acting on paired donors, with incorporation or reduction of molecular oxygen;GO:0005506 - iron ion binding
Lus10015573.g.BGIv1.0	122.99	4.88728	0.311403	15.6944	1.65227e-55	7.00996e-54	up	PTHR10209:SF111 - DOWNY MILDEW RESISTANCE 6 PROTEIN / OXIDOREDUCTASE (1 of 1)	GO:0055114 - oxidation-reduction process;GO:0016491 - oxidoreductase activity
Lus10035663.g.BGIv1.0	2.32727	4.88212	1.69779	2.87557	0.00403297	0.0164016	up	PTHR22950:SF278 - AMINO ACID PERMEASE 1-RELATED (1 of 10)	GO:0016021 - integral component of membrane;GO:0005886 - plasma membrane;GO:0015171 - amino acid transmembrane transporter activity;GO:0003333 - amino acid transmembrane transport
Lus10026323.g.BGIv1.0	549.214	4.86146	0.149236	32.5757	9.05779e-233	1.74487e-230	up	PTHR11206//PTHR11206:SF181 - MULTIDRUG RESISTANCE PROTEIN // SUBFAMILY NOT NAMED (1 of 4)	GO:0055085 - transmembrane transport;GO:0016020 - membrane;GO:0015297 - antiporter activity;GO:0015238 - xenobiotic transmembrane transporter activity;GO:0006855 - drug transmembrane transport
Lus10006127.g.BGIv1.0	2.21237	4.85675	1.66627	2.91474	0.0035598	0.0147191	up	PF00847 - AP2 domain (AP2) (1 of 230)	GO:0006355 - regulation of transcription, DNA-templated;GO:0003700 - DNA-binding transcription factor activity
Lus10033633.g.BGIv1.0	909.497	4.8408	0.267354	18.1063	2.84117e-73	1.5435e-71	up	1.14.13.121 - Premnaspirodiene oxygenase / Hyoscymus muticus premnaspirodiene oxygenase (1 of 43)	GO:0055114 - oxidation-reduction process;GO:0020037 - heme binding;GO:0016705 - oxidoreductase activity, acting on paired donors, with incorporation or reduction of molecular oxygen;GO:0005506 - iron ion binding
Lus10003267.g.BGIv1.0	3186.18	4.83529	0.0649296	74.4698	0	0	up	PTHR31238:SF44 - GERMIN-LIKE PROTEIN SUBFAMILY 1 MEMBER 13-RELATED (1 of 14)	GO:0048046 - apoplast;GO:0005618 - cell wall;GO:0030145 - manganese ion binding;GO:0045735 - nutrient reservoir activity
Lus10023419.g.BGIv1.0	2.16228	4.82915	1.70035	2.84009	0.00451011	0.0180861	up	PTHR19375:SF232 - MEDIATOR OF RNA POLYMERASE II TRANSCRIPTION SUBUNIT 37E-RELATED (1 of 14)
Lus10041416.g.BGIv1.0	131.269	4.82909	0.296872	16.2665	1.70548e-59	7.65489e-58	up	?
Lus10015632.g.BGIv1.0	68.2022	4.81411	0.415677	11.5813	5.12332e-31	1.33664e-29	up	K13248 - pyridoxal phosphate phosphatase PHOSPHO2 (PHOSPHO2) (1 of 5)	GO:0016791 - phosphatase activity;GO:0008152 - metabolic process
Lus10025430.g.BGIv1.0	55.5119	4.80658	0.465617	10.323	5.54452e-25	1.23189e-23	up	PF00847 - AP2 domain (AP2) (1 of 230)	GO:0006355 - regulation of transcription, DNA-templated;GO:0003700 - DNA-binding transcription factor activity
Lus10013166.g.BGIv1.0	966.287	4.80137	0.110617	43.4055	0	0	up	K13464 - jasmonate ZIM domain-containing protein (JAZ) (1 of 10)
Lus10018786.g.BGIv1.0	236.303	4.7999	0.221794	21.6412	7.35173e-104	5.80934e-102	up	PF00280 - Potato inhibitor I family (potato_inhibit) (1 of 12)	GO:0009611 - response to wounding;GO:0004867 - serine-type endopeptidase inhibitor activity
Lus10024120.g.BGIv1.0	682.522	4.79481	0.13269	36.1354	6.3082e-286	1.6777e-283	up	K04121 - ent-kaurene synthase (E4.2.3.19) (1 of 3)	GO:0016829 - lyase activity;GO:0010333 - terpene synthase activity;GO:0008152 - metabolic process;GO:0000287 - magnesium ion binding
Lus10012767.g.BGIv1.0	518.58	4.76546	0.150063	31.7563	2.59722e-221	4.60496e-219	up	1.14.13.121 - Premnaspirodiene oxygenase / Hyoscymus muticus premnaspirodiene oxygenase (1 of 43)	GO:0055114 - oxidation-reduction process;GO:0020037 - heme binding;GO:0016705 - oxidoreductase activity, acting on paired donors, with incorporation or reduction of molecular oxygen;GO:0005506 - iron ion binding
Lus10027556.g.BGIv1.0	2.08876	4.76145	1.69892	2.80262	0.00506887	0.020016	up	PTHR31707:SF55 - PECTINESTERASE 2-RELATED (1 of 6)	GO:0004857 - enzyme inhibitor activity
Lus10033658.g.BGIv1.0	78.3845	4.76057	0.38027	12.5189	5.88241e-36	1.72257e-34	up	2.3.1.84 - Alcohol O-acetyltransferase / AATASE (1 of 62)	GO:0016747 - transferase activity, transferring acyl groups other than amino-acyl groups
Lus10020493.g.BGIv1.0	849.798	4.75911	0.11961	39.7887	0	0	up	K13449 - pathogenesis-related protein 1 (PR1) (1 of 7)	GO:0005615 - extracellular space
Lus10030188.g.BGIv1.0	2.07604	4.75785	1.6928	2.81064	0.00494426	0.0195872	up	PTHR11746//PTHR11746:SF103 - O-METHYLTRANSFERASE // SUBFAMILY NOT NAMED (1 of 6)	GO:0008171 - O-methyltransferase activity
Lus10013282.g.BGIv1.0	193.612	4.74741	0.239463	19.8252	1.80331e-87	1.17704e-85	up	PTHR11260:SF312 - GLUTATHIONE S-TRANSFERASE U17-RELATED (1 of 5)	GO:0005515 - protein binding
Lus10012759.g.BGIv1.0	108.176	4.74373	0.322055	14.7296	4.16209e-49	1.5881e-47	up	2.3.1.84 - Alcohol O-acetyltransferase / AATASE (1 of 62)	GO:0016747 - transferase activity, transferring acyl groups other than amino-acyl groups
Lus10025164.g.BGIv1.0	4.07503	4.72424	1.45629	3.24402	0.00117855	0.00556245	up	?
Lus10035234.g.BGIv1.0	2.04028	4.70352	1.70423	2.75991	0.0057818	0.0224555	up	PTHR24296:SF1 - ALKANE HYDROXYLASE CYP96A15-RELATED (1 of 22)	GO:0055114 - oxidation-reduction process;GO:0020037 - heme binding;GO:0016705 - oxidoreductase activity, acting on paired donors, with incorporation or reduction of molecular oxygen;GO:0005506 - iron ion binding
Lus10038949.g.BGIv1.0	2.02757	4.70108	1.74978	2.68668	0.00721666	0.0271753	up	PTHR14379:SF7 - EMB (1 of 3)	GO:0010468 - regulation of gene expression;GO:0005777 - peroxisome
Lus10029318.g.BGIv1.0	1.96315	4.69554	1.73798	2.70172	0.00689808	0.0261303	up	PTHR31190:SF21 - ETHYLENE-RESPONSIVE TRANSCRIPTION FACTOR 13 (1 of 19)	GO:0006355 - regulation of transcription, DNA-templated;GO:0003700 - DNA-binding transcription factor activity
Lus10017625.g.BGIv1.0	15.237	4.69514	0.843378	5.56707	2.59059e-08	2.45345e-07	up	2.5.1.29 - Geranylgeranyl diphosphate synthase / Geranylgeranyl-PP synthetase (1 of 18)	GO:0008299 - isoprenoid biosynthetic process
Lus10033250.g.BGIv1.0	7.62567	4.69131	1.18976	3.94308	8.04415e-05	0.000486306	up	PTHR22814:SF136 - HEAVY-METAL-ASSOCIATED DOMAIN-CONTAINING PROTEIN-RELATED (1 of 3)	GO:0046872 - metal ion binding;GO:0030001 - metal ion transport
Lus10009365.g.BGIv1.0	8317.57	4.68979	0.0452146	103.723	0	0	up	PTHR10795//PTHR10795:SF402 - PROPROTEIN CONVERTASE SUBTILISIN/KEXIN // SUBFAMILY NOT NAMED (1 of 1)	GO:0006508 - proteolysis;GO:0004252 - serine-type endopeptidase activity
Lus10006569.g.BGIv1.0	66.6608	4.68242	0.401659	11.6577	2.09631e-31	5.51759e-30	up	PF05678 - VQ motif (VQ) (1 of 42)
Lus10040606.g.BGIv1.0	66.3266	4.6778	0.403531	11.5922	4.51448e-31	1.18039e-29	up	PF14299 - Phloem protein 2 (PP2) (1 of 38)
Lus10034095.g.BGIv1.0	80.2156	4.66527	0.367329	12.7005	5.872e-37	1.74972e-35	up	K00318 - proline dehydrogenase (PRODH) (1 of 4)	GO:0006562 - proline catabolic process;GO:0004657 - proline dehydrogenase activity
Lus10007641.g.BGIv1.0	1.91306	4.66402	1.77467	2.6281	0.0085863	0.0315341	up	PTHR10666//PTHR10666:SF159 - UBIQUITIN // SUBFAMILY NOT NAMED (1 of 2)	GO:0005515 - protein binding
Lus10018119.g.BGIv1.0	139.445	4.66034	0.278507	16.7333	7.4972e-63	3.51098e-61	up	PTHR32448:SF11 - BERBERINE BRIDGE ENZYME-RELATED (1 of 4)	GO:0055114 - oxidation-reduction process;GO:0050660 - flavin adenine dinucleotide binding;GO:0016491 - oxidoreductase activity
Lus10002732.g.BGIv1.0	1.95243	4.6554	1.71472	2.71496	0.00662844	0.0252592	up	PF00280 - Potato inhibitor I family (potato_inhibit) (1 of 12)	GO:0009611 - response to wounding;GO:0004867 - serine-type endopeptidase inhibitor activity
Lus10035566.g.BGIv1.0	1.93971	4.65158	1.74513	2.66547	0.00768818	0.0286482	up	PF00847 - AP2 domain (AP2) (1 of 230)	GO:0006355 - regulation of transcription, DNA-templated;GO:0003700 - DNA-binding transcription factor activity
Lus10012479.g.BGIv1.0	552.134	4.65137	0.145181	32.0384	3.18802e-225	5.88676e-223	up	K13449 - pathogenesis-related protein 1 (PR1) (1 of 7)	GO:0005615 - extracellular space
Lus10005523.g.BGIv1.0	71.4745	4.64345	0.389534	11.9205	9.25385e-33	2.4984e-31	up	PF05678 - VQ motif (VQ) (1 of 42)
Lus10032331.g.BGIv1.0	672.547	4.61774	0.127592	36.1915	8.28799e-287	2.22081e-284	up	PTHR21495//PTHR21495:SF70 - NUCLEOPORIN-RELATED // SUBFAMILY NOT NAMED (1 of 3)	GO:0048046 - apoplast
Lus10001009.g.BGIv1.0	622.458	4.61243	0.136987	33.6705	1.56352e-248	3.50445e-246	up	PTHR31692:SF10 - EXPANSIN-LIKE B1 (1 of 8)	GO:0005576 - extracellular region
Lus10030462.g.BGIv1.0	25.0087	4.6089	0.645303	7.14223	9.18297e-13	1.20944e-11	up	PTHR11552:SF140 - F7A19.28 PROTEIN (1 of 18)	GO:0055114 - oxidation-reduction process;GO:0050660 - flavin adenine dinucleotide binding;GO:0016614 - oxidoreductase activity, acting on CH-OH group of donors
Lus10031146.g.BGIv1.0	439.759	4.6072	0.158691	29.0326	2.55107e-185	3.78812e-183	up	K01087 - trehalose 6-phosphate phosphatase (otsB) (1 of 9)	GO:0005992 - trehalose biosynthetic process;GO:0003824 - catalytic activity
Lus10025179.g.BGIv1.0	1.85186	4.60063	1.77387	2.59355	0.00949901	0.0343786	up	PTHR22814:SF106 - HEAVY-METAL-ASSOCIATED DOMAIN-CONTAINING PROTEIN (1 of 9)
Lus10022762.g.BGIv1.0	668.395	4.6002	0.128523	35.7927	1.43316e-280	3.62235e-278	up	KOG0156 - Cytochrome P450 CYP2 subfamily (1 of 184)	GO:0055114 - oxidation-reduction process;GO:0020037 - heme binding;GO:0016705 - oxidoreductase activity, acting on paired donors, with incorporation or reduction of molecular oxygen;GO:0005506 - iron ion binding
Lus10042560.g.BGIv1.0	3.7519	4.59961	1.50353	3.05921	0.00221923	0.00975683	up	K04515 - calcium/calmodulin-dependent protein kinase (CaM kinase) II (CAMK2) (1 of 2)	GO:0006468 - protein phosphorylation;GO:0004672 - protein kinase activity
Lus10025998.g.BGIv1.0	17.5328	4.59872	0.762454	6.03147	1.62475e-09	1.71869e-08	up	?
Lus10005107.g.BGIv1.0	21.258	4.5939	0.704995	6.51622	7.21033e-11	8.42221e-10	up	PTHR31042:SF16 - CORE-2/I-BRANCHING BETA-1,6-N-ACETYLGLUCOSAMINYLTRANSFERASE FAMILY PROTEIN (1 of 6)	GO:0016020 - membrane;GO:0008375 - acetylglucosaminyltransferase activity
Lus10009136.g.BGIv1.0	197.883	4.58832	0.232654	19.7216	1.40616e-86	9.128e-85	up	2.5.1.29 - Geranylgeranyl diphosphate synthase / Geranylgeranyl-PP synthetase (1 of 18)	GO:0008299 - isoprenoid biosynthetic process
Lus10039911.g.BGIv1.0	742.52	4.54972	0.11963	38.0316	0	0	up	K13464 - jasmonate ZIM domain-containing protein (JAZ) (1 of 10)
Lus10033571.g.BGIv1.0	20.3083	4.54561	0.701786	6.47721	9.34324e-11	1.07933e-09	up	?
Lus10006923.g.BGIv1.0	44.1991	4.53909	0.482963	9.39844	5.538e-21	1.08501e-19	up	4.2.3.19 - Ent-kaurene synthase / Ent-kaurene synthetase B (1 of 22)	GO:0016829 - lyase activity;GO:0010333 - terpene synthase activity;GO:0008152 - metabolic process;GO:0000287 - magnesium ion binding
Lus10021312.g.BGIv1.0	10.1715	4.53477	1.01017	4.4891	7.1525e-06	5.13292e-05	up	KOG0725 - Reductases with broad range of substrate specificities (1 of 96)	GO:0016491 - oxidoreductase activity
Lus10021314.g.BGIv1.0	1.79106	4.52448	1.75727	2.57472	0.0100321	0.0360371	up	KOG0725 - Reductases with broad range of substrate specificities (1 of 96)	GO:0016491 - oxidoreductase activity
Lus10012131.g.BGIv1.0	1.77834	4.52087	1.81328	2.49321	0.0126594	0.0438741	up	?
Lus10039208.g.BGIv1.0	218.394	4.5134	0.214247	21.0663	1.61985e-98	1.18782e-96	up	PF00197 - Trypsin and protease inhibitor (Kunitz_legume) (1 of 21)	GO:0004866 - endopeptidase inhibitor activity
Lus10030659.g.BGIv1.0	215.938	4.51079	0.21519	20.9619	1.46187e-97	1.05891e-95	up	PTHR11014//PTHR11014:SF85 - PEPTIDASE M20 FAMILY MEMBER // SUBFAMILY NOT NAMED (1 of 4)	GO:0016787 - hydrolase activity;GO:0008152 - metabolic process
Lus10025985.g.BGIv1.0	22.6291	4.5086	0.667094	6.75858	1.39353e-11	1.70838e-10	up	PF05553//PF14364 - Cotton fibre expressed protein (DUF761) // Domain of unknown function (DUF4408) (DUF4408) (1 of 6)
Lus10031484.g.BGIv1.0	32.4658	4.50612	0.560349	8.04164	8.86471e-16	1.38866e-14	up	PTHR32278:SF2 - F-BOX PROTEIN PP2-B13-RELATED (1 of 9)
Lus10001776.g.BGIv1.0	3.54856	4.50175	1.51974	2.96218	0.00305473	0.0128986	up	PTHR11730//PTHR11730:SF47 - AMMONIUM TRANSPORTER // SUBFAMILY NOT NAMED (1 of 2)	GO:0016020 - membrane;GO:0015696 - ammonium transport;GO:0008519 - ammonium transmembrane transporter activity;GO:0072488 - ammonium transmembrane transport
Lus10011346.g.BGIv1.0	305.854	4.4977	0.18165	24.7603	2.40385e-135	2.50493e-133	up	PTHR31221:SF25 - WRKY TRANSCRIPTION FACTOR 45-RELATED (1 of 4)	GO:0043565 - sequence-specific DNA binding;GO:0006355 - regulation of transcription, DNA-templated;GO:0003700 - DNA-binding transcription factor activity
Lus10038525.g.BGIv1.0	1.72825	4.48699	1.77568	2.52692	0.0115069	0.0404422	up	PTHR31403:SF13 - DAD1-LIKE ACYLHYDROLASE (1 of 7)
Lus10012659.g.BGIv1.0	3.38855	4.47332	1.59658	2.80182	0.00508148	0.0200591	up	2.7.11.1 - Non-specific serine/threonine protein kinase / Threonine-specific protein kinase (1 of 1714)	GO:0006468 - protein phosphorylation;GO:0005524 - ATP binding;GO:0004672 - protein kinase activity
Lus10017273.g.BGIv1.0	76.7198	4.47048	0.360333	12.4065	2.40888e-35	6.95687e-34	up	K04730 - interleukin-1 receptor-associated kinase 1 (IRAK1) (1 of 25)	GO:0006468 - protein phosphorylation;GO:0005524 - ATP binding;GO:0004672 - protein kinase activity
Lus10020831.g.BGIv1.0	38.8255	4.46483	0.506882	8.80841	1.26932e-18	2.24608e-17	up	PTHR33227:SF4 - F12F1.21 PROTEIN (1 of 2)
Lus10001803.g.BGIv1.0	441.707	4.45886	0.152671	29.2057	1.6431e-187	2.48123e-185	up	PTHR33077:SF6 - PROTEIN TIFY 9 (1 of 2)
Lus10019534.g.BGIv1.0	76.4265	4.45132	0.359799	12.3717	3.71952e-35	1.06728e-33	up	PTHR24296:SF7 - CYTOCHROME P450 94C1 (1 of 2)	GO:0055114 - oxidation-reduction process;GO:0020037 - heme binding;GO:0016705 - oxidoreductase activity, acting on paired donors, with incorporation or reduction of molecular oxygen;GO:0005506 - iron ion binding
Lus10013980.g.BGIv1.0	3.51441	4.44997	1.51661	2.93416	0.00334454	0.0139456	up	?
Lus10027770.g.BGIv1.0	3.37944	4.43764	1.51328	2.93247	0.00336282	0.014007	up	2.4.1.228 - Lactosylceramide 4-alpha-galactosyltransferase / Histo-blood group P(k) UDP-galactose (1 of 5)	GO:0016021 - integral component of membrane
Lus10037818.g.BGIv1.0	227.721	4.4319	0.209338	21.171	1.76728e-99	1.32316e-97	up	PTHR10641:SF623 - MYB DOMAIN PROTEIN 78 (1 of 2)	GO:0005634 - nucleus;GO:0043565 - sequence-specific DNA binding
Lus10030708.g.BGIv1.0	84.6994	4.42901	0.339367	13.0508	6.28774e-39	1.96391e-37	up	1.14.13.121 - Premnaspirodiene oxygenase / Hyoscymus muticus premnaspirodiene oxygenase (1 of 43)	GO:0055114 - oxidation-reduction process;GO:0020037 - heme binding;GO:0016705 - oxidoreductase activity, acting on paired donors, with incorporation or reduction of molecular oxygen;GO:0005506 - iron ion binding
Lus10003166.g.BGIv1.0	3.44271	4.42898	1.50879	2.93546	0.00333052	0.0138904	up	PF05056 - Protein of unknown function (DUF674) (DUF674) (1 of 9)
Lus10024795.g.BGIv1.0	560.233	4.42747	0.133775	33.0963	3.36239e-240	6.96679e-238	up	PTHR10188:SF13 - ISOASPARTYL PEPTIDASE/L-ASPARAGINASE 2-RELATED (1 of 1)	GO:0016787 - hydrolase activity
Lus10012879.g.BGIv1.0	954.347	4.42565	0.105852	41.8098	0	0	up	1.14.13.121 - Premnaspirodiene oxygenase / Hyoscymus muticus premnaspirodiene oxygenase (1 of 43)	GO:0055114 - oxidation-reduction process;GO:0020037 - heme binding;GO:0016705 - oxidoreductase activity, acting on paired donors, with incorporation or reduction of molecular oxygen;GO:0005506 - iron ion binding
Lus10020023.g.BGIv1.0	139.898	4.42445	0.557414	7.93745	2.06386e-15	3.17856e-14	up	?
Lus10009611.g.BGIv1.0	6.12096	4.42344	1.24159	3.56271	0.000367046	0.00194019	up	?
Lus10006567.g.BGIv1.0	18.753	4.41616	0.712643	6.19688	5.75924e-10	6.32115e-09	up	?
Lus10005379.g.BGIv1.0	21.7538	4.41536	0.663838	6.65126	2.90595e-11	3.49518e-10	up	?
Lus10015666.g.BGIv1.0	1047.88	4.41416	0.105088	42.0044	0	0	up	PTHR11771:SF38 - LIPOXYGENASE 3, CHLOROPLASTIC-RELATED (1 of 3)	GO:0005515 - protein binding;GO:0055114 - oxidation-reduction process;GO:0046872 - metal ion binding;GO:0016702 - oxidoreductase activity, acting on single donors with incorporation of molecular oxygen, incorporation of two atoms of oxygen
Lus10004069.g.BGIv1.0	3.40152	4.4121	1.52951	2.88465	0.00391852	0.0159872	up	?
Lus10021313.g.BGIv1.0	31.2324	4.40953	0.560086	7.87295	3.46379e-15	5.25063e-14	up	KOG0725 - Reductases with broad range of substrate specificities (1 of 96)	GO:0016491 - oxidoreductase activity
Lus10001640.g.BGIv1.0	182.248	4.40707	0.227826	19.3441	2.28711e-83	1.42e-81	up	PTHR11260:SF303 - GLUTATHIONE S-TRANSFERASE U1-RELATED (1 of 16)	GO:0005515 - protein binding
Lus10000054.g.BGIv1.0	5.92336	4.40273	1.27532	3.45226	0.000555902	0.00282937	up	PTHR10992:SF776 - ESTERASE KAI2-RELATED (1 of 6)
Lus10017306.g.BGIv1.0	64.7148	4.39259	0.383131	11.465	1.97777e-30	5.07079e-29	up	K09490 - heat shock 70kDa protein 5 (HSPA5, BIP) (1 of 7)	GO:0005737 - cytoplasm;GO:0034663 - endoplasmic reticulum chaperone complex;GO:0005788 - endoplasmic reticulum lumen;GO:0016020 - membrane;GO:0005634 - nucleus;GO:0005524 - ATP binding;GO:0016887 - ATPase activity;GO:0042623 - ATPase activity, coupled;GO:0031072 - heat shock protein binding;GO:0051787 - misfolded protein binding;GO:0044183 - protein folding chaperone;GO:0051082 - unfolded protein…
Lus10025113.g.BGIv1.0	20.9992	4.38988	0.668295	6.56878	5.0728e-11	5.99816e-10	up	PTHR22950//PTHR22950:SF233 - AMINO ACID TRANSPORTER // SUBFAMILY NOT NAMED (1 of 4)	GO:0016021 - integral component of membrane;GO:0005886 - plasma membrane;GO:0015171 - amino acid transmembrane transporter activity;GO:0003333 - amino acid transmembrane transport
Lus10009937.g.BGIv1.0	359.075	4.38822	0.165391	26.5324	4.10504e-155	5.01011e-153	up	K00430 - peroxidase (E1.11.1.7) (1 of 94)	GO:0055114 - oxidation-reduction process;GO:0020037 - heme binding;GO:0006979 - response to oxidative stress;GO:0004601 - peroxidase activity
Lus10005659.g.BGIv1.0	15.4553	4.3812	0.809936	5.40931	6.32675e-08	5.74892e-07	up	PTHR31642:SF9 - (Z)-3-HEXEN-1-OL ACETYLTRANSFERASE (1 of 13)	GO:0016747 - transferase activity, transferring acyl groups other than amino-acyl groups
Lus10020644.g.BGIv1.0	315.895	4.37607	0.174345	25.1	4.97224e-139	5.33737e-137	up	PTHR11972:SF57 - RESPIRATORY BURST OXIDASE HOMOLOG PROTEIN B (1 of 2)	GO:0055114 - oxidation-reduction process;GO:0050664 - oxidoreductase activity, acting on NAD(P)H, oxygen as acceptor;GO:0004601 - peroxidase activity;GO:0016491 - oxidoreductase activity;GO:0016174 - NAD(P)H oxidase activity
Lus10041830.g.BGIv1.0	1055.69	4.37263	0.103013	42.4473	0	0	up	PF00182//PF00187 - Chitinase class I (Glyco_hydro_19) // Chitin recognition protein (Chitin_bind_1) (1 of 3)	GO:0008061 - chitin binding;GO:0016998 - cell wall macromolecule catabolic process;GO:0006032 - chitin catabolic process;GO:0004568 - chitinase activity
Lus10041067.g.BGIv1.0	42.5548	4.37124	0.473112	9.23933	2.48051e-20	4.71217e-19	up	PTHR11709:SF94 - LACCASE-15 (1 of 4)	GO:0005507 - copper ion binding;GO:0055114 - oxidation-reduction process;GO:0016491 - oxidoreductase activity
Lus10022362.g.BGIv1.0	113.062	4.37099	0.296187	14.7575	2.75157e-49	1.05669e-47	up	PTHR23070:SF13 - P-LOOP CONTAINING NUCLEOSIDE TRIPHOSPHATE HYDROLASES SUPERFAMILY PROTEIN (1 of 6)	GO:0005524 - ATP binding
Lus10000193.g.BGIv1.0	310.148	4.3704	0.173696	25.1612	1.06627e-139	1.15501e-137	up	PTHR22595:SF34 - BASIC ENDOCHITINASE B (1 of 10)	GO:0016998 - cell wall macromolecule catabolic process;GO:0006032 - chitin catabolic process;GO:0004568 - chitinase activity
Lus10000835.g.BGIv1.0	3.12661	4.36258	1.63962	2.66072	0.0077973	0.0290063	up	PTHR36766:SF1 - HR3 (1 of 3)
Lus10021060.g.BGIv1.0	5.89082	4.3596	1.26137	3.45624	0.00054776	0.00279032	up	PTHR27007:SF56 - L-TYPE LECTIN-DOMAIN CONTAINING RECEPTOR KINASE S.5-RELATED (1 of 6)	GO:0030246 - carbohydrate binding;GO:0006468 - protein phosphorylation;GO:0005524 - ATP binding;GO:0004672 - protein kinase activity
Lus10027202.g.BGIv1.0	185.052	4.35295	0.225868	19.2721	9.20926e-83	5.65861e-81	up	PTHR31707:SF11 - PECTINESTERASE/PECTINESTERASE INHIBITOR 17-RELATED (1 of 3)	GO:0004857 - enzyme inhibitor activity;GO:0042545 - cell wall modification;GO:0030599 - pectinesterase activity;GO:0005618 - cell wall
Lus10031473.g.BGIv1.0	68.0379	4.34982	0.36736	11.8408	2.40226e-32	6.4225e-31	up	PTHR32278:SF2 - F-BOX PROTEIN PP2-B13-RELATED (1 of 9)
Lus10010257.g.BGIv1.0	129.954	4.33564	0.264243	16.4078	1.68285e-60	7.63992e-59	up	?
Lus10041660.g.BGIv1.0	163.236	4.32319	0.236879	18.2506	2.04481e-74	1.13333e-72	up	PTHR31429:SF3 - WRKY TRANSCRIPTION FACTOR 40-RELATED (1 of 4)	GO:0043565 - sequence-specific DNA binding;GO:0006355 - regulation of transcription, DNA-templated;GO:0003700 - DNA-binding transcription factor activity
Lus10042265.g.BGIv1.0	230.549	4.31378	0.205381	21.0038	6.05293e-98	4.40233e-96	up	?
Lus10004906.g.BGIv1.0	272.542	4.31252	0.183464	23.5061	3.53375e-122	3.3054e-120	up	4.2.3.19 - Ent-kaurene synthase / Ent-kaurene synthetase B (1 of 22)	GO:0016829 - lyase activity;GO:0010333 - terpene synthase activity;GO:0008152 - metabolic process;GO:0000287 - magnesium ion binding
Lus10022756.g.BGIv1.0	40.7329	4.31221	0.474058	9.09637	9.34036e-20	1.7292e-18	up	PTHR24322:SF309 - SHORT-CHAIN DEHYDROGENASE REDUCTASE 2A (1 of 3)
Lus10038200.g.BGIv1.0	538.409	4.30794	0.131064	32.869	6.09034e-237	1.23322e-234	up	KOG0156 - Cytochrome P450 CYP2 subfamily (1 of 184)	GO:0055114 - oxidation-reduction process;GO:0020037 - heme binding;GO:0016705 - oxidoreductase activity, acting on paired donors, with incorporation or reduction of molecular oxygen;GO:0005506 - iron ion binding
Lus10013947.g.BGIv1.0	23.9001	4.2973	1.07712	3.98963	6.61771e-05	0.000406975	up	PF04654 - Protein of unknown function, DUF599 (DUF599) (1 of 15)
Lus10001510.g.BGIv1.0	328.815	4.29717	0.167821	25.6056	1.32038e-144	1.49384e-142	up	PTHR11746//PTHR11746:SF99 - O-METHYLTRANSFERASE // SUBFAMILY NOT NAMED (1 of 22)	GO:0046983 - protein dimerization activity;GO:0008171 - O-methyltransferase activity
Lus10012508.g.BGIv1.0	17.3077	4.29025	0.738756	5.8074	6.34522e-09	6.39691e-08	up	PF00005//PF01061//PF08370 - ABC transporter (ABC_tran) // ABC-2 type transporter (ABC2_membrane) // Plant PDR ABC transporter associated (PDR_assoc) (1 of 4)	GO:0016887 - ATPase activity;GO:0005524 - ATP binding;GO:0016020 - membrane
Lus10029850.g.BGIv1.0	1820.69	4.28378	0.073774	58.0662	0	0	up	PF00582 - Universal stress protein family (Usp) (1 of 65)	GO:0006950 - response to stress
Lus10022641.g.BGIv1.0	8.33778	4.27942	1.04558	4.09287	4.26066e-05	0.000270517	up	PTHR22950//PTHR22950:SF233 - AMINO ACID TRANSPORTER // SUBFAMILY NOT NAMED (1 of 4)	GO:0016021 - integral component of membrane
Lus10010255.g.BGIv1.0	50.5992	4.27814	0.423222	10.1085	5.06429e-24	1.09184e-22	up	?
Lus10043084.g.BGIv1.0	50.41	4.27363	0.42835	9.97694	1.92309e-23	4.0819e-22	up	PTHR31852:SF43 - LATE EMBRYOGENESIS ABUNDANT HYDROXYPROLINE-RICH GLYCOPROTEIN (1 of 6)	GO:0016021 - integral component of membrane
Lus10003338.g.BGIv1.0	607.406	4.26014	0.127904	33.3074	3.01336e-243	6.50848e-241	up	PTHR22950//PTHR22950:SF233 - AMINO ACID TRANSPORTER // SUBFAMILY NOT NAMED (1 of 4)	GO:0016021 - integral component of membrane;GO:0005886 - plasma membrane;GO:0015171 - amino acid transmembrane transporter activity;GO:0003333 - amino acid transmembrane transport
Lus10009137.g.BGIv1.0	175.159	4.25869	0.239857	17.7551	1.57372e-70	8.21143e-69	up	2.5.1.29 - Geranylgeranyl diphosphate synthase / Geranylgeranyl-PP synthetase (1 of 18)	GO:0008299 - isoprenoid biosynthetic process
Lus10004322.g.BGIv1.0	18.8851	4.25701	0.708167	6.0113	1.84041e-09	1.93762e-08	up	1.14.13.72 - Methylsterol monooxygenase / Methylsterol hydroxylase (1 of 10)	GO:0055114 - oxidation-reduction process;GO:0016491 - oxidoreductase activity;GO:0006633 - fatty acid biosynthetic process;GO:0005506 - iron ion binding
Lus10024673.g.BGIv1.0	83.6795	4.24888	0.322556	13.1725	1.26308e-39	4.00123e-38	up	PTHR11751:SF380 - 1-AMINOCYCLOPROPANE-1-CARBOXYLATE SYNTHASE 2-RELATED (1 of 4)	GO:0030170 - pyridoxal phosphate binding;GO:0009058 - biosynthetic process
Lus10003148.g.BGIv1.0	315.697	4.2358	0.170009	24.9152	5.09324e-137	5.37021e-135	up	KOG0156 - Cytochrome P450 CYP2 subfamily (1 of 184)	GO:0055114 - oxidation-reduction process;GO:0020037 - heme binding;GO:0016705 - oxidoreductase activity, acting on paired donors, with incorporation or reduction of molecular oxygen;GO:0005506 - iron ion binding
Lus10002782.g.BGIv1.0	32.8944	4.23102	0.511881	8.26562	1.38973e-16	2.24511e-15	up	K10746 - exonuclease 1 (EXO1) (1 of 3)	GO:0004518 - nuclease activity;GO:0006281 - DNA repair
Lus10004907.g.BGIv1.0	162.9	4.22907	0.233935	18.078	4.74829e-73	2.57173e-71	up	1.14.13.121 - Premnaspirodiene oxygenase / Hyoscymus muticus premnaspirodiene oxygenase (1 of 43)	GO:0055114 - oxidation-reduction process;GO:0020037 - heme binding;GO:0016705 - oxidoreductase activity, acting on paired donors, with incorporation or reduction of molecular oxygen;GO:0005506 - iron ion binding
Lus10013116.g.BGIv1.0	3.04644	4.22356	1.60507	2.63139	0.00850358	0.0312842	up	PTHR11453//PTHR11453:SF45 - ANION EXCHANGE PROTEIN // SUBFAMILY NOT NAMED (1 of 2)	GO:0016021 - integral component of membrane;GO:0006820 - anion transport;GO:0016020 - membrane;GO:0005452 - inorganic anion exchanger activity
Lus10016602.g.BGIv1.0	27.3699	4.21577	0.572456	7.36435	1.78013e-13	2.45988e-12	up	?
Lus10036864.g.BGIv1.0	32.2919	4.21335	0.518043	8.13322	4.18045e-16	6.63326e-15	up	?
Lus10019457.g.BGIv1.0	98.3903	4.2098	0.302174	13.9317	4.06533e-44	1.41761e-42	up	PF00067 - Cytochrome P450 (p450) (1 of 443)	GO:0055114 - oxidation-reduction process;GO:0020037 - heme binding;GO:0016705 - oxidoreductase activity, acting on paired donors, with incorporation or reduction of molecular oxygen;GO:0005506 - iron ion binding
Lus10027062.g.BGIv1.0	2.92811	4.19325	1.55151	2.7027	0.00687791	0.0260622	up	PTHR19241:SF257 - ABC TRANSPORTER G FAMILY MEMBER 9 (1 of 4)	GO:0016887 - ATPase activity;GO:0005524 - ATP binding
Lus10031968.g.BGIv1.0	2.95477	4.18894	1.66216	2.52017	0.0117297	0.0411035	up	PTHR10108:SF882 - METHYLTRANSFERASE-RELATED (1 of 5)	GO:0008168 - methyltransferase activity
Lus10034250.g.BGIv1.0	2.86989	4.18867	1.58882	2.63634	0.00838055	0.030905	up	?
Lus10017703.g.BGIv1.0	188.96	4.18734	0.22395	18.6977	5.17136e-78	2.98698e-76	up	K00815 - tyrosine aminotransferase (TAT) (1 of 9)	GO:0016829 - lyase activity;GO:0006520 - cellular amino acid metabolic process
Lus10014673.g.BGIv1.0	96.4804	4.18544	0.298939	14.001	1.53696e-44	5.42317e-43	up	4.2.3.19 - Ent-kaurene synthase / Ent-kaurene synthetase B (1 of 22)	GO:0016829 - lyase activity;GO:0010333 - terpene synthase activity;GO:0008152 - metabolic process;GO:0000287 - magnesium ion binding
Lus10039234.g.BGIv1.0	10.4119	4.18479	0.921371	4.54192	5.57444e-06	4.06262e-05	up	PTHR24282:SF15 - CYTOCHROME P450, FAMILY 715, SUBFAMILY A, POLYPEPTIDE 1 (1 of 3)	GO:0055114 - oxidation-reduction process;GO:0020037 - heme binding;GO:0016705 - oxidoreductase activity, acting on paired donors, with incorporation or reduction of molecular oxygen;GO:0005506 - iron ion binding
Lus10038915.g.BGIv1.0	520.024	4.17939	0.143055	29.2154	1.2378e-187	1.87713e-185	up	PTHR31080:SF19 - PLANT INVERTASE/PECTIN METHYLESTERASE INHIBITOR SUPERFAMILY PROTEIN (1 of 5)	GO:0004857 - enzyme inhibitor activity
Lus10034552.g.BGIv1.0	100.833	4.17893	0.292637	14.2803	2.9051e-46	1.06624e-44	up	?
Lus10014377.g.BGIv1.0	110.645	4.17733	0.534391	7.817	5.40965e-15	8.13114e-14	up	?
Lus10011242.g.BGIv1.0	13.1152	4.17163	0.804773	5.18361	2.17632e-07	1.87342e-06	up	PTHR23155 - LEUCINE-RICH REPEAT-CONTAINING PROTEIN (1 of 86)
Lus10024363.g.BGIv1.0	2.83252	4.16973	1.55297	2.68499	0.00725311	0.0272895	up	?
Lus10028324.g.BGIv1.0	194.1	4.16929	0.212322	19.6366	7.52576e-86	4.84997e-84	up	?
Lus10013593.g.BGIv1.0	100.094	4.16875	0.291495	14.3013	2.14811e-46	7.90852e-45	up	PF13561 - Enoyl-(Acyl carrier protein) reductase (adh_short_C2) (1 of 87)
Lus10015546.g.BGIv1.0	70.9997	4.1686	0.345952	12.0497	1.9476e-33	5.35148e-32	up	PF03106 - WRKY DNA -binding domain (WRKY) (1 of 108)	GO:0043565 - sequence-specific DNA binding;GO:0006355 - regulation of transcription, DNA-templated;GO:0003700 - DNA-binding transcription factor activity
Lus10032416.g.BGIv1.0	2.80089	4.16678	1.60331	2.59886	0.00935347	0.0339104	up	PTHR13301:SF51 - CELLULOSE SYNTHASE-LIKE PROTEIN G1-RELATED (1 of 6)	GO:0030244 - cellulose biosynthetic process;GO:0016760 - cellulose synthase (UDP-forming) activity;GO:0016020 - membrane
Lus10005048.g.BGIv1.0	650.257	4.15833	0.11897	34.9527	1.17688e-267	2.85317e-265	up	K01568 - pyruvate decarboxylase (E4.1.1.1, pdc) (1 of 5)	GO:0030976 - thiamine pyrophosphate binding;GO:0003824 - catalytic activity;GO:0000287 - magnesium ion binding
Lus10003265.g.BGIv1.0	3708.64	4.15726	0.0524948	79.1939	0	0	up	PTHR22595//PTHR22595:SF48 - CHITINASE-RELATED // SUBFAMILY NOT NAMED (1 of 9)	GO:0050832 - defense response to fungus;GO:0042742 - defense response to bacterium
Lus10040271.g.BGIv1.0	829.632	4.15471	0.106678	38.9463	0	0	up	PTHR24322:SF630 - NAD(P)-BINDING ROSSMANN-FOLD SUPERFAMILY PROTEIN (1 of 1)	GO:0016491 - oxidoreductase activity
Lus10016427.g.BGIv1.0	36.954	4.15193	0.480451	8.64172	5.53712e-18	9.53755e-17	up	PTHR14155:SF128 - RING-H2 FINGER PROTEIN ATL46 (1 of 6)	GO:0008270 - zinc ion binding;GO:0005515 - protein binding
Lus10011518.g.BGIv1.0	13.1006	4.1405	0.820452	5.04661	4.49716e-07	3.75075e-06	up	PTHR27001:SF194 - PROTEIN KINASE FAMILY PROTEIN (1 of 7)	GO:0006468 - protein phosphorylation;GO:0004672 - protein kinase activity
Lus10014689.g.BGIv1.0	245.484	4.1391	0.192015	21.5561	4.6394e-103	3.61792e-101	up	K15095 - (+)-neomenthol dehydrogenase (E1.1.1.208) (1 of 9)	GO:0016491 - oxidoreductase activity;GO:0008152 - metabolic process
Lus10032041.g.BGIv1.0	509.185	4.13784	0.130528	31.7007	1.52089e-220	2.68323e-218	up	PF00205//PF02775 - Thiamine pyrophosphate enzyme, central domain (TPP_enzyme_M) // Thiamine pyrophosphate enzyme, C-terminal TPP binding domain (TPP_enzyme_C) (1 of 2)	GO:0030976 - thiamine pyrophosphate binding;GO:0000287 - magnesium ion binding;GO:0003824 - catalytic activity
Lus10010343.g.BGIv1.0	56.5175	4.13641	0.405991	10.1884	2.23336e-24	4.8621e-23	up	PF05340 - Protein of unknown function (DUF740) (DUF740) (1 of 9)
Lus10012704.g.BGIv1.0	10.3544	4.13453	0.909539	4.54573	5.47439e-06	3.9946e-05	up	?
Lus10041676.g.BGIv1.0	2100.32	4.13337	0.0662829	62.3595	0	0	up	?
Lus10027739.g.BGIv1.0	36.2253	4.13299	0.482436	8.56691	1.06302e-17	1.80486e-16	up	K13496 - UDP-glucosyl transferase 73C [EC:2.4.1.-] Glc - brassinosteroid (UGT73C) (1 of 11)	GO:0016758 - transferase activity, transferring hexosyl groups;GO:0008152 - metabolic process
Lus10012496.g.BGIv1.0	1028.59	4.13286	0.149315	27.6789	1.25486e-168	1.72003e-166	up	?
Lus10016720.g.BGIv1.0	10.2624	4.13213	0.898984	4.59644	4.29763e-06	3.17823e-05	up	K15102 - solute carrier family 25 (mitochondrial phosphate transporter), member 3 (SLC25A3, PHC, PIC) (1 of 7)	GO:0031305 - integral component of mitochondrial inner membrane;GO:0005315 - inorganic phosphate transmembrane transporter activity;GO:0035435 - phosphate ion transmembrane transport
Lus10024690.g.BGIv1.0	33.4099	4.13066	0.509766	8.10306	5.35955e-16	8.45897e-15	up	PTHR22835//PTHR22835:SF169 - ZINC FINGER FYVE DOMAIN CONTAINING PROTEIN // SUBFAMILY NOT NAMED (1 of 2)	GO:0016788 - hydrolase activity, acting on ester bonds
Lus10028679.g.BGIv1.0	139.924	4.12758	0.24662	16.7366	7.09241e-63	3.33016e-61	up	PF00847 - AP2 domain (AP2) (1 of 230)	GO:0006355 - regulation of transcription, DNA-templated;GO:0003700 - DNA-binding transcription factor activity
Lus10034393.g.BGIv1.0	2.75241	4.12398	1.57406	2.61995	0.00879418	0.0321539	up	PTHR15439 - RETINOBLASTOMA-BINDING PROTEIN 6 (1 of 5)	GO:0008270 - zinc ion binding;GO:0005634 - nucleus
Lus10021193.g.BGIv1.0	35.231	4.11986	0.491289	8.38581	5.03774e-17	8.27351e-16	up	K14516 - ethylene-responsive transcription factor 1 (ERF1) (1 of 7)	GO:0006355 - regulation of transcription, DNA-templated;GO:0003700 - DNA-binding transcription factor activity
Lus10021412.g.BGIv1.0	2.78604	4.10014	1.63617	2.50593	0.0122129	0.0425584	up	PTHR32468:SF17 - CATION/H(+) ANTIPORTER 10-RELATED (1 of 13)	GO:0055085 - transmembrane transport;GO:0016021 - integral component of membrane;GO:0015299 - solute:proton antiporter activity;GO:0006812 - cation transport
Lus10006657.g.BGIv1.0	1260.9	4.08796	0.0859932	47.5382	0	0	up	PTHR33021:SF55 - BLUE COPPER PROTEIN (1 of 3)	GO:0009055 - electron transfer activity
Lus10019461.g.BGIv1.0	1392.32	4.08624	0.0821511	49.7406	0	0	up	1.14.13.68 - 4-hydroxyphenylacetaldehyde oxime monooxygenase / Cytochrome P450-II-dependent monooxygenase (1 of 3)	GO:0055114 - oxidation-reduction process;GO:0020037 - heme binding;GO:0016705 - oxidoreductase activity, acting on paired donors, with incorporation or reduction of molecular oxygen;GO:0005506 - iron ion binding
Lus10026247.g.BGIv1.0	25.623	4.08137	0.591414	6.90103	5.16251e-12	6.52185e-11	up	PF05678 - VQ motif (VQ) (1 of 42)
Lus10038178.g.BGIv1.0	49.5369	4.0794	0.407392	10.0134	1.33051e-23	2.83422e-22	up	KOG0156 - Cytochrome P450 CYP2 subfamily (1 of 184)	GO:0055114 - oxidation-reduction process;GO:0020037 - heme binding;GO:0016705 - oxidoreductase activity, acting on paired donors, with incorporation or reduction of molecular oxygen;GO:0005506 - iron ion binding
Lus10009149.g.BGIv1.0	2.6268	4.07206	1.61023	2.52887	0.0114432	0.040242	up	PTHR27005:SF13 - PROTEIN KINASE-LIKE PROTEIN-RELATED (1 of 4)
Lus10008181.g.BGIv1.0	5.1352	4.06873	1.28028	3.17801	0.00148291	0.00683142	up	PTHR10993:SF11 - PLASTIDIAL LIPOYLTRANSFERASE 2-RELATED (1 of 2)
Lus10028509.g.BGIv1.0	371.784	4.05957	0.151718	26.7573	1.01413e-157	1.29077e-155	up	K13789 - geranylgeranyl diphosphate synthase, type II (GGPS) (1 of 5)	GO:0008299 - isoprenoid biosynthetic process
Lus10041951.g.BGIv1.0	169.006	4.05924	0.4675	8.68287	3.85911e-18	6.6795e-17	up	PTHR24298:SF182 - CYTOCHROME P450 71A12-RELATED (1 of 1)	GO:0055114 - oxidation-reduction process;GO:0020037 - heme binding;GO:0016705 - oxidoreductase activity, acting on paired donors, with incorporation or reduction of molecular oxygen;GO:0005506 - iron ion binding
Lus10020728.g.BGIv1.0	46.5915	4.05871	0.419122	9.68385	3.53175e-22	7.26282e-21	up	?
Lus10003587.g.BGIv1.0	5.05661	4.05546	1.29434	3.13322	0.00172899	0.00783145	up	3.2.1.14 - Chitinase / Poly-beta-glucosaminidase (1 of 64)	GO:0016998 - cell wall macromolecule catabolic process;GO:0006032 - chitin catabolic process;GO:0004568 - chitinase activity
Lus10001322.g.BGIv1.0	1110.28	4.05523	0.0889476	45.5912	0	0	up	1.1.1.267//2.2.1.7 - 1-deoxy-D-xylulose-5-phosphate reductoisomerase / DXP-reductoisomerase // 1-deoxy-D-xylulose-5-phosphate synthase / DXP-synthase (1 of 5)	GO:0008152 - metabolic process;GO:0003824 - catalytic activity;GO:0016114 - terpenoid biosynthetic process;GO:0008661 - 1-deoxy-D-xylulose-5-phosphate synthase activity
Lus10002357.g.BGIv1.0	171.602	4.05443	0.218352	18.5683	5.79929e-77	3.30152e-75	up	KOG0156 - Cytochrome P450 CYP2 subfamily (1 of 184)	GO:0055114 - oxidation-reduction process;GO:0020037 - heme binding;GO:0016705 - oxidoreductase activity, acting on paired donors, with incorporation or reduction of molecular oxygen;GO:0005506 - iron ion binding
Lus10002807.g.BGIv1.0	788.775	4.05345	0.10864	37.3108	1.09651e-304	3.20307e-302	up	PTHR32227:SF49 - BETA-1,3-GLUCANASE 1-RELATED (1 of 13)	GO:0005975 - carbohydrate metabolic process;GO:0004553 - hydrolase activity, hydrolyzing O-glycosyl compounds
Lus10036005.g.BGIv1.0	156.465	4.05116	0.230158	17.6016	2.39255e-69	1.22684e-67	up	PF14009 - Domain of unknown function (DUF4228) (DUF4228) (1 of 47)
Lus10000958.g.BGIv1.0	4.98293	4.04855	1.27971	3.16365	0.00155803	0.00713871	up	PTHR31692:SF10 - EXPANSIN-LIKE B1 (1 of 8)	GO:0005576 - extracellular region
Lus10023259.g.BGIv1.0	48.2203	4.04838	0.416394	9.72247	2.41834e-22	5.00202e-21	up	2.5.1.1//2.5.1.10//2.5.1.29 - Dimethylallyltranstransferase / Prenyltransferase // (2E,6E)-farnesyl diphosphate synthase / Geranyltranstransferase // Geranylgeranyl diphosphate synthase / Geranylgeranyl-PP synthetase (1 of 1)	GO:0008299 - isoprenoid biosynthetic process
Lus10028620.g.BGIv1.0	7.35598	4.04556	1.0672	3.79081	0.000150154	0.000861328	up	?
Lus10003058.g.BGIv1.0	26.4458	4.04355	0.559991	7.22074	5.17073e-13	6.94327e-12	up	?	GO:0016021 - integral component of membrane
Lus10019460.g.BGIv1.0	818.875	4.04212	0.110027	36.7377	1.82945e-295	5.10276e-293	up	PF00067 - Cytochrome P450 (p450) (1 of 443)	GO:0055114 - oxidation-reduction process;GO:0020037 - heme binding;GO:0016705 - oxidoreductase activity, acting on paired donors, with incorporation or reduction of molecular oxygen;GO:0005506 - iron ion binding
Lus10033418.g.BGIv1.0	667.539	4.03994	0.113827	35.4919	6.55755e-276	1.63425e-273	up	PTHR11772//PTHR11772:SF14 - ASPARAGINE SYNTHETASE // SUBFAMILY NOT NAMED (1 of 2)
Lus10016883.g.BGIv1.0	3925.31	4.03246	0.0532227	75.7658	0	0	up	3.2.1.39 - Glucan endo-1,3-beta-D-glucosidase / Laminarinase (1 of 112)	GO:0005975 - carbohydrate metabolic process;GO:0004553 - hydrolase activity, hydrolyzing O-glycosyl compounds
Lus10007853.g.BGIv1.0	1132.76	4.01428	0.149508	26.8499	8.44728e-159	1.09074e-156	up	K07119 - uncharacterized protein (K07119) (1 of 12)	GO:0055114 - oxidation-reduction process;GO:0016491 - oxidoreductase activity;GO:0008270 - zinc ion binding
Lus10007888.g.BGIv1.0	265.074	4.01159	0.289765	13.8443	1.37714e-43	4.7373e-42	up	PF00197 - Trypsin and protease inhibitor (Kunitz_legume) (1 of 21)	GO:0004866 - endopeptidase inhibitor activity
Lus10038062.g.BGIv1.0	9.65924	4.0102	0.931555	4.30485	1.67099e-05	0.000113193	up	PTHR10641:SF494 - TRANSCRIPTION FACTOR MYB108 (1 of 3)	GO:0005634 - nucleus;GO:0043565 - sequence-specific DNA binding
Lus10027598.g.BGIv1.0	1307.59	4.00971	0.0821808	48.7913	0	0	up	K00487 - trans-cinnamate 4-monooxygenase (CYP73A) (1 of 3)	GO:0055114 - oxidation-reduction process;GO:0020037 - heme binding;GO:0016705 - oxidoreductase activity, acting on paired donors, with incorporation or reduction of molecular oxygen;GO:0005506 - iron ion binding
Lus10008536.g.BGIv1.0	54.4058	4.00555	0.395997	10.1151	4.73507e-24	1.0221e-22	up	1.10.3.1 - Catechol oxidase / Tyrosinase (1 of 7)	GO:0055114 - oxidation-reduction process;GO:0004097 - catechol oxidase activity;GO:0016491 - oxidoreductase activity;GO:0008152 - metabolic process
Lus10009079.g.BGIv1.0	144.104	4.00453	0.245243	16.3288	6.15647e-60	2.78432e-58	up	PTHR34052:SF1 - AUXIN RESPONSE FACTOR 30-RELATED (1 of 2)	GO:0009055 - electron transfer activity
Lus10041973.g.BGIv1.0	37.8882	4.00328	0.471443	8.49155	2.03905e-17	3.42127e-16	up	PTHR24015:SF419 - NUCLEOTIDE-DIPHOSPHO-SUGAR TRANSFERASE DOMAIN-CONTAINING PROTEIN-RELATED (1 of 9)	GO:0000139 - Golgi membrane;GO:0016757 - transferase activity, transferring glycosyl groups;GO:0071555 - cell wall organization
Lus10027719.g.BGIv1.0	38.3896	4.00293	0.470071	8.51558	1.65756e-17	2.79302e-16	up	PF03140 - Plant protein of unknown function (DUF247) (1 of 37)
Lus10021010.g.BGIv1.0	111.147	3.99286	0.266596	14.9772	1.03523e-50	4.09926e-49	up	?
Lus10021258.g.BGIv1.0	1485.89	3.98945	0.153226	26.0363	1.92217e-149	2.23863e-147	up	KOG0725 - Reductases with broad range of substrate specificities (1 of 96)
Lus10026237.g.BGIv1.0	2.53481	3.9889	1.59849	2.49542	0.0125808	0.0436609	up	2.3.1.84 - Alcohol O-acetyltransferase / AATASE (1 of 62)	GO:0016747 - transferase activity, transferring acyl groups other than amino-acyl groups
Lus10016601.g.BGIv1.0	1207.24	3.98417	0.083017	47.9922	0	0	up	1.14.13.121 - Premnaspirodiene oxygenase / Hyoscymus muticus premnaspirodiene oxygenase (1 of 43)	GO:0055114 - oxidation-reduction process;GO:0020037 - heme binding;GO:0016705 - oxidoreductase activity, acting on paired donors, with incorporation or reduction of molecular oxygen;GO:0005506 - iron ion binding
Lus10010285.g.BGIv1.0	495.057	3.97893	0.127239	31.2714	1.14268e-214	1.95783e-212	up	?
Lus10008184.g.BGIv1.0	134.097	3.97581	0.243716	16.3133	7.9368e-60	3.5804e-58	up	PTHR23500:SF112 - SUGAR TRANSPORTER ERD6-LIKE 7 (1 of 10)	GO:0055085 - transmembrane transport;GO:0016021 - integral component of membrane
Lus10006926.g.BGIv1.0	53.6505	3.96979	0.384605	10.3217	5.62047e-25	1.24799e-23	up	4.2.3.19 - Ent-kaurene synthase / Ent-kaurene synthetase B (1 of 22)
Lus10030828.g.BGIv1.0	172.912	3.96828	0.217765	18.2228	3.40507e-74	1.88431e-72	up	PTHR11014//PTHR11014:SF85 - PEPTIDASE M20 FAMILY MEMBER // SUBFAMILY NOT NAMED (1 of 4)	GO:0016787 - hydrolase activity;GO:0008152 - metabolic process
Lus10021287.g.BGIv1.0	85.2467	3.96652	0.304929	13.008	1.10149e-38	3.41643e-37	up	PTHR31415:SF4 - HARPIN-INDUCED PROTEIN-LIKE-RELATED (1 of 3)	GO:0016021 - integral component of membrane
Lus10013048.g.BGIv1.0	347.089	3.96419	0.155949	25.4198	1.52238e-142	1.70077e-140	up	3.1.1.3//3.1.1.32 - Triacylglycerol lipase / Triglyceride lipase // Phospholipase A(1) / Phospholipase A1 (1 of 4)
Lus10003128.g.BGIv1.0	508.365	3.96158	0.227684	17.3994	8.33041e-68	4.20509e-66	up	PTHR31221:SF25 - WRKY TRANSCRIPTION FACTOR 45-RELATED (1 of 4)	GO:0043565 - sequence-specific DNA binding;GO:0006355 - regulation of transcription, DNA-templated;GO:0003700 - DNA-binding transcription factor activity
Lus10032178.g.BGIv1.0	7608.39	3.95753	0.0411608	96.1481	0	0	up	PF00407 - Pathogenesis-related protein Bet v I family (Bet_v_1) (1 of 55)	GO:0009607 - response to biotic stimulus;GO:0006952 - defense response
Lus10040936.g.BGIv1.0	96.4412	3.95377	0.284329	13.9056	5.85614e-44	2.0327e-42	up	PTHR11709:SF83 - LACCASE-1 (1 of 3)	GO:0055114 - oxidation-reduction process;GO:0016491 - oxidoreductase activity;GO:0005507 - copper ion binding
Lus10038608.g.BGIv1.0	11.4966	3.95138	0.82244	4.80446	1.55169e-06	1.21403e-05	up	PF13962 - Domain of unknown function (PGG) (1 of 38)	GO:0016021 - integral component of membrane
Lus10041380.g.BGIv1.0	223.569	3.94122	0.20056	19.6511	5.65766e-86	3.66596e-84	up	2.1.1.274 - Salicylate carboxymethyltransferase / Salicylate O-methyltransferase (1 of 10)	GO:0008168 - methyltransferase activity
Lus10000858.g.BGIv1.0	43.2489	3.94054	0.425448	9.2621	2.00447e-20	3.82212e-19	up	?
Lus10029333.g.BGIv1.0	2.45471	3.93729	1.60138	2.45869	0.0139445	0.0476786	up	PTHR31190:SF21 - ETHYLENE-RESPONSIVE TRANSCRIPTION FACTOR 13 (1 of 19)	GO:0006355 - regulation of transcription, DNA-templated;GO:0003700 - DNA-binding transcription factor activity
Lus10013566.g.BGIv1.0	68.4414	3.93625	0.34112	11.5392	8.37147e-31	2.16976e-29	up	2.7.11.1 - Non-specific serine/threonine protein kinase / Threonine-specific protein kinase (1 of 1714)	GO:0006468 - protein phosphorylation;GO:0005524 - ATP binding;GO:0004672 - protein kinase activity
Lus10002194.g.BGIv1.0	13.6375	3.93569	0.762158	5.16388	2.41887e-07	2.0742e-06	up	K19038 - E3 ubiquitin-protein ligase ATL41 [EC:6.3.2.19] (ATL41) (1 of 2)	GO:0008270 - zinc ion binding;GO:0005515 - protein binding
Lus10006579.g.BGIv1.0	4.33305	3.93248	1.34683	2.9198	0.00350251	0.014526	up	K14516 - ethylene-responsive transcription factor 1 (ERF1) (1 of 7)	GO:0006355 - regulation of transcription, DNA-templated;GO:0003700 - DNA-binding transcription factor activity
Lus10015517.g.BGIv1.0	569.555	3.93047	0.119857	32.7931	7.3851e-236	1.47034e-233	up	1.1.1.267//2.2.1.7 - 1-deoxy-D-xylulose-5-phosphate reductoisomerase / DXP-reductoisomerase // 1-deoxy-D-xylulose-5-phosphate synthase / DXP-synthase (1 of 5)	GO:0008152 - metabolic process;GO:0003824 - catalytic activity;GO:0016114 - terpenoid biosynthetic process;GO:0008661 - 1-deoxy-D-xylulose-5-phosphate synthase activity
Lus10009009.g.BGIv1.0	643.89	3.92859	0.114715	34.2465	4.91822e-257	1.13081e-254	up	1.3.3.8 - Tetrahydroberberine oxidase / THB oxidase (1 of 42)	GO:0055114 - oxidation-reduction process;GO:0050660 - flavin adenine dinucleotide binding;GO:0016491 - oxidoreductase activity
Lus10038606.g.BGIv1.0	11.042	3.92757	0.854975	4.59379	4.35274e-06	3.21565e-05	up	PF07734//PF12937 - F-box associated (FBA_1) // F-box-like (F-box-like) (1 of 4)	GO:0005515 - protein binding
Lus10006701.g.BGIv1.0	42.0152	3.91598	1.45865	2.68465	0.0072605	0.0273087	up	PTHR31964:SF16 - ADENINE NUCLEOTIDE ALPHA HYDROLASES-LIKE PROTEIN (1 of 3)	GO:0006950 - response to stress
Lus10016305.g.BGIv1.0	20.0535	3.91455	0.630018	6.2134	5.18504e-10	5.7138e-09	up	KOG2966 - Uncharacterized conserved protein (1 of 7)	GO:0005739 - mitochondrion;GO:0015292 - uniporter activity;GO:0051560 - mitochondrial calcium ion homeostasis
Lus10032866.g.BGIv1.0	4.25753	3.9145	1.34391	2.91278	0.00358229	0.0147984	up	PF03350 - Uncharacterized protein family, UPF0114 (UPF0114) (1 of 7)	GO:0016021 - integral component of membrane
Lus10001108.g.BGIv1.0	1996.88	3.9045	0.0670045	58.2722	0	0	up	PTHR10209//PTHR10209:SF123 - OXIDOREDUCTASE, 2OG-FE II OXYGENASE FAMILY PROTEIN // SUBFAMILY NOT NAMED (1 of 8)	GO:0055114 - oxidation-reduction process;GO:0016491 - oxidoreductase activity
Lus10041546.g.BGIv1.0	174.572	3.901	0.21131	18.4611	4.24929e-76	2.39994e-74	up	PTHR31221:SF25 - WRKY TRANSCRIPTION FACTOR 45-RELATED (1 of 4)	GO:0043565 - sequence-specific DNA binding;GO:0006355 - regulation of transcription, DNA-templated;GO:0003700 - DNA-binding transcription factor activity
Lus10013339.g.BGIv1.0	162.262	3.89568	0.226467	17.202	2.56697e-66	1.26356e-64	up	PTHR22912:SF180 - 3-PHENYLPROPIONATE/CINNAMIC ACID DIOXYGENASE FERREDOXIN--NAD(+) REDUCTASE COMPONENT (1 of 5)	GO:0055114 - oxidation-reduction process;GO:0016491 - oxidoreductase activity
Lus10024076.g.BGIv1.0	27.9668	3.89411	0.533977	7.29265	3.03911e-13	4.15132e-12	up	2.4.1.69 - Galactoside 2-alpha-L-fucosyltransferase / Secretor-type beta-galactoside alpha-1->2 fucosyltransferase (1 of 17)	GO:0042546 - cell wall biogenesis;GO:0016020 - membrane;GO:0008107 - galactoside 2-alpha-L-fucosyltransferase activity
Lus10034838.g.BGIv1.0	149.63	3.89089	0.224685	17.3171	3.49673e-67	1.74778e-65	up	PTHR13789//PTHR13789:SF234 - MONOOXYGENASE // SUBFAMILY NOT NAMED (1 of 6)	GO:0071949 - FAD binding
Lus10030052.g.BGIv1.0	113.729	3.88843	0.266764	14.5763	3.97726e-48	1.49516e-46	up	PF03386 - Early nodulin 93 ENOD93 protein (ENOD93) (1 of 5)	GO:0016021 - integral component of membrane
Lus10004410.g.BGIv1.0	966.495	3.88585	0.0940213	41.3295	0	0	up	PF00314 - Thaumatin family (Thaumatin) (1 of 43)
Lus10010566.g.BGIv1.0	4.41822	3.88413	1.31392	2.95615	0.0031151	0.0131069	up	PTHR11732//PTHR11732:SF226 - ALDO/KETO REDUCTASE // SUBFAMILY NOT NAMED (1 of 8)	GO:0016491 - oxidoreductase activity
Lus10034939.g.BGIv1.0	13.0941	3.87786	0.7529	5.15056	2.59712e-07	2.22171e-06	up	3.2.2.9 - Adenosylhomocysteine nucleosidase / S-adenosylhomocysteine/5'-methylthioadenosine nucleosidase (1 of 2)	GO:0009116 - nucleoside metabolic process;GO:0003824 - catalytic activity
Lus10007889.g.BGIv1.0	90.7062	3.87741	0.295625	13.116	2.66715e-39	8.38941e-38	up	PF00197 - Trypsin and protease inhibitor (Kunitz_legume) (1 of 21)	GO:0004866 - endopeptidase inhibitor activity
Lus10006216.g.BGIv1.0	8.80346	3.8716	0.927459	4.17442	2.98752e-05	0.000194429	up	?
Lus10015519.g.BGIv1.0	172.765	3.86801	0.213596	18.109	2.70758e-73	1.47317e-71	up	KOG0524 - Pyruvate dehydrogenase E1, beta subunit (1 of 1)	GO:0008152 - metabolic process;GO:0003824 - catalytic activity
Lus10018501.g.BGIv1.0	44.9111	3.86727	0.412129	9.38366	6.37238e-21	1.24234e-19	up	4.2.3.27 - Isoprene synthase / ISPS (1 of 2)	GO:0016829 - lyase activity;GO:0010333 - terpene synthase activity;GO:0008152 - metabolic process;GO:0000287 - magnesium ion binding
Lus10041511.g.BGIv1.0	12.9219	3.86723	0.767475	5.0389	4.68207e-07	3.89495e-06	up	K09755 - ferulate-5-hydroxylase (CYP84A, F5H) (1 of 4)	GO:0055114 - oxidation-reduction process;GO:0020037 - heme binding;GO:0016705 - oxidoreductase activity, acting on paired donors, with incorporation or reduction of molecular oxygen;GO:0005506 - iron ion binding
Lus10042593.g.BGIv1.0	1867.81	3.86699	0.0666404	58.0277	0	0	up	K04120 - ent-copalyl diphosphate synthase (E5.5.1.13) (1 of 2)	GO:0016829 - lyase activity;GO:0010333 - terpene synthase activity;GO:0000287 - magnesium ion binding;GO:0008152 - metabolic process
Lus10022415.g.BGIv1.0	92.6291	3.85881	0.289808	13.315	1.89254e-40	6.11481e-39	up	1.14.11.20 - Deacetoxyvindoline 4-hydroxylase / Desacetyoxyvindoline-17-hydroxylase (1 of 33)	GO:0055114 - oxidation-reduction process;GO:0016491 - oxidoreductase activity
Lus10006731.g.BGIv1.0	49.4127	3.85756	0.390596	9.87609	5.28566e-23	1.10741e-21	up	K17871 - NADH:ubiquinone reductase (non-electrogenic) (ndh1) (1 of 12)	GO:0055114 - oxidation-reduction process;GO:0016491 - oxidoreductase activity
Lus10007960.g.BGIv1.0	79.2662	3.85749	0.307177	12.5579	3.59853e-36	1.05725e-34	up	PF14009 - Domain of unknown function (DUF4228) (DUF4228) (1 of 47)
Lus10031472.g.BGIv1.0	59.6124	3.85459	0.358367	10.756	5.55359e-27	1.3064e-25	up	PTHR32278:SF2 - F-BOX PROTEIN PP2-B13-RELATED (1 of 9)
Lus10008673.g.BGIv1.0	68.0669	3.84159	0.329786	11.6487	2.32879e-31	6.12045e-30	up	PTHR11783//PTHR11783:SF89 - SULFOTRANSFERASE SULT // SUBFAMILY NOT NAMED (1 of 2)	GO:0008146 - sulfotransferase activity
Lus10008659.g.BGIv1.0	21.4094	3.83723	0.597966	6.41713	1.38866e-10	1.58822e-09	up	PF05678 - VQ motif (VQ) (1 of 42)
Lus10009151.g.BGIv1.0	8.75198	3.83145	0.962856	3.97925	6.91317e-05	0.000423829	up	PF13947//PF14380 - Wall-associated receptor kinase galacturonan-binding (GUB_WAK_bind) // Wall-associated receptor kinase C-terminal (WAK_assoc) (1 of 5)	GO:0030247 - polysaccharide binding
Lus10010537.g.BGIv1.0	200.181	3.82958	0.202654	18.8971	1.20478e-79	7.12039e-78	up	PTHR12725//PTHR12725:SF81 - HALOACID DEHALOGENASE-LIKE HYDROLASE // SUBFAMILY NOT NAMED (1 of 2)
Lus10004223.g.BGIv1.0	31.91	3.82373	0.497286	7.68921	1.48052e-14	2.17668e-13	up	PF00197 - Trypsin and protease inhibitor (Kunitz_legume) (1 of 21)	GO:0004866 - endopeptidase inhibitor activity
Lus10020658.g.BGIv1.0	791.416	3.82128	0.0999603	38.228	0	0	up	PF04588 - Hypoxia induced protein conserved region (HIG_1_N) (1 of 7)
Lus10030530.g.BGIv1.0	449.893	3.81851	0.129855	29.4059	4.62157e-190	7.03861e-188	up	1.14.13.121 - Premnaspirodiene oxygenase / Hyoscymus muticus premnaspirodiene oxygenase (1 of 43)	GO:0055114 - oxidation-reduction process;GO:0020037 - heme binding;GO:0016705 - oxidoreductase activity, acting on paired donors, with incorporation or reduction of molecular oxygen;GO:0005506 - iron ion binding
Lus10032671.g.BGIv1.0	141.893	3.81371	0.231841	16.4497	8.43117e-61	3.84725e-59	up	PTHR31852:SF43 - LATE EMBRYOGENESIS ABUNDANT HYDROXYPROLINE-RICH GLYCOPROTEIN (1 of 6)	GO:0016021 - integral component of membrane
Lus10006984.g.BGIv1.0	373.692	3.81157	0.30548	12.4773	9.92852e-36	2.89079e-34	up	1.1.1.267//2.2.1.7 - 1-deoxy-D-xylulose-5-phosphate reductoisomerase / DXP-reductoisomerase // 1-deoxy-D-xylulose-5-phosphate synthase / DXP-synthase (1 of 5)	GO:0008152 - metabolic process;GO:0003824 - catalytic activity;GO:0016114 - terpenoid biosynthetic process;GO:0008661 - 1-deoxy-D-xylulose-5-phosphate synthase activity
Lus10005262.g.BGIv1.0	18.9847	3.80677	0.619203	6.14785	7.85415e-10	8.50779e-09	up	KOG0725 - Reductases with broad range of substrate specificities (1 of 96)	GO:0016491 - oxidoreductase activity
Lus10025269.g.BGIv1.0	362.263	3.80226	0.151325	25.1265	2.55585e-139	2.76016e-137	up	PTHR34052:SF1 - AUXIN RESPONSE FACTOR 30-RELATED (1 of 2)	GO:0009055 - electron transfer activity
Lus10033355.g.BGIv1.0	84.906	3.79266	0.296601	12.7871	1.93596e-37	5.8321e-36	up	K15813 - beta-amyrin synthase (LUP4) (1 of 4)	GO:0003824 - catalytic activity
Lus10017096.g.BGIv1.0	49.1895	3.79003	0.38708	9.79132	1.22678e-22	2.55822e-21	up	PTHR10641:SF623 - MYB DOMAIN PROTEIN 78 (1 of 2)	GO:0005634 - nucleus;GO:0043565 - sequence-specific DNA binding
Lus10020288.g.BGIv1.0	2074.06	3.78469	0.0627517	60.3121	0	0	up	1.4.1.3 - Glutamate dehydrogenase (NAD(P)(+)) / Glutamic dehydrogenase (1 of 5)	GO:0055114 - oxidation-reduction process;GO:0016491 - oxidoreductase activity;GO:0006520 - cellular amino acid metabolic process
Lus10012724.g.BGIv1.0	211.808	3.7769	0.192496	19.6207	1.0301e-85	6.61451e-84	up	PTHR11624//PTHR11624:SF83 - DEHYDROGENASE RELATED // SUBFAMILY NOT NAMED (1 of 4)	GO:0008152 - metabolic process;GO:0003824 - catalytic activity;GO:0016114 - terpenoid biosynthetic process;GO:0008661 - 1-deoxy-D-xylulose-5-phosphate synthase activity
Lus10009094.g.BGIv1.0	113.077	3.77644	0.259384	14.5593	5.10141e-48	1.91171e-46	up	PTHR31087:SF11 - PROTEIN LURP-ONE-RELATED 1-RELATED (1 of 13)
Lus10006290.g.BGIv1.0	60.9617	3.77545	0.351658	10.7362	6.88468e-27	1.61738e-25	up	?
Lus10029154.g.BGIv1.0	28.6904	3.77347	0.507284	7.43858	1.01776e-13	1.42912e-12	up	?
Lus10005629.g.BGIv1.0	359.79	3.76972	0.150891	24.9831	9.32604e-138	9.86236e-136	up	4.1.1.17 - Ornithine decarboxylase / L-ornithine carboxy-lyase (1 of 2)	GO:0003824 - catalytic activity
Lus10013749.g.BGIv1.0	75.0413	3.76363	0.315637	11.9239	8.88576e-33	2.40449e-31	up	PTHR16007//PTHR16007:SF29 - EPIDIDYMAL MEMBRANE PROTEIN E9-RELATED // SUBFAMILY NOT NAMED (1 of 2)
Lus10031674.g.BGIv1.0	91.1491	3.76318	0.284221	13.2403	5.13228e-40	1.64187e-38	up	1.14.13.121 - Premnaspirodiene oxygenase / Hyoscymus muticus premnaspirodiene oxygenase (1 of 43)	GO:0055114 - oxidation-reduction process;GO:0020037 - heme binding;GO:0016705 - oxidoreductase activity, acting on paired donors, with incorporation or reduction of molecular oxygen;GO:0005506 - iron ion binding
Lus10041324.g.BGIv1.0	3.94091	3.75695	1.3744	2.73351	0.00626628	0.0240566	up	?
Lus10042787.g.BGIv1.0	657.097	3.74878	0.112708	33.2609	1.41994e-242	3.01212e-240	up	K18857 - alcohol dehydrogenase class-P (ADH1) (1 of 4)	GO:0055114 - oxidation-reduction process;GO:0016491 - oxidoreductase activity;GO:0008270 - zinc ion binding
Lus10036014.g.BGIv1.0	37.4693	3.74658	0.718924	5.21137	1.87449e-07	1.62498e-06	up	K15102 - solute carrier family 25 (mitochondrial phosphate transporter), member 3 (SLC25A3, PHC, PIC) (1 of 7)	GO:0031305 - integral component of mitochondrial inner membrane;GO:0005315 - inorganic phosphate transmembrane transporter activity;GO:0035435 - phosphate ion transmembrane transport
Lus10034660.g.BGIv1.0	1451.31	3.74443	0.0734076	51.0088	0	0	up	3.6.1.9 - Nucleotide diphosphatase / Nucleotide pyrophosphatase (1 of 6)	GO:0003824 - catalytic activity
Lus10034397.g.BGIv1.0	3.99461	3.73607	1.32777	2.81379	0.00489609	0.0194391	up	1.14.13.121 - Premnaspirodiene oxygenase / Hyoscymus muticus premnaspirodiene oxygenase (1 of 43)	GO:0055114 - oxidation-reduction process;GO:0020037 - heme binding;GO:0016705 - oxidoreductase activity, acting on paired donors, with incorporation or reduction of molecular oxygen;GO:0005506 - iron ion binding
Lus10017333.g.BGIv1.0	1775.82	3.73588	0.0683586	54.6512	0	0	up	K01761 - methionine-gamma-lyase (E4.4.1.11) (1 of 2)	GO:0030170 - pyridoxal phosphate binding;GO:0009058 - biosynthetic process
Lus10035366.g.BGIv1.0	215.688	3.73586	0.312627	11.9499	6.50143e-33	1.7633e-31	up	PTHR11514:SF43 - TRANSCRIPTION FACTOR MYC3-RELATED (1 of 6)	GO:0046983 - protein dimerization activity
Lus10035841.g.BGIv1.0	9.97464	3.7334	0.842863	4.42943	9.44839e-06	6.65195e-05	up	PF03106 - WRKY DNA -binding domain (WRKY) (1 of 108)	GO:0043565 - sequence-specific DNA binding;GO:0006355 - regulation of transcription, DNA-templated;GO:0003700 - DNA-binding transcription factor activity
Lus10004704.g.BGIv1.0	600.515	3.73334	0.113857	32.7896	8.28418e-236	1.64018e-233	up	K08081 - Tropinone reductase 1 (TR1) (1 of 15)	GO:0016491 - oxidoreductase activity
Lus10038278.g.BGIv1.0	450.792	3.7249	0.131769	28.2684	8.45266e-176	1.18132e-173	up	1.1.1.40 - Malate dehydrogenase (oxaloacetate-decarboxylating) (NADP(+)) / Pyruvic-malic carboxylase (1 of 12)	GO:0055114 - oxidation-reduction process;GO:0051287 - NAD binding;GO:0004471 - malate dehydrogenase (decarboxylating) (NAD+) activity
Lus10003187.g.BGIv1.0	1346.77	3.72455	0.0756757	49.2172	0	0	up	PF00407 - Pathogenesis-related protein Bet v I family (Bet_v_1) (1 of 55)	GO:0009607 - response to biotic stimulus;GO:0006952 - defense response
Lus10011958.g.BGIv1.0	182.214	3.71972	0.204453	18.1935	5.80778e-74	3.19904e-72	up	1.14.13.89 - Isoflavone 2'-hydroxylase / Isoflavone 2'-monooxygenase (1 of 14)	GO:0055114 - oxidation-reduction process;GO:0020037 - heme binding;GO:0016705 - oxidoreductase activity, acting on paired donors, with incorporation or reduction of molecular oxygen;GO:0005506 - iron ion binding
Lus10003642.g.BGIv1.0	3.91909	3.71726	1.33613	2.78211	0.00540062	0.0211523	up	PTHR22951//PTHR22951:SF17 - CLATHRIN ASSEMBLY PROTEIN // SUBFAMILY NOT NAMED (1 of 3)	GO:0005543 - phospholipid binding
Lus10011829.g.BGIv1.0	118.962	3.71453	0.246442	15.0726	2.45148e-51	9.7944e-50	up	K14516 - ethylene-responsive transcription factor 1 (ERF1) (1 of 7)	GO:0006355 - regulation of transcription, DNA-templated;GO:0003700 - DNA-binding transcription factor activity
Lus10001118.g.BGIv1.0	5.73471	3.7135	1.15688	3.20992	0.0013277	0.00618759	up	PTHR10209:SF122 - 1-AMINOCYCLOPROPANE-1-CARBOXYLATE OXIDASE HOMOLOG 10-RELATED (1 of 27)	GO:0055114 - oxidation-reduction process;GO:0016491 - oxidoreductase activity
Lus10025902.g.BGIv1.0	2443.31	3.71264	0.0577934	64.2399	0	0	up	1.14.14.1 - Unspecific monooxygenase / Xenobiotic monooxygenase (1 of 19)	GO:0055114 - oxidation-reduction process;GO:0020037 - heme binding;GO:0016705 - oxidoreductase activity, acting on paired donors, with incorporation or reduction of molecular oxygen;GO:0005506 - iron ion binding
Lus10018303.g.BGIv1.0	35.772	3.712	0.453174	8.19112	2.58802e-16	4.14153e-15	up	PF14299 - Phloem protein 2 (PP2) (1 of 38)
Lus10003184.g.BGIv1.0	84.8437	3.70943	0.292964	12.6617	9.63412e-37	2.85879e-35	up	PTHR23257:SF367 - OCTICOSAPEPTIDE/PHOX/BEM1P DOMAIN-CONTAINING PROTEIN KINASE (1 of 3)	GO:0006468 - protein phosphorylation;GO:0004672 - protein kinase activity
Lus10038471.g.BGIv1.0	5.86432	3.70795	1.12789	3.28752	0.00101073	0.00485385	up	K17108 - non-lysosomal glucosylceramidase (GBA2) (1 of 5)	GO:0016021 - integral component of membrane;GO:0006665 - sphingolipid metabolic process;GO:0004348 - glucosylceramidase activity
Lus10032040.g.BGIv1.0	248.902	3.70692	0.171802	21.5766	2.97764e-103	2.32713e-101	up	2.2.1.6 - Acetolactate synthase / Alpha-acetolactate synthetase (1 of 11)	GO:0030976 - thiamine pyrophosphate binding
Lus10021406.g.BGIv1.0	31.0503	3.70679	0.488294	7.5913	3.16703e-14	4.56395e-13	up	?
Lus10031971.g.BGIv1.0	388.56	3.70346	0.138801	26.6819	7.64297e-157	9.4906e-155	up	PF01575//PF06522 - MaoC like domain (MaoC_dehydratas) // NADH-ubiquinone reductase complex 1 MLRQ subunit (B12D) (1 of 1)
Lus10014508.g.BGIv1.0	2563.69	3.6986	0.0613454	60.2913	0	0	up	PF00407 - Pathogenesis-related protein Bet v I family (Bet_v_1) (1 of 55)	GO:0009607 - response to biotic stimulus;GO:0006952 - defense response
Lus10037792.g.BGIv1.0	9.71756	3.69739	0.880578	4.19882	2.68308e-05	0.000176062	up	PTHR31080:SF18 - CELL WALL / VACUOLAR INHIBITOR OF FRUCTOSIDASE 1-RELATED (1 of 12)	GO:0004857 - enzyme inhibitor activity
Lus10037227.g.BGIv1.0	11.9412	3.69691	0.795449	4.64758	3.35858e-06	2.52677e-05	up	PTHR10438:SF278 - THIOREDOXIN H7-RELATED (1 of 6)	GO:0045454 - cell redox homeostasis;GO:0015035 - protein disulfide oxidoreductase activity;GO:0006662 - glycerol ether metabolic process
Lus10008538.g.BGIv1.0	7.8349	3.6929	0.970051	3.80691	0.000140715	0.000811851	up	PTHR11746//PTHR11746:SF99 - O-METHYLTRANSFERASE // SUBFAMILY NOT NAMED (1 of 22)	GO:0046983 - protein dimerization activity;GO:0008171 - O-methyltransferase activity
Lus10032735.g.BGIv1.0	3.86211	3.68899	1.355	2.72249	0.00647911	0.0247537	up	PF00069//PF01476 - Protein kinase domain (Pkinase) // LysM domain (LysM) (1 of 8)	GO:0006468 - protein phosphorylation;GO:0005524 - ATP binding;GO:0004672 - protein kinase activity
Lus10000239.g.BGIv1.0	16397.3	3.68734	0.0416533	88.5245	0	0	up	PTHR24298:SF1 - CYTOCHROME P450, FAMILY 79, SUBFAMILY C, POLYPEPTIDE 1-RELATED (1 of 12)	GO:0055114 - oxidation-reduction process;GO:0020037 - heme binding;GO:0016705 - oxidoreductase activity, acting on paired donors, with incorporation or reduction of molecular oxygen;GO:0005506 - iron ion binding
Lus10035455.g.BGIv1.0	3.90905	3.68716	1.34596	2.73942	0.0061547	0.0236895	up	?
Lus10017676.g.BGIv1.0	23.0824	3.6832	0.548858	6.71066	1.9374e-11	2.35568e-10	up	1.14.13.121 - Premnaspirodiene oxygenase / Hyoscymus muticus premnaspirodiene oxygenase (1 of 43)	GO:0055114 - oxidation-reduction process;GO:0020037 - heme binding;GO:0016705 - oxidoreductase activity, acting on paired donors, with incorporation or reduction of molecular oxygen;GO:0005506 - iron ion binding
Lus10011079.g.BGIv1.0	2037.19	3.68208	0.0637997	57.7131	0	0	up	PTHR31517:SF3 - PEROXIDASE 35-RELATED (1 of 1)	GO:0055114 - oxidation-reduction process;GO:0020037 - heme binding;GO:0006979 - response to oxidative stress;GO:0004601 - peroxidase activity
Lus10002741.g.BGIv1.0	4253.35	3.67862	0.0504382	72.9332	0	0	up	PF14368 - Probable lipid transfer (LTP_2) (1 of 77)
Lus10009211.g.BGIv1.0	5.79399	3.67433	1.13105	3.24861	0.0011597	0.00548279	up	?
Lus10025500.g.BGIv1.0	243.531	3.65981	0.169928	21.5374	6.94336e-103	5.39101e-101	up	PTHR33735:SF4 - EXPRESSED PROTEIN (1 of 3)
Lus10021400.g.BGIv1.0	47.2713	3.65662	0.381649	9.58113	9.59904e-22	1.9437e-20	up	PTHR11010:SF47 - PROLYLCARBOXYPEPTIDASE-LIKE PROTEIN-RELATED (1 of 2)	GO:0008236 - serine-type peptidase activity;GO:0006508 - proteolysis
Lus10019340.g.BGIv1.0	75.7467	3.65595	0.303336	12.0525	1.88267e-33	5.17704e-32	up	PTHR24361:SF334 - MITOGEN-ACTIVATED PROTEIN KINASE KINASE KINASE 19-RELATED (1 of 15)	GO:0006468 - protein phosphorylation;GO:0005524 - ATP binding;GO:0004672 - protein kinase activity
Lus10025180.g.BGIv1.0	20.6051	3.65539	0.585593	6.2422	4.3147e-10	4.77984e-09	up	PTHR22814:SF106 - HEAVY-METAL-ASSOCIATED DOMAIN-CONTAINING PROTEIN (1 of 9)
Lus10016210.g.BGIv1.0	9.58978	3.6546	0.878129	4.16181	3.1574e-05	0.000204662	up	PTHR31190:SF21 - ETHYLENE-RESPONSIVE TRANSCRIPTION FACTOR 13 (1 of 19)	GO:0006355 - regulation of transcription, DNA-templated;GO:0003700 - DNA-binding transcription factor activity
Lus10030033.g.BGIv1.0	1831.83	3.65256	0.0642474	56.8515	0	0	up	KOG0157 - Cytochrome P450 CYP4/CYP19/CYP26 subfamilies (1 of 123)	GO:0055114 - oxidation-reduction process;GO:0020037 - heme binding;GO:0016705 - oxidoreductase activity, acting on paired donors, with incorporation or reduction of molecular oxygen;GO:0005506 - iron ion binding
Lus10041658.g.BGIv1.0	108.34	3.64822	0.257235	14.1824	1.17705e-45	4.27167e-44	up	2.3.1.115 - Isoflavone-7-O-beta-glucoside 6''-O-malonyltransferase / Flavone/flavonol 7-O-beta-D-glucoside malonyltransferase (1 of 15)	GO:0016747 - transferase activity, transferring acyl groups other than amino-acyl groups
Lus10025181.g.BGIv1.0	22.4274	3.64483	0.571741	6.37497	1.82998e-10	2.07763e-09	up	PTHR22814:SF106 - HEAVY-METAL-ASSOCIATED DOMAIN-CONTAINING PROTEIN (1 of 9)
Lus10020714.g.BGIv1.0	97.7911	3.64366	0.267065	13.6433	2.21293e-42	7.46823e-41	up	PTHR31625:SF2 - COUMAROYL-COA:ANTHOCYANIDIN 3-O-GLUCOSIDE-6''-O-COUMAROYLTRANSFERASE 1-RELATED (1 of 11)	GO:0016747 - transferase activity, transferring acyl groups other than amino-acyl groups
Lus10027777.g.BGIv1.0	7.77523	3.64105	1.01762	3.57802	0.000346212	0.00184099	up	?
Lus10009157.g.BGIv1.0	5.5849	3.63864	1.12536	3.2333	0.0012237	0.00575408	up	?
Lus10004387.g.BGIv1.0	840.96	3.63809	0.0951234	38.2461	0	0	up	1.14.11.19 - Leucocyanidin oxygenase / Leucoanthocyanidin dioxygenase (1 of 6)	GO:0055114 - oxidation-reduction process;GO:0016491 - oxidoreductase activity
Lus10019060.g.BGIv1.0	646.204	3.63729	0.105846	34.3639	8.71784e-259	2.03063e-256	up	PF00069//PF00704 - Protein kinase domain (Pkinase) // Glycosyl hydrolases family 18 (Glyco_hydro_18) (1 of 1)	GO:0006468 - protein phosphorylation;GO:0005524 - ATP binding;GO:0004672 - protein kinase activity;GO:0005975 - carbohydrate metabolic process;GO:0004553 - hydrolase activity, hydrolyzing O-glycosyl compounds
Lus10036511.g.BGIv1.0	20.8366	3.62342	0.627384	5.77545	7.67473e-09	7.66355e-08	up	?
Lus10003063.g.BGIv1.0	10.9697	3.61748	0.819586	4.4138	1.01574e-05	7.10202e-05	up	PF00069//PF07645//PF08488//PF13947 - Protein kinase domain (Pkinase) // Calcium-binding EGF domain (EGF_CA) // Wall-associated kinase (WAK) // Wall-associated receptor kinase galacturonan-binding (GUB_WAK_bind) (1 of 1)	GO:0005509 - calcium ion binding;GO:0016021 - integral component of membrane;GO:0004674 - protein serine/threonine kinase activity;GO:0030247 - polysaccharide binding;GO:0006468 - protein phosphorylation;GO:0005524 - ATP binding;GO:0004672 - protein kinase activity
Lus10034094.g.BGIv1.0	201.304	3.61506	0.186445	19.3895	9.47334e-84	5.94386e-82	up	K00318 - proline dehydrogenase (PRODH) (1 of 4)	GO:0006562 - proline catabolic process;GO:0004657 - proline dehydrogenase activity
Lus10009364.g.BGIv1.0	174.967	3.6135	0.206598	17.4905	1.69305e-68	8.63188e-67	up	PTHR24361:SF334 - MITOGEN-ACTIVATED PROTEIN KINASE KINASE KINASE 19-RELATED (1 of 15)	GO:0006468 - protein phosphorylation;GO:0005524 - ATP binding;GO:0004672 - protein kinase activity
Lus10025173.g.BGIv1.0	27.955	3.61109	0.494939	7.29604	2.96369e-13	4.05296e-12	up	PTHR31250:SF4 - CALMODULIN-BINDING FAMILY PROTEIN-RELATED (1 of 2)
Lus10010278.g.BGIv1.0	1443.54	3.61026	0.0790681	45.6602	0	0	up	PTHR13683:SF268 - EUKARYOTIC ASPARTYL PROTEASE FAMILY PROTEIN (1 of 11)	GO:0006508 - proteolysis;GO:0004190 - aspartic-type endopeptidase activity
Lus10011604.g.BGIv1.0	2894.1	3.60919	0.0535011	67.4601	0	0	up	2.6.1.88 - Methionine transaminase / Methionine-oxo-acid transaminase (1 of 5)	GO:0008152 - metabolic process;GO:0003824 - catalytic activity
Lus10004154.g.BGIv1.0	189.414	3.60847	0.199978	18.0444	8.73543e-73	4.68845e-71	up	K01581 - ornithine decarboxylase (E4.1.1.17, ODC1, speC, speF) (1 of 1)	GO:0003824 - catalytic activity
Lus10006552.g.BGIv1.0	863.91	3.60719	0.0977175	36.9145	2.70776e-298	7.65867e-296	up	PTHR22595:SF62 - HEVEIN-LIKE PREPROPROTEIN (1 of 2)	GO:0008061 - chitin binding;GO:0050832 - defense response to fungus;GO:0042742 - defense response to bacterium
Lus10000859.g.BGIv1.0	18.1911	3.6042	0.610531	5.90339	3.56117e-09	3.65849e-08	up	?
Lus10007751.g.BGIv1.0	42.6895	3.6034	0.413679	8.71061	3.02251e-18	5.25189e-17	up	PTHR12542//PTHR12542:SF32 - EXOCYST COMPLEX PROTEIN EXO70 // SUBFAMILY NOT NAMED (1 of 4)	GO:0006887 - exocytosis;GO:0000145 - exocyst
Lus10008368.g.BGIv1.0	71.4664	3.60321	0.306894	11.7409	7.86784e-32	2.08162e-30	up	PTHR22849:SF0 - WD REPEAT, SAM AND U-BOX DOMAIN-CONTAINING PROTEIN 1 (1 of 1)	GO:0016567 - protein ubiquitination;GO:0004842 - ubiquitin-protein transferase activity
Lus10018488.g.BGIv1.0	5.21275	3.60313	1.15974	3.10685	0.00189095	0.0084799	up	PTHR10015//PTHR10015:SF155 - HEAT SHOCK TRANSCRIPTION FACTOR // SUBFAMILY NOT NAMED (1 of 2)	GO:0043565 - sequence-specific DNA binding;GO:0006355 - regulation of transcription, DNA-templated;GO:0005634 - nucleus;GO:0003700 - DNA-binding transcription factor activity
Lus10013594.g.BGIv1.0	18.3577	3.60279	0.616819	5.84092	5.19139e-09	5.26496e-08	up	PF00106 - short chain dehydrogenase (adh_short) (1 of 81)	GO:0016491 - oxidoreductase activity;GO:0008152 - metabolic process
Lus10032764.g.BGIv1.0	105.134	3.60047	0.257463	13.9844	1.94131e-44	6.80948e-43	up	PTHR10641//PTHR10641:SF611 - MYB-LIKE DNA-BINDING PROTEIN MYB // SUBFAMILY NOT NAMED (1 of 2)	GO:0005634 - nucleus;GO:0003677 - DNA binding
Lus10014146.g.BGIv1.0	161.706	3.59154	0.214026	16.7808	3.37045e-63	1.59305e-61	up	PTHR18896//PTHR18896:SF15 - PHOSPHOLIPASE D // SUBFAMILY NOT NAMED (1 of 6)	GO:0003824 - catalytic activity;GO:0005515 - protein binding
Lus10010534.g.BGIv1.0	701.03	3.58844	0.0997073	35.9898	1.20949e-283	3.07885e-281	up	PTHR23500:SF70 - SUGAR TRANSPORT PROTEIN 13 (1 of 4)	GO:0055085 - transmembrane transport;GO:0016021 - integral component of membrane
Lus10033385.g.BGIv1.0	1629.11	3.58656	0.0697338	51.4322	0	0	up	PTHR13789//PTHR13789:SF234 - MONOOXYGENASE // SUBFAMILY NOT NAMED (1 of 6)	GO:0071949 - FAD binding
Lus10026178.g.BGIv1.0	187.739	3.5774	0.199854	17.9001	1.17782e-71	6.22775e-70	up	PTHR24282:SF53 - CYTOCHROME P450-RELATED (1 of 5)	GO:0055114 - oxidation-reduction process;GO:0020037 - heme binding;GO:0016705 - oxidoreductase activity, acting on paired donors, with incorporation or reduction of molecular oxygen;GO:0005506 - iron ion binding
Lus10032943.g.BGIv1.0	146.498	3.57626	0.21676	16.4987	3.74872e-61	1.71939e-59	up	1.3.3.8 - Tetrahydroberberine oxidase / THB oxidase (1 of 42)	GO:0055114 - oxidation-reduction process;GO:0050660 - flavin adenine dinucleotide binding;GO:0016491 - oxidoreductase activity
Lus10020959.g.BGIv1.0	3.61702	3.57594	1.3955	2.56248	0.0103926	0.0371189	up	K10206 - LL-diaminopimelate aminotransferase (E2.6.1.83) (1 of 3)	GO:0030170 - pyridoxal phosphate binding;GO:0009058 - biosynthetic process
Lus10000327.g.BGIv1.0	18.1629	3.57589	0.616528	5.80005	6.62963e-09	6.67044e-08	up	PTHR10797:SF14 - CCR4-ASSOCIATED FACTOR 1 HOMOLOG 10-RELATED (1 of 5)	GO:0005634 - nucleus
Lus10025253.g.BGIv1.0	135.594	3.57409	0.227931	15.6806	2.05346e-55	8.69137e-54	up	PTHR31087:SF11 - PROTEIN LURP-ONE-RELATED 1-RELATED (1 of 13)
Lus10034042.g.BGIv1.0	3203.39	3.57286	0.0503357	70.9807	0	0	up	K18857 - alcohol dehydrogenase class-P (ADH1) (1 of 4)	GO:0055114 - oxidation-reduction process;GO:0016491 - oxidoreductase activity;GO:0008270 - zinc ion binding
Lus10029339.g.BGIv1.0	14.2215	3.57112	0.684235	5.21915	1.7975e-07	1.56204e-06	up	PF05678//PF13456 - VQ motif (VQ) // Reverse transcriptase-like (RVT_3) (1 of 1)	GO:0005634 - nucleus;GO:0005516 - calmodulin binding
Lus10042261.g.BGIv1.0	521.933	3.57038	0.11596	30.7897	3.59478e-208	6.04295e-206	up	PTHR11926:SF176 - UDP-GLYCOSYLTRANSFERASE 87A2 (1 of 8)	GO:0016758 - transferase activity, transferring hexosyl groups;GO:0008152 - metabolic process
Lus10034180.g.BGIv1.0	358.446	3.56796	0.140917	25.3196	1.94574e-141	2.12707e-139	up	PTHR10797:SF3 - CCR4-ASSOCIATED FACTOR 1 HOMOLOG 11-RELATED (1 of 1)	GO:0005634 - nucleus
Lus10016819.g.BGIv1.0	17.6656	3.56703	0.612115	5.82739	5.63017e-09	5.69537e-08	up	?
Lus10001079.g.BGIv1.0	24.0003	3.56361	0.56539	6.30293	2.9208e-10	3.27228e-09	up	PTHR22849//PTHR22849:SF9 - WDSAM1 PROTEIN // SUBFAMILY NOT NAMED (1 of 5)	GO:0016567 - protein ubiquitination;GO:0004842 - ubiquitin-protein transferase activity
Lus10029872.g.BGIv1.0	7.19031	3.56335	0.970453	3.67184	0.000240809	0.00132581	up	PTHR32278:SF2 - F-BOX PROTEIN PP2-B13-RELATED (1 of 9)
Lus10025286.g.BGIv1.0	3.658	3.55483	1.34669	2.63968	0.00829832	0.0306408	up	PTHR33312:SF2 - MEMBRANE-ASSOCIATED KINASE REGULATOR 3-RELATED (1 of 6)
Lus10025997.g.BGIv1.0	43.1097	3.54829	0.401456	8.83855	9.69693e-19	1.72273e-17	up	?
Lus10020411.g.BGIv1.0	26.618	3.54385	0.511026	6.93477	4.06881e-12	5.17688e-11	up	PTHR24351:SF69 - AGC (CAMP-DEPENDENT, CGMP-DEPENDENT AND PROTEIN KINASE C) KINASE FAMILY PROTEIN-RELATED (1 of 4)	GO:0006468 - protein phosphorylation;GO:0004672 - protein kinase activity;GO:0005524 - ATP binding
Lus10004846.g.BGIv1.0	19.2202	3.54336	0.635123	5.57902	2.41877e-08	2.29669e-07	up	PTHR31989:SF4 - NAC DOMAIN-CONTAINING PROTEIN 61-RELATED (1 of 2)	GO:0006355 - regulation of transcription, DNA-templated;GO:0003677 - DNA binding
Lus10021029.g.BGIv1.0	1005.09	3.54124	0.0885806	39.9776	0	0	up	PTHR27000:SF136 - POLYGALACTURONASE INHIBITOR 1-RELATED (1 of 3)	GO:0005515 - protein binding
Lus10035262.g.BGIv1.0	58.432	3.54082	0.341689	10.3627	3.66541e-25	8.18471e-24	up	PTHR10165 - LIPID PHOSPHATE PHOSPHATASE (1 of 7)	GO:0008195 - phosphatidate phosphatase activity
Lus10038442.g.BGIv1.0	24.5667	3.54071	0.540514	6.55065	5.72878e-11	6.74916e-10	up	1.3.3.8 - Tetrahydroberberine oxidase / THB oxidase (1 of 42)	GO:0055114 - oxidation-reduction process;GO:0050660 - flavin adenine dinucleotide binding;GO:0016491 - oxidoreductase activity
Lus10041634.g.BGIv1.0	22.9436	3.54011	0.545632	6.48809	8.69306e-11	1.00782e-09	up	PF00892 - EamA-like transporter family (EamA) (1 of 81)	GO:0016021 - integral component of membrane;GO:0016020 - membrane;GO:0022857 - transmembrane transporter activity
Lus10008742.g.BGIv1.0	786.923	3.53353	0.0968009	36.5031	9.91153e-292	2.69639e-289	up	K13691 - pathogen-inducible salicylic acid glucosyltransferase [EC:2.4.1.-] Glc b1-2 SA (SGT1) (1 of 4)	GO:0016758 - transferase activity, transferring hexosyl groups;GO:0008152 - metabolic process
Lus10023280.g.BGIv1.0	47.477	3.52638	0.376795	9.35891	8.0567e-21	1.56216e-19	up	PTHR31403:SF13 - DAD1-LIKE ACYLHYDROLASE (1 of 7)	GO:0016788 - hydrolase activity, acting on ester bonds;GO:0006886 - intracellular protein transport;GO:0006505 - GPI anchor metabolic process
Lus10032128.g.BGIv1.0	6.96928	3.52591	0.999224	3.52865	0.000417682	0.00218069	up	PTHR19861 - WD40 REPEAT PROTEIN SWD2 (1 of 4)
Lus10010338.g.BGIv1.0	7.02098	3.52383	0.97871	3.60048	0.00031763	0.00170426	up	K00423 - L-ascorbate oxidase (E1.10.3.3) (1 of 7)	GO:0055114 - oxidation-reduction process;GO:0016491 - oxidoreductase activity;GO:0005507 - copper ion binding
Lus10009959.g.BGIv1.0	540.446	3.52217	0.112696	31.2539	1.97813e-214	3.37305e-212	up	PTHR19241//PTHR19241:SF247 - ATP-BINDING CASSETTE TRANSPORTER // SUBFAMILY NOT NAMED (1 of 8)	GO:0016887 - ATPase activity;GO:0005524 - ATP binding;GO:0016020 - membrane
Lus10042486.g.BGIv1.0	164.388	3.51368	0.204213	17.206	2.3948e-66	1.18208e-64	up	PTHR24282:SF53 - CYTOCHROME P450-RELATED (1 of 5)	GO:0055114 - oxidation-reduction process;GO:0020037 - heme binding;GO:0016705 - oxidoreductase activity, acting on paired donors, with incorporation or reduction of molecular oxygen;GO:0005506 - iron ion binding
Lus10038904.g.BGIv1.0	268.006	3.50818	0.161139	21.7711	4.35981e-105	3.49943e-103	up	K01689 - enolase (ENO, eno) (1 of 8)	GO:0006096 - glycolytic process;GO:0004634 - phosphopyruvate hydratase activity;GO:0000287 - magnesium ion binding;GO:0000015 - phosphopyruvate hydratase complex
Lus10015825.g.BGIv1.0	39.0142	3.50719	0.412506	8.50215	1.86119e-17	3.12578e-16	up	PF06522 - NADH-ubiquinone reductase complex 1 MLRQ subunit (B12D) (1 of 8)
Lus10027752.g.BGIv1.0	347.994	3.50637	0.14015	25.0186	3.8344e-138	4.06698e-136	up	PTHR11220 - HEME-BINDING PROTEIN-RELATED (1 of 17)
Lus10007052.g.BGIv1.0	202.181	3.50325	0.180856	19.3704	1.37289e-83	8.55367e-82	up	PTHR31235:SF27 - PEROXIDASE 62-RELATED (1 of 5)	GO:0055114 - oxidation-reduction process;GO:0020037 - heme binding;GO:0006979 - response to oxidative stress;GO:0004601 - peroxidase activity
Lus10024620.g.BGIv1.0	13.6706	3.50148	0.723161	4.8419	1.28602e-06	1.01531e-05	up	PF14547 - Hydrophobic seed protein (Hydrophob_seed) (1 of 33)
Lus10024139.g.BGIv1.0	187.966	3.4896	0.19023	18.3441	3.68029e-75	2.04935e-73	up	PF05678 - VQ motif (VQ) (1 of 42)
Lus10042344.g.BGIv1.0	623.629	3.48825	0.106334	32.8045	5.07482e-236	1.01605e-233	up	PTHR11206//PTHR11206:SF181 - MULTIDRUG RESISTANCE PROTEIN // SUBFAMILY NOT NAMED (1 of 4)	GO:0055085 - transmembrane transport;GO:0016020 - membrane;GO:0015297 - antiporter activity;GO:0015238 - xenobiotic transmembrane transporter activity;GO:0006855 - drug transmembrane transport
Lus10011820.g.BGIv1.0	187.441	3.48818	0.187864	18.5676	5.87591e-77	3.3398e-75	up	PTHR10641//PTHR10641:SF523 - MYB-LIKE DNA-BINDING PROTEIN MYB // SUBFAMILY NOT NAMED (1 of 8)	GO:0005634 - nucleus;GO:0003700 - DNA-binding transcription factor activity;GO:0043565 - sequence-specific DNA binding;GO:0044212 - transcription regulatory region DNA binding;GO:0030154 - cell differentiation
Lus10019992.g.BGIv1.0	159.732	3.48477	0.211399	16.4843	4.75538e-61	2.17551e-59	up	KOG0523 - Transketolase (1 of 1)	GO:0008152 - metabolic process;GO:0003824 - catalytic activity;GO:0016114 - terpenoid biosynthetic process;GO:0008661 - 1-deoxy-D-xylulose-5-phosphate synthase activity
Lus10039672.g.BGIv1.0	105.111	3.48258	0.266052	13.0899	3.76256e-39	1.17933e-37	up	PTHR18966:SF241 - GLUTAMATE RECEPTOR 3.6-RELATED (1 of 4)	GO:0016020 - membrane;GO:0004970 - ionotropic glutamate receptor activity
Lus10005951.g.BGIv1.0	1813.74	3.47385	0.0642541	54.0643	0	0	up	K08237 - hydroquinone glucosyltransferase [EC:2.4.1.218] Glc b1- hydroquinone (E2.4.1.218) (1 of 5)	GO:0016758 - transferase activity, transferring hexosyl groups;GO:0008152 - metabolic process
Lus10025497.g.BGIv1.0	6.54894	3.47324	0.994819	3.49133	0.000480621	0.0024777	up	PTHR11017 - LEUCINE-RICH REPEAT-CONTAINING PROTEIN (1 of 197)	GO:0007165 - signal transduction;GO:0005515 - protein binding
Lus10006732.g.BGIv1.0	8.64262	3.46769	0.877789	3.95048	7.79949e-05	0.000472799	up	PF00931//PF01582 - NB-ARC domain (NB-ARC) // TIR domain (TIR) (1 of 22)	GO:0043531 - ADP binding;GO:0007165 - signal transduction;GO:0005515 - protein binding
Lus10036476.g.BGIv1.0	15.1768	3.46365	0.651484	5.31655	1.05751e-07	9.4337e-07	up	PF05340 - Protein of unknown function (DUF740) (DUF740) (1 of 9)
Lus10021288.g.BGIv1.0	43.4744	3.46346	0.397106	8.72174	2.73947e-18	4.77639e-17	up	PTHR31415:SF4 - HARPIN-INDUCED PROTEIN-LIKE-RELATED (1 of 3)	GO:0016021 - integral component of membrane
Lus10029035.g.BGIv1.0	140.243	3.46312	0.224822	15.4038	1.54348e-53	6.32987e-52	up	1.14.13.121 - Premnaspirodiene oxygenase / Hyoscymus muticus premnaspirodiene oxygenase (1 of 43)	GO:0055114 - oxidation-reduction process;GO:0020037 - heme binding;GO:0016705 - oxidoreductase activity, acting on paired donors, with incorporation or reduction of molecular oxygen;GO:0005506 - iron ion binding
Lus10030531.g.BGIv1.0	180.541	3.46164	0.195127	17.7404	2.04487e-70	1.06232e-68	up	PF00067//PF00170 - Cytochrome P450 (p450) // bZIP transcription factor (bZIP_1) (1 of 1)	GO:0043565 - sequence-specific DNA binding;GO:0006355 - regulation of transcription, DNA-templated;GO:0003700 - DNA-binding transcription factor activity;GO:0055114 - oxidation-reduction process;GO:0020037 - heme binding;GO:0016705 - oxidoreductase activity, acting on paired donors, with incorporation or reduction of molecular oxygen;GO:0005506 - iron ion binding
Lus10018795.g.BGIv1.0	23.5779	3.45744	0.534714	6.46596	1.00657e-10	1.16129e-09	up	PTHR11157:SF11 - F25A4.4 (1 of 4)	GO:0016021 - integral component of membrane
Lus10043469.g.BGIv1.0	67.6547	3.45681	0.312645	11.0567	2.03532e-28	4.97155e-27	up	?
Lus10036696.g.BGIv1.0	10.1304	3.45643	0.796191	4.34121	1.41698e-05	9.69258e-05	up	PTHR10438:SF278 - THIOREDOXIN H7-RELATED (1 of 6)	GO:0045454 - cell redox homeostasis;GO:0015035 - protein disulfide oxidoreductase activity;GO:0006662 - glycerol ether metabolic process
Lus10015221.g.BGIv1.0	36.0309	3.4562	0.435627	7.93386	2.1243e-15	3.2674e-14	up	PTHR12542//PTHR12542:SF17 - EXOCYST COMPLEX PROTEIN EXO70 // SUBFAMILY NOT NAMED (1 of 5)	GO:0006887 - exocytosis;GO:0000145 - exocyst
Lus10002343.g.BGIv1.0	380.531	3.45423	0.141742	24.3699	3.57042e-131	3.56422e-129	up	PTHR31808:SF2 - F21O3.2 PROTEIN-RELATED (1 of 5)
Lus10032220.g.BGIv1.0	189.928	3.45024	0.193354	17.8441	3.21048e-71	1.68754e-69	up	2.4.1.324 - 7-deoxyloganetin glucosyltransferase / UGT85A24 (1 of 35)	GO:0016758 - transferase activity, transferring hexosyl groups;GO:0008152 - metabolic process
Lus10021185.g.BGIv1.0	88.4333	3.45007	0.286717	12.033	2.38263e-33	6.52669e-32	up	PTHR10641//PTHR10641:SF523 - MYB-LIKE DNA-BINDING PROTEIN MYB // SUBFAMILY NOT NAMED (1 of 8)	GO:0005634 - nucleus;GO:0003700 - DNA-binding transcription factor activity;GO:0043565 - sequence-specific DNA binding;GO:0044212 - transcription regulatory region DNA binding;GO:0030154 - cell differentiation
Lus10020311.g.BGIv1.0	47.2853	3.44775	0.392066	8.7938	1.44583e-18	2.54955e-17	up	1.11.1.7 - Peroxidase / Lactoperoxidase (1 of 142)	GO:0055114 - oxidation-reduction process;GO:0020037 - heme binding;GO:0006979 - response to oxidative stress;GO:0004601 - peroxidase activity
Lus10033889.g.BGIv1.0	257.371	3.43303	0.161246	21.2907	1.38535e-100	1.046e-98	up	PTHR10641//PTHR10641:SF523 - MYB-LIKE DNA-BINDING PROTEIN MYB // SUBFAMILY NOT NAMED (1 of 8)	GO:0005634 - nucleus;GO:0003700 - DNA-binding transcription factor activity;GO:0043565 - sequence-specific DNA binding;GO:0044212 - transcription regulatory region DNA binding;GO:0030154 - cell differentiation
Lus10043269.g.BGIv1.0	12.8999	3.43208	0.702302	4.8869	1.02437e-06	8.19999e-06	up	?
Lus10026243.g.BGIv1.0	534.244	3.42917	0.11404	30.07	1.19752e-198	1.93109e-196	up	PTHR13683:SF246 - ASPARTYL PROTEASE FAMILY PROTEIN (1 of 9)	GO:0006508 - proteolysis;GO:0004190 - aspartic-type endopeptidase activity
Lus10024074.g.BGIv1.0	389.935	3.42891	0.131926	25.9912	6.23339e-149	7.21252e-147	up	PTHR31429:SF3 - WRKY TRANSCRIPTION FACTOR 40-RELATED (1 of 4)	GO:0043565 - sequence-specific DNA binding;GO:0006355 - regulation of transcription, DNA-templated;GO:0003700 - DNA-binding transcription factor activity
Lus10015518.g.BGIv1.0	87.722	3.42875	0.277574	12.3525	4.71963e-35	1.34882e-33	up	2.2.1.7 - 1-deoxy-D-xylulose-5-phosphate synthase / DXP-synthase (1 of 13)	GO:0016114 - terpenoid biosynthetic process;GO:0008661 - 1-deoxy-D-xylulose-5-phosphate synthase activity
Lus10041591.g.BGIv1.0	160.776	3.42391	0.206236	16.6019	6.75234e-62	3.12519e-60	up	PTHR31896:SF12 - ANTHRANILATE N-HYDROXYCINNAMOYL/BENZOYLTRANSFERASE-LIKE PROTEIN-RELATED (1 of 7)	GO:0016747 - transferase activity, transferring acyl groups other than amino-acyl groups
Lus10039746.g.BGIv1.0	193.94	3.41766	0.181553	18.8246	4.75072e-79	2.78007e-77	up	PTHR31625:SF2 - COUMAROYL-COA:ANTHOCYANIDIN 3-O-GLUCOSIDE-6''-O-COUMAROYLTRANSFERASE 1-RELATED (1 of 11)	GO:0016747 - transferase activity, transferring acyl groups other than amino-acyl groups
Lus10035552.g.BGIv1.0	16.4039	3.40998	0.643365	5.30023	1.15655e-07	1.02658e-06	up	?
Lus10019728.g.BGIv1.0	14.4264	3.39617	0.65886	5.15461	2.54157e-07	2.1768e-06	up	PTHR13789:SF185 - FAD/NAD(P)-BINDING OXIDOREDUCTASE FAMILY PROTEIN (1 of 11)	GO:0071949 - FAD binding
Lus10022749.g.BGIv1.0	201.351	3.39495	0.177566	19.1194	1.7405e-81	1.05489e-79	up	PTHR24347:SF215 - CBL-INTERACTING SERINE/THREONINE-PROTEIN KINASE 20 (1 of 1)	GO:0007165 - signal transduction
Lus10005399.g.BGIv1.0	774.08	3.39162	0.0968534	35.0181	1.19387e-268	2.9142e-266	up	K04121 - ent-kaurene synthase (E4.2.3.19) (1 of 3)	GO:0016829 - lyase activity;GO:0010333 - terpene synthase activity;GO:0008152 - metabolic process;GO:0000287 - magnesium ion binding
Lus10027648.g.BGIv1.0	473.455	3.39126	0.11868	28.5749	1.37686e-179	1.97063e-177	up	K13464 - jasmonate ZIM domain-containing protein (JAZ) (1 of 10)
Lus10032641.g.BGIv1.0	49.9859	3.39049	0.360461	9.40598	5.15459e-21	1.01156e-19	up	PTHR11552:SF140 - F7A19.28 PROTEIN (1 of 18)	GO:0055114 - oxidation-reduction process;GO:0050660 - flavin adenine dinucleotide binding;GO:0016614 - oxidoreductase activity, acting on CH-OH group of donors
Lus10001107.g.BGIv1.0	19.0666	3.38627	0.571489	5.92534	3.11659e-09	3.2194e-08	up	2.3.1.84 - Alcohol O-acetyltransferase / AATASE (1 of 62)	GO:0016747 - transferase activity, transferring acyl groups other than amino-acyl groups
Lus10021516.g.BGIv1.0	140.576	3.38419	0.219527	15.4158	1.28151e-53	5.26763e-52	up	PTHR22814:SF113 - HEAVY-METAL-ASSOCIATED DOMAIN-CONTAINING PROTEIN-RELATED (1 of 5)	GO:0046872 - metal ion binding;GO:0030001 - metal ion transport
Lus10016105.g.BGIv1.0	7.58465	3.38396	0.950733	3.55932	0.000371819	0.00196251	up	PTHR18952:SF111 - ALPHA CARBONIC ANHYDRASE 3 (1 of 5)	GO:0004089 - carbonate dehydratase activity;GO:0008270 - zinc ion binding
Lus10022562.g.BGIv1.0	99.1301	3.38344	0.254059	13.3175	1.83072e-40	5.92042e-39	up	PF08659 - KR domain (KR) (1 of 39)
Lus10042557.g.BGIv1.0	38.8297	3.37638	0.427381	7.90016	2.78542e-15	4.24761e-14	up	PF00847 - AP2 domain (AP2) (1 of 230)	GO:0006355 - regulation of transcription, DNA-templated;GO:0003700 - DNA-binding transcription factor activity
Lus10041526.g.BGIv1.0	40.8446	3.37532	0.390613	8.64109	5.56794e-18	9.586e-17	up	PTHR31717:SF3 - ZINC FINGER PROTEIN CONSTANS-LIKE 14-RELATED (1 of 3)
Lus10033559.g.BGIv1.0	36.7648	3.37291	0.421801	7.99645	1.28062e-15	1.98689e-14	up	PF05553 - Cotton fibre expressed protein (DUF761) (1 of 47)
Lus10025583.g.BGIv1.0	43.0988	3.36487	0.406609	8.27544	1.27978e-16	2.07125e-15	up	?	GO:0016021 - integral component of membrane
Lus10036303.g.BGIv1.0	8.09223	3.36423	0.92203	3.64872	0.000263551	0.00143681	up	PTHR26402:SF423 - TWO-COMPONENT RESPONSE REGULATOR ARR10-RELATED (1 of 3)	GO:0000160 - phosphorelay signal transduction system
Lus10025989.g.BGIv1.0	4.65595	3.36053	1.16185	2.8924	0.00382309	0.0156534	up	PTHR23070//PTHR23070:SF24 - BCS1 AAA-TYPE ATPASE // SUBFAMILY NOT NAMED (1 of 2)	GO:0005524 - ATP binding
Lus10019310.g.BGIv1.0	12.6964	3.35858	0.701684	4.78645	1.69754e-06	1.32147e-05	up	?
Lus10034760.g.BGIv1.0	423.961	3.35517	0.126681	26.4853	1.4314e-154	1.72923e-152	up	PTHR12526:SF316 - UDP-GLYCOSYLTRANSFERASE FAMILY PROTEIN (1 of 2)
Lus10028502.g.BGIv1.0	12.2113	3.35223	0.722915	4.6371	3.53336e-06	2.64876e-05	up	K16292 - KDEL-tailed cysteine endopeptidase [EC:3.4.22.-] (CEP, CYSEP) (1 of 19)	GO:0008234 - cysteine-type peptidase activity;GO:0006508 - proteolysis
Lus10036343.g.BGIv1.0	1491.86	3.35211	0.0788798	42.4964	0	0	up	PTHR13683:SF268 - EUKARYOTIC ASPARTYL PROTEASE FAMILY PROTEIN (1 of 11)	GO:0006508 - proteolysis;GO:0004190 - aspartic-type endopeptidase activity
Lus10035664.g.BGIv1.0	95.1064	3.34964	0.272322	12.3003	9.02538e-35	2.56088e-33	up	PF14009 - Domain of unknown function (DUF4228) (DUF4228) (1 of 47)
Lus10023144.g.BGIv1.0	11160.1	3.34841	0.0767054	43.6528	0	0	up	K11812//K12153//K13027 - tryptophan N-monooxygenase (CYP79B2) // phenylalanine N-monooxygenase (CYP79A2) // tyrosine N-monooxygenase (CYP79A1) (1 of 3)	GO:0055114 - oxidation-reduction process;GO:0020037 - heme binding;GO:0016705 - oxidoreductase activity, acting on paired donors, with incorporation or reduction of molecular oxygen;GO:0005506 - iron ion binding
Lus10032734.g.BGIv1.0	54.3515	3.34763	0.343506	9.74547	1.92887e-22	4.00356e-21	up	PTHR10891:SF568 - CALCIUM-BINDING PROTEIN CML41-RELATED (1 of 1)
Lus10005608.g.BGIv1.0	184.678	3.34739	0.184375	18.1554	1.16421e-73	6.3929e-72	up	PF00407 - Pathogenesis-related protein Bet v I family (Bet_v_1) (1 of 55)	GO:0009607 - response to biotic stimulus;GO:0006952 - defense response
Lus10041273.g.BGIv1.0	63.8429	3.34025	0.321086	10.403	2.40238e-25	5.39483e-24	up	PF06376 - Protein of unknown function (DUF1070) (DUF1070) (1 of 7)
Lus10002671.g.BGIv1.0	8.04232	3.33277	0.959591	3.47311	0.000514466	0.0026373	up	PF00067 - Cytochrome P450 (p450) (1 of 443)	GO:0055114 - oxidation-reduction process;GO:0020037 - heme binding;GO:0016705 - oxidoreductase activity, acting on paired donors, with incorporation or reduction of molecular oxygen;GO:0005506 - iron ion binding
Lus10030446.g.BGIv1.0	37.0819	3.33025	0.41659	7.99406	1.30563e-15	2.02392e-14	up	PTHR31719:SF40 - NAC TRANSCRIPTION FACTOR 29 (1 of 4)	GO:0006355 - regulation of transcription, DNA-templated;GO:0003677 - DNA binding
Lus10016962.g.BGIv1.0	151.472	3.32962	0.204641	16.2705	1.59813e-59	7.18211e-58	up	PTHR31415:SF4 - HARPIN-INDUCED PROTEIN-LIKE-RELATED (1 of 3)	GO:0016021 - integral component of membrane
Lus10022047.g.BGIv1.0	985.107	3.32745	0.0895118	37.1734	1.8391e-302	5.28564e-300	up	K04120 - ent-copalyl diphosphate synthase (E5.5.1.13) (1 of 2)	GO:0016829 - lyase activity;GO:0010333 - terpene synthase activity;GO:0000287 - magnesium ion binding;GO:0008152 - metabolic process
Lus10007235.g.BGIv1.0	55.8415	3.32628	0.341909	9.72855	2.27828e-22	4.71505e-21	up	PTHR22950:SF278 - AMINO ACID PERMEASE 1-RELATED (1 of 10)	GO:0016021 - integral component of membrane;GO:0005886 - plasma membrane;GO:0015172 - acidic amino acid transmembrane transporter activity;GO:0015175 - neutral amino acid transmembrane transporter activity;GO:0015810 - aspartate transmembrane transport;GO:0015827 - tryptophan transport
Lus10019808.g.BGIv1.0	740.146	3.32334	0.0964241	34.4659	2.60192e-260	6.10047e-258	up	PTHR11926:SF167 - UDP-GLYCOSYLTRANSFERASE 84A1-RELATED (1 of 5)	GO:0016758 - transferase activity, transferring hexosyl groups;GO:0008152 - metabolic process
Lus10008917.g.BGIv1.0	35.1233	3.31622	0.421145	7.8743	3.42655e-15	5.19639e-14	up	1.14.13.152 - Geraniol 8-hydroxylase / G10H (1 of 16)	GO:0055114 - oxidation-reduction process;GO:0020037 - heme binding;GO:0016705 - oxidoreductase activity, acting on paired donors, with incorporation or reduction of molecular oxygen;GO:0005506 - iron ion binding
Lus10022617.g.BGIv1.0	91.6386	3.31191	0.268259	12.346	5.12133e-35	1.46128e-33	up	PTHR22814:SF113 - HEAVY-METAL-ASSOCIATED DOMAIN-CONTAINING PROTEIN-RELATED (1 of 5)	GO:0046872 - metal ion binding;GO:0030001 - metal ion transport
Lus10034978.g.BGIv1.0	60.4452	3.3041	0.317344	10.4117	2.19174e-25	4.93113e-24	up	PTHR27000:SF155 - LEUCINE-RICH REPEAT RECEPTOR-LIKE PROTEIN KINASE-RELATED (1 of 6)	GO:0005515 - protein binding;GO:0006468 - protein phosphorylation;GO:0005524 - ATP binding;GO:0004672 - protein kinase activity
Lus10012705.g.BGIv1.0	9.18974	3.30409	0.820287	4.02796	5.62619e-05	0.000350046	up	?
Lus10042598.g.BGIv1.0	143.162	3.30363	0.222626	14.8393	8.15444e-50	3.183e-48	up	?
Lus10016178.g.BGIv1.0	18.2659	3.29751	0.57963	5.68899	1.27792e-08	1.24501e-07	up	PF08659 - KR domain (KR) (1 of 39)	GO:0016491 - oxidoreductase activity
Lus10012641.g.BGIv1.0	33.0489	3.29293	0.442561	7.44062	1.00214e-13	1.40773e-12	up	1.3.3.8 - Tetrahydroberberine oxidase / THB oxidase (1 of 42)	GO:0055114 - oxidation-reduction process;GO:0050660 - flavin adenine dinucleotide binding;GO:0016491 - oxidoreductase activity
Lus10009442.g.BGIv1.0	727.617	3.29113	0.098293	33.4829	8.56126e-246	1.87182e-243	up	PTHR11746//PTHR11746:SF81 - O-METHYLTRANSFERASE // SUBFAMILY NOT NAMED (1 of 3)	GO:0046983 - protein dimerization activity;GO:0008171 - O-methyltransferase activity
Lus10009395.g.BGIv1.0	12.0669	3.28852	0.719372	4.57137	4.84536e-06	3.56083e-05	up	?
Lus10010194.g.BGIv1.0	23.9124	3.28802	0.524366	6.27048	3.5994e-10	4.00986e-09	up	?
Lus10040978.g.BGIv1.0	4.23056	3.28715	1.22396	2.68566	0.00723869	0.0272381	up	?
Lus10028377.g.BGIv1.0	1496.4	3.28645	0.0768539	42.7624	0	0	up	PF00182//PF00187 - Chitinase class I (Glyco_hydro_19) // Chitin recognition protein (Chitin_bind_1) (1 of 3)	GO:0008061 - chitin binding;GO:0016998 - cell wall macromolecule catabolic process;GO:0006032 - chitin catabolic process;GO:0004568 - chitinase activity
Lus10015339.g.BGIv1.0	7192.5	3.28448	0.0383525	85.639	0	0	up	PF00407 - Pathogenesis-related protein Bet v I family (Bet_v_1) (1 of 55)	GO:0009607 - response to biotic stimulus;GO:0006952 - defense response
Lus10018950.g.BGIv1.0	5.90705	3.2798	1.04095	3.15077	0.00162843	0.00742976	up	PTHR10209//PTHR10209:SF166 - OXIDOREDUCTASE, 2OG-FE II OXYGENASE FAMILY PROTEIN // SUBFAMILY NOT NAMED (1 of 5)	GO:0055114 - oxidation-reduction process;GO:0016491 - oxidoreductase activity
Lus10003455.g.BGIv1.0	41.2329	3.27903	0.399023	8.21765	2.07526e-16	3.33595e-15	up	2.4.1.203 - Trans-zeatin O-beta-D-glucosyltransferase / Zeatin O-glucosyltransferase (1 of 22)	GO:0016758 - transferase activity, transferring hexosyl groups;GO:0008152 - metabolic process
Lus10026170.g.BGIv1.0	9.13372	3.2774	0.843311	3.88635	0.000101764	0.000604141	up	PTHR23315:SF57 - ARMADILLO/BETA-CATENIN-LIKE REPEAT-CONTAINING PROTEIN (1 of 5)	GO:0005515 - protein binding
Lus10017954.g.BGIv1.0	13.0222	3.27612	0.72003	4.54998	5.36509e-06	3.91725e-05	up	?
Lus10028762.g.BGIv1.0	5.77093	3.27134	1.02489	3.19188	0.00141348	0.00654545	up	PTHR22814:SF77 - HEAVY-METAL-ASSOCIATED DOMAIN-CONTAINING PROTEIN (1 of 7)	GO:0046872 - metal ion binding;GO:0030001 - metal ion transport
Lus10012065.g.BGIv1.0	16.1105	3.27024	0.630478	5.18692	2.13802e-07	1.84223e-06	up	?
Lus10033214.g.BGIv1.0	4.21985	3.26552	1.22305	2.66997	0.0075858	0.0283349	up	K04573 - neurofilament medium polypeptide (neurofilament 3) (NEF3, NF-M) (1 of 1)
Lus10034817.g.BGIv1.0	206.916	3.26536	0.171705	19.0173	1.22681e-80	7.36042e-79	up	PTHR13789//PTHR13789:SF234 - MONOOXYGENASE // SUBFAMILY NOT NAMED (1 of 6)	GO:0055114 - oxidation-reduction process;GO:0016491 - oxidoreductase activity
Lus10020491.g.BGIv1.0	30.0826	3.26465	0.475488	6.86591	6.60703e-12	8.29381e-11	up	K13449 - pathogenesis-related protein 1 (PR1) (1 of 7)	GO:0005615 - extracellular space
Lus10042804.g.BGIv1.0	4.45913	3.26044	1.15906	2.813	0.00490816	0.0194764	up	KOG4473 - Uncharacterized membrane protein (1 of 14)	GO:0005623 - cell;GO:0016020 - membrane;GO:0005381 - iron ion transmembrane transporter activity;GO:0005384 - manganese ion transmembrane transporter activity;GO:0030026 - cellular manganese ion homeostasis;GO:0006880 - intracellular sequestering of iron ion
Lus10017063.g.BGIv1.0	158.728	3.25879	0.209602	15.5476	1.65289e-54	6.89764e-53	up	PTHR10891//PTHR10891:SF629 - EF-HAND CALCIUM-BINDING DOMAIN CONTAINING PROTEIN // SUBFAMILY NOT NAMED (1 of 2)	GO:0005509 - calcium ion binding
Lus10002365.g.BGIv1.0	32.167	3.25736	0.438847	7.42254	1.14895e-13	1.60573e-12	up	PTHR11206:SF115 - MATE EFFLUX FAMILY PROTEIN (1 of 7)	GO:0055085 - transmembrane transport;GO:0016020 - membrane;GO:0015297 - antiporter activity;GO:0015238 - xenobiotic transmembrane transporter activity;GO:0006855 - drug transmembrane transport
Lus10006848.g.BGIv1.0	11.4211	3.25664	0.753312	4.3231	1.53854e-05	0.000104638	up	PF03106 - WRKY DNA -binding domain (WRKY) (1 of 108)	GO:0043565 - sequence-specific DNA binding;GO:0006355 - regulation of transcription, DNA-templated;GO:0003700 - DNA-binding transcription factor activity
Lus10014284.g.BGIv1.0	26.5112	3.25648	0.473222	6.8815	5.92239e-12	7.45802e-11	up	PTHR23070//PTHR23070:SF24 - BCS1 AAA-TYPE ATPASE // SUBFAMILY NOT NAMED (1 of 2)	GO:0005524 - ATP binding
Lus10025243.g.BGIv1.0	11.7115	3.25524	0.735543	4.42563	9.61625e-06	6.75811e-05	up	?
Lus10021354.g.BGIv1.0	171.707	3.25466	0.191014	17.0388	4.23022e-65	2.06233e-63	up	2.7.11.17 - Calcium/calmodulin-dependent protein kinase / Microtubule-associated protein 2 kinase (1 of 24)
Lus10010570.g.BGIv1.0	197.645	3.2543	0.179269	18.1532	1.21199e-73	6.64506e-72	up	2.3.1.82 - Aminoglycoside 6'-N-acetyltransferase / Kanamycin 6'-N-acetyltransferase (1 of 1)
Lus10021119.g.BGIv1.0	158.132	3.25385	0.195148	16.6738	2.03366e-62	9.46155e-61	up	PTHR31741:SF4 - O-FUCOSYLTRANSFERASE FAMILY PROTEIN (1 of 6)	GO:0016021 - integral component of membrane;GO:0016757 - transferase activity, transferring glycosyl groups;GO:0006004 - fucose metabolic process
Lus10022195.g.BGIv1.0	285.688	3.24564	0.146959	22.0853	4.37302e-108	3.63277e-106	up	1.14.11.20 - Deacetoxyvindoline 4-hydroxylase / Desacetyoxyvindoline-17-hydroxylase (1 of 33)	GO:0055114 - oxidation-reduction process;GO:0016491 - oxidoreductase activity
Lus10012821.g.BGIv1.0	8.88447	3.24338	0.842478	3.8498	0.000118212	0.000692675	up	PTHR31621:SF11 - GB (1 of 2)	GO:0010256 - endomembrane system organization
Lus10039513.g.BGIv1.0	7.26696	3.24297	0.895953	3.61958	0.000295084	0.0015936	up	3.2.1.149//3.2.1.21 - Beta-glucosidase / Gentobiase (1 of 3)	GO:0005975 - carbohydrate metabolic process;GO:0004553 - hydrolase activity, hydrolyzing O-glycosyl compounds
Lus10027614.g.BGIv1.0	456.746	3.24074	0.121189	26.7413	1.56061e-157	1.97224e-155	up	1.14.13.89 - Isoflavone 2'-hydroxylase / Isoflavone 2'-monooxygenase (1 of 14)	GO:0055114 - oxidation-reduction process;GO:0020037 - heme binding;GO:0016705 - oxidoreductase activity, acting on paired donors, with incorporation or reduction of molecular oxygen;GO:0005506 - iron ion binding
Lus10004399.g.BGIv1.0	28.8431	3.23997	0.468853	6.91043	4.83184e-12	6.11495e-11	up	PTHR11732//PTHR11732:SF226 - ALDO/KETO REDUCTASE // SUBFAMILY NOT NAMED (1 of 8)
Lus10029331.g.BGIv1.0	11.2244	3.23746	0.739828	4.37596	1.20898e-05	8.35963e-05	up	PTHR31190:SF21 - ETHYLENE-RESPONSIVE TRANSCRIPTION FACTOR 13 (1 of 19)	GO:0006355 - regulation of transcription, DNA-templated;GO:0003700 - DNA-binding transcription factor activity
Lus10006895.g.BGIv1.0	4.47956	3.23497	1.19612	2.70455	0.00683976	0.0259397	up	?
Lus10029883.g.BGIv1.0	629.098	3.23495	0.0992407	32.597	4.52431e-233	8.81079e-231	up	3.1.1.80 - Acetylajmaline esterase / Acetylajmalan esterase (1 of 1)
Lus10000800.g.BGIv1.0	75.1119	3.23345	0.285526	11.3245	9.92018e-30	2.48969e-28	up	PTHR22849//PTHR22849:SF24 - WDSAM1 PROTEIN // SUBFAMILY NOT NAMED (1 of 3)	GO:0016567 - protein ubiquitination;GO:0004842 - ubiquitin-protein transferase activity
Lus10024075.g.BGIv1.0	26.3114	3.23109	0.478305	6.7553	1.42542e-11	1.74688e-10	up	PTHR24347:SF199 - CBL-INTERACTING SERINE/THREONINE-PROTEIN KINASE 25-RELATED (1 of 4)	GO:0007165 - signal transduction
Lus10015997.g.BGIv1.0	40.9866	3.227	0.401634	8.03467	9.38344e-16	1.4667e-14	up	PTHR22950//PTHR22950:SF267 - AMINO ACID TRANSPORTER // SUBFAMILY NOT NAMED (1 of 2)	GO:0016021 - integral component of membrane
Lus10012582.g.BGIv1.0	9.93103	3.22451	0.776639	4.15188	3.2976e-05	0.00021313	up	KOG0156 - Cytochrome P450 CYP2 subfamily (1 of 184)	GO:0055114 - oxidation-reduction process;GO:0020037 - heme binding;GO:0016705 - oxidoreductase activity, acting on paired donors, with incorporation or reduction of molecular oxygen;GO:0005506 - iron ion binding
Lus10024511.g.BGIv1.0	2786.1	3.21998	0.0521264	61.7725	0	0	up	PTHR31048:SF19 - OSMOTIN-LIKE PROTEIN OSM34 (1 of 1)
Lus10012609.g.BGIv1.0	173.86	3.21693	0.18919	17.0037	7.70827e-65	3.7426e-63	up	1.1.3.37 - D-arabinono-1,4-lactone oxidase / D-arabinono-gamma-lactone oxidase (1 of 10)	GO:0055114 - oxidation-reduction process;GO:0016020 - membrane;GO:0003885 - D-arabinono-1,4-lactone oxidase activity
Lus10021480.g.BGIv1.0	2152.78	3.21618	0.0576702	55.7684	0	0	up	1.17.7.1 - (E)-4-hydroxy-3-methylbut-2-enyl-diphosphate synthase (ferredoxin) / 4-hydroxy-3-methylbut-2-en-1-yl diphosphate synthase (1 of 4)	GO:0055114 - oxidation-reduction process;GO:0046429 - 4-hydroxy-3-methylbut-2-en-1-yl diphosphate synthase activity;GO:0016114 - terpenoid biosynthetic process
Lus10016353.g.BGIv1.0	42.4193	3.2146	0.381312	8.43036	3.44611e-17	5.71753e-16	up	2.3.1.84 - Alcohol O-acetyltransferase / AATASE (1 of 62)	GO:0016747 - transferase activity, transferring acyl groups other than amino-acyl groups
Lus10005858.g.BGIv1.0	493.268	3.21419	0.120455	26.6837	7.28077e-157	9.07245e-155	up	PTHR10992//PTHR10992:SF869 - ALPHA/BETA HYDROLASE FOLD-CONTAINING PROTEIN // SUBFAMILY NOT NAMED (1 of 8)	GO:0003824 - catalytic activity
Lus10036209.g.BGIv1.0	936.271	3.21227	0.0818413	39.25	0	0	up	K07393 - putative glutathione S-transferase (ECM4) (1 of 3)	GO:0005515 - protein binding
Lus10030164.g.BGIv1.0	62.979	3.21182	0.315115	10.1925	2.14097e-24	4.67523e-23	up	?
Lus10042556.g.BGIv1.0	5.53443	3.20983	1.05033	3.05602	0.00224296	0.00985268	up	?
Lus10040814.g.BGIv1.0	28.3184	3.20795	0.499023	6.42848	1.2889e-10	1.47649e-09	up	PTHR21726//PTHR21726:SF39 - PHOSPHATIDYLINOSITOL N-ACETYLGLUCOSAMINYLTRANSFERASE SUBUNIT P DOWN SYNDROME CRITICAL REGION PROTEIN 5 -RELATED // SUBFAMILY NOT NAMED (1 of 3)
Lus10021267.g.BGIv1.0	52.8444	3.20641	0.335773	9.54935	1.30518e-21	2.63088e-20	up	PTHR22849:SF38 - E3 UBIQUITIN-PROTEIN LIGASE PUB22-RELATED (1 of 5)	GO:0016567 - protein ubiquitination;GO:0004842 - ubiquitin-protein transferase activity
Lus10038520.g.BGIv1.0	66.5144	3.20583	0.302621	10.5936	3.19177e-26	7.32915e-25	up	?
Lus10016166.g.BGIv1.0	39.5235	3.19643	0.385206	8.29797	1.05903e-16	1.71944e-15	up	PTHR22849:SF38 - E3 UBIQUITIN-PROTEIN LIGASE PUB22-RELATED (1 of 5)	GO:0016567 - protein ubiquitination;GO:0004842 - ubiquitin-protein transferase activity
Lus10026341.g.BGIv1.0	36.417	3.19283	0.728519	4.38264	1.17252e-05	8.12489e-05	up	K11812//K12153 - tryptophan N-monooxygenase (CYP79B2) // phenylalanine N-monooxygenase (CYP79A2) (1 of 1)	GO:0055114 - oxidation-reduction process;GO:0020037 - heme binding;GO:0016705 - oxidoreductase activity, acting on paired donors, with incorporation or reduction of molecular oxygen;GO:0005506 - iron ion binding
Lus10024438.g.BGIv1.0	108.12	3.19254	0.241748	13.2061	8.0944e-40	2.58022e-38	up	PTHR12542:SF38 - EXOCYST SUBUNIT EXO70 FAMILY PROTEIN-RELATED (1 of 2)	GO:0006887 - exocytosis;GO:0000145 - exocyst
Lus10030806.g.BGIv1.0	268.201	3.18824	0.152028	20.9714	1.19644e-97	8.68405e-96	up	PTHR11260:SF312 - GLUTATHIONE S-TRANSFERASE U17-RELATED (1 of 5)	GO:0005515 - protein binding
Lus10003858.g.BGIv1.0	636.625	3.18403	0.0993825	32.0382	3.20933e-225	5.89557e-223	up	1.4.1.3 - Glutamate dehydrogenase (NAD(P)(+)) / Glutamic dehydrogenase (1 of 5)	GO:0055114 - oxidation-reduction process;GO:0016491 - oxidoreductase activity;GO:0006520 - cellular amino acid metabolic process
Lus10038524.g.BGIv1.0	161.476	3.18262	0.198396	16.0417	6.53159e-58	2.86666e-56	up	PTHR31403:SF13 - DAD1-LIKE ACYLHYDROLASE (1 of 7)	GO:0016788 - hydrolase activity, acting on ester bonds;GO:0006886 - intracellular protein transport;GO:0006505 - GPI anchor metabolic process
Lus10040445.g.BGIv1.0	367.888	3.17976	0.133132	23.8842	4.46602e-126	4.26702e-124	up	PTHR11474//PTHR11474:SF42 - TYROSINASE // SUBFAMILY NOT NAMED (1 of 5)	GO:0016491 - oxidoreductase activity;GO:0008152 - metabolic process;GO:0055114 - oxidation-reduction process;GO:0004097 - catechol oxidase activity
Lus10015291.g.BGIv1.0	3375.85	3.17907	0.0471949	67.3603	0	0	up	PTHR18968//PTHR18968:SF132 - THIAMINE PYROPHOSPHATE ENZYMES // SUBFAMILY NOT NAMED (1 of 1)	GO:0030976 - thiamine pyrophosphate binding;GO:0003824 - catalytic activity;GO:0000287 - magnesium ion binding
Lus10024600.g.BGIv1.0	90.4825	3.1745	0.25857	12.2771	1.20191e-34	3.4022e-33	up	PTHR31374:SF56 - AUXIN-REGULATED PROTEIN-RELATED (1 of 8)	GO:0009733 - response to auxin
Lus10004520.g.BGIv1.0	5.55068	3.17292	1.02695	3.08966	0.00200383	0.00891432	up	KOG0058 - Peptide exporter, ABC superfamily (1 of 6)	GO:0016887 - ATPase activity;GO:0005524 - ATP binding;GO:0055085 - transmembrane transport;GO:0042626 - ATPase-coupled transmembrane transporter activity;GO:0016021 - integral component of membrane;GO:0006810 - transport
Lus10010286.g.BGIv1.0	306.942	3.16805	0.139291	22.7442	1.6391e-114	1.44949e-112	up	?
Lus10004443.g.BGIv1.0	48.7105	3.16529	0.354569	8.92715	4.37141e-19	7.85619e-18	up	PF00432//PF01397//PF03936 - Prenyltransferase and squalene oxidase repeat (Prenyltrans) // Terpene synthase, N-terminal domain (Terpene_synth) // Terpene synthase family, metal binding domain (Terpene_synth_C) (1 of 1)	GO:0003824 - catalytic activity;GO:0016829 - lyase activity;GO:0010333 - terpene synthase activity;GO:0008152 - metabolic process;GO:0000287 - magnesium ion binding
Lus10040115.g.BGIv1.0	15.1744	3.16493	0.616996	5.12958	2.90388e-07	2.47107e-06	up	PF01357 - Pollen allergen (Pollen_allerg_1) (1 of 66)	GO:0005576 - extracellular region
Lus10012066.g.BGIv1.0	33.8196	3.16349	0.431741	7.32728	2.34869e-13	3.22429e-12	up	?
Lus10018014.g.BGIv1.0	83.9878	3.15963	0.263154	12.0068	3.27372e-33	8.9333e-32	up	?
Lus10017485.g.BGIv1.0	454.319	3.15174	0.120822	26.0858	5.28532e-150	6.17567e-148	up	PTHR22953:SF22 - PURPLE ACID PHOSPHATASE 10 (1 of 5)	GO:0016787 - hydrolase activity
Lus10016145.g.BGIv1.0	90.617	3.14905	0.254628	12.3673	3.93011e-35	1.1268e-33	up	1.14.11.23//1.14.11.9 - Flavonol synthase / FLS // Flavanone 3-dioxygenase / Naringenin,2-oxoglutarate:oxygen oxidoreductase (3-hydroxylating) (1 of 4)	GO:0055114 - oxidation-reduction process;GO:0016491 - oxidoreductase activity
Lus10029453.g.BGIv1.0	346.698	3.14447	0.136589	23.0214	2.84785e-117	2.58908e-115	up	K08237 - hydroquinone glucosyltransferase [EC:2.4.1.218] Glc b1- hydroquinone (E2.4.1.218) (1 of 5)	GO:0016758 - transferase activity, transferring hexosyl groups;GO:0008152 - metabolic process
Lus10042262.g.BGIv1.0	429.569	3.14132	0.118686	26.4675	2.29677e-154	2.76528e-152	up	PTHR11926:SF176 - UDP-GLYCOSYLTRANSFERASE 87A2 (1 of 8)	GO:0016758 - transferase activity, transferring hexosyl groups;GO:0008152 - metabolic process
Lus10038609.g.BGIv1.0	12.0445	3.13809	0.696753	4.50388	6.67247e-06	4.80682e-05	up	KOG4412 - 26S proteasome regulatory complex, subunit PSMD10 (1 of 48)	GO:0016021 - integral component of membrane
Lus10024737.g.BGIv1.0	1789.5	3.13791	0.0638921	49.1127	0	0	up	PTHR27004:SF21 - DISEASE RESISTANCE-LIKE PROTEIN/LRR DOMAIN-CONTAINING PROTEIN (1 of 4)	GO:0005515 - protein binding
Lus10040761.g.BGIv1.0	123.726	3.13607	0.216332	14.4966	1.27373e-47	4.74824e-46	up	PTHR11260:SF303 - GLUTATHIONE S-TRANSFERASE U1-RELATED (1 of 16)	GO:0005515 - protein binding
Lus10022191.g.BGIv1.0	677.03	3.12992	0.0989944	31.6172	2.14367e-219	3.76335e-217	up	PTHR10209:SF122 - 1-AMINOCYCLOPROPANE-1-CARBOXYLATE OXIDASE HOMOLOG 10-RELATED (1 of 27)	GO:0055114 - oxidation-reduction process;GO:0016491 - oxidoreductase activity
Lus10021107.g.BGIv1.0	3.97865	3.12904	1.24371	2.5159	0.011873	0.0415167	up	PTHR12483//PTHR12483:SF41 - SOLUTE CARRIER FAMILY 31 COPPER TRANSPORTERS // SUBFAMILY NOT NAMED (1 of 4)	GO:0035434 - copper ion transmembrane transport;GO:0016021 - integral component of membrane;GO:0005375 - copper ion transmembrane transporter activity
Lus10023824.g.BGIv1.0	1038.97	3.12857	0.0785424	39.8329	0	0	up	PTHR27000:SF136 - POLYGALACTURONASE INHIBITOR 1-RELATED (1 of 3)	GO:0005515 - protein binding
Lus10000318.g.BGIv1.0	285.707	3.12362	0.252109	12.39	2.96139e-35	8.53866e-34	up	PF00005//PF14510 - ABC transporter (ABC_tran) // ABC-transporter extracellular N-terminal (ABC_trans_N) (1 of 1)	GO:0016887 - ATPase activity;GO:0005524 - ATP binding
Lus10024809.g.BGIv1.0	143.086	3.12217	0.211304	14.7757	2.10011e-49	8.11754e-48	up	PF02458 - Transferase family (Transferase) (1 of 177)	GO:0016747 - transferase activity, transferring acyl groups other than amino-acyl groups
Lus10004368.g.BGIv1.0	579.098	3.11441	0.107771	28.8984	1.25066e-183	1.8342e-181	up	PTHR31190:SF30 - ETHYLENE-RESPONSIVE TRANSCRIPTION FACTOR 15-RELATED (1 of 3)	GO:0006355 - regulation of transcription, DNA-templated;GO:0003700 - DNA-binding transcription factor activity
Lus10029759.g.BGIv1.0	4121.79	3.11319	0.0450049	69.1745	0	0	up	K18857 - alcohol dehydrogenase class-P (ADH1) (1 of 4)	GO:0055114 - oxidation-reduction process;GO:0016491 - oxidoreductase activity;GO:0008270 - zinc ion binding
Lus10035258.g.BGIv1.0	314.762	3.11212	0.139568	22.2983	3.84031e-110	3.22786e-108	up	KOG0725 - Reductases with broad range of substrate specificities (1 of 96)	GO:0016491 - oxidoreductase activity
Lus10018602.g.BGIv1.0	99.1023	3.11154	0.248408	12.5259	5.3847e-36	1.57812e-34	up	PTHR27007:SF9 - L-TYPE LECTIN-DOMAIN CONTAINING RECEPTOR KINASE VII.1-RELATED (1 of 4)	GO:0006468 - protein phosphorylation;GO:0004672 - protein kinase activity;GO:0030246 - carbohydrate binding
Lus10022722.g.BGIv1.0	419.915	3.10714	0.122455	25.3738	4.90863e-142	5.44965e-140	up	3.7.1.17//3.7.1.8 - 2,6-dioxo-6-phenylhexa-3-enoate hydrolase / HOHPDA hydrolase (1 of 4)
Lus10032881.g.BGIv1.0	245.002	3.10697	0.158186	19.6413	6.8655e-86	4.44052e-84	up	PTHR33095:SF7 - AR781 (1 of 4)	GO:0005886 - plasma membrane
Lus10009326.g.BGIv1.0	9.60619	3.10686	0.80038	3.88173	0.000103718	0.000614717	up	PTHR14155 - RING FINGER DOMAIN-CONTAINING (1 of 164)	GO:0008270 - zinc ion binding;GO:0005515 - protein binding
Lus10039673.g.BGIv1.0	56.343	3.10589	0.321061	9.67381	3.89599e-22	7.97962e-21	up	PTHR11206//PTHR11206:SF143 - MULTIDRUG RESISTANCE PROTEIN // SUBFAMILY NOT NAMED (1 of 6)	GO:0055085 - transmembrane transport;GO:0016020 - membrane;GO:0015297 - antiporter activity;GO:0015238 - xenobiotic transmembrane transporter activity;GO:0006855 - drug transmembrane transport
Lus10036547.g.BGIv1.0	108.185	3.09933	0.246324	12.5823	2.64156e-36	7.78659e-35	up	2.1.1.274 - Salicylate carboxymethyltransferase / Salicylate O-methyltransferase (1 of 10)	GO:0008168 - methyltransferase activity
Lus10017143.g.BGIv1.0	275.331	3.09886	0.156968	19.742	9.39823e-87	6.11194e-85	up	PTHR11017:SF169 - DISEASE RESISTANCE PROTEIN-RELATED (1 of 61)	GO:0007165 - signal transduction;GO:0005515 - protein binding;GO:0043531 - ADP binding
Lus10027972.g.BGIv1.0	18.9745	3.09748	0.557705	5.55398	2.79242e-08	2.63619e-07	up	PTHR27006:SF36 - LRR RECEPTOR-LIKE SERINE/THREONINE-PROTEIN KINASE RKF3-RELATED (1 of 9)	GO:0006468 - protein phosphorylation;GO:0004672 - protein kinase activity
Lus10004350.g.BGIv1.0	279.466	3.09171	0.145042	21.3159	8.07552e-101	6.1233e-99	up	K00016 - L-lactate dehydrogenase (LDH, ldh) (1 of 1)	GO:0055114 - oxidation-reduction process;GO:0016616 - oxidoreductase activity, acting on the CH-OH group of donors, NAD or NADP as acceptor;GO:0016491 - oxidoreductase activity;GO:0019752 - carboxylic acid metabolic process
Lus10036512.g.BGIv1.0	15.5266	3.09042	0.64425	4.79693	1.61119e-06	1.25865e-05	up	?
Lus10024271.g.BGIv1.0	8.14521	3.08387	0.867447	3.55511	0.000377828	0.0019904	up	2.1.1.141 - Jasmonate O-methyltransferase / Jasmonic acid carboxyl methyltransferase (1 of 2)	GO:0008168 - methyltransferase activity
Lus10019138.g.BGIv1.0	4.03848	3.08159	1.18684	2.59646	0.00941898	0.0341305	up	PTHR34132:SF1 - EMB (1 of 4)
Lus10022192.g.BGIv1.0	536.788	3.08073	0.106175	29.0157	4.17141e-185	6.16849e-183	up	1.14.11.20 - Deacetoxyvindoline 4-hydroxylase / Desacetyoxyvindoline-17-hydroxylase (1 of 33)	GO:0055114 - oxidation-reduction process;GO:0016491 - oxidoreductase activity
Lus10029021.g.BGIv1.0	30.3084	3.08071	0.432966	7.11537	1.11609e-12	1.46125e-11	up	PF03106 - WRKY DNA -binding domain (WRKY) (1 of 108)	GO:0043565 - sequence-specific DNA binding;GO:0006355 - regulation of transcription, DNA-templated;GO:0003700 - DNA-binding transcription factor activity
Lus10022193.g.BGIv1.0	136.673	3.07128	0.210049	14.6218	2.04079e-48	7.70441e-47	up	PTHR10209:SF122 - 1-AMINOCYCLOPROPANE-1-CARBOXYLATE OXIDASE HOMOLOG 10-RELATED (1 of 27)	GO:0055114 - oxidation-reduction process;GO:0016491 - oxidoreductase activity
Lus10004958.g.BGIv1.0	345.15	3.07107	0.131421	23.3682	9.00418e-121	8.33483e-119	up	PTHR27001:SF224 - SOMATIC EMBRYOGENESIS RECEPTOR KINASE 1 (1 of 4)	GO:0005515 - protein binding
Lus10033366.g.BGIv1.0	132.373	3.06816	0.209349	14.6557	1.2388e-48	4.68665e-47	up	PTHR13789//PTHR13789:SF234 - MONOOXYGENASE // SUBFAMILY NOT NAMED (1 of 6)	GO:0055114 - oxidation-reduction process;GO:0016491 - oxidoreductase activity
Lus10029248.g.BGIv1.0	69.898	3.06288	0.284215	10.7766	4.43843e-27	1.05031e-25	up	?
Lus10042531.g.BGIv1.0	39.0123	3.06109	0.386606	7.91786	2.41626e-15	3.70528e-14	up	PF02365 - No apical meristem (NAM) protein (NAM) (1 of 189)	GO:0006355 - regulation of transcription, DNA-templated;GO:0003677 - DNA binding
Lus10021114.g.BGIv1.0	226.773	3.05836	0.161283	18.9627	3.46572e-80	2.06541e-78	up	PTHR33649:SF4 - PAR1 PROTEIN (1 of 5)
Lus10026783.g.BGIv1.0	475.089	3.0582	0.113857	26.8601	6.42712e-159	8.32908e-157	up	2.7.1.148 - 4-(cytidine 5'-diphospho)-2-C-methyl-D-erythritol kinase / CMK (1 of 2)	GO:0005524 - ATP binding;GO:0050515 - 4-(cytidine 5'-diphospho)-2-C-methyl-D-erythritol kinase activity;GO:0016114 - terpenoid biosynthetic process
Lus10007051.g.BGIv1.0	222.391	3.05509	0.165059	18.5092	1.74219e-76	9.85528e-75	up	PTHR31235:SF27 - PEROXIDASE 62-RELATED (1 of 5)	GO:0055114 - oxidation-reduction process;GO:0020037 - heme binding;GO:0006979 - response to oxidative stress;GO:0004601 - peroxidase activity
Lus10035930.g.BGIv1.0	36.4619	3.05405	0.393852	7.75429	8.88377e-15	1.32358e-13	up	PTHR18763//PTHR18763:SF3 - WD-REPEAT PROTEIN 18 // SUBFAMILY NOT NAMED (1 of 2)	GO:0005656 - nuclear pre-replicative complex;GO:0097344 - Rix1 complex;GO:0030174 - regulation of DNA-dependent DNA replication initiation;GO:0006364 - rRNA processing
Lus10025651.g.BGIv1.0	18.7369	3.05384	0.576051	5.30133	1.1496e-07	1.02092e-06	up	PTHR13780:SF39 - CBS DOMAIN-CONTAINING PROTEIN-RELATED (1 of 4)
Lus10028423.g.BGIv1.0	14.5363	3.05183	0.644236	4.73714	2.16759e-06	1.66564e-05	up	PTHR22835:SF184 - GDSL ESTERASE/LIPASE EXL1-RELATED (1 of 22)	GO:0016788 - hydrolase activity, acting on ester bonds
Lus10030929.g.BGIv1.0	91.8808	3.0451	0.252317	12.0686	1.54766e-33	4.2657e-32	up	3.1.3.58 - Sugar-terminal-phosphatase / Xylitol-5-phosphatase (1 of 8)	GO:0016787 - hydrolase activity
Lus10024364.g.BGIv1.0	20.0093	3.04364	0.546081	5.5736	2.49531e-08	2.36573e-07	up	PTHR10811//PTHR10811:SF13 - FRINGE-RELATED // SUBFAMILY NOT NAMED (1 of 2)	GO:0016757 - transferase activity, transferring glycosyl groups;GO:0016020 - membrane
Lus10028898.g.BGIv1.0	162.315	3.04304	0.186014	16.3592	3.74099e-60	1.69404e-58	up	1.14.13.152 - Geraniol 8-hydroxylase / G10H (1 of 16)	GO:0055114 - oxidation-reduction process;GO:0020037 - heme binding;GO:0016705 - oxidoreductase activity, acting on paired donors, with incorporation or reduction of molecular oxygen;GO:0005506 - iron ion binding
Lus10014191.g.BGIv1.0	252.924	3.03856	0.151836	20.0122	4.31591e-89	2.87496e-87	up	3.7.1.17//3.7.1.8 - 2,6-dioxo-6-phenylhexa-3-enoate hydrolase / HOHPDA hydrolase (1 of 4)
Lus10017766.g.BGIv1.0	116.402	3.03758	0.226204	13.4285	4.11581e-41	1.35188e-39	up	PTHR10217:SF504 - POTASSIUM CHANNEL AKT1-RELATED (1 of 8)
Lus10029393.g.BGIv1.0	38.1746	3.03674	0.382839	7.93216	2.15359e-15	3.31102e-14	up	PTHR22849:SF38 - E3 UBIQUITIN-PROTEIN LIGASE PUB22-RELATED (1 of 5)	GO:0016567 - protein ubiquitination;GO:0004842 - ubiquitin-protein transferase activity
Lus10034020.g.BGIv1.0	395.531	3.03669	0.123044	24.6797	1.76728e-134	1.8203e-132	up	PTHR19241:SF219 - ABC TRANSPORTER G FAMILY MEMBER 38 (1 of 17)	GO:0016887 - ATPase activity;GO:0005524 - ATP binding;GO:0016020 - membrane
Lus10022642.g.BGIv1.0	50.8651	3.03657	0.334166	9.08701	1.018e-19	1.8827e-18	up	PTHR22950//PTHR22950:SF299 - AMINO ACID TRANSPORTER // SUBFAMILY NOT NAMED (1 of 2)	GO:0016021 - integral component of membrane
Lus10006479.g.BGIv1.0	93.2262	3.03541	0.245164	12.3812	3.30564e-35	9.5082e-34	up	PTHR33095:SF7 - AR781 (1 of 4)	GO:0005886 - plasma membrane
Lus10013900.g.BGIv1.0	32.6611	3.03454	0.41873	7.24701	4.26059e-13	5.7493e-12	up	PF03242 - Late embryogenesis abundant protein (LEA_3) (1 of 11)	GO:0006950 - response to stress
Lus10001103.g.BGIv1.0	26.6596	3.03382	0.48399	6.26836	3.6487e-10	4.0597e-09	up	1.14.11.20 - Deacetoxyvindoline 4-hydroxylase / Desacetyoxyvindoline-17-hydroxylase (1 of 33)	GO:0055114 - oxidation-reduction process;GO:0016491 - oxidoreductase activity
Lus10037121.g.BGIv1.0	129.493	3.03375	0.210399	14.419	3.92855e-47	1.45839e-45	up	PTHR11260:SF201 - GLUTATHIONE S-TRANSFERASE F14-RELATED (1 of 4)	GO:0005515 - protein binding
Lus10015521.g.BGIv1.0	17.5427	3.03068	0.580461	5.22115	1.77815e-07	1.54636e-06	up	PTHR31403:SF13 - DAD1-LIKE ACYLHYDROLASE (1 of 7)	GO:0016788 - hydrolase activity, acting on ester bonds;GO:0006886 - intracellular protein transport;GO:0006505 - GPI anchor metabolic process
Lus10007079.g.BGIv1.0	34.2968	3.03026	0.415581	7.29162	3.06255e-13	4.17993e-12	up	PTHR27007:SF24 - L-TYPE LECTIN-DOMAIN CONTAINING RECEPTOR KINASE IX.1-RELATED (1 of 23)	GO:0006468 - protein phosphorylation;GO:0005524 - ATP binding;GO:0004672 - protein kinase activity
Lus10018301.g.BGIv1.0	60.6693	3.02973	0.308954	9.80643	1.05636e-22	2.20542e-21	up	PF14299 - Phloem protein 2 (PP2) (1 of 38)
Lus10039745.g.BGIv1.0	405.241	3.02808	0.122728	24.673	2.08619e-134	2.14259e-132	up	PTHR31625:SF2 - COUMAROYL-COA:ANTHOCYANIDIN 3-O-GLUCOSIDE-6''-O-COUMAROYLTRANSFERASE 1-RELATED (1 of 11)	GO:0016747 - transferase activity, transferring acyl groups other than amino-acyl groups
Lus10027279.g.BGIv1.0	16.2344	3.02667	0.605847	4.99577	5.86014e-07	4.82876e-06	up	PF05678 - VQ motif (VQ) (1 of 42)
Lus10000037.g.BGIv1.0	85.2289	3.02427	0.254858	11.8665	1.7679e-32	4.74074e-31	up	PTHR11514:SF43 - TRANSCRIPTION FACTOR MYC3-RELATED (1 of 6)	GO:0046983 - protein dimerization activity
Lus10027522.g.BGIv1.0	34.1904	3.02339	0.42219	7.1612	7.99741e-13	1.05717e-11	up	PTHR22814:SF77 - HEAVY-METAL-ASSOCIATED DOMAIN-CONTAINING PROTEIN (1 of 7)	GO:0046872 - metal ion binding;GO:0030001 - metal ion transport
Lus10016062.g.BGIv1.0	9.05856	3.01958	0.790992	3.81746	0.000134834	0.000781338	up	PTHR22814:SF106 - HEAVY-METAL-ASSOCIATED DOMAIN-CONTAINING PROTEIN (1 of 9)
Lus10037810.g.BGIv1.0	105.158	3.01871	0.235313	12.8285	1.13569e-37	3.44751e-36	up	PTHR11802:SF25 - SERINE CARBOXYPEPTIDASE-LIKE 33 (1 of 1)	GO:0006508 - proteolysis;GO:0004185 - serine-type carboxypeptidase activity
Lus10001299.g.BGIv1.0	12.644	3.01773	0.674898	4.47139	7.77114e-06	5.5445e-05	up	?
Lus10035078.g.BGIv1.0	88.4206	3.01328	0.253975	11.8644	1.81105e-32	4.8528e-31	up	K12581 - CCR4-NOT transcription complex subunit 7/8 (CNOT7_8, CAF1, POP2) (1 of 15)	GO:0005634 - nucleus
Lus10000041.g.BGIv1.0	8.79904	3.01307	0.807458	3.73155	0.000190305	0.00106754	up	3.6.1.9 - Nucleotide diphosphatase / Nucleotide pyrophosphatase (1 of 6)	GO:0003824 - catalytic activity
Lus10026392.g.BGIv1.0	76.4482	3.0109	0.273277	11.0178	3.13715e-28	7.62631e-27	up	?
Lus10034626.g.BGIv1.0	327.158	3.00674	0.137519	21.8642	5.69073e-106	4.59878e-104	up	KOG0725 - Reductases with broad range of substrate specificities (1 of 96)	GO:0016491 - oxidoreductase activity
Lus10002192.g.BGIv1.0	3.91648	3.00038	1.22159	2.45612	0.0140448	0.047934	up	PTHR31561:SF24 - 3-KETOACYL-COA SYNTHASE 12-RELATED (1 of 17)	GO:0016747 - transferase activity, transferring acyl groups other than amino-acyl groups;GO:0008610 - lipid biosynthetic process;GO:0016020 - membrane;GO:0006633 - fatty acid biosynthetic process
Lus10008121.g.BGIv1.0	36.5341	2.99711	0.390032	7.68426	1.53885e-14	2.25872e-13	up	PTHR21493:SF121 - LIPASE CLASS 3 FAMILY PROTEIN (1 of 6)	GO:0016042 - lipid catabolic process;GO:0006629 - lipid metabolic process
Lus10005158.g.BGIv1.0	13.6198	2.99247	0.636453	4.70179	2.57892e-06	1.96384e-05	up	PTHR11941//PTHR11941:SF84 - ENOYL-COA HYDRATASE-RELATED // SUBFAMILY NOT NAMED (1 of 7)	GO:0008152 - metabolic process;GO:0003824 - catalytic activity
Lus10031622.g.BGIv1.0	68.6949	2.98871	0.287674	10.3892	2.7767e-25	6.21973e-24	up	2.3.1.74 - Naringenin-chalcone synthase / Flavonone synthase (1 of 9)	GO:0016747 - transferase activity, transferring acyl groups other than amino-acyl groups;GO:0009058 - biosynthetic process
Lus10005151.g.BGIv1.0	697.652	2.98547	0.0994461	30.021	5.21867e-198	8.34005e-196	up	K14506 - jasmonic acid-amino synthetase (JAR1) (1 of 2)	GO:0080123 - jasmonate-amino synthetase activity;GO:0009864 - induced systemic resistance, jasmonic acid mediated signaling pathway;GO:0009694 - jasmonic acid metabolic process;GO:0009611 - response to wounding
Lus10018947.g.BGIv1.0	7.4805	2.98435	0.909145	3.28259	0.00102859	0.00493163	up	?
Lus10007844.g.BGIv1.0	5.10478	2.9836	1.07387	2.77836	0.00546335	0.0213654	up	KOG0324 - Uncharacterized conserved protein (1 of 24)
Lus10019300.g.BGIv1.0	90.1223	2.9831	0.260647	11.445	2.49125e-30	6.35073e-29	up	PTHR24093:SF262 - CALCIUM-TRANSPORTING ATPASE 2, PLASMA MEMBRANE-TYPE-RELATED (1 of 6)	GO:0005516 - calmodulin binding;GO:0046872 - metal ion binding;GO:0000166 - nucleotide binding
Lus10039015.g.BGIv1.0	655.036	2.98186	0.0960671	31.0393	1.5894e-211	2.69728e-209	up	PTHR31568:SF17 - EXPRESSED PROTEIN (1 of 2)
Lus10007364.g.BGIv1.0	11.0712	2.98165	0.710908	4.19415	2.73899e-05	0.000179434	up	PTHR31852:SF1 - LATE EMBRYOGENESIS ABUNDANT (LEA) HYDROXYPROLINE-RICH GLYCOPROTEIN-RELATED (1 of 2)
Lus10030930.g.BGIv1.0	102.61	2.97836	0.265791	11.2056	3.82582e-29	9.49476e-28	up	3.1.3.58 - Sugar-terminal-phosphatase / Xylitol-5-phosphatase (1 of 8)	GO:0016787 - hydrolase activity
Lus10033659.g.BGIv1.0	89.3855	2.97585	0.251019	11.8551	2.02568e-32	5.42382e-31	up	K00815 - tyrosine aminotransferase (TAT) (1 of 9)	GO:0016829 - lyase activity;GO:0006520 - cellular amino acid metabolic process
Lus10009911.g.BGIv1.0	2477.11	2.97395	0.0534934	55.5948	0	0	up	?
Lus10035241.g.BGIv1.0	3114.83	2.97067	0.0471755	62.9706	0	0	up	PTHR11260//PTHR11260:SF227 - GLUTATHIONE S-TRANSFERASE, GST, SUPERFAMILY, GST DOMAIN CONTAINING // SUBFAMILY NOT NAMED (1 of 1)	GO:0005515 - protein binding
Lus10016212.g.BGIv1.0	19.4971	2.96672	0.529261	5.60539	2.0779e-08	1.98425e-07	up	PTHR31190:SF21 - ETHYLENE-RESPONSIVE TRANSCRIPTION FACTOR 13 (1 of 19)	GO:0006355 - regulation of transcription, DNA-templated;GO:0003700 - DNA-binding transcription factor activity
Lus10018929.g.BGIv1.0	3.77311	2.96574	1.21324	2.44449	0.0145059	0.0492914	up	K00430 - peroxidase (E1.11.1.7) (1 of 94)	GO:0055114 - oxidation-reduction process;GO:0020037 - heme binding;GO:0006979 - response to oxidative stress;GO:0004601 - peroxidase activity
Lus10037782.g.BGIv1.0	37.8805	2.9656	0.390392	7.59648	3.04289e-14	4.39216e-13	up	?
Lus10017030.g.BGIv1.0	157.334	2.9646	0.190879	15.5313	2.12909e-54	8.86409e-53	up	2.7.11.17 - Calcium/calmodulin-dependent protein kinase / Microtubule-associated protein 2 kinase (1 of 24)
Lus10019686.g.BGIv1.0	114.322	2.96115	0.227389	13.0224	9.12599e-39	2.8355e-37	up	K16282 - E3 ubiquitin-protein ligase RHA2 [EC:6.3.2.19] (RHA2) (1 of 9)	GO:0008270 - zinc ion binding;GO:0005515 - protein binding
Lus10028663.g.BGIv1.0	820.737	2.96104	0.0989373	29.9284	8.398e-197	1.32428e-194	up	PTHR22893:SF67 - 12-OXOPHYTODIENOATE REDUCTASE 3 (1 of 2)	GO:0055114 - oxidation-reduction process;GO:0016491 - oxidoreductase activity;GO:0010181 - FMN binding
Lus10000523.g.BGIv1.0	451.981	2.96065	0.112331	26.3565	4.32676e-153	5.17439e-151	up	PTHR22835//PTHR22835:SF189 - ZINC FINGER FYVE DOMAIN CONTAINING PROTEIN // SUBFAMILY NOT NAMED (1 of 10)	GO:0016788 - hydrolase activity, acting on ester bonds
Lus10003247.g.BGIv1.0	98.4008	2.95905	0.239599	12.35	4.87217e-35	1.3913e-33	up	PTHR14233//PTHR14233:SF13 - DUF914-RELATED // SUBFAMILY NOT NAMED (1 of 3)	GO:0055085 - transmembrane transport
Lus10000527.g.BGIv1.0	29.6508	2.95476	0.44172	6.68922	2.24366e-11	2.71878e-10	up	?
Lus10028585.g.BGIv1.0	34.1401	2.95218	0.406009	7.27122	3.56244e-13	4.83834e-12	up	PF00892 - EamA-like transporter family (EamA) (1 of 81)	GO:0016021 - integral component of membrane;GO:0016020 - membrane;GO:0022857 - transmembrane transporter activity
Lus10016460.g.BGIv1.0	88.3982	2.95215	0.258179	11.4345	2.81121e-30	7.15103e-29	up	PTHR11926:SF102 - GLUCOSYLTRANSFERASE-LIKE PROTEIN-RELATED (1 of 5)	GO:0016758 - transferase activity, transferring hexosyl groups;GO:0008152 - metabolic process
Lus10029692.g.BGIv1.0	211.059	2.9493	0.174313	16.9196	3.22865e-64	1.5528e-62	up	PTHR31719:SF16 - NAC DOMAIN-CONTAINING PROTEIN 2 (1 of 7)	GO:0006355 - regulation of transcription, DNA-templated;GO:0003677 - DNA binding
Lus10016240.g.BGIv1.0	11.4266	2.94905	0.75891	3.8859	0.000101951	0.000604953	up	KOG0962//KOG4674 - DNA repair protein RAD50, ABC-type ATPase/SMC superfamily // Uncharacterized conserved coiled-coil protein (1 of 2)
Lus10031133.g.BGIv1.0	140.083	2.9483	0.210559	14.0023	1.50989e-44	5.33822e-43	up	PTHR31080:SF9 - INVERTASE/PECTIN METHYLESTERASE INHIBITOR FAMILY PROTEIN / DC 1.2-LIKE PROTEIN-RELATED (1 of 4)	GO:0004857 - enzyme inhibitor activity
Lus10014304.g.BGIv1.0	265.118	2.94794	0.14407	20.4618	4.71685e-93	3.28961e-91	up	PF13409//PF14497 - Glutathione S-transferase, N-terminal domain (GST_N_2) // Glutathione S-transferase, C-terminal domain (GST_C_3) (1 of 1)	GO:0005515 - protein binding
Lus10023960.g.BGIv1.0	9.64682	2.94782	0.76807	3.83796	0.000124063	0.000723624	up	PF03087 - Arabidopsis protein of unknown function (DUF241) (1 of 44)
Lus10003147.g.BGIv1.0	960.135	2.9473	0.0802257	36.7376	1.83274e-295	5.10276e-293	up	KOG0156 - Cytochrome P450 CYP2 subfamily (1 of 184)	GO:0055114 - oxidation-reduction process;GO:0020037 - heme binding;GO:0016705 - oxidoreductase activity, acting on paired donors, with incorporation or reduction of molecular oxygen;GO:0005506 - iron ion binding
Lus10027145.g.BGIv1.0	330.614	2.93755	0.134796	21.7926	2.72452e-105	2.19179e-103	up	PF01657 - Salt stress response/antifungal (Stress-antifung) (1 of 114)	GO:0016301 - kinase activity
Lus10022292.g.BGIv1.0	107.831	2.93656	0.230187	12.7573	2.83806e-37	8.54248e-36	up	PTHR10209:SF168 - 2-OXOGLUTARATE (2OG) AND FE(II)-DEPENDENT OXYGENASE SUPERFAMILY PROTEIN-RELATED (1 of 17)	GO:0055114 - oxidation-reduction process;GO:0016491 - oxidoreductase activity
Lus10042282.g.BGIv1.0	134.482	2.93369	0.20698	14.1738	1.33041e-45	4.81353e-44	up	PF00614//PF12357 - Phospholipase D Active site motif (PLDc) // Phospholipase D C terminal (PLD_C) (1 of 1)	GO:0003824 - catalytic activity
Lus10030189.g.BGIv1.0	1978.64	2.93216	0.0558482	52.5024	0	0	up	1.14.13.68 - 4-hydroxyphenylacetaldehyde oxime monooxygenase / Cytochrome P450-II-dependent monooxygenase (1 of 3)	GO:0055114 - oxidation-reduction process;GO:0020037 - heme binding;GO:0016705 - oxidoreductase activity, acting on paired donors, with incorporation or reduction of molecular oxygen;GO:0005506 - iron ion binding
Lus10011523.g.BGIv1.0	1042.93	2.93173	0.0858327	34.1563	1.07665e-255	2.45959e-253	up	PTHR24413:SF129 - BTB AND MATH DOMAIN-CONTAINING PROTEIN 42 (1 of 3)	GO:0005515 - protein binding;GO:0008270 - zinc ion binding;GO:0006355 - regulation of transcription, DNA-templated;GO:0005634 - nucleus;GO:0004402 - histone acetyltransferase activity;GO:0003712 - transcription coregulator activity
Lus10014025.g.BGIv1.0	63.9067	2.92565	0.300391	9.73945	2.04652e-22	4.24035e-21	up	PF07816 - Protein of unknown function (DUF1645) (DUF1645) (1 of 18)
Lus10036773.g.BGIv1.0	51.564	2.92396	0.339096	8.62281	6.5332e-18	1.12153e-16	up	PTHR31719:SF40 - NAC TRANSCRIPTION FACTOR 29 (1 of 4)	GO:0006355 - regulation of transcription, DNA-templated;GO:0003677 - DNA binding
Lus10005362.g.BGIv1.0	85.0625	2.92332	0.253798	11.5183	1.06692e-30	2.75529e-29	up	2.3.1.115 - Isoflavone-7-O-beta-glucoside 6''-O-malonyltransferase / Flavone/flavonol 7-O-beta-D-glucoside malonyltransferase (1 of 15)	GO:0016747 - transferase activity, transferring acyl groups other than amino-acyl groups
Lus10016052.g.BGIv1.0	131.094	2.92222	0.208829	13.9934	1.71094e-44	6.01921e-43	up	PTHR31250:SF4 - CALMODULIN-BINDING FAMILY PROTEIN-RELATED (1 of 2)
Lus10003860.g.BGIv1.0	7.36905	2.92221	0.885487	3.30012	0.000966447	0.00466508	up	?
Lus10017629.g.BGIv1.0	346.969	2.91973	0.135242	21.5889	2.28483e-103	1.79354e-101	up	PTHR23180:SF290 - C2 DOMAIN-CONTAINING PROTEIN-RELATED (1 of 5)	GO:0005515 - protein binding
Lus10016323.g.BGIv1.0	192.12	2.91956	0.180399	16.1839	6.5525e-59	2.91898e-57	up	PF14368 - Probable lipid transfer (LTP_2) (1 of 77)
Lus10022343.g.BGIv1.0	30.0341	2.91435	0.428857	6.79563	1.07837e-11	1.33394e-10	up	PTHR10891//PTHR10891:SF621 - EF-HAND CALCIUM-BINDING DOMAIN CONTAINING PROTEIN // SUBFAMILY NOT NAMED (1 of 2)	GO:0005509 - calcium ion binding
Lus10019232.g.BGIv1.0	110.632	2.91422	0.229248	12.7121	5.0657e-37	1.51707e-35	up	PTHR11601//PTHR11601:SF24 - CYSTEINE DESULFURYLASE // SUBFAMILY NOT NAMED (1 of 2)	GO:0003824 - catalytic activity
Lus10040124.g.BGIv1.0	30.0787	2.91123	0.438847	6.63383	3.27092e-11	3.91434e-10	up	PTHR22849//PTHR22849:SF9 - WDSAM1 PROTEIN // SUBFAMILY NOT NAMED (1 of 5)	GO:0016567 - protein ubiquitination;GO:0004842 - ubiquitin-protein transferase activity
Lus10034244.g.BGIv1.0	54.957	2.91022	0.333186	8.73452	2.44701e-18	4.27484e-17	up	PF03106 - WRKY DNA -binding domain (WRKY) (1 of 108)	GO:0043565 - sequence-specific DNA binding;GO:0006355 - regulation of transcription, DNA-templated;GO:0003700 - DNA-binding transcription factor activity
Lus10026845.g.BGIv1.0	35.9665	2.9067	0.414528	7.01208	2.34805e-12	3.02968e-11	up	PTHR11017//PTHR11017:SF174 - LEUCINE-RICH REPEAT-CONTAINING PROTEIN // SUBFAMILY NOT NAMED (1 of 26)	GO:0007165 - signal transduction;GO:0005515 - protein binding
Lus10019807.g.BGIv1.0	691.918	2.90481	0.0958356	30.3103	8.37871e-202	1.38241e-199	up	PF04450 - Peptidase of plants and bacteria (BSP) (1 of 38)
Lus10007335.g.BGIv1.0	45.7066	2.90399	0.345088	8.4152	3.92227e-17	6.48941e-16	up	PTHR13683:SF250 - ASPARTYL PROTEASE-LIKE PROTEIN (1 of 2)	GO:0006508 - proteolysis;GO:0004190 - aspartic-type endopeptidase activity
Lus10037781.g.BGIv1.0	360.418	2.9013	0.124576	23.2894	5.67534e-120	5.2263e-118	up	PTHR10891//PTHR10891:SF629 - EF-HAND CALCIUM-BINDING DOMAIN CONTAINING PROTEIN // SUBFAMILY NOT NAMED (1 of 2)	GO:0005509 - calcium ion binding
Lus10004707.g.BGIv1.0	25.8405	2.90102	0.453161	6.40174	1.53616e-10	1.75298e-09	up	PTHR31529:SF6 - LOB DOMAIN-CONTAINING PROTEIN 33 (1 of 2)	GO:0005634 - nucleus;GO:0045893 - positive regulation of transcription, DNA-templated
Lus10005592.g.BGIv1.0	499.898	2.90073	0.104729	27.6976	7.4594e-169	1.0264e-166	up	PTHR11260:SF204 - GLUTATHIONE S-TRANSFERASE U21-RELATED (1 of 4)	GO:0005515 - protein binding
Lus10025555.g.BGIv1.0	13.7627	2.89924	0.657418	4.41004	1.03351e-05	7.22201e-05	up	3.1.4.46 - Glycerophosphodiester phosphodiesterase / Glycerophosphoryl diester phosphodiesterase (1 of 48)
Lus10029185.g.BGIv1.0	27.5334	2.8977	0.463771	6.24813	4.15397e-10	4.60751e-09	up	PTHR31907:SF1 - MLP-LIKE PROTEIN 423-RELATED (1 of 14)	GO:0009607 - response to biotic stimulus;GO:0006952 - defense response
Lus10024565.g.BGIv1.0	193.281	2.89672	0.179152	16.169	8.33772e-59	3.70961e-57	up	PTHR33593:SF2 - F5O11.5 (1 of 2)
Lus10006774.g.BGIv1.0	18.9913	2.89472	0.556657	5.20019	1.99089e-07	1.7192e-06	up	?
Lus10017078.g.BGIv1.0	24.6381	2.89327	0.462357	6.25764	3.90838e-10	4.33915e-09	up	?
Lus10018469.g.BGIv1.0	27.0944	2.8924	0.445143	6.49769	8.15609e-11	9.48651e-10	up	PTHR31719:SF9 - ATNAC2-RELATED (1 of 6)	GO:0006355 - regulation of transcription, DNA-templated;GO:0003677 - DNA binding
Lus10013940.g.BGIv1.0	8.57214	2.88964	0.828973	3.48581	0.000490644	0.00252426	up	PTHR14209 - ISOAMYL ACETATE-HYDROLYZING ESTERASE 1 (1 of 11)
Lus10002450.g.BGIv1.0	903.129	2.88621	0.0828463	34.8382	6.43339e-266	1.53875e-263	up	PTHR23500:SF70 - SUGAR TRANSPORT PROTEIN 13 (1 of 4)	GO:0055085 - transmembrane transport;GO:0016021 - integral component of membrane
Lus10030439.g.BGIv1.0	9.50981	2.88554	0.761792	3.78783	0.000151968	0.000870994	up	PTHR10783:SF43 - PHOSPHATE TRANSPORTER PHO1 HOMOLOG 2-RELATED (1 of 12)	GO:0016021 - integral component of membrane
Lus10017395.g.BGIv1.0	4.52366	2.88547	1.09734	2.6295	0.00855104	0.0314329	up	?
Lus10022583.g.BGIv1.0	2199.88	2.88068	0.0545323	52.8253	0	0	up	K03526 - (E)-4-hydroxy-3-methylbut-2-enyl-diphosphate synthase (gcpE, ispG) (1 of 3)	GO:0055114 - oxidation-reduction process;GO:0046429 - 4-hydroxy-3-methylbut-2-en-1-yl diphosphate synthase activity;GO:0016114 - terpenoid biosynthetic process
Lus10029742.g.BGIv1.0	34.9343	2.8796	0.39104	7.36395	1.78552e-13	2.46637e-12	up	PTHR33237:SF4 - F14O23.12 (1 of 2)
Lus10041644.g.BGIv1.0	197.694	2.87414	0.169623	16.9443	2.1209e-64	1.02279e-62	up	2.4.1.69 - Galactoside 2-alpha-L-fucosyltransferase / Secretor-type beta-galactoside alpha-1->2 fucosyltransferase (1 of 17)	GO:0042546 - cell wall biogenesis;GO:0016020 - membrane;GO:0008107 - galactoside 2-alpha-L-fucosyltransferase activity
Lus10014498.g.BGIv1.0	69.6818	2.87005	0.300184	9.56097	1.16659e-21	2.35686e-20	up	PTHR23070:SF5 - AAA-TYPE ATPASE FAMILY PROTEIN-RELATED (1 of 7)	GO:0005524 - ATP binding
Lus10016598.g.BGIv1.0	765.763	2.86936	0.0871267	32.9332	7.36225e-238	1.49929e-235	up	K04121 - ent-kaurene synthase (E4.2.3.19) (1 of 3)	GO:0016829 - lyase activity;GO:0010333 - terpene synthase activity;GO:0008152 - metabolic process;GO:0000287 - magnesium ion binding
Lus10036077.g.BGIv1.0	45.9674	2.86934	0.360735	7.95415	1.8036e-15	2.78375e-14	up	2.3.1.84 - Alcohol O-acetyltransferase / AATASE (1 of 62)	GO:0016747 - transferase activity, transferring acyl groups other than amino-acyl groups
Lus10025882.g.BGIv1.0	70.2485	2.86728	0.284224	10.0881	6.23727e-24	1.34067e-22	up	PTHR24351:SF69 - AGC (CAMP-DEPENDENT, CGMP-DEPENDENT AND PROTEIN KINASE C) KINASE FAMILY PROTEIN-RELATED (1 of 4)	GO:0006468 - protein phosphorylation;GO:0004672 - protein kinase activity;GO:0005524 - ATP binding
Lus10025901.g.BGIv1.0	180.922	2.86724	0.173946	16.4835	4.81797e-61	2.20132e-59	up	KOG0156 - Cytochrome P450 CYP2 subfamily (1 of 184)	GO:0055114 - oxidation-reduction process;GO:0020037 - heme binding;GO:0016705 - oxidoreductase activity, acting on paired donors, with incorporation or reduction of molecular oxygen;GO:0005506 - iron ion binding
Lus10005940.g.BGIv1.0	88.9396	2.86278	0.247588	11.5627	6.37062e-31	1.65478e-29	up	PTHR10168:SF81 - MONOTHIOL GLUTAREDOXIN-S1-RELATED (1 of 4)	GO:0045454 - cell redox homeostasis;GO:0015035 - protein disulfide oxidoreductase activity;GO:0009055 - electron transfer activity
Lus10031590.g.BGIv1.0	2657.5	2.86126	0.0550788	51.9484	0	0	up	K15803 - (-)-germacrene D synthase (GERD) (1 of 3)	GO:0016829 - lyase activity;GO:0010333 - terpene synthase activity;GO:0008152 - metabolic process;GO:0000287 - magnesium ion binding
Lus10038646.g.BGIv1.0	932.594	2.86108	0.079449	36.0116	5.51472e-284	1.41391e-281	up	2.4.1.224 - Glucuronosyl-N-acetylglucosaminyl-proteoglycan 4-alpha-N- acetylglucosaminyltransferase / acetylglucosaminyltransferase (1 of 4)	GO:0016021 - integral component of membrane;GO:0015012 - heparan sulfate proteoglycan biosynthetic process;GO:0006024 - glycosaminoglycan biosynthetic process
Lus10028552.g.BGIv1.0	122.227	2.85898	0.21376	13.3747	8.50301e-41	2.76993e-39	up	2.7.11.1 - Non-specific serine/threonine protein kinase / Threonine-specific protein kinase (1 of 1714)	GO:0006468 - protein phosphorylation;GO:0005524 - ATP binding;GO:0004672 - protein kinase activity
Lus10029511.g.BGIv1.0	19.5207	2.85748	0.529054	5.40111	6.62287e-08	6.00201e-07	up	PTHR31375:SF28 - POLYGALACTURONASE QRT2 (1 of 2)	GO:0005975 - carbohydrate metabolic process;GO:0004650 - polygalacturonase activity
Lus10025252.g.BGIv1.0	247.131	2.85599	0.16628	17.1757	4.03447e-66	1.97501e-64	up	K14455 - aspartate aminotransferase, mitochondrial (GOT2) (1 of 3)	GO:0030170 - pyridoxal phosphate binding;GO:0009058 - biosynthetic process;GO:0008483 - transaminase activity;GO:0006520 - cellular amino acid metabolic process
Lus10001672.g.BGIv1.0	266.52	2.85572	0.143937	19.8401	1.34211e-87	8.77614e-86	up	4.4.1.11 - Methionine gamma-lyase / Methionine lyase (1 of 8)	GO:0030170 - pyridoxal phosphate binding;GO:0009058 - biosynthetic process
Lus10003173.g.BGIv1.0	4.63291	2.85558	1.08606	2.62929	0.00855623	0.0314423	up	?
Lus10025875.g.BGIv1.0	45.7641	2.84945	0.342838	8.31136	9.46128e-17	1.54034e-15	up	PTHR32411:SF43 - CYSTEINE-RICH REPEAT SECRETORY PROTEIN 55 (1 of 2)
Lus10014813.g.BGIv1.0	54.3836	2.84842	0.313998	9.07146	1.17435e-19	2.16399e-18	up	PF00954//PF01453//PF07714//PF08276//PF11883 - S-locus glycoprotein domain (S_locus_glycop) // D-mannose binding lectin (B_lectin) // Protein tyrosine kinase (Pkinase_Tyr) // PAN-like domain (PAN_2) // Domain of unknown function (DUF3403) (DUF3403) (1 of 8)	GO:0004674 - protein serine/threonine kinase activity;GO:0048544 - recognition of pollen;GO:0006468 - protein phosphorylation;GO:0004672 - protein kinase activity
Lus10040291.g.BGIv1.0	31.1553	2.84523	0.416662	6.82862	8.57359e-12	1.06648e-10	up	PTHR10774//PTHR10774:SF58 - EXTENDED SYNAPTOTAGMIN-RELATED // SUBFAMILY NOT NAMED (1 of 2)	GO:0005515 - protein binding
Lus10037893.g.BGIv1.0	7.71544	2.83433	0.853984	3.31895	0.000903573	0.00439132	up	?
Lus10019801.g.BGIv1.0	953.797	2.8303	0.0784312	36.0864	3.70811e-285	9.64595e-283	up	PTHR32227:SF49 - BETA-1,3-GLUCANASE 1-RELATED (1 of 13)	GO:0005975 - carbohydrate metabolic process;GO:0004553 - hydrolase activity, hydrolyzing O-glycosyl compounds
Lus10030970.g.BGIv1.0	167.107	2.82966	0.179435	15.7698	5.02028e-56	2.15298e-54	up	K13422 - transcription factor MYC2 (MYC2) (1 of 3)	GO:0046983 - protein dimerization activity
Lus10037436.g.BGIv1.0	24.904	2.82685	0.487602	5.79746	6.73267e-09	6.77029e-08	up	PF06376 - Protein of unknown function (DUF1070) (DUF1070) (1 of 7)
Lus10014083.g.BGIv1.0	224.996	2.82136	0.156896	17.9824	2.67708e-72	1.42609e-70	up	PTHR11926:SF152 - UDP-GLUCOSYL TRANSFERASE 73B2-RELATED (1 of 7)	GO:0016758 - transferase activity, transferring hexosyl groups;GO:0008152 - metabolic process
Lus10002742.g.BGIv1.0	148.64	2.81936	0.193301	14.5853	3.48386e-48	1.31106e-46	up	PF00560//PF08263//PF13855 - Leucine Rich Repeat (LRR_1) // Leucine rich repeat N-terminal domain (LRRNT_2) // Leucine rich repeat (LRR_8) (1 of 43)	GO:0005515 - protein binding
Lus10025033.g.BGIv1.0	35.86	2.81831	0.38104	7.39635	1.39978e-13	1.94561e-12	up	PTHR31964:SF52 - DROUGHT RESPONSIVE ATP-BINDING MOTIF CONTAINING PROTEIN (1 of 2)	GO:0006950 - response to stress
Lus10009156.g.BGIv1.0	185.283	2.81785	0.173731	16.2196	3.66305e-59	1.63794e-57	up	?
Lus10031068.g.BGIv1.0	258.315	2.81484	0.152562	18.4504	5.17433e-76	2.91776e-74	up	PTHR11926:SF149 - UDP-GLYCOSYLTRANSFERASE 82A1 (1 of 2)	GO:0016758 - transferase activity, transferring hexosyl groups;GO:0008152 - metabolic process
Lus10041986.g.BGIv1.0	592.801	2.8082	0.104678	26.827	1.56316e-158	2.00389e-156	up	K13464 - jasmonate ZIM domain-containing protein (JAZ) (1 of 10)
Lus10014109.g.BGIv1.0	252.804	2.80812	0.153203	18.3294	4.81809e-75	2.67874e-73	up	PTHR32227:SF49 - BETA-1,3-GLUCANASE 1-RELATED (1 of 13)	GO:0005975 - carbohydrate metabolic process;GO:0004553 - hydrolase activity, hydrolyzing O-glycosyl compounds
Lus10039285.g.BGIv1.0	44.785	2.80733	0.346194	8.10911	5.0991e-16	8.05861e-15	up	PTHR22814:SF77 - HEAVY-METAL-ASSOCIATED DOMAIN-CONTAINING PROTEIN (1 of 7)	GO:0046872 - metal ion binding;GO:0030001 - metal ion transport
Lus10043318.g.BGIv1.0	11.3726	2.80643	0.686433	4.08843	4.34303e-05	0.000275355	up	?
Lus10004365.g.BGIv1.0	8.93355	2.80246	0.771627	3.63189	0.000281358	0.00152502	up	PF00069//PF01453 - Protein kinase domain (Pkinase) // D-mannose binding lectin (B_lectin) (1 of 8)	GO:0006468 - protein phosphorylation;GO:0005524 - ATP binding;GO:0004672 - protein kinase activity
Lus10038275.g.BGIv1.0	15.5962	2.80217	0.63383	4.42102	9.82381e-06	6.8904e-05	up	PTHR11909:SF73 - PROTEIN KINASE FAMILY PROTEIN (1 of 6)	GO:0006468 - protein phosphorylation;GO:0005524 - ATP binding;GO:0004672 - protein kinase activity
Lus10013589.g.BGIv1.0	83.5529	2.80052	0.252941	11.0718	1.71887e-28	4.21591e-27	up	PTHR19957:SF69 - SYNTAXIN-121-RELATED (1 of 4)	GO:0005515 - protein binding;GO:0016020 - membrane
Lus10026753.g.BGIv1.0	1330.99	2.79681	0.0701226	39.8846	0	0	up	PTHR11709:SF97 - ASCORBATE OXIDASE-LIKE PROTEIN-RELATED (1 of 2)	GO:0005507 - copper ion binding;GO:0055114 - oxidation-reduction process;GO:0016491 - oxidoreductase activity
Lus10036977.g.BGIv1.0	133.319	2.79577	0.202749	13.7893	2.95422e-43	1.01136e-41	up	PF06522 - NADH-ubiquinone reductase complex 1 MLRQ subunit (B12D) (1 of 8)
Lus10003573.g.BGIv1.0	222.531	2.79548	0.167262	16.7132	1.05022e-62	4.90535e-61	up	K00430 - peroxidase (E1.11.1.7) (1 of 94)	GO:0055114 - oxidation-reduction process;GO:0020037 - heme binding;GO:0006979 - response to oxidative stress;GO:0004601 - peroxidase activity
Lus10037894.g.BGIv1.0	35.0817	2.79291	0.388445	7.18997	6.4805e-13	8.62405e-12	up	KOG0508//KOG4412 - Ankyrin repeat protein // 26S proteasome regulatory complex, subunit PSMD10 (1 of 4)	GO:0016021 - integral component of membrane
Lus10028689.g.BGIv1.0	911.367	2.79139	0.0790803	35.2982	6.24816e-273	1.54633e-270	up	PTHR31235:SF77 - PEROXIDASE 12 (1 of 2)	GO:0055114 - oxidation-reduction process;GO:0020037 - heme binding;GO:0006979 - response to oxidative stress;GO:0004601 - peroxidase activity
Lus10016991.g.BGIv1.0	9.85759	2.79071	0.72329	3.85836	0.00011415	0.000670858	up	KOG0725 - Reductases with broad range of substrate specificities (1 of 96)	GO:0016491 - oxidoreductase activity
Lus10024340.g.BGIv1.0	607.766	2.79063	0.095579	29.1971	2.11061e-187	3.17376e-185	up	PTHR11654:SF79 - PROTEIN NRT1/ PTR FAMILY 5.5-RELATED (1 of 2)	GO:0055085 - transmembrane transport;GO:0016021 - integral component of membrane;GO:0016020 - membrane;GO:0006810 - transport;GO:0005215 - transporter activity
Lus10012684.g.BGIv1.0	1154.87	2.79028	0.081388	34.2837	1.37312e-257	3.17761e-255	up	K00430 - peroxidase (E1.11.1.7) (1 of 94)	GO:0055114 - oxidation-reduction process;GO:0020037 - heme binding;GO:0006979 - response to oxidative stress;GO:0004601 - peroxidase activity
Lus10033420.g.BGIv1.0	10.091	2.78968	0.781819	3.56819	0.000359462	0.00190519	up	PTHR31985:SF19 - ETHYLENE-RESPONSIVE TRANSCRIPTION FACTOR ERF017 (1 of 2)	GO:0006355 - regulation of transcription, DNA-templated;GO:0003700 - DNA-binding transcription factor activity
Lus10021743.g.BGIv1.0	96.4619	2.78724	0.252856	11.023	2.95865e-28	7.20222e-27	up	PTHR23024//PTHR23024:SF235 - MEMBER OF 'GDXG' FAMILY OF LIPOLYTIC ENZYMES // SUBFAMILY NOT NAMED (1 of 1)	GO:0016787 - hydrolase activity
Lus10034630.g.BGIv1.0	23.3207	2.7845	0.483392	5.76033	8.39479e-09	8.33817e-08	up	PTHR10165 - LIPID PHOSPHATE PHOSPHATASE (1 of 7)	GO:0008195 - phosphatidate phosphatase activity
Lus10009956.g.BGIv1.0	255.381	2.78436	0.148205	18.7873	9.60127e-79	5.60016e-77	up	PF11891 - Domain of unknown function (DUF3411) (DUF3411) (1 of 16)
Lus10041684.g.BGIv1.0	1994.01	2.78322	0.0556914	49.9757	0	0	up	PTHR19241:SF219 - ABC TRANSPORTER G FAMILY MEMBER 38 (1 of 17)	GO:0016887 - ATPase activity;GO:0005524 - ATP binding;GO:0016020 - membrane
Lus10033743.g.BGIv1.0	433.562	2.78319	0.116358	23.9193	1.93106e-126	1.85496e-124	up	PF00954//PF01453//PF07714//PF08276 - S-locus glycoprotein domain (S_locus_glycop) // D-mannose binding lectin (B_lectin) // Protein tyrosine kinase (Pkinase_Tyr) // PAN-like domain (PAN_2) (1 of 37)	GO:0048544 - recognition of pollen;GO:0006468 - protein phosphorylation;GO:0004672 - protein kinase activity
Lus10035525.g.BGIv1.0	5.51528	2.78172	0.972398	2.86068	0.00422728	0.0170807	up	2.4.1.228 - Lactosylceramide 4-alpha-galactosyltransferase / Histo-blood group P(k) UDP-galactose (1 of 5)	GO:0016021 - integral component of membrane
Lus10018087.g.BGIv1.0	96.8467	2.78089	0.240014	11.5863	4.83297e-31	1.26274e-29	up	PTHR24413:SF75 - BTB/POZ AND TAZ DOMAIN-CONTAINING PROTEIN 2 (1 of 4)	GO:0005515 - protein binding;GO:0008270 - zinc ion binding;GO:0006355 - regulation of transcription, DNA-templated;GO:0005634 - nucleus;GO:0004402 - histone acetyltransferase activity;GO:0003712 - transcription coregulator activity
Lus10038098.g.BGIv1.0	433.656	2.77723	0.112589	24.6669	2.42649e-134	2.48493e-132	up	PTHR33021:SF55 - BLUE COPPER PROTEIN (1 of 3)	GO:0009055 - electron transfer activity
Lus10012215.g.BGIv1.0	361.06	2.774	0.125796	22.0516	9.21587e-108	7.63803e-106	up	K13424 - WRKY transcription factor 33 (WRKY33) (1 of 3)	GO:0043565 - sequence-specific DNA binding;GO:0006355 - regulation of transcription, DNA-templated;GO:0003700 - DNA-binding transcription factor activity
Lus10041702.g.BGIv1.0	18.899	2.77338	0.547076	5.06945	3.98969e-07	3.3471e-06	up	K07893 - Ras-related protein Rab-6A (RAB6A) (1 of 6)	GO:0005525 - GTP binding
Lus10025821.g.BGIv1.0	19.4917	2.77333	0.515471	5.38019	7.44073e-08	6.71493e-07	up	PTHR28242:SF4 - HISTIDINE-CONTAINING PHOSPHOTRANSFER PROTEIN 4 (1 of 2)	GO:0004871 - ?;GO:0000160 - phosphorelay signal transduction system
Lus10034577.g.BGIv1.0	62.0462	2.77303	0.298646	9.28532	1.61214e-20	3.0889e-19	up	PTHR10174//PTHR10174:SF121 - RETINALDEHYDE BINDING PROTEIN-RELATED // SUBFAMILY NOT NAMED (1 of 4)
Lus10017328.g.BGIv1.0	40.9038	2.77251	0.363065	7.63639	2.23398e-14	3.24745e-13	up	?
Lus10040444.g.BGIv1.0	205.844	2.76894	0.160275	17.2763	7.10175e-67	3.53481e-65	up	1.14.18.1 - Tyrosinase / Tyrosine-dopa oxidase (1 of 7)	GO:0016491 - oxidoreductase activity;GO:0008152 - metabolic process
Lus10003231.g.BGIv1.0	10746	2.76892	0.0409139	67.6768	0	0	up	PTHR22595//PTHR22595:SF60 - CHITINASE-RELATED // SUBFAMILY NOT NAMED (1 of 9)	GO:0016998 - cell wall macromolecule catabolic process;GO:0006032 - chitin catabolic process;GO:0004568 - chitinase activity
Lus10028495.g.BGIv1.0	60.8048	2.76687	0.3019	9.16487	4.96081e-20	9.29024e-19	up	PTHR27005:SF13 - PROTEIN KINASE-LIKE PROTEIN-RELATED (1 of 4)
Lus10014082.g.BGIv1.0	986.644	2.76632	0.0793821	34.8481	4.54554e-266	1.09455e-263	up	PTHR11926//PTHR11926:SF190 - GLUCOSYL/GLUCURONOSYL TRANSFERASES // SUBFAMILY NOT NAMED (1 of 6)	GO:0016758 - transferase activity, transferring hexosyl groups;GO:0008152 - metabolic process
Lus10027431.g.BGIv1.0	85.4917	2.76433	0.263373	10.4959	9.02347e-26	2.05219e-24	up	PTHR24298:SF122 - CYTOCHROME P450 MONOOXYGENASE-LIKE PROTEIN (1 of 12)	GO:0055114 - oxidation-reduction process;GO:0020037 - heme binding;GO:0016705 - oxidoreductase activity, acting on paired donors, with incorporation or reduction of molecular oxygen;GO:0005506 - iron ion binding
Lus10010506.g.BGIv1.0	1716	2.76297	0.0607725	45.4641	0	0	up	K18857 - alcohol dehydrogenase class-P (ADH1) (1 of 4)	GO:0055114 - oxidation-reduction process;GO:0016491 - oxidoreductase activity;GO:0008270 - zinc ion binding
Lus10024643.g.BGIv1.0	335.343	2.76223	0.129032	21.4074	1.14035e-101	8.75857e-100	up	PTHR14499:SF11 - PROTEIN VM106R.1 (1 of 4)	GO:0051260 - protein homooligomerization
Lus10027975.g.BGIv1.0	229.86	2.76199	0.155758	17.7326	2.34807e-70	1.21806e-68	up	K08145 - MFS transporter, SP family, solute carrier family 2 (facilitated glucose transporter), member 8 (SLC2A8, GLUT8) (1 of 11)	GO:0055085 - transmembrane transport;GO:0016021 - integral component of membrane
Lus10017579.g.BGIv1.0	294.491	2.76164	0.137136	20.1379	3.4344e-90	2.31809e-88	up	PTHR17204:SF28 - F1C9.34 PROTEIN-RELATED (1 of 4)
Lus10030805.g.BGIv1.0	880.329	2.7612	0.0841381	32.8174	3.32038e-236	6.68541e-234	up	PTHR11260:SF312 - GLUTATHIONE S-TRANSFERASE U17-RELATED (1 of 5)	GO:0005515 - protein binding
Lus10029862.g.BGIv1.0	124.368	2.75692	0.216871	12.7122	5.05737e-37	1.51585e-35	up	PTHR24078 - DNAJ HOMOLOG SUBFAMILY C MEMBER (1 of 187)
Lus10035956.g.BGIv1.0	430.029	2.75646	0.123373	22.3426	1.425e-110	1.20914e-108	up	PTHR11695:SF497 - CINNAMYL ALCOHOL DEHYDROGENASE 6-RELATED (1 of 4)	GO:0055114 - oxidation-reduction process;GO:0016491 - oxidoreductase activity;GO:0008270 - zinc ion binding
Lus10028782.g.BGIv1.0	362.476	2.75557	0.122424	22.5085	3.42997e-112	2.96692e-110	up	PF00954//PF01453//PF07714//PF08276 - S-locus glycoprotein domain (S_locus_glycop) // D-mannose binding lectin (B_lectin) // Protein tyrosine kinase (Pkinase_Tyr) // PAN-like domain (PAN_2) (1 of 37)	GO:0048544 - recognition of pollen;GO:0006468 - protein phosphorylation;GO:0004672 - protein kinase activity
Lus10028551.g.BGIv1.0	33.3722	2.75382	0.407302	6.76114	1.36911e-11	1.68018e-10	up	2.7.11.1 - Non-specific serine/threonine protein kinase / Threonine-specific protein kinase (1 of 1714)	GO:0006468 - protein phosphorylation;GO:0005524 - ATP binding;GO:0004672 - protein kinase activity
Lus10000265.g.BGIv1.0	8.57388	2.75191	0.77087	3.56988	0.000357144	0.0018946	up	PTHR13683:SF246 - ASPARTYL PROTEASE FAMILY PROTEIN (1 of 9)	GO:0006508 - proteolysis;GO:0004190 - aspartic-type endopeptidase activity
Lus10024061.g.BGIv1.0	1768.13	2.75013	0.0587676	46.7967	0	0	up	PTHR19241:SF219 - ABC TRANSPORTER G FAMILY MEMBER 38 (1 of 17)	GO:0016887 - ATPase activity;GO:0005524 - ATP binding;GO:0016020 - membrane
Lus10028068.g.BGIv1.0	18.6426	2.75012	0.535553	5.1351	2.82001e-07	2.40314e-06	up	K05278 - flavonol synthase (FLS) (1 of 3)	GO:0055114 - oxidation-reduction process;GO:0016491 - oxidoreductase activity
Lus10033731.g.BGIv1.0	247.837	2.74832	0.304294	9.03178	1.68909e-19	3.09331e-18	up	PF12609 - Wound-induced protein (DUF3774) (1 of 27)
Lus10022836.g.BGIv1.0	125.045	2.74565	0.209129	13.129	2.24642e-39	7.07852e-38	up	1.10.3.1//1.14.18.1 - Catechol oxidase / Tyrosinase // Tyrosinase / Tyrosine-dopa oxidase (1 of 1)	GO:0055114 - oxidation-reduction process;GO:0004097 - catechol oxidase activity;GO:0016491 - oxidoreductase activity;GO:0008152 - metabolic process
Lus10020091.g.BGIv1.0	37.7718	2.73617	0.39381	6.94795	3.70637e-12	4.73262e-11	up	K17871 - NADH:ubiquinone reductase (non-electrogenic) (ndh1) (1 of 12)	GO:0055114 - oxidation-reduction process;GO:0016491 - oxidoreductase activity
Lus10039314.g.BGIv1.0	1809.64	2.7357	0.0638387	42.8533	0	0	up	PTHR31707:SF55 - PECTINESTERASE 2-RELATED (1 of 6)	GO:0004857 - enzyme inhibitor activity;GO:0042545 - cell wall modification;GO:0030599 - pectinesterase activity;GO:0005618 - cell wall
Lus10017765.g.BGIv1.0	72.4753	2.73144	0.265115	10.3028	6.84199e-25	1.51639e-23	up	PF11834//PF12796 - KHA, dimerisation domain of potassium ion channel (KHA) // Ankyrin repeats (3 copies) (Ank_2) (1 of 1)	GO:0016021 - integral component of membrane;GO:0005249 - voltage-gated potassium channel activity;GO:0034765 - regulation of ion transmembrane transport
Lus10032006.g.BGIv1.0	1257.68	2.73101	0.0691312	39.5048	0	0	up	K18696 - glycerophosphodiester phosphodiesterase (GDE1) (1 of 3)	GO:0008081 - phosphoric diester hydrolase activity;GO:0006629 - lipid metabolic process
Lus10027199.g.BGIv1.0	425.614	2.73015	0.118819	22.9774	7.84015e-117	7.09156e-115	up	PTHR31080:SF19 - PLANT INVERTASE/PECTIN METHYLESTERASE INHIBITOR SUPERFAMILY PROTEIN (1 of 5)	GO:0004857 - enzyme inhibitor activity
Lus10001479.g.BGIv1.0	125.205	2.72619	0.206734	13.1869	1.04353e-39	3.31456e-38	up	K13248 - pyridoxal phosphate phosphatase PHOSPHO2 (PHOSPHO2) (1 of 5)	GO:0016791 - phosphatase activity;GO:0008152 - metabolic process
Lus10010284.g.BGIv1.0	38.2938	2.7245	0.40799	6.67786	2.42462e-11	2.93208e-10	up	PTHR10073:SF12 - MISMATCH REPAIR ENDONUCLEASE PMS2 (1 of 3)	GO:0006298 - mismatch repair;GO:0005524 - ATP binding;GO:0032300 - mismatch repair complex
Lus10024046.g.BGIv1.0	5.34157	2.72444	0.979786	2.78065	0.00542499	0.0212363	up	K07893 - Ras-related protein Rab-6A (RAB6A) (1 of 6)	GO:0005525 - GTP binding
Lus10042118.g.BGIv1.0	3110.35	2.72052	0.0467645	58.1751	0	0	up	K00099 - 1-deoxy-D-xylulose-5-phosphate reductoisomerase (dxr) (1 of 2)	GO:0005515 - protein binding;GO:0070402 - NADPH binding;GO:0055114 - oxidation-reduction process;GO:0046872 - metal ion binding;GO:0030604 - 1-deoxy-D-xylulose-5-phosphate reductoisomerase activity;GO:0008299 - isoprenoid biosynthetic process
Lus10016396.g.BGIv1.0	5.46635	2.72048	0.99165	2.74339	0.00608084	0.0234508	up	PF03140 - Plant protein of unknown function (DUF247) (1 of 37)
Lus10029370.g.BGIv1.0	22.2114	2.71979	0.48511	5.60654	2.06415e-08	1.97217e-07	up	KOG0725 - Reductases with broad range of substrate specificities (1 of 96)
Lus10008128.g.BGIv1.0	26.5592	2.71675	0.447052	6.07704	1.22425e-09	1.30433e-08	up	PTHR27008:SF16 - LEUCINE-RICH REPEAT PROTEIN KINASE-LIKE PROTEIN-RELATED (1 of 7)	GO:0006468 - protein phosphorylation;GO:0005524 - ATP binding;GO:0004672 - protein kinase activity
Lus10023204.g.BGIv1.0	50.2162	2.7147	0.32069	8.46519	2.55745e-17	4.27097e-16	up	?
Lus10005105.g.BGIv1.0	9.12714	2.71248	0.765955	3.54131	0.000398146	0.00208725	up	?
Lus10003162.g.BGIv1.0	654.457	2.71002	0.0946415	28.6346	2.49339e-180	3.59755e-178	up	PTHR31808:SF2 - F21O3.2 PROTEIN-RELATED (1 of 5)
Lus10006691.g.BGIv1.0	305.177	2.70985	0.136399	19.8671	7.84307e-88	5.15704e-86	up	PTHR11746//PTHR11746:SF99 - O-METHYLTRANSFERASE // SUBFAMILY NOT NAMED (1 of 22)	GO:0046983 - protein dimerization activity;GO:0008171 - O-methyltransferase activity
Lus10041860.g.BGIv1.0	114.662	2.70922	0.225421	12.0185	2.84189e-33	7.76086e-32	up	K04730 - interleukin-1 receptor-associated kinase 1 (IRAK1) (1 of 25)	GO:0006468 - protein phosphorylation;GO:0004672 - protein kinase activity
Lus10030483.g.BGIv1.0	122.386	2.70845	0.219571	12.3352	5.85446e-35	1.66646e-33	up	PTHR21495:SF59 - DIRIGENT PROTEIN 20-RELATED (1 of 5)	GO:0048046 - apoplast
Lus10022962.g.BGIv1.0	25.1654	2.7056	0.48748	5.55016	2.85406e-08	2.69335e-07	up	PTHR31235:SF78 - PEROXIDASE 26-RELATED (1 of 3)	GO:0055114 - oxidation-reduction process;GO:0020037 - heme binding;GO:0006979 - response to oxidative stress;GO:0004601 - peroxidase activity
Lus10037585.g.BGIv1.0	381.858	2.70447	0.119001	22.7265	2.45254e-114	2.15811e-112	up	PTHR10696//PTHR10696:SF21 - GAMMA-BUTYROBETAINE HYDROXYLASE-RELATED // SUBFAMILY NOT NAMED (1 of 9)	GO:0055114 - oxidation-reduction process;GO:0016491 - oxidoreductase activity
Lus10023375.g.BGIv1.0	243.231	2.70233	0.155308	17.3998	8.28083e-68	4.18599e-66	up	1.3.3.8 - Tetrahydroberberine oxidase / THB oxidase (1 of 42)	GO:0055114 - oxidation-reduction process;GO:0050660 - flavin adenine dinucleotide binding;GO:0016491 - oxidoreductase activity
Lus10040274.g.BGIv1.0	49.14	2.69923	0.323291	8.34922	6.87151e-17	1.12282e-15	up	PTHR31529:SF6 - LOB DOMAIN-CONTAINING PROTEIN 33 (1 of 2)	GO:0005634 - nucleus;GO:0045893 - positive regulation of transcription, DNA-templated
Lus10036800.g.BGIv1.0	35.1245	2.69605	0.380952	7.07713	1.47167e-12	1.91553e-11	up	PTHR31221:SF22 - WRKY TRANSCRIPTION FACTOR 3-RELATED (1 of 5)	GO:0043565 - sequence-specific DNA binding;GO:0006355 - regulation of transcription, DNA-templated;GO:0003700 - DNA-binding transcription factor activity
Lus10019725.g.BGIv1.0	17540.9	2.69529	0.0285584	94.3782	0	0	up	K13366 - polyamine oxidase (MPAO, PAO1) (1 of 3)	GO:0016491 - oxidoreductase activity
Lus10027054.g.BGIv1.0	152.639	2.69319	0.181644	14.8267	9.83893e-50	3.83632e-48	up	PTHR27001:SF194 - PROTEIN KINASE FAMILY PROTEIN (1 of 7)	GO:0006468 - protein phosphorylation;GO:0004672 - protein kinase activity
Lus10000834.g.BGIv1.0	19.0285	2.6912	0.54835	4.90782	9.20929e-07	7.41529e-06	up	PF05659 - Arabidopsis broad-spectrum mildew resistance protein RPW8 (RPW8) (1 of 12)
Lus10011578.g.BGIv1.0	26.6917	2.68797	0.455474	5.90149	3.6023e-09	3.69861e-08	up	PTHR23042:SF61 - TRANSCRIPTION FACTOR BHLH18-RELATED (1 of 8)	GO:0046983 - protein dimerization activity
Lus10008173.g.BGIv1.0	962.538	2.68674	0.0762997	35.2129	1.2685e-271	3.1177e-269	up	PTHR31388:SF22 - PEROXIDASE 22-RELATED (1 of 8)	GO:0055114 - oxidation-reduction process;GO:0020037 - heme binding;GO:0006979 - response to oxidative stress;GO:0004601 - peroxidase activity
Lus10023629.g.BGIv1.0	229.549	2.68582	0.164995	16.2782	1.40877e-59	6.33913e-58	up	PF06376 - Protein of unknown function (DUF1070) (DUF1070) (1 of 7)
Lus10006091.g.BGIv1.0	20.3381	2.68478	0.506635	5.29923	1.16295e-07	1.032e-06	up	?
Lus10025823.g.BGIv1.0	1566.88	2.68332	0.0634112	42.3161	0	0	up	K00029 - malate dehydrogenase (oxaloacetate-decarboxylating)(NADP+) (E1.1.1.40, maeB) (1 of 6)	GO:0055114 - oxidation-reduction process;GO:0004471 - malate dehydrogenase (decarboxylating) (NAD+) activity;GO:0051287 - NAD binding
Lus10016884.g.BGIv1.0	189.607	2.68291	0.167853	15.9837	1.66007e-57	7.24132e-56	up	PTHR22952//PTHR22952:SF154 - CAMP-RESPONSE ELEMENT BINDING PROTEIN-RELATED // SUBFAMILY NOT NAMED (1 of 2)	GO:0043565 - sequence-specific DNA binding;GO:0006355 - regulation of transcription, DNA-templated;GO:0003700 - DNA-binding transcription factor activity
Lus10013759.g.BGIv1.0	24.9482	2.67626	0.454338	5.89047	3.85106e-09	3.9404e-08	up	?
Lus10033384.g.BGIv1.0	15.4491	2.67606	0.570328	4.69215	2.70352e-06	2.05171e-05	up	PF00069//PF08263//PF13855 - Protein kinase domain (Pkinase) // Leucine rich repeat N-terminal domain (LRRNT_2) // Leucine rich repeat (LRR_8) (1 of 58)	GO:0005515 - protein binding;GO:0006468 - protein phosphorylation;GO:0005524 - ATP binding;GO:0004672 - protein kinase activity
Lus10008214.g.BGIv1.0	279.105	2.67583	0.138004	19.3895	9.47203e-84	5.94386e-82	up	PTHR31190:SF27 - ETHYLENE-RESPONSIVE TRANSCRIPTION FACTOR CRF1-RELATED (1 of 3)	GO:0006355 - regulation of transcription, DNA-templated;GO:0003700 - DNA-binding transcription factor activity
Lus10012069.g.BGIv1.0	30.7478	2.67089	0.410279	6.50994	7.51822e-11	8.76331e-10	up	PF07816 - Protein of unknown function (DUF1645) (DUF1645) (1 of 18)
Lus10018532.g.BGIv1.0	71.6368	2.67054	0.265283	10.0667	7.75104e-24	1.66204e-22	up	PF12609 - Wound-induced protein (DUF3774) (1 of 27)
Lus10024201.g.BGIv1.0	31.3107	2.67001	0.429885	6.21099	5.2651e-10	5.79844e-09	up	?
Lus10020456.g.BGIv1.0	39.9696	2.66984	0.352625	7.57133	3.6941e-14	5.30207e-13	up	PTHR27007:SF24 - L-TYPE LECTIN-DOMAIN CONTAINING RECEPTOR KINASE IX.1-RELATED (1 of 23)	GO:0006468 - protein phosphorylation;GO:0005524 - ATP binding;GO:0004672 - protein kinase activity;GO:0030246 - carbohydrate binding
Lus10039277.g.BGIv1.0	48.781	2.66467	0.326314	8.16596	3.18879e-16	5.07784e-15	up	2.4.1.324 - 7-deoxyloganetin glucosyltransferase / UGT85A24 (1 of 35)	GO:0016758 - transferase activity, transferring hexosyl groups;GO:0008152 - metabolic process
Lus10013309.g.BGIv1.0	120.322	2.66235	0.204848	12.9967	1.2772e-38	3.95799e-37	up	?
Lus10031257.g.BGIv1.0	59.273	2.66234	0.295548	9.00814	2.09589e-19	3.82258e-18	up	?
Lus10031235.g.BGIv1.0	291.011	2.6602	0.134253	19.8149	2.21444e-87	1.44275e-85	up	PTHR10353//PTHR10353:SF81 - GLYCOSYL HYDROLASE // SUBFAMILY NOT NAMED (1 of 3)	GO:0005975 - carbohydrate metabolic process;GO:0004553 - hydrolase activity, hydrolyzing O-glycosyl compounds
Lus10032203.g.BGIv1.0	40.7144	2.659	0.384968	6.90708	4.94743e-12	6.25679e-11	up	PTHR33593:SF2 - F5O11.5 (1 of 2)
Lus10024505.g.BGIv1.0	5.30115	2.65797	1.00804	2.63679	0.00836957	0.0308709	up	PF00168 - C2 domain (C2) (1 of 142)	GO:0005515 - protein binding
Lus10024844.g.BGIv1.0	14.6354	2.65703	0.638946	4.15846	3.20402e-05	0.000207458	up	PTHR24177:SF18 - ANKYRIN REPEAT FAMILY PROTEIN-RELATED (1 of 3)
Lus10035888.g.BGIv1.0	7.31416	2.65482	0.847734	3.13167	0.00173815	0.00786792	up	?
Lus10020735.g.BGIv1.0	4398.41	2.65126	0.04061	65.2857	0	0	up	1.11.1.9//2.5.1.18 - Glutathione transferase / S-(hydroxyalkyl)glutathione lyase (1 of 2)	GO:0005515 - protein binding
Lus10019150.g.BGIv1.0	43.3728	2.64991	0.351448	7.53998	4.70026e-14	6.71912e-13	up	PTHR14155:SF110 - RING/U-BOX DOMAIN-CONTAINING PROTEIN (1 of 3)	GO:0008270 - zinc ion binding;GO:0005515 - protein binding
Lus10019247.g.BGIv1.0	58.641	2.64691	0.290906	9.09883	9.13122e-20	1.69136e-18	up	PTHR23042:SF61 - TRANSCRIPTION FACTOR BHLH18-RELATED (1 of 8)	GO:0046983 - protein dimerization activity
Lus10008834.g.BGIv1.0	61.6222	2.64606	0.282866	9.35447	8.40181e-21	1.62819e-19	up	PTHR23070:SF13 - P-LOOP CONTAINING NUCLEOSIDE TRIPHOSPHATE HYDROLASES SUPERFAMILY PROTEIN (1 of 6)	GO:0005524 - ATP binding
Lus10034112.g.BGIv1.0	6.15045	2.64582	0.909329	2.90964	0.00361844	0.0149287	up	?
Lus10018134.g.BGIv1.0	126.908	2.64464	0.210157	12.5841	2.58281e-36	7.61973e-35	up	PTHR11206:SF87 - MATE EFFLUX FAMILY PROTEIN-RELATED (1 of 12)	GO:0055085 - transmembrane transport;GO:0016020 - membrane;GO:0015297 - antiporter activity;GO:0015238 - xenobiotic transmembrane transporter activity;GO:0006855 - drug transmembrane transport
Lus10003557.g.BGIv1.0	485.051	2.64292	0.117736	22.4478	1.34523e-111	1.15243e-109	up	PTHR10641//PTHR10641:SF523 - MYB-LIKE DNA-BINDING PROTEIN MYB // SUBFAMILY NOT NAMED (1 of 8)	GO:0005634 - nucleus;GO:0003700 - DNA-binding transcription factor activity;GO:0043565 - sequence-specific DNA binding;GO:0044212 - transcription regulatory region DNA binding;GO:0030154 - cell differentiation
Lus10009150.g.BGIv1.0	11.2613	2.64289	0.674338	3.91924	8.88302e-05	0.000532862	up	PTHR27005:SF13 - PROTEIN KINASE-LIKE PROTEIN-RELATED (1 of 4)	GO:0006468 - protein phosphorylation;GO:0004672 - protein kinase activity
Lus10010821.g.BGIv1.0	77.6174	2.64276	0.253988	10.4051	2.35067e-25	5.28536e-24	up	PTHR24282:SF45 - CYTOCHROME P450, FAMILY 721, SUBFAMILY A, POLYPEPTIDE 1 (1 of 6)	GO:0055114 - oxidation-reduction process;GO:0020037 - heme binding;GO:0016705 - oxidoreductase activity, acting on paired donors, with incorporation or reduction of molecular oxygen;GO:0005506 - iron ion binding
Lus10030589.g.BGIv1.0	46.2576	2.64243	0.364118	7.25706	3.95588e-13	5.35027e-12	up	PTHR27002:SF70 - CYSTEINE-RICH RECEPTOR-LIKE PROTEIN KINASE 2 (1 of 4)	GO:0006468 - protein phosphorylation;GO:0005524 - ATP binding;GO:0004672 - protein kinase activity
Lus10033853.g.BGIv1.0	121.534	2.64171	0.220062	12.0044	3.37018e-33	9.18947e-32	up	K13407 - fatty acid omega-hydroxylase (CYP94A1) (1 of 4)	GO:0055114 - oxidation-reduction process;GO:0020037 - heme binding;GO:0016705 - oxidoreductase activity, acting on paired donors, with incorporation or reduction of molecular oxygen;GO:0005506 - iron ion binding
Lus10028494.g.BGIv1.0	259.845	2.64033	0.152465	17.3176	3.4629e-67	1.73461e-65	up	PF07714//PF13947//PF14380 - Protein tyrosine kinase (Pkinase_Tyr) // Wall-associated receptor kinase galacturonan-binding (GUB_WAK_bind) // Wall-associated receptor kinase C-terminal (WAK_assoc) (1 of 1)	GO:0030247 - polysaccharide binding;GO:0006468 - protein phosphorylation;GO:0004672 - protein kinase activity
Lus10038556.g.BGIv1.0	16.7016	2.63771	0.587533	4.48948	7.13984e-06	5.12643e-05	up	PF00954//PF01453//PF07714//PF08276//PF11883 - S-locus glycoprotein domain (S_locus_glycop) // D-mannose binding lectin (B_lectin) // Protein tyrosine kinase (Pkinase_Tyr) // PAN-like domain (PAN_2) // Domain of unknown function (DUF3403) (DUF3403) (1 of 8)	GO:0004674 - protein serine/threonine kinase activity;GO:0048544 - recognition of pollen;GO:0006468 - protein phosphorylation;GO:0004672 - protein kinase activity
Lus10018919.g.BGIv1.0	353.688	2.63723	0.130567	20.1983	1.01256e-90	6.87348e-89	up	?
Lus10004954.g.BGIv1.0	15.7009	2.63716	0.601675	4.38303	1.17038e-05	8.11164e-05	up	PF00314 - Thaumatin family (Thaumatin) (1 of 43)
Lus10011202.g.BGIv1.0	176.598	2.63692	0.19908	13.2455	4.79203e-40	1.5344e-38	up	PTHR10992//PTHR10992:SF869 - ALPHA/BETA HYDROLASE FOLD-CONTAINING PROTEIN // SUBFAMILY NOT NAMED (1 of 8)	GO:0003824 - catalytic activity
Lus10017249.g.BGIv1.0	80.7593	2.63665	0.251829	10.47	1.18671e-25	2.6869e-24	up	PTHR10869:SF78 - 2-OXOGLUTARATE (2OG) AND FE(II)-DEPENDENT OXYGENASE SUPERFAMILY PROTEIN (1 of 2)	GO:0055114 - oxidation-reduction process;GO:0016491 - oxidoreductase activity
Lus10016461.g.BGIv1.0	62.2376	2.63565	0.284268	9.2717	1.83204e-20	3.50457e-19	up	PTHR11926:SF102 - GLUCOSYLTRANSFERASE-LIKE PROTEIN-RELATED (1 of 5)	GO:0016758 - transferase activity, transferring hexosyl groups;GO:0008152 - metabolic process
Lus10000242.g.BGIv1.0	29.9074	2.63454	0.406287	6.48445	8.90565e-11	1.03079e-09	up	PF00106 - short chain dehydrogenase (adh_short) (1 of 81)	GO:0016491 - oxidoreductase activity;GO:0008152 - metabolic process
Lus10000074.g.BGIv1.0	150.038	2.63329	0.184435	14.2776	3.01787e-46	1.10649e-44	up	4.4.1.11 - Methionine gamma-lyase / Methionine lyase (1 of 8)	GO:0030170 - pyridoxal phosphate binding
Lus10005239.g.BGIv1.0	93.4401	2.63206	0.243445	10.8117	3.029e-27	7.20131e-26	up	PTHR22950:SF280 - TRANSMEMBRANE AMINO ACID TRANSPORTER FAMILY PROTEIN (1 of 2)	GO:0016021 - integral component of membrane
Lus10035840.g.BGIv1.0	87.5953	2.63065	0.249143	10.5588	4.62637e-26	1.05824e-24	up	PF03514 - GRAS domain family (GRAS) (1 of 119)
Lus10002767.g.BGIv1.0	11.029	2.62816	0.690762	3.80472	0.000141966	0.000818274	up	PTHR28141:SF1 - 2',3'-CYCLIC-NUCLEOTIDE 3'-PHOSPHODIESTERASE (1 of 3)	GO:0004112 - cyclic-nucleotide phosphodiesterase activity
Lus10021137.g.BGIv1.0	1018.36	2.62704	0.0821988	31.9596	3.96897e-224	7.14375e-222	up	KOG0156 - Cytochrome P450 CYP2 subfamily (1 of 184)	GO:0055114 - oxidation-reduction process;GO:0020037 - heme binding;GO:0016705 - oxidoreductase activity, acting on paired donors, with incorporation or reduction of molecular oxygen;GO:0005506 - iron ion binding
Lus10026617.g.BGIv1.0	9.08389	2.62537	0.738397	3.55551	0.000377253	0.00198825	up	PTHR31719:SF40 - NAC TRANSCRIPTION FACTOR 29 (1 of 4)	GO:0006355 - regulation of transcription, DNA-templated;GO:0003677 - DNA binding
Lus10041685.g.BGIv1.0	3017.7	2.62452	0.0492439	53.2964	0	0	up	PTHR19241:SF219 - ABC TRANSPORTER G FAMILY MEMBER 38 (1 of 17)	GO:0016887 - ATPase activity;GO:0005524 - ATP binding;GO:0016020 - membrane
Lus10004460.g.BGIv1.0	172.537	2.62093	0.171099	15.3182	5.77823e-53	2.35342e-51	up	K10664 - E3 ubiquitin-protein ligase ATL6/9/15/31/42/55 [EC:6.3.2.19] (ATL6S) (1 of 8)	GO:0008270 - zinc ion binding;GO:0005515 - protein binding
Lus10025254.g.BGIv1.0	1093.78	2.62028	0.0720636	36.3607	1.78299e-289	4.81382e-287	up	PTHR31087:SF11 - PROTEIN LURP-ONE-RELATED 1-RELATED (1 of 13)
Lus10003051.g.BGIv1.0	561.867	2.62001	0.0987326	26.5364	3.68797e-155	4.51655e-153	up	K00318 - proline dehydrogenase (PRODH) (1 of 4)	GO:0006562 - proline catabolic process;GO:0004657 - proline dehydrogenase activity
Lus10028488.g.BGIv1.0	70.7637	2.61982	0.272906	9.59972	8.01621e-22	1.62689e-20	up	?
Lus10025819.g.BGIv1.0	114.8	2.6197	0.215463	12.1584	5.17404e-34	1.44057e-32	up	PTHR10696//PTHR10696:SF21 - GAMMA-BUTYROBETAINE HYDROXYLASE-RELATED // SUBFAMILY NOT NAMED (1 of 9)	GO:0055114 - oxidation-reduction process;GO:0016491 - oxidoreductase activity
Lus10037300.g.BGIv1.0	6.77884	2.61803	0.887247	2.95073	0.00317024	0.0133094	up	PTHR34776:SF1 - F17F16.3 PROTEIN (1 of 1)	GO:0016021 - integral component of membrane
Lus10037920.g.BGIv1.0	461.526	2.61712	0.110144	23.761	8.46147e-125	8.06283e-123	up	2.4.1.224 - Glucuronosyl-N-acetylglucosaminyl-proteoglycan 4-alpha-N- acetylglucosaminyltransferase / acetylglucosaminyltransferase (1 of 4)	GO:0016021 - integral component of membrane;GO:0015012 - heparan sulfate proteoglycan biosynthetic process;GO:0006024 - glycosaminoglycan biosynthetic process
Lus10022736.g.BGIv1.0	5.18987	2.61464	1.02285	2.55623	0.0105813	0.0376532	up	PF03106 - WRKY DNA -binding domain (WRKY) (1 of 108)	GO:0043565 - sequence-specific DNA binding;GO:0006355 - regulation of transcription, DNA-templated;GO:0003700 - DNA-binding transcription factor activity
Lus10028407.g.BGIv1.0	12.2165	2.6126	0.659471	3.96166	7.44302e-05	0.000453224	up	K04730 - interleukin-1 receptor-associated kinase 1 (IRAK1) (1 of 25)	GO:0006468 - protein phosphorylation;GO:0004672 - protein kinase activity
Lus10039751.g.BGIv1.0	90.7044	2.61245	0.237415	11.0037	3.66568e-28	8.88692e-27	up	PF12609 - Wound-induced protein (DUF3774) (1 of 27)
Lus10013962.g.BGIv1.0	11.7416	2.60835	0.691488	3.77208	0.000161892	0.000921501	up	PTHR10168:SF69 - GLUTAREDOXIN-C9 (1 of 2)	GO:0045454 - cell redox homeostasis;GO:0015035 - protein disulfide oxidoreductase activity;GO:0009055 - electron transfer activity
Lus10032415.g.BGIv1.0	128.444	2.60496	0.207594	12.5483	4.06005e-36	1.19088e-34	up	PTHR13301:SF51 - CELLULOSE SYNTHASE-LIKE PROTEIN G1-RELATED (1 of 6)	GO:0005794 - Golgi apparatus;GO:0016021 - integral component of membrane;GO:0005886 - plasma membrane;GO:0005802 - trans-Golgi network;GO:0016760 - cellulose synthase (UDP-forming) activity;GO:0016759 - cellulose synthase activity;GO:0071555 - cell wall organization;GO:0030244 - cellulose biosynthetic process;GO:0009833 - plant-type primary cell wall biogenesis
Lus10041162.g.BGIv1.0	5.88182	2.60414	0.957233	2.72049	0.00651855	0.024883	up	PTHR24361:SF243 - SERINE/THREONINE-PROTEIN KINASE BLUS1 (1 of 2)	GO:0006468 - protein phosphorylation;GO:0004672 - protein kinase activity
Lus10020331.g.BGIv1.0	271.595	2.6009	0.147367	17.6492	1.03256e-69	5.31002e-68	up	PTHR31642:SF9 - (Z)-3-HEXEN-1-OL ACETYLTRANSFERASE (1 of 13)	GO:0016747 - transferase activity, transferring acyl groups other than amino-acyl groups
Lus10004379.g.BGIv1.0	1511.8	2.60088	0.146167	17.7939	7.87943e-71	4.12951e-69	up	K08070 - 2-alkenal reductase (E1.3.1.74) (1 of 1)	GO:0055114 - oxidation-reduction process;GO:0016491 - oxidoreductase activity;GO:0008270 - zinc ion binding
Lus10034092.g.BGIv1.0	862.046	2.60008	0.0813323	31.9686	2.97601e-224	5.41117e-222	up	K02866 - large subunit ribosomal protein L10e (RP-L10e, RPL10) (1 of 7)	GO:0006412 - translation;GO:0005840 - ribosome;GO:0003735 - structural constituent of ribosome
Lus10037231.g.BGIv1.0	6.76948	2.59974	0.904563	2.87403	0.00405276	0.0164745	up	PF04601 - Domain of unknown function (DUF569) (DUF569) (1 of 9)
Lus10016061.g.BGIv1.0	8.86086	2.59973	0.749958	3.4665	0.000527289	0.00269528	up	PTHR22814:SF106 - HEAVY-METAL-ASSOCIATED DOMAIN-CONTAINING PROTEIN (1 of 9)
Lus10040442.g.BGIv1.0	317.305	2.59819	0.126509	20.5376	9.92749e-94	6.96449e-92	up	PTHR10366//PTHR10366:SF375 - NAD DEPENDENT EPIMERASE/DEHYDRATASE // SUBFAMILY NOT NAMED (1 of 8)	GO:0050662 - coenzyme binding;GO:0003824 - catalytic activity
Lus10035662.g.BGIv1.0	115.795	2.5977	0.211921	12.2579	1.52403e-34	4.30375e-33	up	K00913 - inositol-1,3,4-trisphosphate 5/6-kinase / inositol-tetrakisphosphate 1-kinase (ITPK1) (1 of 5)	GO:0052726 - inositol-1,3,4-trisphosphate 5-kinase activity;GO:0052725 - inositol-1,3,4-trisphosphate 6-kinase activity;GO:0047325 - inositol tetrakisphosphate 1-kinase activity;GO:0032957 - inositol trisphosphate metabolic process;GO:0005622 - intracellular;GO:0005524 - ATP binding;GO:0000287 - magnesium ion binding
Lus10032742.g.BGIv1.0	91.8074	2.59531	0.240885	10.7741	4.56438e-27	1.07868e-25	up	?
Lus10040125.g.BGIv1.0	42.7629	2.59402	0.358861	7.22849	4.88389e-13	6.56801e-12	up	PTHR22849//PTHR22849:SF9 - WDSAM1 PROTEIN // SUBFAMILY NOT NAMED (1 of 5)	GO:0004842 - ubiquitin-protein transferase activity
Lus10039830.g.BGIv1.0	151.472	2.59391	0.197314	13.1461	1.79078e-39	5.65276e-38	up	PF00407 - Pathogenesis-related protein Bet v I family (Bet_v_1) (1 of 55)	GO:0009607 - response to biotic stimulus;GO:0006952 - defense response
Lus10038052.g.BGIv1.0	1611.26	2.59383	0.0639192	40.5799	0	0	up	PF07676 - WD40-like Beta Propeller Repeat (PD40) (1 of 2)
Lus10042082.g.BGIv1.0	462.872	2.58968	0.107413	24.1094	1.99018e-128	1.94852e-126	up	PTHR24413:SF75 - BTB/POZ AND TAZ DOMAIN-CONTAINING PROTEIN 2 (1 of 4)	GO:0005515 - protein binding;GO:0008270 - zinc ion binding;GO:0006355 - regulation of transcription, DNA-templated;GO:0005634 - nucleus;GO:0004402 - histone acetyltransferase activity;GO:0003712 - transcription coregulator activity
Lus10006665.g.BGIv1.0	83.9549	2.58914	0.244853	10.5743	3.92159e-26	8.99342e-25	up	PF03181 - BURP domain (BURP) (1 of 18)
Lus10002596.g.BGIv1.0	138.691	2.58787	0.207598	12.4658	1.1477e-35	3.32535e-34	up	PF12609 - Wound-induced protein (DUF3774) (1 of 27)
Lus10028473.g.BGIv1.0	56.2441	2.58656	0.297412	8.6969	3.41088e-18	5.91518e-17	up	PTHR11945 - MADS BOX PROTEIN (1 of 125)	GO:0046983 - protein dimerization activity;GO:0003677 - DNA binding
Lus10037490.g.BGIv1.0	129.454	2.57857	0.209699	12.2966	9.45137e-35	2.67962e-33	up	PTHR14155:SF99 - RING-H2 FINGER PROTEIN ATL3 (1 of 2)	GO:0008152 - metabolic process;GO:0003824 - catalytic activity;GO:0008270 - zinc ion binding;GO:0005515 - protein binding
Lus10031758.g.BGIv1.0	40.3318	2.57747	0.358603	7.18751	6.59816e-13	8.77407e-12	up	PTHR10641:SF462 - F3O9.29 PROTEIN-RELATED (1 of 2)	GO:0005634 - nucleus;GO:0003700 - DNA-binding transcription factor activity;GO:0043565 - sequence-specific DNA binding;GO:0044212 - transcription regulatory region DNA binding;GO:0030154 - cell differentiation
Lus10032399.g.BGIv1.0	5.88505	2.57634	0.91983	2.80089	0.0050962	0.0201106	up	PTHR22835:SF281 - SGNH HYDROLASE-TYPE ESTERASE SUPERFAMILY PROTEIN (1 of 4)	GO:0016788 - hydrolase activity, acting on ester bonds
Lus10018381.g.BGIv1.0	13.5821	2.57595	0.661332	3.8951	9.81597e-05	0.000584399	up	PTHR27002:SF122 - CYSTEINE-RICH RECEPTOR-LIKE PROTEIN KINASE 28-RELATED (1 of 13)	GO:0006468 - protein phosphorylation;GO:0005524 - ATP binding;GO:0004672 - protein kinase activity
Lus10039494.g.BGIv1.0	48.2272	2.57329	0.343047	7.50128	6.31977e-14	8.97664e-13	up	PF05678 - VQ motif (VQ) (1 of 42)
Lus10001902.g.BGIv1.0	14.4319	2.57035	0.616132	4.17176	3.02259e-05	0.000196434	up	PF03106 - WRKY DNA -binding domain (WRKY) (1 of 108)	GO:0043565 - sequence-specific DNA binding;GO:0006355 - regulation of transcription, DNA-templated;GO:0003700 - DNA-binding transcription factor activity
Lus10001856.g.BGIv1.0	705.977	2.56982	0.0938591	27.3796	4.80429e-165	6.43666e-163	up	PTHR22912:SF180 - 3-PHENYLPROPIONATE/CINNAMIC ACID DIOXYGENASE FERREDOXIN--NAD(+) REDUCTASE COMPONENT (1 of 5)	GO:0055114 - oxidation-reduction process;GO:0016491 - oxidoreductase activity
Lus10001484.g.BGIv1.0	19.9263	2.56909	0.559011	4.59578	4.3114e-06	3.18775e-05	up	PF04525 - LURP-one-related (LOR) (1 of 30)
Lus10042928.g.BGIv1.0	14.3498	2.56825	0.606196	4.23666	2.2687e-05	0.000150675	up	?
Lus10036975.g.BGIv1.0	11.2953	2.56761	0.668526	3.8407	0.000122683	0.000716513	up	PF01535//PF13041 - PPR repeat (PPR) // PPR repeat family (PPR_2) (1 of 308)
Lus10023271.g.BGIv1.0	74.7261	2.56683	0.263567	9.73881	2.05946e-22	4.26468e-21	up	PTHR11785:SF230 - CATIONIC AMINO ACID TRANSPORTER 1 (1 of 3)	GO:0016020 - membrane;GO:0015171 - amino acid transmembrane transporter activity;GO:0003333 - amino acid transmembrane transport
Lus10014651.g.BGIv1.0	180.765	2.56625	0.169096	15.1763	5.07417e-52	2.0387e-50	up	PTHR27007:SF24 - L-TYPE LECTIN-DOMAIN CONTAINING RECEPTOR KINASE IX.1-RELATED (1 of 23)	GO:0030246 - carbohydrate binding
Lus10031613.g.BGIv1.0	66.5109	2.56613	0.283029	9.06666	1.22719e-19	2.25786e-18	up	PF12609 - Wound-induced protein (DUF3774) (1 of 27)
Lus10037957.g.BGIv1.0	69.5961	2.56389	0.272908	9.39471	5.7377e-21	1.1229e-19	up	?
Lus10032766.g.BGIv1.0	114.793	2.56333	0.207151	12.3742	3.604e-35	1.03497e-33	up	PTHR33095:SF7 - AR781 (1 of 4)	GO:0005886 - plasma membrane
Lus10021325.g.BGIv1.0	100.955	2.55513	0.226321	11.2898	1.47339e-29	3.67966e-28	up	PTHR11010//PTHR11010:SF48 - PROTEASE S28 PRO-X CARBOXYPEPTIDASE-RELATED // SUBFAMILY NOT NAMED (1 of 2)	GO:0008236 - serine-type peptidase activity;GO:0006508 - proteolysis
Lus10017613.g.BGIv1.0	11.7376	2.55192	0.666912	3.82647	0.000129995	0.000755754	up	?
Lus10034389.g.BGIv1.0	95.7733	2.5509	0.240584	10.6029	2.88767e-26	6.64798e-25	up	?
Lus10020886.g.BGIv1.0	51.7722	2.54656	0.322749	7.89023	3.01638e-15	4.59589e-14	up	PTHR11638:SF94 - HEAT SHOCK PROTEIN 104 (1 of 5)	GO:0019538 - protein metabolic process
Lus10028487.g.BGIv1.0	6.41641	2.54517	0.903282	2.81769	0.00483705	0.0192241	up	?
Lus10042281.g.BGIv1.0	2160.13	2.54424	0.0574236	44.3065	0	0	up	K01953 - asparagine synthase (glutamine-hydrolysing) (asnB, ASNS) (1 of 4)	GO:0006529 - asparagine biosynthetic process;GO:0004066 - asparagine synthase (glutamine-hydrolyzing) activity
Lus10032939.g.BGIv1.0	137.53	2.54416	0.19864	12.8079	1.48135e-37	4.48533e-36	up	PTHR21495//PTHR21495:SF72 - NUCLEOPORIN-RELATED // SUBFAMILY NOT NAMED (1 of 1)	GO:0048046 - apoplast
Lus10029815.g.BGIv1.0	744.644	2.54385	0.0839786	30.2917	1.4745e-201	2.42158e-199	up	1.11.1.9//2.5.1.18 - Glutathione transferase / S-(hydroxyalkyl)glutathione lyase (1 of 2)	GO:0005515 - protein binding
Lus10015850.g.BGIv1.0	22.7425	2.54133	0.466772	5.44448	5.19584e-08	4.75891e-07	up	PTHR10778:SF19 - UDP-GALACTOSE/UDP-GLUCOSE TRANSPORTER 2 (1 of 4)	GO:0055085 - transmembrane transport
Lus10021318.g.BGIv1.0	59.4656	2.54004	0.290747	8.73626	2.40962e-18	4.21364e-17	up	KOG0725 - Reductases with broad range of substrate specificities (1 of 96)	GO:0016491 - oxidoreductase activity
Lus10033886.g.BGIv1.0	67.7025	2.53722	0.28217	8.99181	2.43197e-19	4.42649e-18	up	K08176 - MFS transporter, PHS family, inorganic phosphate transporter (PHO84) (1 of 10)	GO:0055085 - transmembrane transport;GO:0016021 - integral component of membrane
Lus10032825.g.BGIv1.0	5.67473	2.53679	0.929283	2.72983	0.00633665	0.0242875	up	K01601 - ribulose-bisphosphate carboxylase large chain (rbcL) (1 of 1)	GO:0016984 - ribulose-bisphosphate carboxylase activity;GO:0015977 - carbon fixation
Lus10021930.g.BGIv1.0	31.9216	2.53671	0.442939	5.727	1.02225e-08	1.0061e-07	up	PTHR33155:SF4 - PROTEIN FANTASTIC FOUR 3-RELATED (1 of 2)
Lus10029861.g.BGIv1.0	49.2338	2.53659	0.312915	8.10632	5.21741e-16	8.23829e-15	up	PF07887 - Calmodulin binding protein-like (Calmodulin_bind) (1 of 11)	GO:0006950 - response to stress;GO:0005516 - calmodulin binding
Lus10031828.g.BGIv1.0	51.6209	2.53604	0.330647	7.66991	1.72112e-14	2.52209e-13	up	?
Lus10032848.g.BGIv1.0	61.7548	2.53204	0.303952	8.33039	8.05756e-17	1.31361e-15	up	PTHR26374:SF208 - ZINC FINGER PROTEIN AZF3-RELATED (1 of 5)	GO:0003676 - nucleic acid binding;GO:0010200 - response to chitin
Lus10020492.g.BGIv1.0	6.60443	2.52876	0.884807	2.85798	0.00426352	0.0172076	up	PTHR10334:SF223 - F2J10.6 PROTEIN-RELATED (1 of 11)	GO:0005615 - extracellular space
Lus10036684.g.BGIv1.0	7.36351	2.52812	0.814359	3.10443	0.00190648	0.0085388	up	PTHR15486//PTHR15486:SF7 - ANCIENT UBIQUITOUS PROTEIN // SUBFAMILY NOT NAMED (1 of 2)	GO:0016746 - transferase activity, transferring acyl groups;GO:0008152 - metabolic process
Lus10040179.g.BGIv1.0	507.137	2.52724	0.103184	24.4924	1.77898e-132	1.80625e-130	up	PTHR24343//PTHR24343:SF168 - SERINE/THREONINE KINASE // SUBFAMILY NOT NAMED (1 of 4)	GO:0006468 - protein phosphorylation;GO:0005524 - ATP binding;GO:0004672 - protein kinase activity
Lus10023285.g.BGIv1.0	117.276	2.52683	0.220094	11.4807	1.6503e-30	4.24338e-29	up	?
Lus10039534.g.BGIv1.0	40.74	2.52239	0.370688	6.80462	1.01318e-11	1.25505e-10	up	K19307 - 25S rRNA (uracil2634-N3)-methyltransferase [EC:2.1.1.313] (BMT5) (1 of 5)	GO:0005737 - cytoplasm;GO:0070042 - rRNA (uridine-N3-)-methyltransferase activity;GO:0070475 - rRNA base methylation
Lus10027868.g.BGIv1.0	651.689	2.52238	0.0959407	26.291	2.4304e-152	2.87756e-150	up	K00058 - D-3-phosphoglycerate dehydrogenase (serA, PHGDH) (1 of 3)	GO:0016597 - amino acid binding;GO:0008152 - metabolic process;GO:0055114 - oxidation-reduction process;GO:0051287 - NAD binding;GO:0016616 - oxidoreductase activity, acting on the CH-OH group of donors, NAD or NADP as acceptor
Lus10005972.g.BGIv1.0	180.119	2.51894	0.186008	13.5421	8.82698e-42	2.94271e-40	up	PF05097 - Protein of unknown function (DUF688) (DUF688) (1 of 19)
Lus10014688.g.BGIv1.0	697.213	2.51835	0.0961811	26.1834	4.10961e-151	4.8336e-149	up	K15095 - (+)-neomenthol dehydrogenase (E1.1.1.208) (1 of 9)	GO:0016491 - oxidoreductase activity;GO:0008152 - metabolic process
Lus10010766.g.BGIv1.0	146.547	2.51434	0.188185	13.361	1.02155e-40	3.32171e-39	up	KOG1546 - Metacaspase involved in regulation of apoptosis (1 of 11)	GO:0006508 - proteolysis;GO:0004197 - cysteine-type endopeptidase activity
Lus10029495.g.BGIv1.0	153.642	2.51336	0.18325	13.7155	8.20461e-43	2.79537e-41	up	PTHR10742:SF273 - POLYAMINE OXIDASE 1 (1 of 2)	GO:0055114 - oxidation-reduction process;GO:0016491 - oxidoreductase activity
Lus10016469.g.BGIv1.0	358.034	2.5107	0.138457	18.1334	1.73572e-73	9.48737e-72	up	PTHR11260:SF303 - GLUTATHIONE S-TRANSFERASE U1-RELATED (1 of 16)	GO:0005515 - protein binding
Lus10032150.g.BGIv1.0	1688.83	2.50958	0.0591109	42.4555	0	0	up	K00122 - formate dehydrogenase (FDH) (1 of 2)	GO:0055114 - oxidation-reduction process;GO:0004616 - phosphogluconate dehydrogenase (decarboxylating) activity;GO:0051287 - NAD binding;GO:0016616 - oxidoreductase activity, acting on the CH-OH group of donors, NAD or NADP as acceptor;GO:0008152 - metabolic process
Lus10007815.g.BGIv1.0	1799.13	2.50811	0.056593	44.3184	0	0	up	PTHR10909:SF250 - PEROXISOMAL ACYL-COENZYME A OXIDASE 2 (1 of 4)	GO:0055114 - oxidation-reduction process;GO:0003995 - acyl-CoA dehydrogenase activity;GO:0006635 - fatty acid beta-oxidation;GO:0005777 - peroxisome;GO:0003997 - acyl-CoA oxidase activity
Lus10040924.g.BGIv1.0	125.015	2.5057	0.204309	12.2643	1.40903e-34	3.98215e-33	up	PTHR32246:SF20 - BON1-ASSOCIATED PROTEIN 1-RELATED (1 of 4)	GO:0005515 - protein binding
Lus10027741.g.BGIv1.0	8.57454	2.50401	0.817547	3.06284	0.0021925	0.00965839	up	2.5.1.55 - 3-deoxy-8-phosphooctulonate synthase / Phospho-2-keto-3-deoxyoctonate aldolase (1 of 4)	GO:0009058 - biosynthetic process;GO:0008676 - 3-deoxy-8-phosphooctulonate synthase activity;GO:0008152 - metabolic process;GO:0005737 - cytoplasm
Lus10009386.g.BGIv1.0	268.53	2.50104	0.143805	17.3919	9.4993e-68	4.78835e-66	up	PTHR22950:SF319 - GABA TRANSPORTER 1 (1 of 1)	GO:0016021 - integral component of membrane;GO:0005886 - plasma membrane;GO:0015171 - amino acid transmembrane transporter activity;GO:0003333 - amino acid transmembrane transport
Lus10025163.g.BGIv1.0	10.3782	2.50068	0.705742	3.54334	0.000395097	0.0020731	up	PTHR24064:SF210 - INORGANIC PHOSPHATE TRANSPORTER 1-8-RELATED (1 of 2)	GO:0055085 - transmembrane transport;GO:0016021 - integral component of membrane
Lus10029204.g.BGIv1.0	60.6036	2.50021	0.304336	8.2153	2.11641e-16	3.39904e-15	up	?
Lus10011990.g.BGIv1.0	436.13	2.49608	0.107555	23.2074	3.8332e-119	3.52082e-117	up	PTHR10791//PTHR10791:SF23 - RAG1-ACTIVATING PROTEIN 1 // SUBFAMILY NOT NAMED (1 of 5)	GO:0016021 - integral component of membrane;GO:0005886 - plasma membrane;GO:0008643 - carbohydrate transport
Lus10035524.g.BGIv1.0	2179.25	2.49518	0.0578245	43.1509	0	0	up	?
Lus10021757.g.BGIv1.0	223.554	2.48806	0.151538	16.4187	1.40599e-60	6.39114e-59	up	PTHR33095:SF7 - AR781 (1 of 4)	GO:0005886 - plasma membrane
Lus10009824.g.BGIv1.0	11.5472	2.48722	0.666604	3.73117	0.00019059	0.00106897	up	PF00106 - short chain dehydrogenase (adh_short) (1 of 81)	GO:0016491 - oxidoreductase activity;GO:0008152 - metabolic process
Lus10029440.g.BGIv1.0	54.2444	2.48707	0.303763	8.18752	2.66655e-16	4.26337e-15	up	PTHR10168:SF81 - MONOTHIOL GLUTAREDOXIN-S1-RELATED (1 of 4)	GO:0045454 - cell redox homeostasis;GO:0015035 - protein disulfide oxidoreductase activity;GO:0009055 - electron transfer activity
Lus10015354.g.BGIv1.0	205.616	2.48405	0.15766	15.7557	6.27348e-56	2.68075e-54	up	PTHR23070:SF5 - AAA-TYPE ATPASE FAMILY PROTEIN-RELATED (1 of 7)	GO:0005524 - ATP binding
Lus10027586.g.BGIv1.0	56.5123	2.4835	0.301322	8.24201	1.6934e-16	2.72581e-15	up	PTHR10209:SF122 - 1-AMINOCYCLOPROPANE-1-CARBOXYLATE OXIDASE HOMOLOG 10-RELATED (1 of 27)	GO:0055114 - oxidation-reduction process;GO:0016491 - oxidoreductase activity
Lus10032276.g.BGIv1.0	60.0292	2.48319	0.285731	8.69067	3.60297e-18	6.24526e-17	up	?
Lus10031723.g.BGIv1.0	197.637	2.4821	0.163129	15.2155	2.78908e-52	1.12695e-50	up	K01087 - trehalose 6-phosphate phosphatase (otsB) (1 of 9)	GO:0005992 - trehalose biosynthetic process;GO:0003824 - catalytic activity
Lus10009998.g.BGIv1.0	12.8855	2.47986	0.608088	4.07812	4.54011e-05	0.00028688	up	PTHR10209//PTHR10209:SF109 - OXIDOREDUCTASE, 2OG-FE II OXYGENASE FAMILY PROTEIN // SUBFAMILY NOT NAMED (1 of 3)	GO:0055114 - oxidation-reduction process;GO:0016491 - oxidoreductase activity
Lus10026081.g.BGIv1.0	63.8264	2.47982	0.302881	8.18742	2.6689e-16	4.26521e-15	up	?
Lus10018592.g.BGIv1.0	48.3357	2.47634	0.333777	7.41916	1.17869e-13	1.64473e-12	up	?
Lus10001265.g.BGIv1.0	583.209	2.47583	0.0979612	25.2736	6.23104e-141	6.79089e-139	up	K13424 - WRKY transcription factor 33 (WRKY33) (1 of 3)	GO:0043565 - sequence-specific DNA binding;GO:0006355 - regulation of transcription, DNA-templated;GO:0003700 - DNA-binding transcription factor activity
Lus10025736.g.BGIv1.0	56.1305	2.47553	0.325265	7.61082	2.72355e-14	3.9392e-13	up	PTHR12736:SF14 - LANC-LIKE PROTEIN GCL1 (1 of 2)	GO:0005886 - plasma membrane;GO:0003824 - catalytic activity
Lus10032951.g.BGIv1.0	17.1779	2.47216	0.54102	4.56943	4.89047e-06	3.59131e-05	up	?
Lus10035221.g.BGIv1.0	29.4046	2.47148	0.404733	6.10644	1.01877e-09	1.09457e-08	up	3.4.24.23 - Matrilysin / Uterine metalloendopeptidase (1 of 2)	GO:0031012 - extracellular matrix;GO:0008270 - zinc ion binding;GO:0006508 - proteolysis;GO:0004222 - metalloendopeptidase activity
Lus10017152.g.BGIv1.0	37.896	2.46981	0.361133	6.83908	7.97053e-12	9.94238e-11	up	PTHR12565:SF157 - TRANSCRIPTION FACTOR BHLH041-RELATED (1 of 1)	GO:0046983 - protein dimerization activity
Lus10036194.g.BGIv1.0	116.33	2.46908	0.2064	11.9626	5.57858e-33	1.51763e-31	up	PTHR31719:SF5 - NAC DOMAIN-CONTAINING PROTEIN 6-RELATED (1 of 2)	GO:0006355 - regulation of transcription, DNA-templated;GO:0003677 - DNA binding
Lus10041683.g.BGIv1.0	2367.24	2.46892	0.0523494	47.1624	0	0	up	PF00005//PF01061//PF08370 - ABC transporter (ABC_tran) // ABC-2 type transporter (ABC2_membrane) // Plant PDR ABC transporter associated (PDR_assoc) (1 of 4)	GO:0016887 - ATPase activity;GO:0005524 - ATP binding;GO:0016020 - membrane
Lus10040335.g.BGIv1.0	73.1317	2.46858	0.283421	8.70992	3.0409e-18	5.28126e-17	up	PTHR24177:SF10 - ANKYRIN REPEAT-CONTAINING PROTEIN (1 of 6)	GO:0016020 - membrane
Lus10009780.g.BGIv1.0	10.597	2.46703	0.688844	3.58141	0.000341744	0.00181995	up	PTHR10641//PTHR10641:SF668 - MYB-LIKE DNA-BINDING PROTEIN MYB // SUBFAMILY NOT NAMED (1 of 1)	GO:0005634 - nucleus;GO:0003677 - DNA binding
Lus10027964.g.BGIv1.0	79.56	2.46696	0.260305	9.47718	2.61253e-21	5.18982e-20	up	PTHR27001:SF54 - RECEPTOR-LIKE CYTOPLASMIC KINASE VIA5 (1 of 2)	GO:0006468 - protein phosphorylation;GO:0004672 - protein kinase activity
Lus10037213.g.BGIv1.0	89.3031	2.46161	0.234554	10.4949	9.12e-26	2.07282e-24	up	PTHR10264//PTHR10264:SF93 - BAND 7 PROTEIN-RELATED // SUBFAMILY NOT NAMED (1 of 2)	GO:0016020 - membrane
Lus10003210.g.BGIv1.0	1508.99	2.46128	0.0615154	40.0107	0	0	up	PF07712 - Stress up-regulated Nod 19 (SURNod19) (1 of 7)
Lus10028735.g.BGIv1.0	4172.1	2.4598	0.04314	57.0189	0	0	up	PTHR31235:SF77 - PEROXIDASE 12 (1 of 2)	GO:0055114 - oxidation-reduction process;GO:0020037 - heme binding;GO:0006979 - response to oxidative stress;GO:0004601 - peroxidase activity
Lus10027146.g.BGIv1.0	43.1906	2.4594	0.354159	6.94433	3.80258e-12	4.85373e-11	up	PF00069//PF01657 - Protein kinase domain (Pkinase) // Salt stress response/antifungal (Stress-antifung) (1 of 5)	GO:0006468 - protein phosphorylation;GO:0005524 - ATP binding;GO:0004672 - protein kinase activity
Lus10031099.g.BGIv1.0	180.039	2.45901	0.165428	14.8645	5.60043e-50	2.19087e-48	up	PTHR11040:SF35 - ZINC TRANSPORTER 3-RELATED (1 of 5)	GO:0055085 - transmembrane transport;GO:0046873 - metal ion transmembrane transporter activity;GO:0030001 - metal ion transport;GO:0016020 - membrane
Lus10019152.g.BGIv1.0	343.35	2.45818	0.123263	19.9426	1.73751e-88	1.1467e-86	up	K01530 - phospholipid-translocating ATPase (E3.6.3.1) (1 of 9)	GO:0046872 - metal ion binding;GO:0000166 - nucleotide binding;GO:0016021 - integral component of membrane;GO:0015914 - phospholipid transport;GO:0005524 - ATP binding;GO:0004012 - ATPase-coupled intramembrane lipid transporter activity;GO:0000287 - magnesium ion binding
Lus10013805.g.BGIv1.0	2399	2.45753	0.051698	47.5362	0	0	up	K10775 - phenylalanine ammonia-lyase (E4.3.1.24) (1 of 4)
Lus10001775.g.BGIv1.0	18.9161	2.4544	0.531705	4.61609	3.91034e-06	2.91176e-05	up	PTHR23050 - CALCIUM BINDING PROTEIN (1 of 27)	GO:0005509 - calcium ion binding;GO:0019722 - calcium-mediated signaling
Lus10040765.g.BGIv1.0	37.2738	2.45429	0.365196	6.72048	1.81129e-11	2.20762e-10	up	PTHR11260:SF303 - GLUTATHIONE S-TRANSFERASE U1-RELATED (1 of 16)	GO:0005515 - protein binding
Lus10010476.g.BGIv1.0	15.7316	2.45377	0.571644	4.29249	1.76683e-05	0.000119322	up	PTHR11926:SF242 - UDP-GLYCOSYLTRANSFERASE 71B2-RELATED (1 of 10)	GO:0016758 - transferase activity, transferring hexosyl groups;GO:0008152 - metabolic process
Lus10011522.g.BGIv1.0	50.5327	2.45173	0.320695	7.64506	2.08845e-14	3.0441e-13	up	PTHR24093:SF262 - CALCIUM-TRANSPORTING ATPASE 2, PLASMA MEMBRANE-TYPE-RELATED (1 of 6)	GO:0005516 - calmodulin binding;GO:0046872 - metal ion binding;GO:0000166 - nucleotide binding
Lus10001210.g.BGIv1.0	455.615	2.45169	0.107026	22.9075	3.91205e-116	3.52064e-114	up	PTHR10992//PTHR10992:SF869 - ALPHA/BETA HYDROLASE FOLD-CONTAINING PROTEIN // SUBFAMILY NOT NAMED (1 of 8)	GO:0003824 - catalytic activity
Lus10041771.g.BGIv1.0	34.4927	2.45051	0.379617	6.4552	1.08073e-10	1.24403e-09	up	?
Lus10003477.g.BGIv1.0	18.3209	2.45033	0.554649	4.4178	9.971e-06	6.98676e-05	up	2.7.11.1 - Non-specific serine/threonine protein kinase / Threonine-specific protein kinase (1 of 1714)	GO:0006468 - protein phosphorylation;GO:0005524 - ATP binding;GO:0004672 - protein kinase activity
Lus10025182.g.BGIv1.0	12.5541	2.44983	0.645749	3.79377	0.000148375	0.000852459	up	PTHR22814:SF106 - HEAVY-METAL-ASSOCIATED DOMAIN-CONTAINING PROTEIN (1 of 9)
Lus10030517.g.BGIv1.0	156.469	2.4487	0.179214	13.6636	1.67602e-42	5.67236e-41	up	PF03106 - WRKY DNA -binding domain (WRKY) (1 of 108)	GO:0043565 - sequence-specific DNA binding;GO:0006355 - regulation of transcription, DNA-templated;GO:0003700 - DNA-binding transcription factor activity
Lus10005395.g.BGIv1.0	2727.5	2.44807	0.0493246	49.632	0	0	up	PF07468 - Agglutinin domain (Agglutinin) (1 of 19)
Lus10000837.g.BGIv1.0	136.281	2.4479	0.193275	12.6654	9.20032e-37	2.73234e-35	up	PTHR11709:SF113 - PECTINESTERASE LIKE PROTEIN-RELATED (1 of 2)	GO:0006468 - protein phosphorylation;GO:0004672 - protein kinase activity;GO:0055114 - oxidation-reduction process;GO:0016491 - oxidoreductase activity;GO:0005507 - copper ion binding
Lus10014541.g.BGIv1.0	36.2362	2.44758	0.374164	6.54145	6.09261e-11	7.15963e-10	up	PF07816 - Protein of unknown function (DUF1645) (DUF1645) (1 of 18)
Lus10016312.g.BGIv1.0	111.282	2.44688	0.229887	10.6438	1.86344e-26	4.3179e-25	up	PTHR10174//PTHR10174:SF151 - RETINALDEHYDE BINDING PROTEIN-RELATED // SUBFAMILY NOT NAMED (1 of 3)	GO:0008526 - phosphatidylinositol transfer activity
Lus10008523.g.BGIv1.0	36.5837	2.44659	0.393835	6.21223	5.22389e-10	5.75483e-09	up	PF13912 - C2H2-type zinc finger (zf-C2H2_6) (1 of 52)	GO:0003676 - nucleic acid binding
Lus10008392.g.BGIv1.0	645.206	2.44212	0.0885666	27.5738	2.29564e-167	3.12259e-165	up	PTHR31953:SF16 - BETA-FRUCTOFURANOSIDASE, INSOLUBLE ISOENZYME CWINV1-RELATED (1 of 6)	GO:0004553 - hydrolase activity, hydrolyzing O-glycosyl compounds;GO:0005975 - carbohydrate metabolic process
Lus10014401.g.BGIv1.0	173.896	2.44084	0.172445	14.1543	1.75598e-45	6.33396e-44	up	2.4.1.203 - Trans-zeatin O-beta-D-glucosyltransferase / Zeatin O-glucosyltransferase (1 of 22)	GO:0016758 - transferase activity, transferring hexosyl groups;GO:0008152 - metabolic process
Lus10014150.g.BGIv1.0	2522.14	2.44007	0.0560159	43.5602	0	0	up	PTHR19241:SF246 - ABC TRANSPORTER G FAMILY MEMBER 29 (1 of 3)	GO:0016887 - ATPase activity;GO:0005524 - ATP binding;GO:0016020 - membrane
Lus10040294.g.BGIv1.0	456.385	2.43942	0.106092	22.9935	5.41836e-117	4.91347e-115	up	PTHR32227:SF62 - GLUCOSIDASE-LIKE PROTEIN (1 of 9)	GO:0005975 - carbohydrate metabolic process;GO:0004553 - hydrolase activity, hydrolyzing O-glycosyl compounds
Lus10040250.g.BGIv1.0	64.4265	2.4339	0.274982	8.85112	8.66463e-19	1.54395e-17	up	?
Lus10041164.g.BGIv1.0	10.7361	2.4327	0.696055	3.49498	0.000474093	0.00245007	up	?
Lus10034101.g.BGIv1.0	5.11645	2.4303	0.986112	2.46453	0.0137194	0.0469771	up	?
Lus10042130.g.BGIv1.0	619.357	2.42889	0.0955686	25.4151	1.71709e-142	1.9123e-140	up	PTHR11206:SF115 - MATE EFFLUX FAMILY PROTEIN (1 of 7)	GO:0055085 - transmembrane transport;GO:0016020 - membrane;GO:0015297 - antiporter activity;GO:0015238 - xenobiotic transmembrane transporter activity;GO:0006855 - drug transmembrane transport
Lus10002645.g.BGIv1.0	731.834	2.42837	0.0841628	28.8533	4.60999e-183	6.73322e-181	up	PTHR11206//PTHR11206:SF80 - MULTIDRUG RESISTANCE PROTEIN // SUBFAMILY NOT NAMED (1 of 6)	GO:0055085 - transmembrane transport;GO:0016020 - membrane;GO:0015297 - antiporter activity;GO:0015238 - xenobiotic transmembrane transporter activity;GO:0006855 - drug transmembrane transport
Lus10035620.g.BGIv1.0	2543.41	2.42758	0.0524722	46.264	0	0	up	PTHR22595//PTHR22595:SF60 - CHITINASE-RELATED // SUBFAMILY NOT NAMED (1 of 9)	GO:0016998 - cell wall macromolecule catabolic process;GO:0006032 - chitin catabolic process;GO:0004568 - chitinase activity
Lus10034225.g.BGIv1.0	7.15958	2.42701	0.819809	2.96046	0.00307184	0.0129586	up	PTHR11106 - GANGLIOSIDE INDUCED DIFFERENTIATION ASSOCIATED PROTEIN 2-RELATED (1 of 13)	GO:0005829 - cytosol
Lus10032952.g.BGIv1.0	24.5561	2.4252	0.450753	5.38033	7.43499e-08	6.71145e-07	up	PTHR24326:SF122 - HOMEOBOX-LEUCINE ZIPPER PROTEIN ATHB-12-RELATED (1 of 4)	GO:0043565 - sequence-specific DNA binding;GO:0006355 - regulation of transcription, DNA-templated;GO:0003700 - DNA-binding transcription factor activity;GO:0003677 - DNA binding
Lus10009968.g.BGIv1.0	235.019	2.42505	0.158804	15.2708	1.19774e-52	4.86164e-51	up	PTHR22595//PTHR22595:SF35 - CHITINASE-RELATED // SUBFAMILY NOT NAMED (1 of 2)	GO:0016998 - cell wall macromolecule catabolic process;GO:0006032 - chitin catabolic process;GO:0004568 - chitinase activity
Lus10013936.g.BGIv1.0	16843.4	2.42165	0.0324934	74.5275	0	0	up	PTHR31828:SF1 - PHOSPHOLIPASE A1-IIALPHA-RELATED (1 of 2)	GO:0006629 - lipid metabolic process
Lus10039469.g.BGIv1.0	77.7594	2.41965	0.482024	5.01976	5.17359e-07	4.28185e-06	up	PTHR14677:SF2 - AN1-TYPE ZINC FINGER PROTEIN 1 (1 of 2)	GO:0008270 - zinc ion binding
Lus10043096.g.BGIv1.0	27.2552	2.41924	0.443365	5.45655	4.85488e-08	4.46498e-07	up	?
Lus10042487.g.BGIv1.0	405.911	2.41921	0.114578	21.1142	5.8952e-99	4.36784e-97	up	PTHR24282:SF53 - CYTOCHROME P450-RELATED (1 of 5)	GO:0055114 - oxidation-reduction process;GO:0020037 - heme binding;GO:0016705 - oxidoreductase activity, acting on paired donors, with incorporation or reduction of molecular oxygen;GO:0005506 - iron ion binding
Lus10021311.g.BGIv1.0	16.672	2.41844	0.574879	4.20687	2.5893e-05	0.000170443	up	1.1.1.295 - Momilactone-A synthase / Momilactone A synthase (1 of 1)	GO:0016491 - oxidoreductase activity;GO:0008152 - metabolic process
Lus10019704.g.BGIv1.0	115.532	2.41831	0.21051	11.4879	1.51784e-30	3.90843e-29	up	?
Lus10000627.g.BGIv1.0	515.842	2.41694	0.119577	20.2123	7.6262e-91	5.18669e-89	up	PTHR24298:SF1 - CYTOCHROME P450, FAMILY 79, SUBFAMILY C, POLYPEPTIDE 1-RELATED (1 of 12)
Lus10016111.g.BGIv1.0	147.717	2.41544	0.187579	12.8769	6.07162e-38	1.85416e-36	up	?
Lus10041415.g.BGIv1.0	605.018	2.41371	0.090505	26.6694	1.06631e-156	1.31949e-154	up	?	GO:0009507 - chloroplast;GO:0009816 - defense response to bacterium, incompatible interaction
Lus10035568.g.BGIv1.0	100.003	2.41364	0.218091	11.0672	1.81049e-28	4.43757e-27	up	PF03140 - Plant protein of unknown function (DUF247) (1 of 37)
Lus10008004.g.BGIv1.0	21.8299	2.4085	0.524705	4.5902	4.42829e-06	3.27079e-05	up	PF00168 - C2 domain (C2) (1 of 142)	GO:0005515 - protein binding
Lus10039654.g.BGIv1.0	211.152	2.40816	0.158597	15.1841	4.50421e-52	1.8138e-50	up	PF05678 - VQ motif (VQ) (1 of 42)
Lus10006493.g.BGIv1.0	282.554	2.4078	0.14378	16.7465	6.0095e-63	2.82542e-61	up	PTHR14155:SF99 - RING-H2 FINGER PROTEIN ATL3 (1 of 2)	GO:0008270 - zinc ion binding;GO:0005515 - protein binding
Lus10041994.g.BGIv1.0	248.501	2.40513	0.138894	17.3163	3.54515e-67	1.76702e-65	up	PTHR11206//PTHR11206:SF173 - MULTIDRUG RESISTANCE PROTEIN // SUBFAMILY NOT NAMED (1 of 4)	GO:0055085 - transmembrane transport;GO:0016020 - membrane;GO:0015297 - antiporter activity;GO:0015238 - xenobiotic transmembrane transporter activity;GO:0006855 - drug transmembrane transport
Lus10001143.g.BGIv1.0	153.186	2.40339	0.186441	12.8909	5.06575e-38	1.55364e-36	up	?
Lus10020122.g.BGIv1.0	9.70027	2.40155	0.736472	3.26089	0.00111064	0.00528309	up	PTHR10217:SF544 - CYCLIC NUCLEOTIDE-GATED ION CHANNEL 14-RELATED (1 of 8)	GO:0055085 - transmembrane transport;GO:0016020 - membrane;GO:0006811 - ion transport;GO:0005216 - ion channel activity
Lus10042127.g.BGIv1.0	17.5827	2.40091	0.519313	4.62324	3.77795e-06	2.81729e-05	up	K13366 - polyamine oxidase (MPAO, PAO1) (1 of 3)	GO:0016491 - oxidoreductase activity
Lus10021762.g.BGIv1.0	73.2556	2.39745	0.255874	9.36968	7.27546e-21	1.4153e-19	up	PTHR10641//PTHR10641:SF611 - MYB-LIKE DNA-BINDING PROTEIN MYB // SUBFAMILY NOT NAMED (1 of 2)	GO:0005634 - nucleus;GO:0003677 - DNA binding
Lus10026518.g.BGIv1.0	1872.52	2.3967	0.0572384	41.8723	0	0	up	K10775 - phenylalanine ammonia-lyase (E4.3.1.24) (1 of 4)
Lus10009256.g.BGIv1.0	671.404	2.39665	0.0881588	27.1855	9.63039e-163	1.27114e-160	up	K18551 - pyrimidine and pyridine-specific 5'-nucleotidase (SDT1) (1 of 4)
Lus10019832.g.BGIv1.0	253.23	2.39195	0.13813	17.3167	3.5193e-67	1.7566e-65	up	PTHR11926:SF152 - UDP-GLUCOSYL TRANSFERASE 73B2-RELATED (1 of 7)	GO:0016758 - transferase activity, transferring hexosyl groups;GO:0008152 - metabolic process
Lus10022495.g.BGIv1.0	3385.97	2.38783	0.0475554	50.2115	0	0	up	PTHR32444:SF13 - COMITIN (1 of 2)
Lus10030612.g.BGIv1.0	60.2092	2.38733	0.301397	7.92085	2.35885e-15	3.62347e-14	up	PF07816 - Protein of unknown function (DUF1645) (DUF1645) (1 of 18)
Lus10009679.g.BGIv1.0	245.213	2.38575	0.283529	8.41448	3.94647e-17	6.52642e-16	up	PTHR11614//PTHR11614:SF97 - PHOSPHOLIPASE-RELATED // SUBFAMILY NOT NAMED (1 of 2)	GO:0016021 - integral component of membrane
Lus10029949.g.BGIv1.0	17.7007	2.38405	0.532903	4.4737	7.68779e-06	5.48833e-05	up	PTHR14155 - RING FINGER DOMAIN-CONTAINING (1 of 164)	GO:0008270 - zinc ion binding;GO:0005515 - protein binding
Lus10010545.g.BGIv1.0	17.155	2.38382	0.523189	4.55633	5.20549e-06	3.81087e-05	up	1.14.13.121 - Premnaspirodiene oxygenase / Hyoscymus muticus premnaspirodiene oxygenase (1 of 43)	GO:0055114 - oxidation-reduction process;GO:0020037 - heme binding;GO:0016705 - oxidoreductase activity, acting on paired donors, with incorporation or reduction of molecular oxygen;GO:0005506 - iron ion binding
Lus10021642.g.BGIv1.0	22.5608	2.38277	0.466497	5.1078	3.25932e-07	2.76233e-06	up	PTHR24056:SF228 - CYCLIN-DEPENDENT KINASE-LIKE PROTEIN-RELATED (1 of 3)	GO:0006468 - protein phosphorylation;GO:0005524 - ATP binding;GO:0004672 - protein kinase activity
Lus10014347.g.BGIv1.0	6.77034	2.38226	0.907342	2.62553	0.00865141	0.0317266	up	3.1.1.5 - Lysophospholipase / Phospholipase B (1 of 6)	GO:0016787 - hydrolase activity
Lus10009610.g.BGIv1.0	82.5689	2.38121	0.241868	9.84508	7.19797e-23	1.50629e-21	up	PTHR11932//PTHR11932:SF86 - CULLIN // SUBFAMILY NOT NAMED (1 of 5)	GO:0031625 - ubiquitin protein ligase binding;GO:0006511 - ubiquitin-dependent protein catabolic process
Lus10039977.g.BGIv1.0	1336.38	2.37989	0.0628673	37.8558	0	0	up	K01507 - inorganic pyrophosphatase (ppa) (1 of 13)	GO:0016020 - membrane;GO:0015992 - proton transmembrane transport;GO:0009678 - pyrophosphate hydrolysis-driven proton transmembrane transporter activity;GO:0004427 - inorganic diphosphatase activity
Lus10001155.g.BGIv1.0	165.92	2.37696	0.185837	12.7905	1.85197e-37	5.59326e-36	up	PTHR10108//PTHR10108:SF692 - METHYLTRANSFERASE // SUBFAMILY NOT NAMED (1 of 1)	GO:0008168 - methyltransferase activity;GO:0008152 - metabolic process
Lus10001260.g.BGIv1.0	43.6095	2.37372	0.368861	6.43527	1.23257e-10	1.4147e-09	up	PF11204 - Protein of unknown function (DUF2985) (DUF2985) (1 of 4)	GO:0016021 - integral component of membrane
Lus10008643.g.BGIv1.0	137.284	2.37355	0.186902	12.6994	5.95769e-37	1.77377e-35	up	PF13837 - Myb/SANT-like DNA-binding domain (Myb_DNA-bind_4) (1 of 54)
Lus10023701.g.BGIv1.0	1011.11	2.36977	0.0704853	33.6207	8.35581e-248	1.84959e-245	up	PTHR11732//PTHR11732:SF226 - ALDO/KETO REDUCTASE // SUBFAMILY NOT NAMED (1 of 8)	GO:0016491 - oxidoreductase activity
Lus10030861.g.BGIv1.0	4231.25	2.36964	0.0410552	57.7185	0	0	up	K00797 - spermidine synthase (speE, SRM) (1 of 8)	GO:0004766 - spermidine synthase activity;GO:0006596 - polyamine biosynthetic process
Lus10025514.g.BGIv1.0	56.4507	2.36953	0.295595	8.01612	1.09136e-15	1.70064e-14	up	PTHR11926//PTHR11926:SF298 - GLUCOSYL/GLUCURONOSYL TRANSFERASES // SUBFAMILY NOT NAMED (1 of 3)	GO:0016758 - transferase activity, transferring hexosyl groups;GO:0008152 - metabolic process
Lus10018696.g.BGIv1.0	187.029	2.36683	0.169517	13.9622	2.65115e-44	9.27199e-43	up	PTHR26374:SF208 - ZINC FINGER PROTEIN AZF3-RELATED (1 of 5)	GO:0003676 - nucleic acid binding;GO:0010200 - response to chitin
Lus10032450.g.BGIv1.0	460.475	2.36596	0.114139	20.7288	1.90596e-95	1.37221e-93	up	K01807 - ribose 5-phosphate isomerase A (rpiA) (1 of 6)	GO:0009052 - pentose-phosphate shunt, non-oxidative branch;GO:0004751 - ribose-5-phosphate isomerase activity
Lus10029081.g.BGIv1.0	49.3455	2.36484	0.3115	7.59178	3.15548e-14	4.54915e-13	up	PTHR10209//PTHR10209:SF177 - OXIDOREDUCTASE, 2OG-FE II OXYGENASE FAMILY PROTEIN // SUBFAMILY NOT NAMED (1 of 4)	GO:0055114 - oxidation-reduction process;GO:0016491 - oxidoreductase activity
Lus10039803.g.BGIv1.0	430.703	2.36429	0.107667	21.9592	7.06737e-107	5.73729e-105	up	PTHR31343:SF3 - GB (1 of 4)
Lus10033493.g.BGIv1.0	642.346	2.36295	0.08976	26.3251	9.8868e-153	1.17841e-150	up	PTHR31719:SF16 - NAC DOMAIN-CONTAINING PROTEIN 2 (1 of 7)	GO:0006355 - regulation of transcription, DNA-templated;GO:0003677 - DNA binding
Lus10004752.g.BGIv1.0	12.7765	2.36144	0.618157	3.82014	0.000133378	0.000773529	up	K09286 - EREBP-like factor (EREBP) (1 of 44)	GO:0006355 - regulation of transcription, DNA-templated;GO:0003700 - DNA-binding transcription factor activity
Lus10003805.g.BGIv1.0	101.748	2.36074	0.218387	10.8099	3.08984e-27	7.34105e-26	up	PTHR11926:SF242 - UDP-GLYCOSYLTRANSFERASE 71B2-RELATED (1 of 10)	GO:0016758 - transferase activity, transferring hexosyl groups;GO:0008152 - metabolic process
Lus10032976.g.BGIv1.0	212.221	2.35783	0.157803	14.9415	1.7684e-50	6.97919e-49	up	PF07714//PF11721 - Protein tyrosine kinase (Pkinase_Tyr) // Di-glucose binding within endoplasmic reticulum (Malectin) (1 of 18)	GO:0006468 - protein phosphorylation;GO:0004672 - protein kinase activity
Lus10004388.g.BGIv1.0	88.42	2.35757	0.235677	10.0034	1.47252e-23	3.13486e-22	up	PF00069//PF07714//PF08263//PF13855 - Protein kinase domain (Pkinase) // Protein tyrosine kinase (Pkinase_Tyr) // Leucine rich repeat N-terminal domain (LRRNT_2) // Leucine rich repeat (LRR_8) (1 of 1)	GO:0005515 - protein binding;GO:0006468 - protein phosphorylation;GO:0004672 - protein kinase activity;GO:0005524 - ATP binding
Lus10012949.g.BGIv1.0	258.957	2.35665	0.136779	17.2296	1.59231e-66	7.88149e-65	up	PTHR27000:SF155 - LEUCINE-RICH REPEAT RECEPTOR-LIKE PROTEIN KINASE-RELATED (1 of 6)	GO:0005515 - protein binding;GO:0006468 - protein phosphorylation;GO:0005524 - ATP binding;GO:0004672 - protein kinase activity
Lus10028327.g.BGIv1.0	208.279	2.35531	0.160054	14.7157	5.11116e-49	1.94814e-47	up	PTHR11247:SF25 - LIPID PHOSPHATE PHOSPHATASE EPSILON 1, CHLOROPLASTIC-RELATED (1 of 5)	GO:0030176 - integral component of endoplasmic reticulum membrane;GO:0047874 - dolichyldiphosphatase activity;GO:0008610 - lipid biosynthetic process;GO:0006487 - protein N-linked glycosylation
Lus10039493.g.BGIv1.0	90.4913	2.35006	0.235462	9.98066	1.85231e-23	3.93401e-22	up	PF05678 - VQ motif (VQ) (1 of 42)
Lus10019545.g.BGIv1.0	125.69	2.34976	0.194401	12.0872	1.23449e-33	3.41841e-32	up	PTHR10183//PTHR10183:SF299 - CALPAIN // SUBFAMILY NOT NAMED (1 of 2)	GO:0005509 - calcium ion binding
Lus10019726.g.BGIv1.0	1344.79	2.34833	0.0649922	36.1325	6.99579e-286	1.84678e-283	up	PTHR11351 - ACYL-COA DESATURASE (1 of 12)	GO:0006629 - lipid metabolic process
Lus10000655.g.BGIv1.0	18.6566	2.34563	0.515323	4.55177	5.31966e-06	3.88647e-05	up	PF11250 - Fantastic Four meristem regulator (FAF) (1 of 15)
Lus10034362.g.BGIv1.0	21.6157	2.34422	0.489602	4.78802	1.68436e-06	1.31207e-05	up	K13963 - serpin B (SERPINB) (1 of 5)	GO:0005615 - extracellular space
Lus10028540.g.BGIv1.0	309.309	2.34413	0.125117	18.7355	2.54208e-78	1.47548e-76	up	PTHR11206:SF87 - MATE EFFLUX FAMILY PROTEIN-RELATED (1 of 12)	GO:0055085 - transmembrane transport;GO:0016020 - membrane;GO:0015297 - antiporter activity;GO:0015238 - xenobiotic transmembrane transporter activity;GO:0006855 - drug transmembrane transport
Lus10030740.g.BGIv1.0	28.051	2.34202	0.411528	5.69103	1.26272e-08	1.23087e-07	up	PF01697 - Glycosyltransferase family 92 (Glyco_transf_92) (1 of 6)	GO:0016021 - integral component of membrane;GO:0016757 - transferase activity, transferring glycosyl groups
Lus10022005.g.BGIv1.0	13.3738	2.34056	0.591621	3.95617	7.61596e-05	0.000462696	up	PF05678 - VQ motif (VQ) (1 of 42)
Lus10005548.g.BGIv1.0	10.943	2.33893	0.650936	3.59318	0.00032667	0.00174829	up	PF03110 - SBP domain (SBP) (1 of 32)	GO:0005634 - nucleus;GO:0003677 - DNA binding
Lus10042731.g.BGIv1.0	68.3699	2.33863	0.285104	8.20273	2.34993e-16	3.76559e-15	up	PTHR31719:SF16 - NAC DOMAIN-CONTAINING PROTEIN 2 (1 of 7)	GO:0006355 - regulation of transcription, DNA-templated;GO:0003677 - DNA binding
Lus10014398.g.BGIv1.0	36.062	2.33785	0.382271	6.11569	9.61405e-10	1.03575e-08	up	PTHR10209:SF152 - 1-AMINOCYCLOPROPANE-1-CARBOXYLATE OXIDASE-RELATED (1 of 2)	GO:0055114 - oxidation-reduction process;GO:0016491 - oxidoreductase activity
Lus10007050.g.BGIv1.0	75.1495	2.33748	0.253515	9.2203	2.96271e-20	5.59837e-19	up	PTHR31235:SF27 - PEROXIDASE 62-RELATED (1 of 5)	GO:0055114 - oxidation-reduction process;GO:0020037 - heme binding;GO:0006979 - response to oxidative stress;GO:0004601 - peroxidase activity
Lus10041461.g.BGIv1.0	95.9271	2.33737	0.227802	10.2606	1.06073e-24	2.3306e-23	up	PTHR34539:SF1 - GENOMIC DNA, CHROMOSOME 3, P1 CLONE: MPE11 (1 of 2)
Lus10030148.g.BGIv1.0	456.382	2.33658	0.106006	22.042	1.14066e-107	9.38819e-106	up	K00430 - peroxidase (E1.11.1.7) (1 of 94)	GO:0055114 - oxidation-reduction process;GO:0020037 - heme binding;GO:0006979 - response to oxidative stress;GO:0004601 - peroxidase activity
Lus10017991.g.BGIv1.0	1092.15	2.33607	0.072638	32.1604	6.31832e-227	1.18512e-224	up	K13464 - jasmonate ZIM domain-containing protein (JAZ) (1 of 10)
Lus10037425.g.BGIv1.0	161.267	2.33318	0.17411	13.4006	5.99414e-41	1.95981e-39	up	KOG2615 - Permease of the major facilitator superfamily (1 of 9)	GO:0055085 - transmembrane transport;GO:0016021 - integral component of membrane
Lus10035582.g.BGIv1.0	298.425	2.33133	0.133652	17.4432	3.87486e-68	1.96433e-66	up	PF13837 - Myb/SANT-like DNA-binding domain (Myb_DNA-bind_4) (1 of 54)
Lus10000506.g.BGIv1.0	139.991	2.33093	0.197625	11.7947	4.15761e-32	1.10656e-30	up	?	GO:0009909 - regulation of flower development
Lus10019190.g.BGIv1.0	14.4811	2.33053	0.58845	3.96045	7.48074e-05	0.000455102	up	?
Lus10020628.g.BGIv1.0	32.6316	2.32943	0.381302	6.10916	1.00155e-09	1.07705e-08	up	PTHR31852:SF7 - LATE EMBRYOGENESIS ABUNDANT HYDROXYPROLINE-RICH GLYCOPROTEIN (1 of 2)	GO:0009269 - response to desiccation
Lus10003271.g.BGIv1.0	548.841	2.32899	0.100695	23.1291	2.35841e-118	2.15511e-116	up	PTHR32332:SF20 - 2-NITROPROPANE DIOXYGENASE-LIKE PROTEIN (1 of 2)	GO:0055114 - oxidation-reduction process;GO:0018580 - nitronate monooxygenase activity
Lus10018530.g.BGIv1.0	347.707	2.32876	0.222344	10.4737	1.14121e-25	2.58718e-24	up	PF12609 - Wound-induced protein (DUF3774) (1 of 27)
Lus10033308.g.BGIv1.0	43.3333	2.32848	0.329087	7.07556	1.48843e-12	1.93594e-11	up	K09843 - (+)-abscisic acid 8'-hydroxylase (E1.14.13.93) (1 of 8)	GO:0055114 - oxidation-reduction process;GO:0020037 - heme binding;GO:0016705 - oxidoreductase activity, acting on paired donors, with incorporation or reduction of molecular oxygen;GO:0005506 - iron ion binding
Lus10014658.g.BGIv1.0	214.332	2.32847	0.15075	15.4459	8.03978e-54	3.32392e-52	up	4.1.2.5 - L-threonine aldolase / L-threonine acetaldehyde-lyase (1 of 2)	GO:0030170 - pyridoxal phosphate binding;GO:0009058 - biosynthetic process
Lus10033777.g.BGIv1.0	48.7543	2.32844	0.307585	7.57008	3.72988e-14	5.34912e-13	up	PTHR27007:SF24 - L-TYPE LECTIN-DOMAIN CONTAINING RECEPTOR KINASE IX.1-RELATED (1 of 23)	GO:0030246 - carbohydrate binding
Lus10007972.g.BGIv1.0	709.012	2.32604	0.0865795	26.8659	5.49629e-159	7.17498e-157	up	PTHR11926:SF253 - UDP-GLYCOSYLTRANSFERASE 89B1 (1 of 5)	GO:0016758 - transferase activity, transferring hexosyl groups;GO:0008152 - metabolic process
Lus10035929.g.BGIv1.0	381.405	2.32455	0.115603	20.1081	6.26249e-90	4.21099e-88	up	4.1.99.12 - 3,4-dihydroxy-2-butanone-4-phosphate synthase / L-3,4-dihydroxybutan-2-one-4-phosphate synthase (1 of 4)	GO:0009231 - riboflavin biosynthetic process;GO:0003935 - GTP cyclohydrolase II activity;GO:0008686 - 3,4-dihydroxy-2-butanone-4-phosphate synthase activity
Lus10023140.g.BGIv1.0	9498.04	2.32336	0.0367889	63.1537	0	0	up	PTHR24298:SF144 - BIFUNCTIONAL DIHYDROCAMALEXATE SYNTHASE/CAMALEXIN SYNTHASE-RELATED (1 of 3)	GO:0055114 - oxidation-reduction process;GO:0020037 - heme binding;GO:0016705 - oxidoreductase activity, acting on paired donors, with incorporation or reduction of molecular oxygen;GO:0005506 - iron ion binding
Lus10030534.g.BGIv1.0	302.791	2.32105	0.141357	16.4198	1.37999e-60	6.281e-59	up	PTHR11404:SF6 - SUPEROXIDE DISMUTASE [MN], MITOCHONDRIAL (1 of 3)	GO:0055114 - oxidation-reduction process;GO:0046872 - metal ion binding;GO:0006801 - superoxide metabolic process;GO:0004784 - superoxide dismutase activity
Lus10016310.g.BGIv1.0	410.729	2.32084	0.108904	21.3109	8.99203e-101	6.80377e-99	up	PTHR24282:SF45 - CYTOCHROME P450, FAMILY 721, SUBFAMILY A, POLYPEPTIDE 1 (1 of 6)	GO:0055114 - oxidation-reduction process;GO:0020037 - heme binding;GO:0016705 - oxidoreductase activity, acting on paired donors, with incorporation or reduction of molecular oxygen;GO:0005506 - iron ion binding
Lus10030878.g.BGIv1.0	258.855	2.31999	0.142684	16.2596	1.9093e-59	8.55893e-58	up	PTHR32263:SF8 - INACTIVE POLY [ADP-RIBOSE] POLYMERASE SRO2-RELATED (1 of 3)
Lus10040773.g.BGIv1.0	452.856	2.31979	0.110177	21.055	2.05716e-98	1.5054e-96	up	PF00069//PF00139 - Protein kinase domain (Pkinase) // Legume lectin domain (Lectin_legB) (1 of 39)	GO:0006468 - protein phosphorylation;GO:0005524 - ATP binding;GO:0004672 - protein kinase activity;GO:0030246 - carbohydrate binding
Lus10037393.g.BGIv1.0	41.111	2.3193	0.368515	6.29362	3.10141e-10	3.47027e-09	up	4.2.1.78 - (S)-norcoclaurine synthase / (S)-norlaudanosoline synthase (1 of 10)	GO:0009607 - response to biotic stimulus;GO:0006952 - defense response
Lus10005436.g.BGIv1.0	42.4748	2.3172	0.330503	7.01113	2.36399e-12	3.04804e-11	up	PTHR12542//PTHR12542:SF17 - EXOCYST COMPLEX PROTEIN EXO70 // SUBFAMILY NOT NAMED (1 of 5)	GO:0006887 - exocytosis;GO:0000145 - exocyst
Lus10003466.g.BGIv1.0	327.281	2.31159	0.123387	18.7345	2.59094e-78	1.5014e-76	up	PTHR19305 - SYNAPTOSOMAL ASSOCIATED PROTEIN (1 of 7)	GO:0005886 - plasma membrane
Lus10033826.g.BGIv1.0	189.436	2.311	0.1567	14.7479	3.17466e-49	1.21524e-47	up	PTHR10857:SF26 - PROTEIN BONZAI 3 (1 of 4)	GO:0005515 - protein binding
Lus10018169.g.BGIv1.0	90.3224	2.31067	0.233263	9.90586	3.92563e-23	8.25865e-22	up	PTHR11014:SF62 - IAA-AMINO ACID HYDROLASE ILR1-LIKE 6 (1 of 2)	GO:0016787 - hydrolase activity;GO:0008152 - metabolic process
Lus10025515.g.BGIv1.0	65.5057	2.3102	0.269032	8.5871	8.9192e-18	1.51942e-16	up	PTHR11926//PTHR11926:SF298 - GLUCOSYL/GLUCURONOSYL TRANSFERASES // SUBFAMILY NOT NAMED (1 of 3)	GO:0016758 - transferase activity, transferring hexosyl groups;GO:0008152 - metabolic process
Lus10038554.g.BGIv1.0	335.598	2.30807	0.121405	19.0113	1.37544e-80	8.23832e-79	up	PF00954//PF01453//PF07714//PF08276//PF11883 - S-locus glycoprotein domain (S_locus_glycop) // D-mannose binding lectin (B_lectin) // Protein tyrosine kinase (Pkinase_Tyr) // PAN-like domain (PAN_2) // Domain of unknown function (DUF3403) (DUF3403) (1 of 8)	GO:0004674 - protein serine/threonine kinase activity;GO:0048544 - recognition of pollen;GO:0006468 - protein phosphorylation;GO:0004672 - protein kinase activity
Lus10037750.g.BGIv1.0	234.434	2.30368	0.156094	14.7583	2.72104e-49	1.04609e-47	up	PTHR22952//PTHR22952:SF154 - CAMP-RESPONSE ELEMENT BINDING PROTEIN-RELATED // SUBFAMILY NOT NAMED (1 of 2)	GO:0043565 - sequence-specific DNA binding;GO:0006355 - regulation of transcription, DNA-templated;GO:0003700 - DNA-binding transcription factor activity
Lus10022246.g.BGIv1.0	11.3376	2.30316	0.655295	3.51469	0.000440269	0.00228855	up	PTHR24078:SF166 - LD21896P (1 of 1)
Lus10014134.g.BGIv1.0	8.9658	2.29786	0.75377	3.04848	0.00229999	0.0100845	up	K05277 - leucoanthocyanidin dioxygenase (E1.14.11.19) (1 of 2)	GO:0055114 - oxidation-reduction process;GO:0016491 - oxidoreductase activity
Lus10003478.g.BGIv1.0	106.851	2.29685	0.227276	10.106	5.19655e-24	1.119e-22	up	PF00560//PF07714//PF08263 - Leucine Rich Repeat (LRR_1) // Protein tyrosine kinase (Pkinase_Tyr) // Leucine rich repeat N-terminal domain (LRRNT_2) (1 of 10)	GO:0005515 - protein binding;GO:0006468 - protein phosphorylation;GO:0004672 - protein kinase activity
Lus10034897.g.BGIv1.0	90.9265	2.29654	0.230438	9.966	2.14697e-23	4.55167e-22	up	2.7.11.1 - Non-specific serine/threonine protein kinase / Threonine-specific protein kinase (1 of 1714)	GO:0006468 - protein phosphorylation;GO:0004672 - protein kinase activity
Lus10013151.g.BGIv1.0	525.73	2.29362	0.100349	22.8563	1.26416e-115	1.12912e-113	up	PTHR11771:SF38 - LIPOXYGENASE 3, CHLOROPLASTIC-RELATED (1 of 3)	GO:0005515 - protein binding;GO:0055114 - oxidation-reduction process;GO:0046872 - metal ion binding;GO:0016702 - oxidoreductase activity, acting on single donors with incorporation of molecular oxygen, incorporation of two atoms of oxygen
Lus10006748.g.BGIv1.0	573.649	2.29318	0.112772	20.3346	6.35277e-92	4.36224e-90	up	K03809 - NAD(P)H dehydrogenase (quinone) (wrbA) (1 of 8)	GO:0016491 - oxidoreductase activity
Lus10008188.g.BGIv1.0	44.4167	2.2931	0.322827	7.10318	1.2192e-12	1.5939e-11	up	PTHR23024:SF98 - GIBBERELLIN RECEPTOR GID1B (1 of 3)
Lus10005201.g.BGIv1.0	1852.86	2.2914	0.0566145	40.4738	0	0	up	K13035 - beta-cyano-L-alanine hydratase/nitrilase (NIT4) (1 of 2)	GO:0016810 - hydrolase activity, acting on carbon-nitrogen (but not peptide) bonds;GO:0006807 - nitrogen compound metabolic process
Lus10028056.g.BGIv1.0	21.1299	2.28823	0.537423	4.25778	2.06468e-05	0.000138232	up	PTHR31636:SF25 - SCARECROW-LIKE PROTEIN 26 (1 of 2)	GO:0005634 - nucleus;GO:0003700 - DNA-binding transcription factor activity;GO:0043565 - sequence-specific DNA binding
Lus10007900.g.BGIv1.0	17.5057	2.28782	0.569511	4.01716	5.89026e-05	0.000365121	up	K19355 - mannan endo-1,4-beta-mannosidase (MAN) (1 of 13)	GO:0005975 - carbohydrate metabolic process;GO:0004553 - hydrolase activity, hydrolyzing O-glycosyl compounds
Lus10007530.g.BGIv1.0	251.038	2.28656	0.15995	14.2955	2.33418e-46	8.58468e-45	up	PTHR31213:SF3 - ABSCISIC ACID RECEPTOR PYL4 (1 of 5)	GO:0005737 - cytoplasm;GO:0005634 - nucleus;GO:0010427 - abscisic acid binding;GO:0004864 - protein phosphatase inhibitor activity;GO:0038023 - signaling receptor activity;GO:0009738 - abscisic acid-activated signaling pathway;GO:0080163 - regulation of protein serine/threonine phosphatase activity
Lus10009473.g.BGIv1.0	2141.52	2.28639	0.0570814	40.0549	0	0	up	K05894 - 12-oxophytodienoic acid reductase (OPR) (1 of 5)	GO:0055114 - oxidation-reduction process;GO:0016491 - oxidoreductase activity;GO:0010181 - FMN binding
Lus10021263.g.BGIv1.0	80.7007	2.2844	0.243387	9.38591	6.23748e-21	1.2167e-19	up	PTHR19957:SF69 - SYNTAXIN-121-RELATED (1 of 4)	GO:0005515 - protein binding;GO:0016020 - membrane
Lus10002783.g.BGIv1.0	229.321	2.28296	0.293772	7.7712	7.77451e-15	1.16236e-13	up	PTHR10791//PTHR10791:SF23 - RAG1-ACTIVATING PROTEIN 1 // SUBFAMILY NOT NAMED (1 of 5)	GO:0016021 - integral component of membrane;GO:0005886 - plasma membrane;GO:0008643 - carbohydrate transport
Lus10029849.g.BGIv1.0	446.583	2.27506	0.106333	21.3955	1.47082e-101	1.12242e-99	up	PF00072//PF00582//PF02518 - Response regulator receiver domain (Response_reg) // Universal stress protein family (Usp) // Histidine kinase-, DNA gyrase B-, and HSP90-like ATPase (HATPase_c) (1 of 1)	GO:0000160 - phosphorelay signal transduction system;GO:0006950 - response to stress
Lus10041460.g.BGIv1.0	25.9838	2.27359	0.417563	5.4449	5.18338e-08	4.74994e-07	up	PTHR35735:SF1 - PROTEIN NIM1-INTERACTING 2 (1 of 2)
Lus10024338.g.BGIv1.0	178.865	2.27271	0.173041	13.1339	2.10471e-39	6.63786e-38	up	?
Lus10028470.g.BGIv1.0	69.3091	2.27142	0.266712	8.51638	1.64622e-17	2.77522e-16	up	PTHR31304:SF3 - LOB DOMAIN-CONTAINING PROTEIN 40 (1 of 1)
Lus10023263.g.BGIv1.0	6.73904	2.27142	0.897557	2.53067	0.0113846	0.0400715	up	?
Lus10032277.g.BGIv1.0	267.59	2.27078	0.141456	16.0529	5.45809e-58	2.39846e-56	up	PTHR14499:SF11 - PROTEIN VM106R.1 (1 of 4)	GO:0051260 - protein homooligomerization
Lus10028493.g.BGIv1.0	1160.84	2.26985	0.0714349	31.7751	1.43087e-221	2.56248e-219	up	3.5.1.94 - Gamma-glutamyl-gamma-aminobutyrate hydrolase / Gamma-glutamyl-GABA hydrolase (1 of 4)	GO:0016787 - hydrolase activity;GO:0006541 - glutamine metabolic process
Lus10026102.g.BGIv1.0	113.55	2.26961	0.217895	10.416	2.09491e-25	4.71924e-24	up	?
Lus10035908.g.BGIv1.0	1077.61	2.26044	0.0705577	32.0367	3.36214e-225	6.14461e-223	up	K03301 - ATP:ADP antiporter, AAA family (TC.AAA) (1 of 4)	GO:0016021 - integral component of membrane;GO:0006810 - transport;GO:0005524 - ATP binding;GO:0005471 - ATP:ADP antiporter activity
Lus10018791.g.BGIv1.0	2811.84	2.25874	0.0526273	42.9196	0	0	up	4.2.1.92 - Hydroperoxide dehydratase / Hydroperoxide isomerase (1 of 2)	GO:0055114 - oxidation-reduction process;GO:0020037 - heme binding;GO:0016705 - oxidoreductase activity, acting on paired donors, with incorporation or reduction of molecular oxygen;GO:0005506 - iron ion binding
Lus10029207.g.BGIv1.0	78.3897	2.25794	0.252763	8.93304	4.14469e-19	7.46003e-18	up	3.4.24.7 - Interstitial collagenase / Vertebrate collagenase (1 of 3)	GO:0031012 - extracellular matrix;GO:0008270 - zinc ion binding;GO:0006508 - proteolysis;GO:0004222 - metalloendopeptidase activity
Lus10018402.g.BGIv1.0	9.64342	2.25481	0.68862	3.27438	0.00105893	0.00506419	up	PF00954//PF01453//PF07714//PF08276 - S-locus glycoprotein domain (S_locus_glycop) // D-mannose binding lectin (B_lectin) // Protein tyrosine kinase (Pkinase_Tyr) // PAN-like domain (PAN_2) (1 of 37)	GO:0048544 - recognition of pollen;GO:0006468 - protein phosphorylation;GO:0004672 - protein kinase activity
Lus10029438.g.BGIv1.0	47.9368	2.25259	0.321682	7.00253	2.51382e-12	3.23655e-11	up	PTHR24322:SF309 - SHORT-CHAIN DEHYDROGENASE REDUCTASE 2A (1 of 3)
Lus10031759.g.BGIv1.0	249.178	2.25199	0.143034	15.7444	7.50214e-56	3.20193e-54	up	PTHR22595//PTHR22595:SF33 - CHITINASE-RELATED // SUBFAMILY NOT NAMED (1 of 12)
Lus10015365.g.BGIv1.0	167.573	2.24991	0.166261	13.5323	1.00763e-41	3.35293e-40	up	K01785 - aldose 1-epimerase (galM, GALM) (1 of 5)	GO:0016853 - isomerase activity;GO:0005975 - carbohydrate metabolic process
Lus10035896.g.BGIv1.0	22.7693	2.24683	0.467684	4.80416	1.55405e-06	1.21561e-05	up	PTHR11814:SF85 - SULFATE TRANSPORTER 3.4-RELATED (1 of 6)	GO:0016021 - integral component of membrane;GO:0015116 - sulfate transmembrane transporter activity;GO:0008272 - sulfate transport;GO:0055085 - transmembrane transport;GO:0016020 - membrane;GO:0008271 - secondary active sulfate transmembrane transporter activity
Lus10021769.g.BGIv1.0	329.767	2.24608	0.126564	17.7466	1.82956e-70	9.53245e-69	up	PTHR23155//PTHR23155:SF543 - LEUCINE-RICH REPEAT-CONTAINING PROTEIN // SUBFAMILY NOT NAMED (1 of 7)	GO:0043531 - ADP binding
Lus10015296.g.BGIv1.0	83.8424	2.24326	0.241359	9.29431	1.4817e-20	2.8405e-19	up	PF00847 - AP2 domain (AP2) (1 of 230)	GO:0006355 - regulation of transcription, DNA-templated;GO:0003700 - DNA-binding transcription factor activity
Lus10028469.g.BGIv1.0	80.5309	2.24163	0.238384	9.40342	5.28175e-21	1.03537e-19	up	?
Lus10005343.g.BGIv1.0	9.81019	2.23613	0.760216	2.94144	0.00326688	0.0136681	up	PTHR31194:SF4 - ETHYLENE-RESPONSIVE TRANSCRIPTION FACTOR ERF003 (1 of 5)	GO:0006355 - regulation of transcription, DNA-templated;GO:0003700 - DNA-binding transcription factor activity
Lus10001676.g.BGIv1.0	181.795	2.23445	0.163737	13.6466	2.11467e-42	7.14336e-41	up	?
Lus10013554.g.BGIv1.0	168.305	2.23299	0.173536	12.8675	6.8544e-38	2.08963e-36	up	PF05003 - Protein of unknown function (DUF668) (DUF668) (1 of 15)
Lus10026112.g.BGIv1.0	131.643	2.23074	0.191961	11.6208	3.2294e-31	8.47491e-30	up	PF00892 - EamA-like transporter family (EamA) (1 of 81)	GO:0016021 - integral component of membrane;GO:0016020 - membrane;GO:0022857 - transmembrane transporter activity
Lus10018146.g.BGIv1.0	411.987	2.22765	0.110655	20.1316	3.90501e-90	2.63075e-88	up	PTHR13683:SF316 - ASPARTYL PROTEASE FAMILY PROTEIN-RELATED (1 of 3)	GO:0006508 - proteolysis;GO:0004190 - aspartic-type endopeptidase activity
Lus10042266.g.BGIv1.0	45.4505	2.22735	0.328192	6.78672	1.14713e-11	1.41605e-10	up	PF00069//PF00954//PF01453//PF08276 - Protein kinase domain (Pkinase) // S-locus glycoprotein domain (S_locus_glycop) // D-mannose binding lectin (B_lectin) // PAN-like domain (PAN_2) (1 of 13)	GO:0048544 - recognition of pollen;GO:0006468 - protein phosphorylation;GO:0005524 - ATP binding;GO:0004672 - protein kinase activity
Lus10025526.g.BGIv1.0	6527.6	2.22636	0.0816889	27.2541	1.48529e-163	1.9751e-161	up	PF01190//PF04554 - Pollen proteins Ole e I like (Pollen_Ole_e_I) // Extensin-like region (Extensin_2) (1 of 2)	GO:0009664 - plant-type cell wall organization;GO:0005199 - structural constituent of cell wall
Lus10014148.g.BGIv1.0	101.501	2.22379	0.211254	10.5266	6.51431e-26	1.48723e-24	up	PTHR11926:SF396 - UDP-GLYCOSYLTRANSFERASE 75B2 (1 of 3)	GO:0016758 - transferase activity, transferring hexosyl groups;GO:0008152 - metabolic process
Lus10012564.g.BGIv1.0	90.563	2.22047	0.240777	9.22209	2.91378e-20	5.50883e-19	up	?
Lus10013553.g.BGIv1.0	41.2414	2.22036	0.357603	6.209	5.33219e-10	5.87052e-09	up	?
Lus10039587.g.BGIv1.0	567.887	2.22033	0.0913882	24.2956	2.18011e-130	2.15818e-128	up	2.6.1.52 - Phosphoserine transaminase / PSAT (1 of 2)	GO:0009570 - chloroplast stroma;GO:0004648 - O-phospho-L-serine:2-oxoglutarate aminotransferase activity;GO:0006564 - L-serine biosynthetic process
Lus10035736.g.BGIv1.0	35.745	2.22008	0.37097	5.98452	2.17024e-09	2.27279e-08	up	K00079 - carbonyl reductase 1 (CBR1) (1 of 3)	GO:0016491 - oxidoreductase activity;GO:0008152 - metabolic process
Lus10038970.g.BGIv1.0	586.422	2.21767	0.0927708	23.9048	2.73035e-126	2.6157e-124	up	K13448 - calcium-binding protein CML (CML) (1 of 36)	GO:0005509 - calcium ion binding
Lus10027585.g.BGIv1.0	982.017	2.21666	0.0720045	30.785	4.16036e-208	6.96088e-206	up	1.14.11.20 - Deacetoxyvindoline 4-hydroxylase / Desacetyoxyvindoline-17-hydroxylase (1 of 33)	GO:0055114 - oxidation-reduction process;GO:0016491 - oxidoreductase activity
Lus10012145.g.BGIv1.0	115.247	2.21502	0.205857	10.76	5.31638e-27	1.25308e-25	up	1.23.1.3 - (-)-pinoresinol reductase / Pinoresinol/lariciresinol reductase (1 of 2)	GO:0050662 - coenzyme binding;GO:0003824 - catalytic activity
Lus10019264.g.BGIv1.0	56.6615	2.21454	0.289507	7.64935	2.02003e-14	2.94919e-13	up	PF14009 - Domain of unknown function (DUF4228) (DUF4228) (1 of 47)	GO:0005874 - microtubule
Lus10001936.g.BGIv1.0	68.8547	2.21358	0.287012	7.71248	1.23392e-14	1.82467e-13	up	PF15365 - Proline-rich nuclear receptor coactivator (PNRC) (1 of 9)
Lus10034036.g.BGIv1.0	288.92	2.21349	0.141566	15.6357	4.15844e-55	1.74556e-53	up	PTHR13683:SF268 - EUKARYOTIC ASPARTYL PROTEASE FAMILY PROTEIN (1 of 11)	GO:0006508 - proteolysis;GO:0004190 - aspartic-type endopeptidase activity
Lus10018155.g.BGIv1.0	1151.7	2.21185	0.0678909	32.5795	8.01364e-233	1.55212e-230	up	PTHR31356:SF1 - L-ASCORBATE PEROXIDASE S, CHLOROPLASTIC/MITOCHONDRIAL-RELATED (1 of 2)	GO:0055114 - oxidation-reduction process;GO:0020037 - heme binding;GO:0006979 - response to oxidative stress;GO:0004601 - peroxidase activity
Lus10009093.g.BGIv1.0	138.615	2.21093	0.181032	12.2129	2.65183e-34	7.44728e-33	up	PTHR31087:SF11 - PROTEIN LURP-ONE-RELATED 1-RELATED (1 of 13)
Lus10023460.g.BGIv1.0	56.5273	2.20908	0.308305	7.16524	7.76487e-13	1.02681e-11	up	PTHR24177:SF10 - ANKYRIN REPEAT-CONTAINING PROTEIN (1 of 6)	GO:0016020 - membrane
Lus10038815.g.BGIv1.0	241.649	2.20736	0.149611	14.754	2.90063e-49	1.11273e-47	up	PTHR10217:SF527 - CYCLIC NUCLEOTIDE-GATED ION CHANNEL 1 (1 of 6)	GO:0055085 - transmembrane transport;GO:0016020 - membrane;GO:0006811 - ion transport;GO:0005216 - ion channel activity
Lus10025668.g.BGIv1.0	139.237	2.20692	0.190236	11.6009	4.07575e-31	1.06724e-29	up	PTHR11014:SF62 - IAA-AMINO ACID HYDROLASE ILR1-LIKE 6 (1 of 2)	GO:0016787 - hydrolase activity;GO:0008152 - metabolic process
Lus10021768.g.BGIv1.0	60.0842	2.2066	0.290645	7.59205	3.14875e-14	4.54128e-13	up	PF05659 - Arabidopsis broad-spectrum mildew resistance protein RPW8 (RPW8) (1 of 12)	GO:0043531 - ADP binding
Lus10000286.g.BGIv1.0	365.484	2.20619	0.118544	18.6107	2.62992e-77	1.50442e-75	up	PTHR24064:SF242 - ORGANIC CATION/CARNITINE TRANSPORTER 3 (1 of 2)	GO:0055085 - transmembrane transport;GO:0022857 - transmembrane transporter activity;GO:0016021 - integral component of membrane
Lus10005697.g.BGIv1.0	1143.86	2.20548	0.0681583	32.3582	1.06445e-229	2.01781e-227	up	1.4.1.3 - Glutamate dehydrogenase (NAD(P)(+)) / Glutamic dehydrogenase (1 of 5)	GO:0055114 - oxidation-reduction process;GO:0016491 - oxidoreductase activity;GO:0006520 - cellular amino acid metabolic process
Lus10007349.g.BGIv1.0	40.7973	2.20507	0.36127	6.10366	1.03666e-09	1.11346e-08	up	PTHR31062:SF20 - XYLOGLUCAN ENDOTRANSGLUCOSYLASE/HYDROLASE PROTEIN 14-RELATED (1 of 8)	GO:0048046 - apoplast;GO:0016762 - xyloglucan:xyloglucosyl transferase activity;GO:0006073 - cellular glucan metabolic process;GO:0005618 - cell wall;GO:0005975 - carbohydrate metabolic process;GO:0004553 - hydrolase activity, hydrolyzing O-glycosyl compounds
Lus10025732.g.BGIv1.0	95.1406	2.20494	0.235778	9.35178	8.61887e-21	1.66844e-19	up	KOG0278//KOG0286//KOG0315 - Serine/threonine kinase receptor-associated protein // G-protein beta subunit // G-protein beta subunit-like protein (contains WD40 repeats) (1 of 1)	GO:0005515 - protein binding
Lus10033882.g.BGIv1.0	77.7743	2.20486	0.249288	8.84462	9.18383e-19	1.63483e-17	up	PTHR11819 - SODIUM/SOLUTE SYMPORTER (1 of 4)	GO:0055085 - transmembrane transport;GO:0016020 - membrane;GO:0006810 - transport;GO:0005215 - transporter activity
Lus10000924.g.BGIv1.0	54.7116	2.20355	0.286636	7.68761	1.49912e-14	2.20312e-13	up	PTHR23500:SF62 - SUGAR TRANSPORTER ERD6-LIKE 14-RELATED (1 of 22)	GO:0055085 - transmembrane transport;GO:0016021 - integral component of membrane
Lus10012164.g.BGIv1.0	238.425	2.20206	0.149254	14.7537	2.9113e-49	1.11562e-47	up	PTHR21704:SF19 - EXPRESSED PROTEIN-RELATED (1 of 3)
Lus10013384.g.BGIv1.0	163.862	2.19666	0.190049	11.5584	6.69763e-31	1.73846e-29	up	PF00008 - EGF-like domain (EGF) (1 of 1)	GO:0005515 - protein binding;GO:0030247 - polysaccharide binding;GO:0006468 - protein phosphorylation;GO:0005524 - ATP binding;GO:0004672 - protein kinase activity
Lus10038985.g.BGIv1.0	19.4172	2.19559	0.492599	4.45715	8.30566e-06	5.89988e-05	up	PF05678 - VQ motif (VQ) (1 of 42)
Lus10019915.g.BGIv1.0	49.9415	2.19401	0.309877	7.08026	1.43883e-12	1.87347e-11	up	KOG0100 - Molecular chaperones GRP78/BiP/KAR2, HSP70 superfamily (1 of 1)	GO:0016592 - mediator complex;GO:0005524 - ATP binding;GO:0009860 - pollen tube growth
Lus10016603.g.BGIv1.0	894.651	2.18983	0.0808343	27.0904	1.27909e-161	1.68208e-159	up	PTHR23416:SF56 - SERINE ACETYLTRANSFERASE 1, CHLOROPLASTIC-RELATED (1 of 2)	GO:0009001 - serine O-acetyltransferase activity;GO:0006535 - cysteine biosynthetic process from serine;GO:0005737 - cytoplasm
Lus10009092.g.BGIv1.0	370.382	2.18764	0.114284	19.1421	1.12683e-81	6.85291e-80	up	PTHR31087:SF11 - PROTEIN LURP-ONE-RELATED 1-RELATED (1 of 13)
Lus10025117.g.BGIv1.0	13.953	2.18711	0.579168	3.7763	0.000159175	0.000907775	up	PTHR31223:SF14 - CYTOKININ RIBOSIDE 5'-MONOPHOSPHATE PHOSPHORIBOHYDROLASE LOG5 (1 of 4)	GO:0005829 - cytosol;GO:0005634 - nucleus;GO:0016799 - hydrolase activity, hydrolyzing N-glycosyl compounds;GO:0009691 - cytokinin biosynthetic process
Lus10012741.g.BGIv1.0	903.428	2.18696	0.0737734	29.6442	4.0227e-193	6.2061e-191	up	PTHR11206//PTHR11206:SF80 - MULTIDRUG RESISTANCE PROTEIN // SUBFAMILY NOT NAMED (1 of 6)	GO:0055085 - transmembrane transport;GO:0016020 - membrane;GO:0015297 - antiporter activity;GO:0015238 - xenobiotic transmembrane transporter activity;GO:0006855 - drug transmembrane transport
Lus10021326.g.BGIv1.0	41.6447	2.18657	0.372782	5.86555	4.4764e-09	4.56191e-08	up	PTHR31140:SF2 - B3 DOMAIN-CONTAINING TRANSCRIPTION FACTOR VAL3 (1 of 1)	GO:0003677 - DNA binding
Lus10015024.g.BGIv1.0	139.516	2.18601	0.181592	12.0381	2.24123e-33	6.14406e-32	up	PTHR37767:SF1 - HYDROXYPROLINE-RICH GLYCOPROTEIN FAMILY PROTEIN (1 of 2)
Lus10011879.g.BGIv1.0	826.338	2.18477	0.0775693	28.1654	1.55378e-174	2.16303e-172	up	K07513 - acetyl-CoA acyltransferase 1 (ACAA1) (1 of 3)	GO:0016747 - transferase activity, transferring acyl groups other than amino-acyl groups;GO:0008152 - metabolic process
Lus10042751.g.BGIv1.0	7.25706	2.18295	0.841131	2.59526	0.00945198	0.0342397	up	?
Lus10007964.g.BGIv1.0	151.931	2.18092	0.181417	12.0216	2.73527e-33	7.47543e-32	up	K04710 - ceramide synthetase (CERS) (1 of 7)	GO:0016021 - integral component of membrane;GO:0005783 - endoplasmic reticulum
Lus10039867.g.BGIv1.0	22.4253	2.17846	0.444004	4.9064	9.27652e-07	7.46774e-06	up	PTHR10168:SF111 - MONOTHIOL GLUTAREDOXIN-S13 (1 of 3)	GO:0045454 - cell redox homeostasis;GO:0015035 - protein disulfide oxidoreductase activity;GO:0009055 - electron transfer activity
Lus10043027.g.BGIv1.0	35.0027	2.17829	0.410777	5.30285	1.14009e-07	1.01348e-06	up	PTHR22763//PTHR22763:SF87 - RING ZINC FINGER PROTEIN // SUBFAMILY NOT NAMED (1 of 1)	GO:0008270 - zinc ion binding;GO:0005515 - protein binding
Lus10039344.g.BGIv1.0	284.375	2.1759	0.128671	16.9105	3.76215e-64	1.80695e-62	up	PTHR13256//PTHR13256:SF47 - N-ACETYLTRANSFERASE 9 // SUBFAMILY NOT NAMED (1 of 2)	GO:0008080 - N-acetyltransferase activity
Lus10009351.g.BGIv1.0	1423.95	2.17286	0.0692364	31.3832	3.42639e-216	5.89902e-214	up	PTHR10015:SF166 - HEAT STRESS TRANSCRIPTION FACTOR B-1 (1 of 2)	GO:0043565 - sequence-specific DNA binding;GO:0006355 - regulation of transcription, DNA-templated;GO:0005634 - nucleus;GO:0003700 - DNA-binding transcription factor activity
Lus10000811.g.BGIv1.0	346.742	2.17108	0.116416	18.6493	1.27845e-77	7.33678e-76	up	PF00892 - EamA-like transporter family (EamA) (1 of 81)	GO:0016021 - integral component of membrane;GO:0016020 - membrane
Lus10015028.g.BGIv1.0	251.389	2.16988	0.141056	15.3831	2.12518e-53	8.70542e-52	up	K01689 - enolase (ENO, eno) (1 of 8)	GO:0006096 - glycolytic process;GO:0004634 - phosphopyruvate hydratase activity;GO:0000287 - magnesium ion binding;GO:0000015 - phosphopyruvate hydratase complex
Lus10014163.g.BGIv1.0	208.926	2.16918	0.148703	14.5874	3.38036e-48	1.27346e-46	up	PTHR24347:SF167 - CBL-INTERACTING SERINE/THREONINE-PROTEIN KINASE 2 (1 of 7)	GO:0007165 - signal transduction
Lus10023309.g.BGIv1.0	32.5689	2.16892	0.381855	5.67996	1.34724e-08	1.3104e-07	up	PTHR32227:SF85 - GLYCOSYL HYDROLASES FAMILY PROTEIN (1 of 4)	GO:0005975 - carbohydrate metabolic process;GO:0004553 - hydrolase activity, hydrolyzing O-glycosyl compounds
Lus10027779.g.BGIv1.0	413.108	2.16856	0.120147	18.0493	7.99577e-73	4.29794e-71	up	2.3.1.99 - Quinate O-hydroxycinnamoyltransferase / Hydroxycinnamoyl coenzyme A-quinate transferase (1 of 12)	GO:0016747 - transferase activity, transferring acyl groups other than amino-acyl groups
Lus10041731.g.BGIv1.0	140.09	2.1685	0.179882	12.0551	1.82204e-33	5.01421e-32	up	PTHR23500:SF154 - POLYOL TRANSPORTER 3-RELATED (1 of 6)	GO:0055085 - transmembrane transport;GO:0016021 - integral component of membrane
Lus10003156.g.BGIv1.0	42.2225	2.16812	0.379752	5.70931	1.13438e-08	1.11063e-07	up	PF01453//PF07714//PF08276 - D-mannose binding lectin (B_lectin) // Protein tyrosine kinase (Pkinase_Tyr) // PAN-like domain (PAN_2) (1 of 4)	GO:0006468 - protein phosphorylation;GO:0004672 - protein kinase activity
Lus10020773.g.BGIv1.0	101.792	2.16788	0.223078	9.718	2.52691e-22	5.22051e-21	up	PTHR31062:SF20 - XYLOGLUCAN ENDOTRANSGLUCOSYLASE/HYDROLASE PROTEIN 14-RELATED (1 of 8)	GO:0048046 - apoplast;GO:0016762 - xyloglucan:xyloglucosyl transferase activity;GO:0006073 - cellular glucan metabolic process;GO:0005618 - cell wall;GO:0005975 - carbohydrate metabolic process;GO:0004553 - hydrolase activity, hydrolyzing O-glycosyl compounds
Lus10008828.g.BGIv1.0	1290.24	2.16595	0.0650508	33.2963	4.36461e-243	9.37023e-241	up	3.6.1.1 - Inorganic diphosphatase / Pyrophosphate phosphohydrolase (1 of 28)	GO:0016020 - membrane;GO:0015992 - proton transmembrane transport;GO:0009678 - pyrophosphate hydrolysis-driven proton transmembrane transporter activity;GO:0004427 - inorganic diphosphatase activity
Lus10042317.g.BGIv1.0	34.1423	2.16149	0.371393	5.81996	5.88621e-09	5.94594e-08	up	PTHR31964:SF26 - SUGAR UTILIZATION REGULATORY PROTEIN IMP2 (1 of 3)	GO:0006950 - response to stress
Lus10040195.g.BGIv1.0	289.639	2.15953	0.128269	16.8359	1.33065e-63	6.32288e-62	up	PTHR34953:SF1 - ALPHA/BETA HYDROLASE RELATED PROTEIN (1 of 4)	GO:0016021 - integral component of membrane
Lus10008209.g.BGIv1.0	8.41936	2.15896	0.725996	2.97379	0.00294144	0.0124765	up	PTHR11017//PTHR11017:SF174 - LEUCINE-RICH REPEAT-CONTAINING PROTEIN // SUBFAMILY NOT NAMED (1 of 26)	GO:0007165 - signal transduction;GO:0005515 - protein binding
Lus10021098.g.BGIv1.0	677.55	2.15843	0.175966	12.2662	1.37544e-34	3.89032e-33	up	PTHR23201:SF2 - GIBBERELLIN-REGULATED PROTEIN 1-RELATED (1 of 3)
Lus10005773.g.BGIv1.0	35.3617	2.15647	0.393708	5.47733	4.31786e-08	3.99377e-07	up	PTHR10209:SF174 - 2-OXOGLUTARATE (2OG) AND FE(II)-DEPENDENT OXYGENASE SUPERFAMILY PROTEIN-RELATED (1 of 7)	GO:0055114 - oxidation-reduction process;GO:0016491 - oxidoreductase activity
Lus10019661.g.BGIv1.0	45.2428	2.15266	0.332055	6.48284	9.00135e-11	1.04119e-09	up	PTHR27001:SF174 - LYSM DOMAIN RECEPTOR-LIKE KINASE 4 (1 of 4)	GO:0006468 - protein phosphorylation;GO:0004672 - protein kinase activity
Lus10025706.g.BGIv1.0	1331.77	2.15211	0.0619149	34.7592	1.00589e-264	2.38987e-262	up	PTHR11695:SF497 - CINNAMYL ALCOHOL DEHYDROGENASE 6-RELATED (1 of 4)	GO:0055114 - oxidation-reduction process;GO:0016491 - oxidoreductase activity;GO:0008270 - zinc ion binding
Lus10017522.g.BGIv1.0	657.388	2.15068	0.0856904	25.0982	5.20442e-139	5.56982e-137	up	4.6.1.12 - 2-C-methyl-D-erythritol 2,4-cyclodiphosphate synthase / MECDP-synthase (1 of 2)	GO:0016114 - terpenoid biosynthetic process;GO:0008685 - 2-C-methyl-D-erythritol 2,4-cyclodiphosphate synthase activity
Lus10015326.g.BGIv1.0	7.28316	2.14961	0.853225	2.5194	0.0117555	0.0411727	up	PTHR27001:SF39 - PROTEIN KINASE FAMILY PROTEIN (1 of 2)	GO:0006468 - protein phosphorylation;GO:0004672 - protein kinase activity
Lus10024293.g.BGIv1.0	2234.16	2.14686	0.0505085	42.5049	0	0	up	PTHR10438:SF274 - THIOREDOXIN H1 (1 of 6)	GO:0045454 - cell redox homeostasis;GO:0015035 - protein disulfide oxidoreductase activity;GO:0006662 - glycerol ether metabolic process
Lus10026094.g.BGIv1.0	181.112	2.14535	0.16767	12.7951	1.74666e-37	5.27969e-36	up	K17302 - coatomer, subunit beta' (COPB2, SEC27) (1 of 4)	GO:0005515 - protein binding
Lus10033535.g.BGIv1.0	520.037	2.14519	0.0990265	21.6628	4.60535e-104	3.64724e-102	up	K10525 - allene oxide cyclase (AOC) (1 of 2)	GO:0016853 - isomerase activity;GO:0009507 - chloroplast
Lus10024642.g.BGIv1.0	53.168	2.14429	0.346968	6.18008	6.40675e-10	7.00165e-09	up	?
Lus10024593.g.BGIv1.0	119.685	2.13922	0.193434	11.0592	1.97927e-28	4.83795e-27	up	PTHR31080:SF2 - F23N19.14-RELATED (1 of 3)	GO:0004857 - enzyme inhibitor activity
Lus10004086.g.BGIv1.0	7.44798	2.13908	0.770708	2.77547	0.00551217	0.0215421	up	PF00122//PF00689//PF00702 - E1-E2 ATPase (E1-E2_ATPase) // Cation transporting ATPase, C-terminus (Cation_ATPase_C) // haloacid dehalogenase-like hydrolase (Hydrolase) (1 of 1)	GO:0046872 - metal ion binding;GO:0000166 - nucleotide binding
Lus10014086.g.BGIv1.0	93.5334	2.13834	0.22173	9.64389	5.21732e-22	1.06309e-20	up	PTHR11926:SF152 - UDP-GLUCOSYL TRANSFERASE 73B2-RELATED (1 of 7)	GO:0016758 - transferase activity, transferring hexosyl groups;GO:0008152 - metabolic process
Lus10040725.g.BGIv1.0	465.003	2.13675	0.105586	20.2372	4.60777e-91	3.14582e-89	up	PTHR11926:SF102 - GLUCOSYLTRANSFERASE-LIKE PROTEIN-RELATED (1 of 5)	GO:0016758 - transferase activity, transferring hexosyl groups;GO:0008152 - metabolic process
Lus10022357.g.BGIv1.0	695.773	2.13436	0.0960174	22.2289	1.80548e-109	1.50688e-107	up	PTHR19359:SF22 - CYTOCHROME B5 ISOFORM A (1 of 8)	GO:0016021 - integral component of membrane;GO:0020037 - heme binding;GO:0046872 - metal ion binding
Lus10029369.g.BGIv1.0	89.5242	2.13186	0.226335	9.41907	4.55108e-21	8.95096e-20	up	PF08659 - KR domain (KR) (1 of 39)
Lus10004364.g.BGIv1.0	48.3797	2.12987	0.312082	6.82473	8.80896e-12	1.09461e-10	up	PTHR31403:SF2 - PHOSPHOLIPASE A1-IBETA2, CHLOROPLASTIC (1 of 4)	GO:0006629 - lipid metabolic process
Lus10003797.g.BGIv1.0	16.788	2.12953	0.550482	3.86849	0.000109513	0.000645736	up	PTHR34278:SF1 - GB (1 of 4)
Lus10016814.g.BGIv1.0	33.3264	2.12946	0.37708	5.64723	1.63049e-08	1.5726e-07	up	PF05678 - VQ motif (VQ) (1 of 42)
Lus10012199.g.BGIv1.0	9.94972	2.12915	0.688646	3.09179	0.00198952	0.00886282	up	PTHR10891:SF574 - CALCIUM-BINDING PROTEIN CML30-RELATED (1 of 9)	GO:0005509 - calcium ion binding
Lus10015763.g.BGIv1.0	15.3406	2.12658	0.554201	3.8372	0.000124445	0.000725382	up	?	GO:0016021 - integral component of membrane
Lus10012546.g.BGIv1.0	33.1141	2.12595	0.383161	5.54846	2.88203e-08	2.71647e-07	up	?
Lus10033338.g.BGIv1.0	282.302	2.12559	0.139438	15.2439	1.80637e-52	7.31538e-51	up	KOG2615 - Permease of the major facilitator superfamily (1 of 9)	GO:0055085 - transmembrane transport;GO:0016021 - integral component of membrane
Lus10018796.g.BGIv1.0	17.6327	2.12359	0.53392	3.97736	6.96845e-05	0.00042685	up	PTHR11157:SF11 - F25A4.4 (1 of 4)	GO:0016021 - integral component of membrane
Lus10039142.g.BGIv1.0	184.034	2.1232	0.174718	12.1522	5.58508e-34	1.55379e-32	up	PTHR11062//PTHR11062:SF66 - EXOSTOSIN HEPARAN SULFATE GLYCOSYLTRANSFERASE -RELATED // SUBFAMILY NOT NAMED (1 of 2)	GO:0005794 - Golgi apparatus;GO:0016757 - transferase activity, transferring glycosyl groups;GO:0006486 - protein glycosylation
Lus10002309.g.BGIv1.0	269.417	2.1231	0.131857	16.1015	2.4882e-58	1.09746e-56	up	PTHR31429:SF3 - WRKY TRANSCRIPTION FACTOR 40-RELATED (1 of 4)	GO:0043565 - sequence-specific DNA binding;GO:0006355 - regulation of transcription, DNA-templated;GO:0003700 - DNA-binding transcription factor activity
Lus10019526.g.BGIv1.0	949.903	2.12136	0.0800371	26.5047	8.55211e-155	1.04021e-152	up	PTHR21022//PTHR21022:SF5 - PREPHENATE DEHYDRATASE P PROTEIN // SUBFAMILY NOT NAMED (1 of 4)	GO:0009094 - L-phenylalanine biosynthetic process;GO:0004664 - prephenate dehydratase activity
Lus10013494.g.BGIv1.0	106.666	2.11795	0.208119	10.1766	2.52146e-24	5.48259e-23	up	K04710 - ceramide synthetase (CERS) (1 of 7)	GO:0016021 - integral component of membrane;GO:0005783 - endoplasmic reticulum
Lus10033107.g.BGIv1.0	23.0535	2.11766	0.452766	4.67715	2.90886e-06	2.20378e-05	up	PTHR24349:SF167 - CALCIUM-DEPENDENT PROTEIN KINASE 10-RELATED (1 of 5)	GO:0005509 - calcium ion binding
Lus10004931.g.BGIv1.0	29.9796	2.11654	0.404534	5.23203	1.67656e-07	1.46194e-06	up	?
Lus10031681.g.BGIv1.0	237.084	2.1159	0.153597	13.7757	3.57009e-43	1.21986e-41	up	K01206 - alpha-L-fucosidase (FUCA) (1 of 5)	GO:0005975 - carbohydrate metabolic process;GO:0004560 - alpha-L-fucosidase activity
Lus10016415.g.BGIv1.0	356.574	2.11493	0.119593	17.6844	5.53434e-70	2.85431e-68	up	?
Lus10042243.g.BGIv1.0	546.661	2.11441	0.0999737	21.1497	2.77718e-99	2.07057e-97	up	K13424 - WRKY transcription factor 33 (WRKY33) (1 of 3)	GO:0043565 - sequence-specific DNA binding;GO:0006355 - regulation of transcription, DNA-templated;GO:0003700 - DNA-binding transcription factor activity
Lus10013150.g.BGIv1.0	552.572	2.11275	0.103149	20.4824	3.08793e-93	2.16203e-91	up	1.14.13.21 - Flavonoid 3'-monooxygenase / Flavonoid 3'-hydroxylase (1 of 14)	GO:0055114 - oxidation-reduction process;GO:0020037 - heme binding;GO:0016705 - oxidoreductase activity, acting on paired donors, with incorporation or reduction of molecular oxygen;GO:0005506 - iron ion binding
Lus10008189.g.BGIv1.0	88.3035	2.11224	0.230402	9.16767	4.83374e-20	9.05704e-19	up	PTHR23024:SF98 - GIBBERELLIN RECEPTOR GID1B (1 of 3)	GO:0016787 - hydrolase activity;GO:0008152 - metabolic process
Lus10038227.g.BGIv1.0	133.371	2.10997	0.199972	10.5513	5.00892e-26	1.14502e-24	up	PTHR32411:SF43 - CYSTEINE-RICH REPEAT SECRETORY PROTEIN 55 (1 of 2)
Lus10013959.g.BGIv1.0	16.8815	2.10817	0.51234	4.11479	3.87526e-05	0.000247769	up	PF00847 - AP2 domain (AP2) (1 of 230)	GO:0006355 - regulation of transcription, DNA-templated;GO:0003700 - DNA-binding transcription factor activity
Lus10014273.g.BGIv1.0	485.713	2.10563	0.103393	20.3654	3.39291e-92	2.3343e-90	up	K09755 - ferulate-5-hydroxylase (CYP84A, F5H) (1 of 4)	GO:0055114 - oxidation-reduction process;GO:0020037 - heme binding;GO:0016705 - oxidoreductase activity, acting on paired donors, with incorporation or reduction of molecular oxygen;GO:0005506 - iron ion binding
Lus10014030.g.BGIv1.0	12.3392	2.10304	0.610754	3.44336	0.000574542	0.00291384	up	PTHR24177:SF39 - ANKYRIN REPEAT-CONTAINING PROTEIN-RELATED (1 of 6)
Lus10038016.g.BGIv1.0	108.373	2.10261	0.204789	10.2672	9.90426e-25	2.18286e-23	up	K18551 - pyrimidine and pyridine-specific 5'-nucleotidase (SDT1) (1 of 4)
Lus10028325.g.BGIv1.0	217.868	2.10082	0.169065	12.4261	1.88714e-35	5.4545e-34	up	?
Lus10015206.g.BGIv1.0	20.7115	2.1008	0.477607	4.3986	1.08951e-05	7.59696e-05	up	PTHR13832:SF198 - PROTEIN PHOSPHATASE 2C 34-RELATED (1 of 7)	GO:0003824 - catalytic activity;GO:0006470 - protein dephosphorylation;GO:0004722 - protein serine/threonine phosphatase activity
Lus10015651.g.BGIv1.0	33.8716	2.10062	0.399384	5.25966	1.44325e-07	1.2678e-06	up	PF08879//PF08880 - WRC (WRC) // QLQ (QLQ) (1 of 16)	GO:0006355 - regulation of transcription, DNA-templated;GO:0005634 - nucleus;GO:0005524 - ATP binding;GO:0032502 - developmental process;GO:0006351 - transcription, DNA-templated
Lus10010786.g.BGIv1.0	726.069	2.09987	0.0874061	24.0243	1.54875e-127	1.50805e-125	up	2.3.1.99 - Quinate O-hydroxycinnamoyltransferase / Hydroxycinnamoyl coenzyme A-quinate transferase (1 of 12)	GO:0016747 - transferase activity, transferring acyl groups other than amino-acyl groups
Lus10027987.g.BGIv1.0	56.8992	2.09957	0.290769	7.22076	5.16987e-13	6.94327e-12	up	PTHR33509:SF5 - LATE EMBRYOGENESIS ABUNDANT 3 (LEA3) FAMILY PROTEIN (1 of 6)	GO:0006950 - response to stress
Lus10035274.g.BGIv1.0	27.3471	2.09693	0.420196	4.99035	6.02693e-07	4.95817e-06	up	PTHR11695//PTHR11695:SF598 - ALCOHOL DEHYDROGENASE RELATED // SUBFAMILY NOT NAMED (1 of 2)	GO:0055114 - oxidation-reduction process;GO:0016491 - oxidoreductase activity;GO:0008270 - zinc ion binding
Lus10039761.g.BGIv1.0	17.7478	2.09623	0.56725	3.69543	0.000219512	0.00121701	up	PF12609 - Wound-induced protein (DUF3774) (1 of 27)
Lus10032309.g.BGIv1.0	42.4948	2.09523	0.650747	3.21973	0.00128313	0.00600027	up	PF03168 - Late embryogenesis abundant protein (LEA_2) (1 of 87)
Lus10023080.g.BGIv1.0	728.633	2.09516	0.0817085	25.6419	5.20363e-145	5.90595e-143	up	2.6.1.78 - Aspartate--prephenate aminotransferase / Prephenate transaminase (1 of 2)	GO:0030170 - pyridoxal phosphate binding;GO:0009058 - biosynthetic process
Lus10041679.g.BGIv1.0	132.436	2.09391	0.186764	11.2116	3.57821e-29	8.89262e-28	up	PF00954//PF07714//PF08276 - S-locus glycoprotein domain (S_locus_glycop) // Protein tyrosine kinase (Pkinase_Tyr) // PAN-like domain (PAN_2) (1 of 5)	GO:0048544 - recognition of pollen;GO:0006468 - protein phosphorylation;GO:0004672 - protein kinase activity
Lus10037817.g.BGIv1.0	1290.59	2.09389	0.0632351	33.1127	1.94959e-240	4.06312e-238	up	PF12899 - Alkaline and neutral invertase (Glyco_hydro_100) (1 of 14)	GO:0033926 - glycopeptide alpha-N-acetylgalactosaminidase activity
Lus10037406.g.BGIv1.0	554.406	2.09242	0.0949185	22.0444	1.08069e-107	8.91521e-106	up	PTHR11017:SF169 - DISEASE RESISTANCE PROTEIN-RELATED (1 of 61)	GO:0007165 - signal transduction;GO:0005515 - protein binding;GO:0043531 - ADP binding
Lus10005698.g.BGIv1.0	85.9371	2.09221	0.231843	9.02422	1.80985e-19	3.30767e-18	up	PTHR34132:SF1 - EMB (1 of 4)
Lus10017190.g.BGIv1.0	102.514	2.09011	0.236514	8.83712	9.82197e-19	1.74407e-17	up	PTHR31741:SF4 - O-FUCOSYLTRANSFERASE FAMILY PROTEIN (1 of 6)	GO:0016021 - integral component of membrane;GO:0016757 - transferase activity, transferring glycosyl groups;GO:0006004 - fucose metabolic process
Lus10001537.g.BGIv1.0	18.311	2.09005	0.505082	4.13804	3.50278e-05	0.000225532	up	KOG0617 - Ras suppressor protein (contains leucine-rich repeats) (1 of 22)	GO:0043531 - ADP binding;GO:0007165 - signal transduction
Lus10013158.g.BGIv1.0	41.6561	2.08875	0.336997	6.19812	5.71409e-10	6.27739e-09	up	PTHR21493:SF121 - LIPASE CLASS 3 FAMILY PROTEIN (1 of 6)	GO:0016042 - lipid catabolic process;GO:0006629 - lipid metabolic process
Lus10032944.g.BGIv1.0	82.6937	2.08724	0.243608	8.56803	1.05275e-17	1.78827e-16	up	PF00069//PF00954//PF01453//PF08276 - Protein kinase domain (Pkinase) // S-locus glycoprotein domain (S_locus_glycop) // D-mannose binding lectin (B_lectin) // PAN-like domain (PAN_2) (1 of 13)	GO:0048544 - recognition of pollen;GO:0006468 - protein phosphorylation;GO:0005524 - ATP binding;GO:0004672 - protein kinase activity
Lus10011918.g.BGIv1.0	5169.11	2.08706	0.0394462	52.9092	0	0	up	1.1.1.86 - Ketol-acid reductoisomerase (NADP(+)) / Dihydroxyisovalerate dehydrogenase (isomerizing) (1 of 2)	GO:0055114 - oxidation-reduction process;GO:0009082 - branched-chain amino acid biosynthetic process;GO:0004455 - ketol-acid reductoisomerase activity;GO:0016491 - oxidoreductase activity
Lus10025124.g.BGIv1.0	27.5368	2.08653	0.414545	5.03331	4.82076e-07	4.00285e-06	up	PF03087 - Arabidopsis protein of unknown function (DUF241) (1 of 44)
Lus10007731.g.BGIv1.0	516.366	2.08614	0.0959351	21.7453	7.64563e-105	6.1093e-103	up	K16296 - serine carboxypeptidase-like clade I [EC:3.4.16.-] (SCPL-I) (1 of 9)	GO:0006508 - proteolysis;GO:0004185 - serine-type carboxypeptidase activity
Lus10013917.g.BGIv1.0	19.6512	2.08542	0.483803	4.31047	1.62908e-05	0.00011048	up	PTHR12565//PTHR12565:SF181 - STEROL REGULATORY ELEMENT-BINDING PROTEIN // SUBFAMILY NOT NAMED (1 of 4)	GO:0046983 - protein dimerization activity
Lus10020421.g.BGIv1.0	295.632	2.08513	0.124889	16.6959	1.40461e-62	6.54345e-61	up	PTHR31235:SF27 - PEROXIDASE 62-RELATED (1 of 5)	GO:0055114 - oxidation-reduction process;GO:0020037 - heme binding;GO:0006979 - response to oxidative stress;GO:0004601 - peroxidase activity
Lus10008423.g.BGIv1.0	300.123	2.08428	0.128686	16.1967	5.32088e-59	2.37328e-57	up	PTHR24282//PTHR24282:SF26 - CYTOCHROME P450 FAMILY MEMBER // SUBFAMILY NOT NAMED (1 of 4)	GO:0055114 - oxidation-reduction process;GO:0020037 - heme binding;GO:0016705 - oxidoreductase activity, acting on paired donors, with incorporation or reduction of molecular oxygen;GO:0005506 - iron ion binding
Lus10035569.g.BGIv1.0	19.4664	2.08093	0.480667	4.32925	1.4962e-05	0.000101934	up	PF03140 - Plant protein of unknown function (DUF247) (1 of 37)
Lus10020317.g.BGIv1.0	7.33786	2.0805	0.767898	2.70934	0.00674165	0.0256139	up	PTHR22604:SF132 - NAD(P)-BINDING ROSSMANN-FOLD SUPERFAMILY PROTEIN (1 of 6)
Lus10029720.g.BGIv1.0	15.3358	2.08015	0.541541	3.84118	0.000122447	0.000715252	up	PTHR27001:SF194 - PROTEIN KINASE FAMILY PROTEIN (1 of 7)	GO:0006468 - protein phosphorylation;GO:0004672 - protein kinase activity
Lus10038552.g.BGIv1.0	160.668	2.07894	0.170659	12.1819	3.88327e-34	1.08628e-32	up	PF00954//PF01453//PF07714//PF08276//PF11883 - S-locus glycoprotein domain (S_locus_glycop) // D-mannose binding lectin (B_lectin) // Protein tyrosine kinase (Pkinase_Tyr) // PAN-like domain (PAN_2) // Domain of unknown function (DUF3403) (DUF3403) (1 of 8)	GO:0004674 - protein serine/threonine kinase activity;GO:0048544 - recognition of pollen;GO:0006468 - protein phosphorylation;GO:0004672 - protein kinase activity
Lus10020437.g.BGIv1.0	1753.23	2.0788	0.0582385	35.6946	4.79188e-279	1.20263e-276	up	K13260 - isoflavone 2'-hydroxylase (CYP81E1_7) (1 of 1)	GO:0055114 - oxidation-reduction process;GO:0020037 - heme binding;GO:0016705 - oxidoreductase activity, acting on paired donors, with incorporation or reduction of molecular oxygen;GO:0005506 - iron ion binding
Lus10025741.g.BGIv1.0	114.442	2.07651	0.219354	9.46648	2.89436e-21	5.73369e-20	up	PTHR11926//PTHR11926:SF269 - GLUCOSYL/GLUCURONOSYL TRANSFERASES // SUBFAMILY NOT NAMED (1 of 4)	GO:0016758 - transferase activity, transferring hexosyl groups;GO:0008152 - metabolic process
Lus10007750.g.BGIv1.0	12.0311	2.07592	0.639336	3.24699	0.00116632	0.00550973	up	?
Lus10003601.g.BGIv1.0	182.235	2.07588	0.169003	12.2831	1.11658e-34	3.16317e-33	up	PTHR31190:SF27 - ETHYLENE-RESPONSIVE TRANSCRIPTION FACTOR CRF1-RELATED (1 of 3)	GO:0006355 - regulation of transcription, DNA-templated;GO:0003700 - DNA-binding transcription factor activity
Lus10007971.g.BGIv1.0	90.472	2.07366	0.228792	9.06353	1.26298e-19	2.3213e-18	up	PTHR11926:SF253 - UDP-GLYCOSYLTRANSFERASE 89B1 (1 of 5)	GO:0016758 - transferase activity, transferring hexosyl groups;GO:0008152 - metabolic process
Lus10000333.g.BGIv1.0	139.746	2.07343	0.209833	9.88135	5.01534e-23	1.05325e-21	up	K10664 - E3 ubiquitin-protein ligase ATL6/9/15/31/42/55 [EC:6.3.2.19] (ATL6S) (1 of 8)	GO:0008270 - zinc ion binding;GO:0005515 - protein binding
Lus10029714.g.BGIv1.0	8.58753	2.07072	0.736407	2.81193	0.00492458	0.0195306	up	2.7.11.1 - Non-specific serine/threonine protein kinase / Threonine-specific protein kinase (1 of 1714)	GO:0006468 - protein phosphorylation;GO:0005524 - ATP binding;GO:0004672 - protein kinase activity
Lus10022329.g.BGIv1.0	332.076	2.06705	0.122925	16.8155	1.87812e-63	8.90058e-62	up	PTHR22950:SF235 - LYSINE HISTIDINE TRANSPORTER 1-RELATED (1 of 7)	GO:0016021 - integral component of membrane;GO:0005886 - plasma membrane;GO:0015171 - amino acid transmembrane transporter activity;GO:0003333 - amino acid transmembrane transport
Lus10041748.g.BGIv1.0	326.893	2.06215	0.129843	15.8819	8.46135e-57	3.66398e-55	up	PTHR23500:SF43 - SUGAR TRANSPORTER ERD6-LIKE 4-RELATED (1 of 4)	GO:0055085 - transmembrane transport;GO:0016021 - integral component of membrane
Lus10033432.g.BGIv1.0	82.3128	2.05711	0.237847	8.64889	5.20006e-18	8.96131e-17	up	PTHR31087:SF3 - PROTEIN LURP-ONE-RELATED 16-RELATED (1 of 2)
Lus10031388.g.BGIv1.0	2536.39	2.05529	0.0521572	39.4056	0	0	up	2.4.1.324 - 7-deoxyloganetin glucosyltransferase / UGT85A24 (1 of 35)	GO:0016758 - transferase activity, transferring hexosyl groups;GO:0008152 - metabolic process
Lus10014822.g.BGIv1.0	16.3429	2.0551	0.520205	3.95056	7.79694e-05	0.00047277	up	PF03514 - GRAS domain family (GRAS) (1 of 119)	GO:0005634 - nucleus;GO:0003700 - DNA-binding transcription factor activity;GO:0043565 - sequence-specific DNA binding
Lus10040999.g.BGIv1.0	152.507	2.05489	0.172995	11.8783	1.5341e-32	4.1169e-31	up	PTHR31969:SF1 - GEM-LIKE PROTEIN 4-RELATED (1 of 6)
Lus10004371.g.BGIv1.0	553.747	2.05466	0.0969932	21.1835	1.35495e-99	1.01659e-97	up	PTHR13994:SF9 - NUDIX HYDROLASE 8 (1 of 2)	GO:0016787 - hydrolase activity
Lus10027523.g.BGIv1.0	18.9474	2.0535	0.505722	4.06054	4.89596e-05	0.000307295	up	PTHR22814:SF129 - COPPER TRANSPORT FAMILY PROTEIN-RELATED (1 of 2)	GO:0046872 - metal ion binding;GO:0030001 - metal ion transport
Lus10020733.g.BGIv1.0	387.379	2.05244	0.110457	18.5813	4.55509e-77	2.59735e-75	up	PTHR14255//PTHR14255:SF5 - ATP-DEPENDENT PROTEASE CEREBLON // SUBFAMILY NOT NAMED (1 of 2)	GO:0016021 - integral component of membrane
Lus10017526.g.BGIv1.0	22.1631	2.05229	0.472543	4.34309	1.40495e-05	9.6214e-05	up	PTHR31087:SF14 - PROTEIN LURP-ONE-RELATED 17 (1 of 2)
Lus10008885.g.BGIv1.0	188.714	2.05214	0.153429	13.3751	8.44901e-41	2.75486e-39	up	PTHR33136:SF3 - PROTEIN RALF-LIKE 32 (1 of 2)
Lus10030242.g.BGIv1.0	73.6837	2.05032	0.545637	3.75766	0.000171509	0.000972669	up	PTHR31985:SF15 - ETHYLENE-RESPONSIVE TRANSCRIPTION FACTOR ERF023 (1 of 2)
Lus10022600.g.BGIv1.0	47.2725	2.04911	0.319326	6.41699	1.38993e-10	1.58916e-09	up	?
Lus10002582.g.BGIv1.0	14.768	2.04904	0.574556	3.56631	0.00036204	0.00191658	up	PTHR22958 - RELATED TO MULTIFUNCTIONAL CYCLIN-DEPENDENT KINASE-RELATED (1 of 6)	GO:0008081 - phosphoric diester hydrolase activity;GO:0006629 - lipid metabolic process
Lus10012240.g.BGIv1.0	13.6284	2.04864	0.572706	3.57713	0.000347387	0.00184614	up	PTHR11730:SF38 - AMMONIUM TRANSPORTER 2 (1 of 4)	GO:0016020 - membrane;GO:0015696 - ammonium transport;GO:0008519 - ammonium transmembrane transporter activity;GO:0072488 - ammonium transmembrane transport
Lus10016654.g.BGIv1.0	120.261	2.048	0.192396	10.6447	1.84558e-26	4.27929e-25	up	?
Lus10008537.g.BGIv1.0	3198.27	2.04774	0.0435389	47.0324	0	0	up	1.11.1.12 - Phospholipid-hydroperoxide glutathione peroxidase / Peroxidation-inhibiting protein (1 of 7)	GO:0055114 - oxidation-reduction process;GO:0016491 - oxidoreductase activity;GO:0016209 - antioxidant activity;GO:0006979 - response to oxidative stress;GO:0004602 - glutathione peroxidase activity
Lus10015731.g.BGIv1.0	156.711	2.04739	0.18091	11.3172	1.07882e-29	2.70373e-28	up	PTHR23023:SF86 - FLAVIN-CONTAINING MONOOXYGENASE FMO GS-OX-LIKE 8-RELATED (1 of 2)	GO:0055114 - oxidation-reduction process;GO:0016491 - oxidoreductase activity
Lus10019448.g.BGIv1.0	159.105	2.04673	0.175677	11.6505	2.28138e-31	6.00029e-30	up	PTHR31561:SF3 - 3-KETOACYL-COA SYNTHASE 11 (1 of 1)	GO:0016747 - transferase activity, transferring acyl groups other than amino-acyl groups;GO:0008610 - lipid biosynthetic process;GO:0016020 - membrane;GO:0006633 - fatty acid biosynthetic process
Lus10034404.g.BGIv1.0	267.107	2.04616	0.131864	15.5172	2.65472e-54	1.10267e-52	up	PTHR24092:SF41 - PHOSPHOLIPID-TRANSPORTING ATPASE 10-RELATED (1 of 6)	GO:0016021 - integral component of membrane;GO:0015914 - phospholipid transport;GO:0005524 - ATP binding;GO:0004012 - ATPase-coupled intramembrane lipid transporter activity;GO:0000287 - magnesium ion binding
Lus10027778.g.BGIv1.0	235.919	2.04197	0.145262	14.0571	6.96479e-45	2.47716e-43	up	2.3.1.133//2.3.1.99 - Quinate O-hydroxycinnamoyltransferase / Hydroxycinnamoyl coenzyme A-quinate transferase (1 of 3)	GO:0016747 - transferase activity, transferring acyl groups other than amino-acyl groups
Lus10002853.g.BGIv1.0	14.6282	2.03803	0.555297	3.67016	0.000242396	0.0013331	up	PTHR19317:SF14 - PRA1 FAMILY PROTEIN B4-RELATED (1 of 4)	GO:0016021 - integral component of membrane
Lus10021499.g.BGIv1.0	14.3838	2.03636	0.568887	3.57956	0.00034418	0.00183155	up	?
Lus10010885.g.BGIv1.0	613.803	2.03514	0.0862998	23.5822	5.86317e-123	5.52782e-121	up	1.1.1.210 - 3-beta-(or 20-alpha)-hydroxysteroid dehydrogenase / Progesterone reductase (1 of 3)	GO:0016491 - oxidoreductase activity
Lus10011499.g.BGIv1.0	13516.2	2.03394	0.0405729	50.1306	0	0	up	PTHR24298:SF144 - BIFUNCTIONAL DIHYDROCAMALEXATE SYNTHASE/CAMALEXIN SYNTHASE-RELATED (1 of 3)	GO:0055114 - oxidation-reduction process;GO:0020037 - heme binding;GO:0016705 - oxidoreductase activity, acting on paired donors, with incorporation or reduction of molecular oxygen;GO:0005506 - iron ion binding
Lus10026082.g.BGIv1.0	580.704	2.03328	0.0913326	22.2623	8.56584e-110	7.18281e-108	up	PTHR31429:SF3 - WRKY TRANSCRIPTION FACTOR 40-RELATED (1 of 4)	GO:0043565 - sequence-specific DNA binding;GO:0006355 - regulation of transcription, DNA-templated;GO:0003700 - DNA-binding transcription factor activity
Lus10032498.g.BGIv1.0	151.423	2.03203	0.188276	10.7928	3.72149e-27	8.82999e-26	up	PTHR31677:SF24 - ETHYLENE-RESPONSIVE TRANSCRIPTION FACTOR ERF106 (1 of 3)	GO:0006355 - regulation of transcription, DNA-templated;GO:0003700 - DNA-binding transcription factor activity
Lus10011215.g.BGIv1.0	20.074	2.02844	0.46736	4.3402	1.42351e-05	9.73168e-05	up	PTHR31719:SF9 - ATNAC2-RELATED (1 of 6)	GO:0006355 - regulation of transcription, DNA-templated;GO:0003677 - DNA binding
Lus10009934.g.BGIv1.0	250.419	2.02667	0.13693	14.8008	1.44712e-49	5.62405e-48	up	K00430 - peroxidase (E1.11.1.7) (1 of 94)	GO:0055114 - oxidation-reduction process;GO:0020037 - heme binding;GO:0006979 - response to oxidative stress;GO:0004601 - peroxidase activity
Lus10010997.g.BGIv1.0	184.266	2.02609	0.157184	12.89	5.12558e-38	1.57064e-36	up	PTHR31403:SF2 - PHOSPHOLIPASE A1-IBETA2, CHLOROPLASTIC (1 of 4)	GO:0006629 - lipid metabolic process
Lus10024097.g.BGIv1.0	377.423	2.02539	0.122349	16.5542	1.49377e-61	6.8868e-60	up	?
Lus10020686.g.BGIv1.0	71.0064	2.02532	0.252894	8.00855	1.16069e-15	1.80474e-14	up	PF07887 - Calmodulin binding protein-like (Calmodulin_bind) (1 of 11)	GO:0006950 - response to stress;GO:0005516 - calmodulin binding
Lus10040476.g.BGIv1.0	159.677	2.02414	0.182326	11.1017	1.23031e-28	3.03431e-27	up	PF10950 - Protein of unknown function (DUF2775) (DUF2775) (1 of 9)
Lus10042427.g.BGIv1.0	843.042	2.02075	0.0781704	25.8506	2.39703e-147	2.7468e-145	up	PTHR13683:SF246 - ASPARTYL PROTEASE FAMILY PROTEIN (1 of 9)	GO:0006508 - proteolysis;GO:0004190 - aspartic-type endopeptidase activity
Lus10002514.g.BGIv1.0	19.7067	2.02009	0.480685	4.20253	2.63949e-05	0.000173458	up	PTHR33142:SF9 - CYCLIN-DEPENDENT PROTEIN KINASE INHIBITOR SMR2-RELATED (1 of 3)	GO:0005634 - nucleus;GO:0045786 - negative regulation of cell cycle;GO:0045839 - negative regulation of mitotic nuclear division;GO:0032875 - regulation of DNA endoreduplication
Lus10006028.g.BGIv1.0	1756.81	2.01919	0.0552383	36.5541	1.53295e-292	4.2024e-290	up	PTHR27000:SF155 - LEUCINE-RICH REPEAT RECEPTOR-LIKE PROTEIN KINASE-RELATED (1 of 6)	GO:0005515 - protein binding;GO:0006468 - protein phosphorylation;GO:0005524 - ATP binding;GO:0004672 - protein kinase activity
Lus10011281.g.BGIv1.0	35.1353	2.0175	0.680864	2.96315	0.0030451	0.0128626	up	PF10950 - Protein of unknown function (DUF2775) (DUF2775) (1 of 9)
Lus10027720.g.BGIv1.0	58.2445	2.01746	0.276642	7.29266	3.03892e-13	4.15132e-12	up	PF03140 - Plant protein of unknown function (DUF247) (1 of 37)
Lus10022221.g.BGIv1.0	739.632	2.01707	0.0841354	23.974	5.18809e-127	5.02427e-125	up	2.4.1.91 - Flavonol 3-O-glucosyltransferase / UDP-glucose flavonol 3-O-glucosyltransferase (1 of 4)	GO:0016758 - transferase activity, transferring hexosyl groups;GO:0008152 - metabolic process
Lus10030833.g.BGIv1.0	31.3429	2.01508	0.372809	5.40513	6.47617e-08	5.87571e-07	up	PTHR33639:SF1 - THIOL-DISULFIDE OXIDOREDUCTASE DCC-RELATED (1 of 2)
Lus10005397.g.BGIv1.0	57.6284	2.01322	0.299524	6.72139	1.8e-11	2.19536e-10	up	PF07468 - Agglutinin domain (Agglutinin) (1 of 19)
Lus10023311.g.BGIv1.0	227.288	2.01174	0.141034	14.2641	3.66038e-46	1.33931e-44	up	PTHR10209:SF171 - GIBBERELLIN 2-BETA-DIOXYGENASE 2-RELATED (1 of 2)	GO:0055114 - oxidation-reduction process;GO:0016491 - oxidoreductase activity
Lus10042714.g.BGIv1.0	605.687	2.01169	0.0912434	22.0475	1.00961e-107	8.34816e-106	up	PTHR11017:SF169 - DISEASE RESISTANCE PROTEIN-RELATED (1 of 61)	GO:0007165 - signal transduction;GO:0005515 - protein binding;GO:0043531 - ADP binding
Lus10015881.g.BGIv1.0	6.92716	2.00913	0.805069	2.4956	0.0125744	0.0436431	up	PF04640 - PLATZ transcription factor (PLATZ) (1 of 26)	GO:0008270 - zinc ion binding
Lus10001144.g.BGIv1.0	19.4936	2.00854	0.481019	4.1756	2.97199e-05	0.000193454	up	?
Lus10016739.g.BGIv1.0	29.574	2.00738	0.398652	5.03541	4.76826e-07	3.9611e-06	up	PF08022//PF08030 - FAD-binding domain (FAD_binding_8) // Ferric reductase NAD binding domain (NAD_binding_6) (1 of 1)	GO:0055114 - oxidation-reduction process;GO:0016491 - oxidoreductase activity
Lus10010765.g.BGIv1.0	8.40511	2.00616	0.722539	2.77655	0.00549392	0.0214802	up	PF14547 - Hydrophobic seed protein (Hydrophob_seed) (1 of 33)
Lus10007495.g.BGIv1.0	48.3515	2.0037	0.315515	6.35058	2.14509e-10	2.42534e-09	up	PTHR34945:SF1 - 2-OXOGLUTARATE (2OG) AND FE(II)-DEPENDENT OXYGENASE SUPERFAMILY PROTEIN (1 of 2)
Lus10018816.g.BGIv1.0	274.655	2.00256	0.131162	15.2678	1.253e-52	5.08014e-51	up	?
Lus10031345.g.BGIv1.0	43.1298	1.99949	0.317145	6.30464	2.88858e-10	3.23925e-09	up	PTHR10891:SF573 - CALCIUM-BINDING PROTEIN CML24-RELATED (1 of 5)	GO:0005509 - calcium ion binding
Lus10025680.g.BGIv1.0	791.359	1.99787	0.0788465	25.3387	1.19764e-141	1.31733e-139	up	PTHR31356:SF1 - L-ASCORBATE PEROXIDASE S, CHLOROPLASTIC/MITOCHONDRIAL-RELATED (1 of 2)	GO:0055114 - oxidation-reduction process;GO:0020037 - heme binding;GO:0006979 - response to oxidative stress;GO:0004601 - peroxidase activity
Lus10030804.g.BGIv1.0	173.469	1.99755	0.167937	11.8946	1.26211e-32	3.39977e-31	up	PTHR31205:SF2 - ACTIN CROSS-LINKING PROTEIN (1 of 4)
Lus10029722.g.BGIv1.0	59.3451	1.99656	0.287631	6.94142	3.88184e-12	4.94959e-11	up	PTHR11017//PTHR11017:SF162 - LEUCINE-RICH REPEAT-CONTAINING PROTEIN // SUBFAMILY NOT NAMED (1 of 62)	GO:0007165 - signal transduction;GO:0005515 - protein binding;GO:0043531 - ADP binding
Lus10009933.g.BGIv1.0	318.078	1.99596	0.139532	14.3047	2.04401e-46	7.53302e-45	up	1.11.1.7 - Peroxidase / Lactoperoxidase (1 of 142)	GO:0055114 - oxidation-reduction process;GO:0020037 - heme binding;GO:0006979 - response to oxidative stress;GO:0004601 - peroxidase activity
Lus10008597.g.BGIv1.0	41.2243	1.99577	0.346082	5.76677	8.08065e-09	8.04633e-08	up	PTHR27007:SF13 - L-TYPE LECTIN-DOMAIN CONTAINING RECEPTOR KINASE IV.1-RELATED (1 of 4)	GO:0006468 - protein phosphorylation;GO:0005524 - ATP binding;GO:0004672 - protein kinase activity;GO:0030246 - carbohydrate binding
Lus10033429.g.BGIv1.0	89.4579	1.9946	0.231009	8.63428	5.90984e-18	1.01648e-16	up	2.7.11.1 - Non-specific serine/threonine protein kinase / Threonine-specific protein kinase (1 of 1714)	GO:0006468 - protein phosphorylation;GO:0004672 - protein kinase activity
Lus10016506.g.BGIv1.0	119.565	1.99396	0.190594	10.4618	1.29367e-25	2.92723e-24	up	PF00069//PF00139 - Protein kinase domain (Pkinase) // Legume lectin domain (Lectin_legB) (1 of 39)	GO:0006468 - protein phosphorylation;GO:0005524 - ATP binding;GO:0004672 - protein kinase activity;GO:0030246 - carbohydrate binding
Lus10034403.g.BGIv1.0	163.697	1.99272	0.165049	12.0735	1.45844e-33	4.02914e-32	up	PTHR24092:SF41 - PHOSPHOLIPID-TRANSPORTING ATPASE 10-RELATED (1 of 6)	GO:0046872 - metal ion binding;GO:0000166 - nucleotide binding;GO:0016021 - integral component of membrane;GO:0015914 - phospholipid transport;GO:0005524 - ATP binding;GO:0004012 - ATPase-coupled intramembrane lipid transporter activity;GO:0000287 - magnesium ion binding
Lus10025133.g.BGIv1.0	13.5162	1.99224	0.577352	3.45064	0.000559252	0.00284398	up	PF03106 - WRKY DNA -binding domain (WRKY) (1 of 108)	GO:0043565 - sequence-specific DNA binding;GO:0006355 - regulation of transcription, DNA-templated;GO:0003700 - DNA-binding transcription factor activity
Lus10005816.g.BGIv1.0	12.6075	1.99078	0.595862	3.34101	0.000834749	0.004083	up	PTHR14155:SF74 - RING-H2 FINGER PROTEIN ATL45-RELATED (1 of 12)	GO:0008270 - zinc ion binding;GO:0005515 - protein binding
Lus10025502.g.BGIv1.0	142.764	1.98946	0.184904	10.7594	5.35101e-27	1.26041e-25	up	?
Lus10035670.g.BGIv1.0	309.572	1.98696	0.122295	16.2473	2.33582e-59	1.04578e-57	up	PTHR31803:SF4 - UBIQUINOL OXIDASE 1A, MITOCHONDRIAL-RELATED (1 of 1)	GO:0055114 - oxidation-reduction process;GO:0009916 - alternative oxidase activity
Lus10040416.g.BGIv1.0	4182.03	1.9865	0.0470555	42.2161	0	0	up	K10775 - phenylalanine ammonia-lyase (E4.3.1.24) (1 of 4)
Lus10019348.g.BGIv1.0	826.223	1.98496	0.0817878	24.2697	4.09838e-130	4.03476e-128	up	PTHR10015:SF166 - HEAT STRESS TRANSCRIPTION FACTOR B-1 (1 of 2)	GO:0043565 - sequence-specific DNA binding;GO:0006355 - regulation of transcription, DNA-templated;GO:0005634 - nucleus;GO:0003700 - DNA-binding transcription factor activity
Lus10022222.g.BGIv1.0	21.5668	1.98386	0.492115	4.03129	5.5472e-05	0.000345382	up	PTHR11926:SF250 - UDP-GLYCOSYLTRANSFERASE 90A1-RELATED (1 of 3)	GO:0016758 - transferase activity, transferring hexosyl groups;GO:0008152 - metabolic process
Lus10014418.g.BGIv1.0	254.593	1.98293	0.132609	14.9532	1.48479e-50	5.86642e-49	up	PTHR31096:SF23 - ACT DOMAIN-CONTAINING PROTEIN (1 of 2)
Lus10005808.g.BGIv1.0	1374.2	1.97908	0.0619209	31.9614	3.75065e-224	6.78506e-222	up	PF01263 - Aldose 1-epimerase (Aldose_epim) (1 of 28)	GO:0016853 - isomerase activity;GO:0005975 - carbohydrate metabolic process
Lus10028245.g.BGIv1.0	167.322	1.97834	0.167731	11.7947	4.15542e-32	1.10656e-30	up	?
Lus10040116.g.BGIv1.0	78.4645	1.97826	0.251181	7.87585	3.38426e-15	5.13444e-14	up	3.1.3.58 - Sugar-terminal-phosphatase / Xylitol-5-phosphatase (1 of 8)	GO:0016787 - hydrolase activity
Lus10015704.g.BGIv1.0	240.447	1.97659	0.137723	14.352	1.03574e-46	3.83699e-45	up	PF00010 - Helix-loop-helix DNA-binding domain (HLH) (1 of 164)	GO:0046983 - protein dimerization activity
Lus10038445.g.BGIv1.0	1412.39	1.97624	0.0655121	30.166	6.62257e-200	1.08264e-197	up	PTHR32448:SF11 - BERBERINE BRIDGE ENZYME-RELATED (1 of 4)	GO:0055114 - oxidation-reduction process;GO:0050660 - flavin adenine dinucleotide binding;GO:0016491 - oxidoreductase activity
Lus10024432.g.BGIv1.0	39.4486	1.97578	0.334566	5.90549	3.51596e-09	3.6161e-08	up	3.4.17.23 - Angiotensin-converting enzyme 2 / Angiotensin converting enzyme-2 (1 of 8)
Lus10014831.g.BGIv1.0	378.947	1.97514	0.108574	18.1916	6.01653e-74	3.30891e-72	up	PTHR11926//PTHR11926:SF220 - GLUCOSYL/GLUCURONOSYL TRANSFERASES // SUBFAMILY NOT NAMED (1 of 6)	GO:0016758 - transferase activity, transferring hexosyl groups;GO:0008152 - metabolic process
Lus10018015.g.BGIv1.0	85.4443	1.97317	0.256516	7.69218	1.44651e-14	2.12844e-13	up	?
Lus10000541.g.BGIv1.0	9.11723	1.97243	0.753912	2.61626	0.0088898	0.0324539	up	?
Lus10010864.g.BGIv1.0	87.2659	1.97198	0.24372	8.09114	5.91086e-16	9.30849e-15	up	PTHR22595:SF37 - CHITINASE-RELATED (1 of 9)	GO:0016998 - cell wall macromolecule catabolic process;GO:0006032 - chitin catabolic process;GO:0004568 - chitinase activity
Lus10018631.g.BGIv1.0	29.2384	1.97016	0.417667	4.71705	2.39284e-06	1.82878e-05	up	PTHR10168:SF111 - MONOTHIOL GLUTAREDOXIN-S13 (1 of 3)	GO:0045454 - cell redox homeostasis;GO:0015035 - protein disulfide oxidoreductase activity;GO:0009055 - electron transfer activity
Lus10015011.g.BGIv1.0	28.1488	1.96883	0.392881	5.01128	5.40701e-07	4.46571e-06	up	PF01476 - LysM domain (LysM) (1 of 36)
Lus10018622.g.BGIv1.0	37.8072	1.96799	0.342041	5.75368	8.73221e-09	8.64921e-08	up	?
Lus10025501.g.BGIv1.0	352.272	1.96769	0.113301	17.3669	1.46839e-67	7.38087e-66	up	?
Lus10025733.g.BGIv1.0	234.238	1.9676	0.150747	13.0523	6.16503e-39	1.92728e-37	up	4.1.99.12 - 3,4-dihydroxy-2-butanone-4-phosphate synthase / L-3,4-dihydroxybutan-2-one-4-phosphate synthase (1 of 4)	GO:0009231 - riboflavin biosynthetic process;GO:0003935 - GTP cyclohydrolase II activity;GO:0008686 - 3,4-dihydroxy-2-butanone-4-phosphate synthase activity
Lus10016787.g.BGIv1.0	38.8444	1.96731	0.373095	5.27295	1.34248e-07	1.18336e-06	up	PTHR10334:SF207 - CAP (CYSTEINE-RICH SECRETORY PROTEINS, ANTIGEN 5, AND PATHOGENESIS-RELATED 1 PROTEIN) SUPERFAMILY PROTEIN (1 of 2)	GO:0005615 - extracellular space
Lus10007630.g.BGIv1.0	180.379	1.9673	0.161143	12.2084	2.80435e-34	7.86941e-33	up	PTHR10438:SF242 - THIOREDOXIN-LIKE PROTEIN CXXS1 (1 of 3)	GO:0045454 - cell redox homeostasis;GO:0015035 - protein disulfide oxidoreductase activity;GO:0006662 - glycerol ether metabolic process
Lus10029623.g.BGIv1.0	17.0672	1.96332	0.567314	3.46073	0.000538719	0.00275095	up	?
Lus10043369.g.BGIv1.0	632.012	1.96325	0.0948359	20.7016	3.35184e-95	2.40348e-93	up	PTHR21022//PTHR21022:SF5 - PREPHENATE DEHYDRATASE P PROTEIN // SUBFAMILY NOT NAMED (1 of 4)	GO:0009094 - L-phenylalanine biosynthetic process;GO:0004664 - prephenate dehydratase activity
Lus10033788.g.BGIv1.0	269.69	1.9622	0.134712	14.5659	4.62956e-48	1.73855e-46	up	2.7.1.25 - Adenylyl-sulfate kinase / APS kinase (1 of 2)	GO:0005524 - ATP binding;GO:0004020 - adenylylsulfate kinase activity;GO:0000103 - sulfate assimilation
Lus10021501.g.BGIv1.0	174.92	1.9608	0.160219	12.2383	1.94125e-34	5.46897e-33	up	PF00582 - Universal stress protein family (Usp) (1 of 65)	GO:0006950 - response to stress
Lus10019299.g.BGIv1.0	1095.63	1.95624	0.0683791	28.6087	5.23491e-180	7.52265e-178	up	PTHR24413:SF129 - BTB AND MATH DOMAIN-CONTAINING PROTEIN 42 (1 of 3)	GO:0005515 - protein binding;GO:0008270 - zinc ion binding;GO:0006355 - regulation of transcription, DNA-templated;GO:0005634 - nucleus;GO:0004402 - histone acetyltransferase activity;GO:0003712 - transcription coregulator activity
Lus10010391.g.BGIv1.0	57.5401	1.95548	0.281731	6.94095	3.89463e-12	4.96412e-11	up	K14487 - auxin responsive GH3 gene family (GH3) (1 of 7)
Lus10040292.g.BGIv1.0	8.26696	1.9546	0.725543	2.69398	0.0070605	0.0266775	up	PTHR31065:SF12 - PLATZ TRANSCRIPTION FACTOR FAMILY PROTEIN (1 of 4)
Lus10013500.g.BGIv1.0	37.9651	1.95431	0.361327	5.4087	6.34856e-08	5.76727e-07	up	PTHR11926:SF253 - UDP-GLYCOSYLTRANSFERASE 89B1 (1 of 5)	GO:0016758 - transferase activity, transferring hexosyl groups;GO:0008152 - metabolic process
Lus10034726.g.BGIv1.0	74.3623	1.95313	0.268962	7.26174	3.82136e-13	5.18013e-12	up	PTHR24056:SF228 - CYCLIN-DEPENDENT KINASE-LIKE PROTEIN-RELATED (1 of 3)	GO:0006468 - protein phosphorylation;GO:0005524 - ATP binding;GO:0004672 - protein kinase activity
Lus10006169.g.BGIv1.0	9.00909	1.95202	0.727562	2.68295	0.0072975	0.0274247	up	2.4.1.324 - 7-deoxyloganetin glucosyltransferase / UGT85A24 (1 of 35)	GO:0016758 - transferase activity, transferring hexosyl groups;GO:0008152 - metabolic process
Lus10007872.g.BGIv1.0	498.798	1.95124	0.0942802	20.6962	3.74619e-95	2.68086e-93	up	PTHR10353:SF29 - BETA-GLUCOSIDASE 1-RELATED (1 of 3)	GO:0005975 - carbohydrate metabolic process;GO:0004553 - hydrolase activity, hydrolyzing O-glycosyl compounds
Lus10007582.g.BGIv1.0	316.633	1.95118	0.122	15.9933	1.423e-57	6.2148e-56	up	PF02298//PF05278 - Plastocyanin-like domain (Cu_bind_like) // Arabidopsis phospholipase-like protein (PEARLI 4) (PEARLI-4) (1 of 1)	GO:0009055 - electron transfer activity
Lus10040509.g.BGIv1.0	2295.27	1.95101	0.0482767	40.4131	0	0	up	K03527 - 4-hydroxy-3-methylbut-2-enyl diphosphate reductase (ispH, lytB) (1 of 3)	GO:0051745 - 4-hydroxy-3-methylbut-2-en-1-yl diphosphate reductase activity;GO:0050992 - dimethylallyl diphosphate biosynthetic process;GO:0046872 - metal ion binding;GO:0019288 - isopentenyl diphosphate biosynthetic process, methylerythritol 4-phosphate pathway
Lus10018358.g.BGIv1.0	15.9015	1.95066	0.53196	3.66693	0.000245483	0.00134728	up	K01696 - tryptophan synthase beta chain (trpB) (1 of 3)
Lus10025166.g.BGIv1.0	11.7983	1.95013	0.617936	3.15587	0.0016002	0.00730941	up	PTHR31651:SF5 - AUXIN EFFLUX CARRIER FAMILY PROTEIN-RELATED (1 of 5)	GO:0055085 - transmembrane transport;GO:0016021 - integral component of membrane
Lus10025092.g.BGIv1.0	328.408	1.94947	0.11559	16.8654	8.08161e-64	3.86594e-62	up	PF00924//PF01842//PF07714 - Mechanosensitive ion channel (MS_channel) // ACT domain (ACT) // Protein tyrosine kinase (Pkinase_Tyr) (1 of 1)	GO:0016597 - amino acid binding;GO:0008152 - metabolic process;GO:0055085 - transmembrane transport;GO:0016020 - membrane;GO:0006468 - protein phosphorylation;GO:0004672 - protein kinase activity
Lus10035532.g.BGIv1.0	121.686	1.94825	0.189872	10.2609	1.05763e-24	2.32521e-23	up	PTHR11662:SF235 - ANION TRANSPORTER 3, CHLOROPLASTIC-RELATED (1 of 2)	GO:0055085 - transmembrane transport;GO:0022857 - transmembrane transporter activity;GO:0016021 - integral component of membrane
Lus10014872.g.BGIv1.0	76.8968	1.94646	0.237603	8.19208	2.56748e-16	4.11051e-15	up	PTHR31250:SF13 - CALMODULIN-BINDING PROTEIN (1 of 2)	GO:0005516 - calmodulin binding
Lus10030742.g.BGIv1.0	21.7687	1.94529	0.482259	4.0337	5.49064e-05	0.00034209	up	2.7.10.2//2.7.11.1 - Non-specific protein-tyrosine kinase / Cytoplasmic protein tyrosine kinase // Non-specific serine/threonine protein kinase / Threonine-specific protein kinase (1 of 44)	GO:0006468 - protein phosphorylation;GO:0004672 - protein kinase activity
Lus10033661.g.BGIv1.0	378.45	1.94513	0.133272	14.5952	3.01431e-48	1.13676e-46	up	K00815 - tyrosine aminotransferase (TAT) (1 of 9)	GO:0016829 - lyase activity;GO:0006520 - cellular amino acid metabolic process
Lus10040165.g.BGIv1.0	433.844	1.94512	0.102802	18.921	7.65561e-80	4.54718e-78	up	PTHR31190:SF30 - ETHYLENE-RESPONSIVE TRANSCRIPTION FACTOR 15-RELATED (1 of 3)	GO:0006355 - regulation of transcription, DNA-templated;GO:0003700 - DNA-binding transcription factor activity
Lus10009941.g.BGIv1.0	493.247	1.94424	0.0994642	19.5471	4.36501e-85	2.79282e-83	up	PTHR33791:SF4 - CHAPERONIN-LIKE RBCX PROTEIN (1 of 4)
Lus10013417.g.BGIv1.0	1434.72	1.94297	0.0736582	26.3782	2.43569e-153	2.92267e-151	up	2.4.1.13 - Sucrose synthase / Uridine diphosphoglucose-fructose glucosyltransferase (1 of 12)	GO:0016157 - sucrose synthase activity;GO:0005985 - sucrose metabolic process
Lus10026409.g.BGIv1.0	196.704	1.94291	0.150682	12.8941	4.86003e-38	1.49183e-36	up	PTHR31221:SF1 - WRKY TRANSCRIPTION FACTOR 1-RELATED (1 of 5)	GO:0043565 - sequence-specific DNA binding;GO:0006355 - regulation of transcription, DNA-templated;GO:0003700 - DNA-binding transcription factor activity
Lus10015998.g.BGIv1.0	585.251	1.94287	0.0903862	21.4952	1.72835e-102	1.33902e-100	up	K10526 - OPC-8:0 CoA ligase 1 (OPCL1) (1 of 4)	GO:0008152 - metabolic process;GO:0003824 - catalytic activity
Lus10011254.g.BGIv1.0	39.0137	1.9417	0.354519	5.47699	4.32622e-08	4.00046e-07	up	PF08387 - FBD (FBD) (1 of 20)
Lus10041677.g.BGIv1.0	1026.88	1.94115	0.0738165	26.2969	2.07996e-152	2.47086e-150	up	?
Lus10025154.g.BGIv1.0	200.964	1.94108	0.164541	11.7969	4.04831e-32	1.07908e-30	up	PTHR23257:SF531 - PROTEIN KINASE ATN1-LIKE PROTEIN (1 of 2)	GO:0005524 - ATP binding;GO:0004674 - protein serine/threonine kinase activity
Lus10021140.g.BGIv1.0	10.1003	1.93852	0.659079	2.94126	0.00326876	0.0136688	up	PTHR11945//PTHR11945:SF166 - MADS BOX PROTEIN // SUBFAMILY NOT NAMED (1 of 4)	GO:0046983 - protein dimerization activity;GO:0003677 - DNA binding;GO:0006355 - regulation of transcription, DNA-templated;GO:0005634 - nucleus;GO:0003700 - DNA-binding transcription factor activity
Lus10004713.g.BGIv1.0	25.4052	1.93837	0.427774	4.5313	5.8621e-06	4.25312e-05	up	PTHR13683:SF347 - CYSTEINE-RICH PEPTIDE FAMILY PROTEIN (1 of 6)	GO:0006508 - proteolysis;GO:0004190 - aspartic-type endopeptidase activity
Lus10017260.g.BGIv1.0	181.467	1.93779	0.166112	11.6656	1.91042e-31	5.03578e-30	up	PF11961 - Domain of unknown function (DUF3475) (DUF3475) (1 of 14)
Lus10031144.g.BGIv1.0	105.028	1.93628	0.204472	9.46966	2.80743e-21	5.56768e-20	up	K01193 - beta-fructofuranosidase (E3.2.1.26, sacA) (1 of 12)	GO:0004575 - sucrose alpha-glucosidase activity;GO:0004564 - beta-fructofuranosidase activity
Lus10002208.g.BGIv1.0	140.941	1.93601	0.181861	10.6455	1.82964e-26	4.24785e-25	up	PTHR11730:SF38 - AMMONIUM TRANSPORTER 2 (1 of 4)	GO:0016020 - membrane;GO:0015696 - ammonium transport;GO:0008519 - ammonium transmembrane transporter activity;GO:0072488 - ammonium transmembrane transport
Lus10015349.g.BGIv1.0	8.55451	1.93476	0.765012	2.52906	0.0114368	0.0402235	up	PTHR23070:SF5 - AAA-TYPE ATPASE FAMILY PROTEIN-RELATED (1 of 7)	GO:0005524 - ATP binding
Lus10041487.g.BGIv1.0	462.799	1.92774	0.0994888	19.3765	1.21896e-83	7.6213e-82	up	K09287 - RAV-like factor (RAV) (1 of 2)	GO:0006355 - regulation of transcription, DNA-templated;GO:0003700 - DNA-binding transcription factor activity;GO:0003677 - DNA binding
Lus10008775.g.BGIv1.0	28.2332	1.9274	0.389508	4.94831	7.48613e-07	6.08695e-06	up	PTHR10366:SF388 - CINNAMOYL COA REDUCTASE-LIKE PROTEIN (1 of 3)
Lus10009656.g.BGIv1.0	69.3182	1.92554	0.259547	7.41888	1.18116e-13	1.64753e-12	up	PTHR23500:SF30 - SUGAR TRANSPORT PROTEIN 3 (1 of 1)	GO:0055085 - transmembrane transport;GO:0016021 - integral component of membrane
Lus10018308.g.BGIv1.0	256.189	1.9238	0.137416	13.9998	1.56261e-44	5.50825e-43	up	PTHR11017:SF169 - DISEASE RESISTANCE PROTEIN-RELATED (1 of 61)
Lus10041317.g.BGIv1.0	38.7167	1.92359	0.332088	5.79241	6.93823e-09	6.95932e-08	up	PTHR33604:SF2 - GLYCOSYLTRANSFERASE FAMILY PROTEIN 2 (1 of 2)
Lus10003316.g.BGIv1.0	23.1596	1.91968	0.471994	4.06718	4.75861e-05	0.000299677	up	PTHR10314:SF125 - THREONINE SYNTHASE 2, CHLOROPLASTIC (1 of 3)
Lus10017170.g.BGIv1.0	13.9862	1.91873	0.563382	3.40574	0.000659854	0.00329955	up	PF00314 - Thaumatin family (Thaumatin) (1 of 43)
Lus10027487.g.BGIv1.0	9.24551	1.91814	0.682943	2.80864	0.00497508	0.0196936	up	?
Lus10023989.g.BGIv1.0	123.13	1.91651	0.201683	9.50256	2.04791e-21	4.08641e-20	up	PTHR23257:SF347 - SERINE/THREONINE-PROTEIN KINASE KINX-RELATED (1 of 2)	GO:0016597 - amino acid binding;GO:0008152 - metabolic process;GO:0006468 - protein phosphorylation;GO:0004672 - protein kinase activity
Lus10031606.g.BGIv1.0	9.27284	1.91534	0.684282	2.79904	0.0051254	0.0202103	up	?
Lus10001788.g.BGIv1.0	1174.52	1.915	0.0715514	26.7639	8.49975e-158	1.08571e-155	up	PF13306//PF13676 - Leucine rich repeats (6 copies) (LRR_5) // TIR domain (TIR_2) (1 of 1)	GO:0007165 - signal transduction;GO:0005515 - protein binding
Lus10016995.g.BGIv1.0	34.6049	1.91431	0.36284	5.27591	1.32095e-07	1.16525e-06	up	KOG0725 - Reductases with broad range of substrate specificities (1 of 96)	GO:0016491 - oxidoreductase activity
Lus10021088.g.BGIv1.0	254.877	1.91367	0.1361	14.0607	6.61897e-45	2.35651e-43	up	PTHR32227:SF62 - GLUCOSIDASE-LIKE PROTEIN (1 of 9)	GO:0005975 - carbohydrate metabolic process;GO:0004553 - hydrolase activity, hydrolyzing O-glycosyl compounds
Lus10024708.g.BGIv1.0	584.992	1.91301	0.0924587	20.6904	4.22697e-95	3.01885e-93	up	PTHR10794:SF58 - CAAX AMINO TERMINAL PROTEASE FAMILY PROTEIN (1 of 4)	GO:0016020 - membrane
Lus10030927.g.BGIv1.0	109.382	1.91282	0.202378	9.45173	3.33275e-21	6.59115e-20	up	PF16913 - Purine nucleobase transmembrane transport (PUNUT) (1 of 35)	GO:0016021 - integral component of membrane;GO:0005215 - transporter activity
Lus10010308.g.BGIv1.0	1198.76	1.91223	0.0641407	29.813	2.65171e-195	4.1267e-193	up	K00695 - sucrose synthase (E2.4.1.13) (1 of 7)	GO:0016157 - sucrose synthase activity;GO:0005985 - sucrose metabolic process
Lus10016467.g.BGIv1.0	1172.21	1.90919	0.0691544	27.6076	9.02287e-168	1.23202e-165	up	PTHR11260:SF303 - GLUTATHIONE S-TRANSFERASE U1-RELATED (1 of 16)	GO:0005515 - protein binding
Lus10020939.g.BGIv1.0	841.14	1.90869	0.0750191	25.4427	8.50309e-143	9.52934e-141	up	PF16913 - Purine nucleobase transmembrane transport (PUNUT) (1 of 35)	GO:0016021 - integral component of membrane;GO:0005215 - transporter activity
Lus10012350.g.BGIv1.0	535.207	1.90684	0.0981068	19.4364	3.80056e-84	2.4015e-82	up	PTHR23130:SF80 - AUXIN-INDUCED IN ROOT CULTURES PROTEIN 12 (1 of 6)	GO:0016021 - integral component of membrane
Lus10002302.g.BGIv1.0	326.066	1.90651	0.121696	15.6662	2.57332e-55	1.08402e-53	up	PTHR10366//PTHR10366:SF332 - NAD DEPENDENT EPIMERASE/DEHYDRATASE // SUBFAMILY NOT NAMED (1 of 11)	GO:0050662 - coenzyme binding;GO:0003824 - catalytic activity
Lus10006896.g.BGIv1.0	275.228	1.90635	0.127748	14.9228	2.34305e-50	9.1962e-49	up	KOG4421//KOG4593 - Uncharacterized conserved protein // Mitotic checkpoint protein MAD1 (1 of 1)	GO:0003779 - actin binding
Lus10015515.g.BGIv1.0	82.7667	1.90343	0.241376	7.88573	3.12705e-15	4.76043e-14	up	K12338 - anthocyanidin 3-O-glucoside 5-O-glucosyltransferase (UGT75C1) (1 of 3)	GO:0016758 - transferase activity, transferring hexosyl groups;GO:0008152 - metabolic process
Lus10010920.g.BGIv1.0	25.5061	1.90246	0.408559	4.6565	3.21627e-06	2.42637e-05	up	?
Lus10032079.g.BGIv1.0	1218.66	1.90088	0.0654623	29.0379	2.19015e-185	3.26579e-183	up	K00036 - glucose-6-phosphate 1-dehydrogenase (G6PD, zwf) (1 of 5)	GO:0055114 - oxidation-reduction process;GO:0050661 - NADP binding;GO:0006006 - glucose metabolic process;GO:0004345 - glucose-6-phosphate dehydrogenase activity
Lus10000453.g.BGIv1.0	591.411	1.9007	0.0975074	19.4929	1.26133e-84	8.04136e-83	up	PTHR22595//PTHR22595:SF61 - CHITINASE-RELATED // SUBFAMILY NOT NAMED (1 of 1)	GO:0008061 - chitin binding;GO:0016998 - cell wall macromolecule catabolic process;GO:0006032 - chitin catabolic process;GO:0004568 - chitinase activity
Lus10037196.g.BGIv1.0	474.631	1.90063	0.0975611	19.4814	1.57774e-84	1.00227e-82	up	PTHR24413:SF138 - F-BOX/KELCH-REPEAT PROTEIN SKIP11 (1 of 4)	GO:0005515 - protein binding
Lus10031181.g.BGIv1.0	43.212	1.9006	0.360726	5.26882	1.37301e-07	1.20907e-06	up	PTHR10641:SF462 - F3O9.29 PROTEIN-RELATED (1 of 2)	GO:0005634 - nucleus;GO:0003700 - DNA-binding transcription factor activity;GO:0043565 - sequence-specific DNA binding;GO:0044212 - transcription regulatory region DNA binding;GO:0030154 - cell differentiation
Lus10007726.g.BGIv1.0	20.4556	1.89919	0.470343	4.03788	5.39375e-05	0.000336642	up	PTHR22952//PTHR22952:SF115 - CAMP-RESPONSE ELEMENT BINDING PROTEIN-RELATED // SUBFAMILY NOT NAMED (1 of 2)	GO:0043565 - sequence-specific DNA binding;GO:0006355 - regulation of transcription, DNA-templated;GO:0003700 - DNA-binding transcription factor activity
Lus10005623.g.BGIv1.0	92.8678	1.89774	0.213265	8.8985	5.66065e-19	1.01476e-17	up	?
Lus10030751.g.BGIv1.0	273.367	1.89764	0.129368	14.6685	1.02533e-48	3.88731e-47	up	PF02458 - Transferase family (Transferase) (1 of 177)	GO:0016747 - transferase activity, transferring acyl groups other than amino-acyl groups
Lus10041072.g.BGIv1.0	20.9678	1.89734	0.463823	4.09066	4.30153e-05	0.000273015	up	PTHR13832:SF332 - PROTEIN PHOSPHATASE 1D MAGNESIUM-DEPENDENT, DELTA ISOFORM (1 of 2)	GO:0003824 - catalytic activity;GO:0006470 - protein dephosphorylation;GO:0004722 - protein serine/threonine phosphatase activity
Lus10011402.g.BGIv1.0	46.8102	1.8969	0.300927	6.30351	2.90984e-10	3.26103e-09	up	KOG0277//KOG0295 - Peroxisomal targeting signal type 2 receptor // WD40 repeat-containing protein (1 of 1)	GO:0005515 - protein binding
Lus10004612.g.BGIv1.0	26.5741	1.89615	0.410358	4.62073	3.82393e-06	2.8498e-05	up	PTHR31221:SF19 - WRKY TRANSCRIPTION FACTOR 28-RELATED (1 of 1)	GO:0043565 - sequence-specific DNA binding;GO:0006355 - regulation of transcription, DNA-templated;GO:0003700 - DNA-binding transcription factor activity
Lus10002258.g.BGIv1.0	286.592	1.89553	0.129234	14.6674	1.04195e-48	3.94612e-47	up	PTHR23500:SF62 - SUGAR TRANSPORTER ERD6-LIKE 14-RELATED (1 of 22)	GO:0055085 - transmembrane transport;GO:0016021 - integral component of membrane
Lus10042440.g.BGIv1.0	10.2052	1.89513	0.670249	2.8275	0.00469129	0.0187221	up	?
Lus10028303.g.BGIv1.0	386.266	1.89498	0.112639	16.8235	1.64033e-63	7.78405e-62	up	PTHR23500:SF43 - SUGAR TRANSPORTER ERD6-LIKE 4-RELATED (1 of 4)	GO:0055085 - transmembrane transport;GO:0016021 - integral component of membrane
Lus10040475.g.BGIv1.0	47.9958	1.89226	0.317366	5.96239	2.48582e-09	2.59261e-08	up	PF03181 - BURP domain (BURP) (1 of 18)
Lus10030030.g.BGIv1.0	7.75333	1.89023	0.741747	2.54835	0.0108233	0.0383992	up	PTHR12741:SF14 - CALLOSE SYNTHASE 12 (1 of 5)	GO:0016020 - membrane;GO:0006075 - (1->3)-beta-D-glucan biosynthetic process;GO:0003843 - 1,3-beta-D-glucan synthase activity;GO:0000148 - 1,3-beta-D-glucan synthase complex
Lus10041290.g.BGIv1.0	371.216	1.88867	0.109477	17.2518	1.08436e-66	5.37472e-65	up	1.3.3.8 - Tetrahydroberberine oxidase / THB oxidase (1 of 42)	GO:0055114 - oxidation-reduction process;GO:0050660 - flavin adenine dinucleotide binding;GO:0016491 - oxidoreductase activity
Lus10029702.g.BGIv1.0	435.497	1.88742	0.100892	18.7072	4.32214e-78	2.50053e-76	up	PTHR22950:SF205 - AMINO ACID PERMEASE 3-RELATED (1 of 14)	GO:0016021 - integral component of membrane;GO:0005886 - plasma membrane;GO:0015171 - amino acid transmembrane transporter activity;GO:0003333 - amino acid transmembrane transport
Lus10009988.g.BGIv1.0	1212.32	1.88599	0.0640391	29.4506	1.23824e-190	1.90208e-188	up	PTHR24221:SF205 - ABC TRANSPORTER B FAMILY MEMBER 11-RELATED (1 of 13)	GO:0016887 - ATPase activity;GO:0005524 - ATP binding;GO:0055085 - transmembrane transport;GO:0042626 - ATPase-coupled transmembrane transporter activity;GO:0016021 - integral component of membrane;GO:0006810 - transport
Lus10003848.g.BGIv1.0	50.6984	1.88593	0.329074	5.73101	9.98362e-09	9.83677e-08	up	PTHR31719:SF16 - NAC DOMAIN-CONTAINING PROTEIN 2 (1 of 7)	GO:0006355 - regulation of transcription, DNA-templated;GO:0003677 - DNA binding
Lus10013941.g.BGIv1.0	44.7214	1.88491	0.323265	5.83084	5.51475e-09	5.58337e-08	up	PTHR14209//PTHR14209:SF7 - ISOAMYL ACETATE-HYDROLYZING ESTERASE 1 // SUBFAMILY NOT NAMED (1 of 1)	GO:0016788 - hydrolase activity, acting on ester bonds
Lus10017618.g.BGIv1.0	28.6907	1.88411	0.394174	4.7799	1.75386e-06	1.36383e-05	up	PTHR31846:SF10 - CHLOROPLASTIC GROUP IIA INTRON SPLICING FACILITATOR CRS1, CHLOROPLASTIC (1 of 2)	GO:0003723 - RNA binding
Lus10036098.g.BGIv1.0	565.192	1.8829	0.0932955	20.1821	1.40638e-90	9.52862e-89	up	2.7.1.148 - 4-(cytidine 5'-diphospho)-2-C-methyl-D-erythritol kinase / CMK (1 of 2)	GO:0005524 - ATP binding;GO:0050515 - 4-(cytidine 5'-diphospho)-2-C-methyl-D-erythritol kinase activity;GO:0016114 - terpenoid biosynthetic process
Lus10020287.g.BGIv1.0	132.066	1.88016	0.181186	10.377	3.15699e-25	7.06271e-24	up	PTHR34132:SF1 - EMB (1 of 4)
Lus10022849.g.BGIv1.0	10666.4	1.87859	0.0322335	58.2806	0	0	up	1.1.1.86 - Ketol-acid reductoisomerase (NADP(+)) / Dihydroxyisovalerate dehydrogenase (isomerizing) (1 of 2)	GO:0055114 - oxidation-reduction process;GO:0009082 - branched-chain amino acid biosynthetic process;GO:0004455 - ketol-acid reductoisomerase activity;GO:0016491 - oxidoreductase activity
Lus10007746.g.BGIv1.0	37.7968	1.87731	0.352566	5.32472	1.01109e-07	9.03772e-07	up	PTHR35275:SF1 - F14N23.10 (1 of 1)
Lus10035005.g.BGIv1.0	405.01	1.87687	0.110502	16.985	1.06136e-64	5.14623e-63	up	K00469 - inositol oxygenase (MIOX) (1 of 3)	GO:0055114 - oxidation-reduction process;GO:0050113 - inositol oxygenase activity;GO:0019310 - inositol catabolic process;GO:0005737 - cytoplasm;GO:0005506 - iron ion binding
Lus10013757.g.BGIv1.0	82.3286	1.87595	0.229426	8.17668	2.91764e-16	4.65646e-15	up	PTHR11785//PTHR11785:SF378 - AMINO ACID TRANSPORTER // SUBFAMILY NOT NAMED (1 of 4)	GO:0016020 - membrane;GO:0015171 - amino acid transmembrane transporter activity;GO:0003333 - amino acid transmembrane transport
Lus10015729.g.BGIv1.0	155.693	1.87519	0.172418	10.8758	1.50271e-27	3.60144e-26	up	PF00560//PF07714//PF08263//PF12874//PF13855 - Leucine Rich Repeat (LRR_1) // Protein tyrosine kinase (Pkinase_Tyr) // Leucine rich repeat N-terminal domain (LRRNT_2) // Zinc-finger of C2H2 type (zf-met) // Leucine rich repeat (LRR_8) (1 of 1)	GO:0005515 - protein binding;GO:0006468 - protein phosphorylation;GO:0004672 - protein kinase activity
Lus10031804.g.BGIv1.0	13.9116	1.87399	0.570312	3.2859	0.00101658	0.00487932	up	2.7.11.1 - Non-specific serine/threonine protein kinase / Threonine-specific protein kinase (1 of 1714)	GO:0006468 - protein phosphorylation;GO:0005524 - ATP binding;GO:0004672 - protein kinase activity
Lus10036735.g.BGIv1.0	626.496	1.87286	0.0857938	21.8298	1.2092e-105	9.74963e-104	up	PTHR24413:SF138 - F-BOX/KELCH-REPEAT PROTEIN SKIP11 (1 of 4)	GO:0005515 - protein binding
Lus10018861.g.BGIv1.0	78.4816	1.87232	0.234976	7.96813	1.61097e-15	2.49183e-14	up	2.7.11.1 - Non-specific serine/threonine protein kinase / Threonine-specific protein kinase (1 of 1714)	GO:0006468 - protein phosphorylation;GO:0005524 - ATP binding;GO:0004672 - protein kinase activity
Lus10002670.g.BGIv1.0	15.2999	1.87144	0.627997	2.98001	0.00288239	0.0122683	up	PTHR24298:SF86 - CYTOCHROME P450 71B21-RELATED (1 of 14)	GO:0055114 - oxidation-reduction process;GO:0020037 - heme binding;GO:0016705 - oxidoreductase activity, acting on paired donors, with incorporation or reduction of molecular oxygen;GO:0005506 - iron ion binding
Lus10004674.g.BGIv1.0	12.9593	1.87131	0.585034	3.19863	0.00138084	0.00641092	up	2.4.1.118 - Cytokinin 7-beta-glucosyltransferase / Uridine diphosphoglucose-zeatin 7-glucosyltransferase (1 of 10)	GO:0016758 - transferase activity, transferring hexosyl groups;GO:0008152 - metabolic process
Lus10009141.g.BGIv1.0	654.961	1.87051	0.0828219	22.5847	6.12077e-113	5.3333e-111	up	4.1.1.8 - Oxalyl-CoA decarboxylase / Oxalyl-CoA carboxy-lyase (1 of 2)	GO:0019385 - methanogenesis, from acetate;GO:0030976 - thiamine pyrophosphate binding;GO:0003824 - catalytic activity
Lus10009717.g.BGIv1.0	78.5186	1.86933	0.241642	7.73593	1.02649e-14	1.52425e-13	up	PF03514 - GRAS domain family (GRAS) (1 of 119)	GO:0005634 - nucleus;GO:0003700 - DNA-binding transcription factor activity;GO:0043565 - sequence-specific DNA binding;GO:0009739 - response to gibberellin
Lus10030594.g.BGIv1.0	48.8826	1.86905	0.310136	6.02656	1.67489e-09	1.76964e-08	up	?
Lus10039320.g.BGIv1.0	887.247	1.8681	0.0751516	24.8577	2.13291e-136	2.23566e-134	up	K05666 - ATP-binding cassette, subfamily C (CFTR/MRP), member 2 (ABCC2) (1 of 2)	GO:0055085 - transmembrane transport;GO:0042626 - ATPase-coupled transmembrane transporter activity;GO:0016021 - integral component of membrane;GO:0006810 - transport;GO:0005524 - ATP binding;GO:0016887 - ATPase activity
Lus10006982.g.BGIv1.0	552.274	1.86782	0.0967294	19.3098	4.44348e-83	2.74448e-81	up	PTHR12482:SF17 - ALPHA/BETA-HYDROLASES SUPERFAMILY PROTEIN (1 of 2)
Lus10001907.g.BGIv1.0	89.9693	1.86704	0.247545	7.54221	4.62067e-14	6.608e-13	up	?
Lus10014105.g.BGIv1.0	215.732	1.86506	0.151074	12.3454	5.16082e-35	1.47137e-33	up	PTHR11926:SF167 - UDP-GLYCOSYLTRANSFERASE 84A1-RELATED (1 of 5)	GO:0016758 - transferase activity, transferring hexosyl groups;GO:0008152 - metabolic process
Lus10033732.g.BGIv1.0	566.365	1.86487	0.0932952	19.9889	6.87343e-89	4.57006e-87	up	PTHR11255:SF29 - DIACYLGLYCEROL KINASE 5-RELATED (1 of 4)	GO:0016301 - kinase activity;GO:0007205 - protein kinase C-activating G protein-coupled receptor signaling pathway;GO:0004143 - diacylglycerol kinase activity
Lus10035207.g.BGIv1.0	1584.34	1.86448	0.0606533	30.74	1.66267e-207	2.76888e-205	up	2.2.1.6 - Acetolactate synthase / Alpha-acetolactate synthetase (1 of 11)	GO:0030976 - thiamine pyrophosphate binding;GO:0000287 - magnesium ion binding;GO:0003824 - catalytic activity
Lus10022773.g.BGIv1.0	31.7038	1.86419	0.376648	4.94941	7.44372e-07	6.05523e-06	up	?
Lus10013313.g.BGIv1.0	2195.99	1.86306	0.0500377	37.2332	1.98216e-303	5.74312e-301	up	K13035 - beta-cyano-L-alanine hydratase/nitrilase (NIT4) (1 of 2)	GO:0016810 - hydrolase activity, acting on carbon-nitrogen (but not peptide) bonds;GO:0006807 - nitrogen compound metabolic process
Lus10026541.g.BGIv1.0	797.218	1.86203	0.0776644	23.9753	5.03202e-127	4.88641e-125	up	KOG1506 - S-adenosylmethionine synthetase (1 of 1)	GO:0006556 - S-adenosylmethionine biosynthetic process;GO:0004478 - methionine adenosyltransferase activity;GO:0005524 - ATP binding
Lus10026054.g.BGIv1.0	16.4196	1.86164	0.52775	3.5275	0.000419508	0.00218926	up	K06130 - lysophospholipase II (LYPLA2) (1 of 4)	GO:0016787 - hydrolase activity
Lus10002117.g.BGIv1.0	47.3823	1.86058	0.320776	5.80023	6.62233e-09	6.66497e-08	up	PTHR27001:SF1 - BRASSINOSTEROID INSENSITIVE 1-ASSOCIATED RECEPTOR KINASE 1-RELATED (1 of 7)
Lus10021013.g.BGIv1.0	21.3304	1.86055	0.480287	3.87382	0.000107141	0.000633003	up	?
Lus10011248.g.BGIv1.0	253.696	1.86032	0.132912	13.9966	1.63442e-44	5.75569e-43	up	PF07887 - Calmodulin binding protein-like (Calmodulin_bind) (1 of 11)	GO:0006950 - response to stress;GO:0005516 - calmodulin binding
Lus10026830.g.BGIv1.0	216.94	1.85746	0.14526	12.7872	1.93428e-37	5.83197e-36	up	PTHR11802//PTHR11802:SF62 - SERINE PROTEASE FAMILY S10 SERINE CARBOXYPEPTIDASE // SUBFAMILY NOT NAMED (1 of 3)	GO:0006508 - proteolysis;GO:0004185 - serine-type carboxypeptidase activity
Lus10027761.g.BGIv1.0	83.4514	1.85645	0.238581	7.78124	7.18155e-15	1.07491e-13	up	PTHR11662:SF235 - ANION TRANSPORTER 3, CHLOROPLASTIC-RELATED (1 of 2)	GO:0055085 - transmembrane transport;GO:0022857 - transmembrane transporter activity;GO:0016021 - integral component of membrane
Lus10000181.g.BGIv1.0	25.6817	1.85608	0.423826	4.37934	1.19038e-05	8.24225e-05	up	PTHR11879//PTHR11879:SF14 - ASPARTATE AMINOTRANSFERASE // SUBFAMILY NOT NAMED (1 of 2)	GO:0030170 - pyridoxal phosphate binding;GO:0009058 - biosynthetic process;GO:0008483 - transaminase activity;GO:0006520 - cellular amino acid metabolic process
Lus10033108.g.BGIv1.0	143.329	1.85559	0.179666	10.328	5.26259e-25	1.17071e-23	up	KOG0033 - Ca2+/calmodulin-dependent protein kinase, EF-Hand protein superfamily (1 of 1)	GO:0006468 - protein phosphorylation;GO:0004672 - protein kinase activity
Lus10027755.g.BGIv1.0	1279.62	1.85273	0.0643681	28.7834	3.46077e-182	5.03408e-180	up	K15103 - solute carrier family 25 (mitochondrial uncoupling protein), member 8/9 (UCP2_3, SLC25A8_9) (1 of 6)	GO:0016021 - integral component of membrane;GO:0031966 - mitochondrial membrane;GO:0017077 - oxidative phosphorylation uncoupler activity;GO:1990542 - mitochondrial transmembrane transport
Lus10016871.g.BGIv1.0	188.457	1.85169	0.157887	11.7279	9.17194e-32	2.42485e-30	up	PF00954//PF01453//PF07714//PF08276 - S-locus glycoprotein domain (S_locus_glycop) // D-mannose binding lectin (B_lectin) // Protein tyrosine kinase (Pkinase_Tyr) // PAN-like domain (PAN_2) (1 of 37)	GO:0048544 - recognition of pollen;GO:0006468 - protein phosphorylation;GO:0004672 - protein kinase activity
Lus10024366.g.BGIv1.0	513.022	1.85144	0.0924946	20.0167	3.93786e-89	2.62804e-87	up	PTHR22595:SF37 - CHITINASE-RELATED (1 of 9)	GO:0016998 - cell wall macromolecule catabolic process;GO:0006032 - chitin catabolic process;GO:0004568 - chitinase activity
Lus10031588.g.BGIv1.0	257.436	1.84981	0.141796	13.0456	6.73351e-39	2.1013e-37	up	PTHR23050//PTHR23050:SF170 - CALCIUM BINDING PROTEIN // SUBFAMILY NOT NAMED (1 of 3)	GO:0005509 - calcium ion binding
Lus10005017.g.BGIv1.0	17.9242	1.84669	0.487042	3.79163	0.00014966	0.00085887	up	PF00560//PF08263//PF13855 - Leucine Rich Repeat (LRR_1) // Leucine rich repeat N-terminal domain (LRRNT_2) // Leucine rich repeat (LRR_8) (1 of 43)	GO:0005515 - protein binding
Lus10012247.g.BGIv1.0	42.6161	1.84443	0.322761	5.71452	1.10014e-08	1.07949e-07	up	PTHR11017//PTHR11017:SF162 - LEUCINE-RICH REPEAT-CONTAINING PROTEIN // SUBFAMILY NOT NAMED (1 of 62)
Lus10027638.g.BGIv1.0	305.046	1.84372	0.121218	15.2099	3.04016e-52	1.22701e-50	up	K04733 - interleukin-1 receptor-associated kinase 4 (IRAK4) (1 of 78)	GO:0006468 - protein phosphorylation;GO:0005524 - ATP binding;GO:0004672 - protein kinase activity
Lus10030070.g.BGIv1.0	1893.27	1.84245	0.0549131	33.552	8.40783e-247	1.84962e-244	up	PTHR10374//PTHR10374:SF15 - LACTOYLGLUTATHIONE LYASE GLYOXALASE I // SUBFAMILY NOT NAMED (1 of 2)
Lus10018915.g.BGIv1.0	715.75	1.84054	0.0809564	22.735	2.02143e-114	1.78316e-112	up	KOG0637 - Sucrose transporter and related proteins (1 of 6)	GO:0005887 - integral component of plasma membrane;GO:0016020 - membrane;GO:0005886 - plasma membrane;GO:0005773 - vacuole;GO:0008506 - sucrose:proton symporter activity
Lus10016934.g.BGIv1.0	13.1604	1.84019	0.627244	2.93377	0.00334876	0.0139566	up	?
Lus10024087.g.BGIv1.0	199.784	1.8389	0.166819	11.0233	2.94932e-28	7.18442e-27	up	PTHR23024//PTHR23024:SF135 - MEMBER OF 'GDXG' FAMILY OF LIPOLYTIC ENZYMES // SUBFAMILY NOT NAMED (1 of 2)	GO:0016787 - hydrolase activity
Lus10002215.g.BGIv1.0	79.7368	1.83788	0.241301	7.61653	2.60588e-14	3.7736e-13	up	PTHR27004:SF37 - DISEASE RESISTANCE FAMILY PROTEIN/LRR FAMILY PROTEIN-RELATED (1 of 27)	GO:0005515 - protein binding
Lus10011653.g.BGIv1.0	71.5453	1.83777	0.247541	7.42409	1.13554e-13	1.58887e-12	up	?
Lus10034425.g.BGIv1.0	781.93	1.83744	0.0834319	22.0232	1.7263e-107	1.4143e-105	up	4.1.1.15 - Glutamate decarboxylase / L-glutamate 1-carboxy-lyase (1 of 7)	GO:0030170 - pyridoxal phosphate binding;GO:0019752 - carboxylic acid metabolic process;GO:0016831 - carboxy-lyase activity
Lus10012115.g.BGIv1.0	43.2481	1.83727	0.31034	5.92021	3.21539e-09	3.31568e-08	up	PTHR31062:SF16 - XYLOGLUCAN ENDOTRANSGLUCOSYLASE/HYDROLASE PROTEIN 29-RELATED (1 of 2)	GO:0048046 - apoplast;GO:0016762 - xyloglucan:xyloglucosyl transferase activity;GO:0006073 - cellular glucan metabolic process;GO:0005618 - cell wall;GO:0005975 - carbohydrate metabolic process;GO:0004553 - hydrolase activity, hydrolyzing O-glycosyl compounds
Lus10029681.g.BGIv1.0	1346.71	1.83491	0.061166	29.9989	1.01343e-197	1.61234e-195	up	K09580 - protein disulfide-isomerase A1 (PDIA1, P4HB) (1 of 9)	GO:0045454 - cell redox homeostasis
Lus10019811.g.BGIv1.0	1249.02	1.83409	0.0622783	29.4499	1.26343e-190	1.93246e-188	up	PTHR11695:SF574 - CINNAMYL ALCOHOL DEHYDROGENASE 4-RELATED (1 of 5)	GO:0055114 - oxidation-reduction process;GO:0016491 - oxidoreductase activity;GO:0008270 - zinc ion binding
Lus10011838.g.BGIv1.0	279.573	1.8329	0.129451	14.159	1.64375e-45	5.93516e-44	up	PTHR31851:SF16 - MEMBRANE PROTEIN OF ER BODY 2 (1 of 4)
Lus10013281.g.BGIv1.0	144.948	1.83288	0.201227	9.10852	8.35098e-20	1.54765e-18	up	PTHR31205:SF2 - ACTIN CROSS-LINKING PROTEIN (1 of 4)
Lus10014535.g.BGIv1.0	953.255	1.83255	0.0820697	22.3292	1.92379e-110	1.62465e-108	up	K00122 - formate dehydrogenase (FDH) (1 of 2)	GO:0055114 - oxidation-reduction process;GO:0004616 - phosphogluconate dehydrogenase (decarboxylating) activity;GO:0051287 - NAD binding;GO:0016616 - oxidoreductase activity, acting on the CH-OH group of donors, NAD or NADP as acceptor;GO:0008152 - metabolic process
Lus10035861.g.BGIv1.0	727.067	1.8325	0.0824416	22.2279	1.84484e-109	1.53613e-107	up	K18660 - malonyl-CoA/methylmalonyl-CoA synthetase (ACSF3) (1 of 1)	GO:0008152 - metabolic process;GO:0003824 - catalytic activity
Lus10037273.g.BGIv1.0	75.7088	1.83224	0.243264	7.53189	5.00094e-14	7.14036e-13	up	PTHR24286:SF10 - ABSCISIC ACID 8'-HYDROXYLASE 1-RELATED (1 of 5)	GO:0055114 - oxidation-reduction process;GO:0020037 - heme binding;GO:0016705 - oxidoreductase activity, acting on paired donors, with incorporation or reduction of molecular oxygen;GO:0005506 - iron ion binding
Lus10025262.g.BGIv1.0	721.985	1.83039	0.085512	21.405	1.19917e-101	9.19051e-100	up	K00827 - alanine-glyoxylate transaminase / (R)-3-amino-2-methylpropionate-pyruvate transaminase (AGXT2) (1 of 3)	GO:0030170 - pyridoxal phosphate binding;GO:0008483 - transaminase activity
Lus10030901.g.BGIv1.0	69.6265	1.82952	0.250682	7.29815	2.91755e-13	3.99139e-12	up	PTHR27002:SF70 - CYSTEINE-RICH RECEPTOR-LIKE PROTEIN KINASE 2 (1 of 4)	GO:0006468 - protein phosphorylation;GO:0004672 - protein kinase activity
Lus10009779.g.BGIv1.0	355.945	1.82951	0.12378	14.7803	1.96155e-49	7.5902e-48	up	KOG3734 - Predicted phosphoglycerate mutase (1 of 2)	GO:0016791 - phosphatase activity
Lus10013938.g.BGIv1.0	357.549	1.82919	0.114128	16.0275	8.21866e-58	3.59824e-56	up	PTHR22835//PTHR22835:SF189 - ZINC FINGER FYVE DOMAIN CONTAINING PROTEIN // SUBFAMILY NOT NAMED (1 of 10)	GO:0016788 - hydrolase activity, acting on ester bonds
Lus10039521.g.BGIv1.0	146.541	1.82728	0.18395	9.93356	2.9745e-23	6.27249e-22	up	PTHR11654:SF133 - PROTEIN NRT1/ PTR FAMILY 5.4 (1 of 2)	GO:0016020 - membrane;GO:0006810 - transport;GO:0005215 - transporter activity
Lus10023931.g.BGIv1.0	32.0835	1.82696	0.407855	4.47945	7.48364e-06	5.35331e-05	up	PTHR32002:SF3 - PROTEIN NLP1-RELATED (1 of 5)	GO:0005515 - protein binding
Lus10023099.g.BGIv1.0	269.957	1.82575	0.127969	14.2672	3.50501e-46	1.28378e-44	up	PF03106 - WRKY DNA -binding domain (WRKY) (1 of 108)	GO:0043565 - sequence-specific DNA binding;GO:0006355 - regulation of transcription, DNA-templated;GO:0003700 - DNA-binding transcription factor activity
Lus10002837.g.BGIv1.0	1223.9	1.82505	0.0634362	28.7698	5.11903e-182	7.41594e-180	up	K00588 - caffeoyl-CoA O-methyltransferase (E2.1.1.104) (1 of 7)	GO:0008171 - O-methyltransferase activity
Lus10031148.g.BGIv1.0	2521	1.82327	0.0537017	33.9517	1.14973e-252	2.60981e-250	up	2.3.1.133//2.3.1.99 - Quinate O-hydroxycinnamoyltransferase / Hydroxycinnamoyl coenzyme A-quinate transferase (1 of 3)	GO:0016747 - transferase activity, transferring acyl groups other than amino-acyl groups
Lus10021992.g.BGIv1.0	16.0731	1.82238	0.574108	3.17428	0.00150209	0.00691177	up	PF02365 - No apical meristem (NAM) protein (NAM) (1 of 189)	GO:0006355 - regulation of transcription, DNA-templated;GO:0003677 - DNA binding
Lus10014671.g.BGIv1.0	59.4867	1.82229	0.273415	6.66491	2.64821e-11	3.1938e-10	up	PTHR11017//PTHR11017:SF162 - LEUCINE-RICH REPEAT-CONTAINING PROTEIN // SUBFAMILY NOT NAMED (1 of 62)	GO:0007165 - signal transduction;GO:0005515 - protein binding
Lus10012870.g.BGIv1.0	125.318	1.82194	0.19337	9.42205	4.42375e-21	8.70534e-20	up	PF03106 - WRKY DNA -binding domain (WRKY) (1 of 108)	GO:0043565 - sequence-specific DNA binding;GO:0006355 - regulation of transcription, DNA-templated;GO:0003700 - DNA-binding transcription factor activity
Lus10042263.g.BGIv1.0	21.3058	1.82149	0.447538	4.07002	4.70082e-05	0.000296247	up	PTHR11926:SF176 - UDP-GLYCOSYLTRANSFERASE 87A2 (1 of 8)	GO:0016758 - transferase activity, transferring hexosyl groups;GO:0008152 - metabolic process
Lus10040899.g.BGIv1.0	22.9497	1.82128	0.438899	4.14965	3.32983e-05	0.000215057	up	PTHR10168:SF57 - GLUTAREDOXIN-C13-RELATED (1 of 2)	GO:0045454 - cell redox homeostasis;GO:0015035 - protein disulfide oxidoreductase activity;GO:0009055 - electron transfer activity
Lus10017421.g.BGIv1.0	328.682	1.81971	0.12181	14.939	1.83832e-50	7.24714e-49	up	PF07107 - Wound-induced protein WI12 (WI12) (1 of 5)
Lus10015283.g.BGIv1.0	11.3446	1.81879	0.626133	2.90479	0.00367498	0.0151165	up	1.14.12.20 - Pheophorbide a oxygenase / Pheide a oxygenase (1 of 17)	GO:0055114 - oxidation-reduction process;GO:0051537 - 2 iron, 2 sulfur cluster binding;GO:0016491 - oxidoreductase activity;GO:0010277 - chlorophyllide a oxygenase [overall] activity
Lus10020514.g.BGIv1.0	114.396	1.81763	0.193532	9.3919	5.89289e-21	1.15201e-19	up	2.3.1.115 - Isoflavone-7-O-beta-glucoside 6''-O-malonyltransferase / Flavone/flavonol 7-O-beta-D-glucoside malonyltransferase (1 of 15)	GO:0016747 - transferase activity, transferring acyl groups other than amino-acyl groups
Lus10002324.g.BGIv1.0	299.875	1.81689	0.12259	14.8209	1.07302e-49	4.17925e-48	up	K17302 - coatomer, subunit beta' (COPB2, SEC27) (1 of 4)	GO:0005515 - protein binding
Lus10002547.g.BGIv1.0	19413.2	1.81643	0.0280693	64.7126	0	0	up	K00454 - lipoxygenase (LOX2S) (1 of 9)	GO:0005515 - protein binding;GO:0055114 - oxidation-reduction process;GO:0046872 - metal ion binding;GO:0016702 - oxidoreductase activity, acting on single donors with incorporation of molecular oxygen, incorporation of two atoms of oxygen
Lus10018593.g.BGIv1.0	548.688	1.8156	0.0936518	19.3867	9.98733e-84	6.25533e-82	up	PTHR31805:SF3 - PROLINE-RICH PROTEIN-RELATED (1 of 4)
Lus10009582.g.BGIv1.0	19.5853	1.81533	0.494944	3.66775	0.000244698	0.0013441	up	PF01453//PF07714//PF08276 - D-mannose binding lectin (B_lectin) // Protein tyrosine kinase (Pkinase_Tyr) // PAN-like domain (PAN_2) (1 of 4)	GO:0006468 - protein phosphorylation;GO:0004672 - protein kinase activity
Lus10018380.g.BGIv1.0	13.6285	1.81364	0.631084	2.87384	0.00405511	0.0164822	up	PTHR27002:SF122 - CYSTEINE-RICH RECEPTOR-LIKE PROTEIN KINASE 28-RELATED (1 of 13)	GO:0006468 - protein phosphorylation;GO:0004672 - protein kinase activity
Lus10011930.g.BGIv1.0	451.515	1.81281	0.101427	17.8731	1.91219e-71	1.00809e-69	up	K04733 - interleukin-1 receptor-associated kinase 4 (IRAK4) (1 of 78)	GO:0006468 - protein phosphorylation;GO:0005524 - ATP binding;GO:0004672 - protein kinase activity
Lus10042339.g.BGIv1.0	287.723	1.8108	0.129278	14.007	1.41202e-44	4.99718e-43	up	PTHR23500:SF109 - POLYOL TRANSPORTER 5 (1 of 9)	GO:0055085 - transmembrane transport;GO:0022857 - transmembrane transporter activity;GO:0016021 - integral component of membrane
Lus10008598.g.BGIv1.0	104.878	1.80955	0.200249	9.03654	1.61704e-19	2.96288e-18	up	PTHR19317//PTHR19317:SF15 - PRENYLATED RAB ACCEPTOR 1-RELATED // SUBFAMILY NOT NAMED (1 of 4)	GO:0016021 - integral component of membrane
Lus10041210.g.BGIv1.0	24.272	1.80927	0.452629	3.99725	6.40825e-05	0.000394911	up	PTHR23500:SF70 - SUGAR TRANSPORT PROTEIN 13 (1 of 4)	GO:0055085 - transmembrane transport;GO:0022857 - transmembrane transporter activity;GO:0016021 - integral component of membrane
Lus10026012.g.BGIv1.0	33.2421	1.80774	0.368497	4.90572	9.3087e-07	7.4911e-06	up	PTHR32419:SF6 - GLUTATHIONE S-TRANSFERASE OMEGA-LIKE 1-RELATED (1 of 4)
Lus10038026.g.BGIv1.0	32.5294	1.80686	0.373865	4.83292	1.34542e-06	1.06056e-05	up	PTHR22595//PTHR22595:SF35 - CHITINASE-RELATED // SUBFAMILY NOT NAMED (1 of 2)	GO:0016998 - cell wall macromolecule catabolic process;GO:0006032 - chitin catabolic process;GO:0004568 - chitinase activity
Lus10023391.g.BGIv1.0	190.807	1.80394	0.156348	11.5379	8.49404e-31	2.19867e-29	up	PF01453//PF07714//PF11883 - D-mannose binding lectin (B_lectin) // Protein tyrosine kinase (Pkinase_Tyr) // Domain of unknown function (DUF3403) (DUF3403) (1 of 1)	GO:0004674 - protein serine/threonine kinase activity;GO:0006468 - protein phosphorylation;GO:0004672 - protein kinase activity
Lus10025053.g.BGIv1.0	412.212	1.80386	0.103369	17.4507	3.40257e-68	1.72736e-66	up	PTHR21576:SF17 - MAJOR FACILITATOR FAMILY PROTEIN (1 of 3)
Lus10017908.g.BGIv1.0	9.40439	1.80357	0.696567	2.58923	0.00961913	0.0347427	up	PF03514 - GRAS domain family (GRAS) (1 of 119)	GO:0005634 - nucleus;GO:0003700 - DNA-binding transcription factor activity;GO:0043565 - sequence-specific DNA binding
Lus10037247.g.BGIv1.0	11.5644	1.80295	0.620298	2.90659	0.00365395	0.0150421	up	2.7.1.134 - Inositol-tetrakisphosphate 1-kinase / Inositol-trisphosphate 6-kinase (1 of 9)	GO:0052726 - inositol-1,3,4-trisphosphate 5-kinase activity;GO:0052725 - inositol-1,3,4-trisphosphate 6-kinase activity;GO:0047325 - inositol tetrakisphosphate 1-kinase activity;GO:0032957 - inositol trisphosphate metabolic process;GO:0005622 - intracellular;GO:0005524 - ATP binding;GO:0000287 - magnesium ion binding
Lus10023410.g.BGIv1.0	33.8183	1.80252	0.407464	4.42376	9.69967e-06	6.81002e-05	up	PTHR10774//PTHR10774:SF58 - EXTENDED SYNAPTOTAGMIN-RELATED // SUBFAMILY NOT NAMED (1 of 2)	GO:0005515 - protein binding
Lus10039134.g.BGIv1.0	12.454	1.79648	0.575299	3.12269	0.00179208	0.00808843	up	PTHR10015:SF186 - HEAT STRESS TRANSCRIPTION FACTOR A-2-RELATED (1 of 2)	GO:0043565 - sequence-specific DNA binding;GO:0006355 - regulation of transcription, DNA-templated;GO:0005634 - nucleus;GO:0003700 - DNA-binding transcription factor activity
Lus10013790.g.BGIv1.0	176.72	1.79529	0.166695	10.7699	4.77409e-27	1.12749e-25	up	PTHR11062//PTHR11062:SF66 - EXOSTOSIN HEPARAN SULFATE GLYCOSYLTRANSFERASE -RELATED // SUBFAMILY NOT NAMED (1 of 2)	GO:0005794 - Golgi apparatus;GO:0016757 - transferase activity, transferring glycosyl groups;GO:0006486 - protein glycosylation
Lus10041217.g.BGIv1.0	30.444	1.79311	0.373958	4.79495	1.62719e-06	1.27059e-05	up	PTHR33155:SF4 - PROTEIN FANTASTIC FOUR 3-RELATED (1 of 2)
Lus10011093.g.BGIv1.0	10.5845	1.79121	0.651872	2.74779	0.00599975	0.0231883	up	K11816 - indole-3-pyruvate monooxygenase (YUCCA) (1 of 9)	GO:0055114 - oxidation-reduction process;GO:0050661 - NADP binding;GO:0050660 - flavin adenine dinucleotide binding;GO:0004499 - N,N-dimethylaniline monooxygenase activity
Lus10034502.g.BGIv1.0	56.6653	1.78939	0.27457	6.51705	7.17034e-11	8.38099e-10	up	PTHR24298:SF86 - CYTOCHROME P450 71B21-RELATED (1 of 14)	GO:0055114 - oxidation-reduction process;GO:0020037 - heme binding;GO:0016705 - oxidoreductase activity, acting on paired donors, with incorporation or reduction of molecular oxygen;GO:0005506 - iron ion binding
Lus10012246.g.BGIv1.0	84.2556	1.78934	0.225913	7.92048	2.36601e-15	3.63135e-14	up	PF00931//PF01582 - NB-ARC domain (NB-ARC) // TIR domain (TIR) (1 of 22)	GO:0007165 - signal transduction;GO:0005515 - protein binding;GO:0043531 - ADP binding
Lus10028972.g.BGIv1.0	170.334	1.78786	0.162605	10.9951	4.03503e-28	9.76241e-27	up	PTHR34945:SF1 - 2-OXOGLUTARATE (2OG) AND FE(II)-DEPENDENT OXYGENASE SUPERFAMILY PROTEIN (1 of 2)
Lus10012442.g.BGIv1.0	26.5931	1.78752	0.411771	4.34106	1.41798e-05	9.69759e-05	up	PF14009 - Domain of unknown function (DUF4228) (DUF4228) (1 of 47)
Lus10012946.g.BGIv1.0	163.059	1.78529	0.164971	10.8219	2.71199e-27	6.46488e-26	up	K00844 - hexokinase (HK) (1 of 9)	GO:0016773 - phosphotransferase activity, alcohol group as acceptor;GO:0005975 - carbohydrate metabolic process;GO:0005524 - ATP binding;GO:0046835 - carbohydrate phosphorylation;GO:0005536 - glucose binding;GO:0004396 - hexokinase activity;GO:0001678 - cellular glucose homeostasis
Lus10038430.g.BGIv1.0	8.9215	1.78513	0.719453	2.48123	0.0130932	0.0451708	up	?
Lus10027169.g.BGIv1.0	283.402	1.78445	0.125839	14.1804	1.21227e-45	4.39501e-44	up	PTHR11206//PTHR11206:SF143 - MULTIDRUG RESISTANCE PROTEIN // SUBFAMILY NOT NAMED (1 of 6)	GO:0055085 - transmembrane transport;GO:0016020 - membrane;GO:0015297 - antiporter activity;GO:0015238 - xenobiotic transmembrane transporter activity;GO:0006855 - drug transmembrane transport
Lus10013710.g.BGIv1.0	331.255	1.78369	0.124834	14.2885	2.57996e-46	9.47884e-45	up	PTHR10774:SF80 - CALCIUM-DEPENDENT LIPID-BINDING DOMAIN-CONTAINING PROTEIN (1 of 4)	GO:0005515 - protein binding
Lus10006547.g.BGIv1.0	53.655	1.78327	0.289895	6.15145	7.67784e-10	8.32693e-09	up	PF02365 - No apical meristem (NAM) protein (NAM) (1 of 189)	GO:0006355 - regulation of transcription, DNA-templated;GO:0003677 - DNA binding
Lus10035809.g.BGIv1.0	9.89025	1.78312	0.681992	2.61458	0.00893367	0.0326073	up	PTHR21659 - HYDROPHOBIC PROTEIN RCI2 LOW TEMPERATURE AND SALT RESPONSIVE PROTEIN LTI6 -RELATED (1 of 6)	GO:0016021 - integral component of membrane
Lus10037083.g.BGIv1.0	589.122	1.78259	0.0916967	19.4401	3.53601e-84	2.2383e-82	up	PTHR27000:SF205 - LRR RECEPTOR-LIKE SERINE/THREONINE-PROTEIN KINASE RPK2 (1 of 6)	GO:0005515 - protein binding;GO:0006468 - protein phosphorylation;GO:0005524 - ATP binding;GO:0004672 - protein kinase activity
Lus10015738.g.BGIv1.0	285.716	1.78237	0.124312	14.3379	1.26856e-46	4.69461e-45	up	PTHR19305 - SYNAPTOSOMAL ASSOCIATED PROTEIN (1 of 7)	GO:0005886 - plasma membrane
Lus10039232.g.BGIv1.0	784.982	1.78192	0.0757208	23.5327	1.8871e-122	1.77447e-120	up	6.2.1.8 - Oxalate--CoA ligase / Oxalyl-CoA synthetase (1 of 3)	GO:0008152 - metabolic process;GO:0003824 - catalytic activity
Lus10005999.g.BGIv1.0	84.3129	1.78187	0.240632	7.40497	1.31185e-13	1.82624e-12	up	K13422 - transcription factor MYC2 (MYC2) (1 of 3)	GO:0046983 - protein dimerization activity
Lus10027970.g.BGIv1.0	71.0576	1.78121	0.274773	6.48248	9.0225e-11	1.0433e-09	up	PTHR27006:SF36 - LRR RECEPTOR-LIKE SERINE/THREONINE-PROTEIN KINASE RKF3-RELATED (1 of 9)	GO:0006468 - protein phosphorylation;GO:0005524 - ATP binding;GO:0004672 - protein kinase activity
Lus10034426.g.BGIv1.0	411.34	1.77987	0.113433	15.6909	1.74447e-55	7.39232e-54	up	PTHR11999//PTHR11999:SF86 - GROUP II PYRIDOXAL-5-PHOSPHATE DECARBOXYLASE // SUBFAMILY NOT NAMED (1 of 1)	GO:0005829 - cytosol;GO:0004351 - glutamate decarboxylase activity;GO:0030170 - pyridoxal phosphate binding;GO:0006538 - glutamate catabolic process
Lus10039755.g.BGIv1.0	220.361	1.77898	0.161165	11.0382	2.4988e-28	6.0953e-27	up	PF12609 - Wound-induced protein (DUF3774) (1 of 27)
Lus10032088.g.BGIv1.0	74.2574	1.77855	0.240984	7.38034	1.57881e-13	2.18763e-12	up	2.4.1.144 - Beta-1,4-mannosyl-glycoprotein 4-beta-N-acetylglucosaminyltransferase / acetylglucosaminyltransferase III (1 of 9)	GO:0016020 - membrane;GO:0006487 - protein N-linked glycosylation;GO:0003830 - beta-1,4-mannosylglycoprotein 4-beta-N-acetylglucosaminyltransferase activity
Lus10019806.g.BGIv1.0	343.386	1.77699	0.113409	15.6688	2.47223e-55	1.04267e-53	up	PF04450 - Peptidase of plants and bacteria (BSP) (1 of 38)
Lus10033406.g.BGIv1.0	412.083	1.77554	0.11267	15.7588	5.97934e-56	2.55812e-54	up	K14802 - phospholipid-transporting ATPase [EC:3.6.3.1] (DRS2, ATP8A) (1 of 9)	GO:0046872 - metal ion binding;GO:0000166 - nucleotide binding;GO:0016021 - integral component of membrane;GO:0015914 - phospholipid transport;GO:0005524 - ATP binding;GO:0004012 - ATPase-coupled intramembrane lipid transporter activity;GO:0000287 - magnesium ion binding
Lus10008774.g.BGIv1.0	57.6137	1.77546	0.282094	6.29386	3.09661e-10	3.46598e-09	up	PTHR10366:SF388 - CINNAMOYL COA REDUCTASE-LIKE PROTEIN (1 of 3)	GO:0050662 - coenzyme binding;GO:0016491 - oxidoreductase activity;GO:0016616 - oxidoreductase activity, acting on the CH-OH group of donors, NAD or NADP as acceptor
Lus10014074.g.BGIv1.0	810.154	1.77467	0.0823368	21.5538	4.88252e-103	3.7992e-101	up	K00588 - caffeoyl-CoA O-methyltransferase (E2.1.1.104) (1 of 7)	GO:0008171 - O-methyltransferase activity
Lus10008187.g.BGIv1.0	68.6984	1.77453	0.268438	6.61056	3.82861e-11	4.55573e-10	up	PTHR27006:SF36 - LRR RECEPTOR-LIKE SERINE/THREONINE-PROTEIN KINASE RKF3-RELATED (1 of 9)	GO:0006468 - protein phosphorylation;GO:0005524 - ATP binding;GO:0004672 - protein kinase activity
Lus10019892.g.BGIv1.0	178.106	1.77447	0.162883	10.8941	1.22953e-27	2.95268e-26	up	PF07816 - Protein of unknown function (DUF1645) (DUF1645) (1 of 18)
Lus10004176.g.BGIv1.0	39.6601	1.77445	0.324978	5.46022	4.75543e-08	4.38257e-07	up	1.14.19.6//1.3.1.35 - Delta(12)-fatty-acid desaturase / Oleoyl-CoA Delta(12) desaturase (1 of 11)	GO:0055114 - oxidation-reduction process;GO:0016717 - oxidoreductase activity, acting on paired donors, with oxidation of a pair of donors resulting in the reduction of molecular oxygen to two molecules of water;GO:0006629 - lipid metabolic process
Lus10008235.g.BGIv1.0	34.5114	1.77427	0.390741	4.54078	5.60466e-06	4.08213e-05	up	PTHR14155:SF180 - RING/U-BOX DOMAIN-CONTAINING PROTEIN-RELATED (1 of 1)	GO:0008270 - zinc ion binding;GO:0005515 - protein binding
Lus10007536.g.BGIv1.0	23.796	1.77338	0.452535	3.91877	8.90032e-05	0.00053363	up	PTHR10891:SF574 - CALCIUM-BINDING PROTEIN CML30-RELATED (1 of 9)	GO:0005509 - calcium ion binding
Lus10018730.g.BGIv1.0	37.0614	1.76956	0.338977	5.2203	1.78632e-07	1.5527e-06	up	PTHR12864//PTHR12864:SF23 - RAN BINDING PROTEIN 9-RELATED // SUBFAMILY NOT NAMED (1 of 4)	GO:0005515 - protein binding
Lus10018309.g.BGIv1.0	110.643	1.76822	0.199995	8.8413	9.46084e-19	1.68246e-17	up	PTHR11017:SF169 - DISEASE RESISTANCE PROTEIN-RELATED (1 of 61)	GO:0007165 - signal transduction;GO:0005515 - protein binding;GO:0043531 - ADP binding
Lus10009731.g.BGIv1.0	9.29578	1.76701	0.678046	2.60604	0.00915965	0.033306	up	?
Lus10030716.g.BGIv1.0	255.219	1.76515	0.134692	13.1051	3.07784e-39	9.66414e-38	up	KOG0058 - Peptide exporter, ABC superfamily (1 of 6)	GO:0055085 - transmembrane transport;GO:0042626 - ATPase-coupled transmembrane transporter activity;GO:0016021 - integral component of membrane;GO:0006810 - transport;GO:0005524 - ATP binding;GO:0016887 - ATPase activity
Lus10028294.g.BGIv1.0	95.4179	1.76341	0.231658	7.61214	2.69601e-14	3.90095e-13	up	1.1.1.34 - Hydroxymethylglutaryl-CoA reductase (NADPH) / HMG-CoA reductase (1 of 3)	GO:0016021 - integral component of membrane
Lus10026328.g.BGIv1.0	81.7288	1.76207	0.24336	7.24057	4.46789e-13	6.02447e-12	up	PTHR23500:SF109 - POLYOL TRANSPORTER 5 (1 of 9)	GO:0055085 - transmembrane transport;GO:0022857 - transmembrane transporter activity;GO:0016021 - integral component of membrane
Lus10001491.g.BGIv1.0	540.426	1.76143	0.0930854	18.9227	7.41516e-80	4.41171e-78	up	PTHR11260:SF254 - GLUTATHIONE S-TRANSFERASE U8 (1 of 1)	GO:0005515 - protein binding
Lus10001087.g.BGIv1.0	1020.66	1.76095	0.0701216	25.1128	3.60442e-139	3.8808e-137	up	K01177 - beta-amylase (E3.2.1.2) (1 of 10)	GO:0016161 - beta-amylase activity;GO:0000272 - polysaccharide catabolic process
Lus10034338.g.BGIv1.0	9.44032	1.75978	0.682037	2.58018	0.00987498	0.0355659	up	PTHR10641:SF581 - MYB TRANSCRIPTION FACTOR (1 of 2)	GO:0003824 - catalytic activity;GO:0003677 - DNA binding
Lus10036519.g.BGIv1.0	615.532	1.75948	0.0865291	20.334	6.43936e-92	4.41319e-90	up	PTHR31942:SF29 - MLO-LIKE PROTEIN 12-RELATED (1 of 4)	GO:0016021 - integral component of membrane;GO:0006952 - defense response
Lus10002936.g.BGIv1.0	3433.14	1.75818	0.0415706	42.2939	0	0	up	PTHR27000:SF52 - LEUCINE-RICH REPEAT (LRR) FAMILY PROTEIN-RELATED (1 of 6)	GO:0005515 - protein binding
Lus10030548.g.BGIv1.0	54.3344	1.7558	0.286663	6.12498	9.06966e-10	9.78875e-09	up	K06901 - putative MFS transporter, AGZA family, xanthine/uracil permease (pbuG) (1 of 5)	GO:0055085 - transmembrane transport;GO:0016020 - membrane;GO:0006810 - transport;GO:0005215 - transporter activity;GO:0006863 - purine nucleobase transport;GO:0005345 - purine nucleobase transmembrane transporter activity
Lus10037156.g.BGIv1.0	486.491	1.75374	0.0993601	17.6503	1.01184e-69	5.21095e-68	up	PTHR31719:SF40 - NAC TRANSCRIPTION FACTOR 29 (1 of 4)	GO:0006355 - regulation of transcription, DNA-templated;GO:0003677 - DNA binding
Lus10020181.g.BGIv1.0	1011.17	1.75199	0.0673785	26.0022	4.67929e-149	5.43194e-147	up	PTHR12192//PTHR12192:SF10 - CATION TRANSPORT PROTEIN CHAC-RELATED // SUBFAMILY NOT NAMED (1 of 2)	GO:0005737 - cytoplasm;GO:0003839 - gamma-glutamylcyclotransferase activity;GO:0006751 - glutathione catabolic process
Lus10004870.g.BGIv1.0	2079.23	1.75022	0.0527518	33.1784	2.2097e-241	4.63231e-239	up	PTHR19370:SF96 - FERREDOXIN-3, CHLOROPLASTIC (1 of 2)	GO:0051536 - iron-sulfur cluster binding;GO:0009055 - electron transfer activity
Lus10039752.g.BGIv1.0	141.363	1.74906	0.172288	10.1519	3.24828e-24	7.04424e-23	up	PF12609 - Wound-induced protein (DUF3774) (1 of 27)
Lus10035519.g.BGIv1.0	407.959	1.74827	0.223474	7.82314	5.15237e-15	7.7575e-14	up	2.3.1.133//2.3.1.99 - Quinate O-hydroxycinnamoyltransferase / Hydroxycinnamoyl coenzyme A-quinate transferase (1 of 3)	GO:0016747 - transferase activity, transferring acyl groups other than amino-acyl groups
Lus10014648.g.BGIv1.0	66.264	1.74802	0.285377	6.12529	9.05168e-10	9.77231e-09	up	PTHR27007:SF24 - L-TYPE LECTIN-DOMAIN CONTAINING RECEPTOR KINASE IX.1-RELATED (1 of 23)	GO:0006468 - protein phosphorylation;GO:0005524 - ATP binding;GO:0004672 - protein kinase activity;GO:0030246 - carbohydrate binding
Lus10033778.g.BGIv1.0	376.834	1.74796	0.11321	15.44	8.80975e-54	3.63382e-52	up	PTHR27007:SF24 - L-TYPE LECTIN-DOMAIN CONTAINING RECEPTOR KINASE IX.1-RELATED (1 of 23)	GO:0030246 - carbohydrate binding
Lus10008881.g.BGIv1.0	9.74022	1.74739	0.661166	2.64288	0.00822033	0.0304054	up	PTHR32227:SF122 - BETA-1,3-GLUCANASE-RELATED (1 of 2)	GO:0005975 - carbohydrate metabolic process;GO:0004553 - hydrolase activity, hydrolyzing O-glycosyl compounds
Lus10032514.g.BGIv1.0	409.043	1.7466	0.112188	15.5684	1.19276e-54	4.98329e-53	up	PF00004//PF02861//PF07728//PF07899//PF10431 - ATPase family associated with various cellular activities (AAA) (AAA) // Clp amino terminal domain, pathogenicity island component (Clp_N) // AAA domain (dynein-related subfamily) (AAA_5) // Frigida-like protein (Frigida) // C-terminal, D2-small domain, of ClpB protein (ClpB_D2-small) (1 of 1)	GO:0016887 - ATPase activity;GO:0005524 - ATP binding;GO:0019538 - protein metabolic process
Lus10012531.g.BGIv1.0	98.1266	1.74597	0.209172	8.34707	6.99746e-17	1.14288e-15	up	PTHR24296:SF15 - CYTOCHROME P450, FAMILY 94, SUBFAMILY B, POLYPEPTIDE 2 (1 of 2)	GO:0055114 - oxidation-reduction process;GO:0020037 - heme binding;GO:0016705 - oxidoreductase activity, acting on paired donors, with incorporation or reduction of molecular oxygen;GO:0005506 - iron ion binding
Lus10039511.g.BGIv1.0	47.7981	1.74434	0.297637	5.86065	4.61063e-09	4.692e-08	up	PF14368 - Probable lipid transfer (LTP_2) (1 of 77)
Lus10035923.g.BGIv1.0	896.137	1.74416	0.071277	24.4702	3.06592e-132	3.10407e-130	up	K01626 - 3-deoxy-7-phosphoheptulonate synthase (E2.5.1.54, aroF, aroG, aroH) (1 of 5)	GO:0009073 - aromatic amino acid family biosynthetic process;GO:0003849 - 3-deoxy-7-phosphoheptulonate synthase activity
Lus10042190.g.BGIv1.0	224.012	1.74398	0.138773	12.5671	3.20232e-36	9.42396e-35	up	PF05495//PF13639 - CHY zinc finger (zf-CHY) // Ring finger domain (zf-RING_2) (1 of 1)	GO:0008270 - zinc ion binding;GO:0005515 - protein binding
Lus10029566.g.BGIv1.0	140.567	1.74208	0.176297	9.88149	5.00831e-23	1.0524e-21	up	?
Lus10011288.g.BGIv1.0	241.373	1.73963	0.142508	12.2072	2.84345e-34	7.97285e-33	up	PTHR23500:SF109 - POLYOL TRANSPORTER 5 (1 of 9)	GO:0055085 - transmembrane transport;GO:0022857 - transmembrane transporter activity;GO:0016021 - integral component of membrane
Lus10011059.g.BGIv1.0	2365.85	1.73831	0.0581519	29.8926	2.45424e-196	3.83615e-194	up	?
Lus10038900.g.BGIv1.0	144.5	1.73723	0.172729	10.0575	8.50905e-24	1.8213e-22	up	PTHR37767:SF1 - HYDROXYPROLINE-RICH GLYCOPROTEIN FAMILY PROTEIN (1 of 2)
Lus10018127.g.BGIv1.0	889.493	1.73666	0.0739086	23.4974	4.33697e-122	4.0461e-120	up	PTHR24055:SF214 - MITOGEN-ACTIVATED PROTEIN KINASE 3 (1 of 6)	GO:0006468 - protein phosphorylation;GO:0005524 - ATP binding;GO:0004672 - protein kinase activity
Lus10015360.g.BGIv1.0	334.992	1.73384	0.113756	15.2418	1.86558e-52	7.54659e-51	up	K10712 - cysteamine dioxygenase (ADO) (1 of 8)	GO:0055114 - oxidation-reduction process;GO:0016702 - oxidoreductase activity, acting on single donors with incorporation of molecular oxygen, incorporation of two atoms of oxygen
Lus10005326.g.BGIv1.0	458.791	1.73306	0.0974085	17.7917	8.19346e-71	4.28779e-69	up	PF05633 - Protein of unknown function (DUF793) (DUF793) (1 of 10)
Lus10004382.g.BGIv1.0	275.674	1.73301	0.126928	13.6535	1.9252e-42	6.50951e-41	up	PTHR24343//PTHR24343:SF168 - SERINE/THREONINE KINASE // SUBFAMILY NOT NAMED (1 of 4)	GO:0006468 - protein phosphorylation;GO:0005524 - ATP binding;GO:0004672 - protein kinase activity
Lus10005967.g.BGIv1.0	138	1.73287	0.18529	9.3522	8.58415e-21	1.66262e-19	up	PTHR31985:SF15 - ETHYLENE-RESPONSIVE TRANSCRIPTION FACTOR ERF023 (1 of 2)	GO:0006355 - regulation of transcription, DNA-templated;GO:0003700 - DNA-binding transcription factor activity
Lus10029552.g.BGIv1.0	48.8952	1.73138	0.31201	5.54913	2.871e-08	2.70755e-07	up	4.2.2.23 - Rhamnogalacturonan endolyase / Rhamnogalacturonase B (1 of 17)	GO:0030246 - carbohydrate binding;GO:0003824 - catalytic activity;GO:0005975 - carbohydrate metabolic process
Lus10039731.g.BGIv1.0	251.067	1.73017	0.138377	12.5033	7.16506e-36	2.08959e-34	up	PF00954//PF01453//PF07714//PF08276 - S-locus glycoprotein domain (S_locus_glycop) // D-mannose binding lectin (B_lectin) // Protein tyrosine kinase (Pkinase_Tyr) // PAN-like domain (PAN_2) (1 of 37)	GO:0048544 - recognition of pollen;GO:0006468 - protein phosphorylation;GO:0004672 - protein kinase activity
Lus10029395.g.BGIv1.0	10.569	1.7277	0.705885	2.44756	0.0143826	0.0489253	up	PTHR22849//PTHR22849:SF24 - WDSAM1 PROTEIN // SUBFAMILY NOT NAMED (1 of 3)	GO:0016567 - protein ubiquitination;GO:0004842 - ubiquitin-protein transferase activity
Lus10042264.g.BGIv1.0	18.7477	1.7259	0.469782	3.67384	0.000238929	0.00131619	up	PTHR11926:SF176 - UDP-GLYCOSYLTRANSFERASE 87A2 (1 of 8)	GO:0016758 - transferase activity, transferring hexosyl groups;GO:0008152 - metabolic process
Lus10012734.g.BGIv1.0	20.6121	1.72456	0.46885	3.67827	0.000234824	0.00129546	up	PTHR31621:SF10 - F16B3.6 PROTEIN (1 of 2)	GO:0016021 - integral component of membrane
Lus10008169.g.BGIv1.0	59.6329	1.72432	0.307803	5.602	2.1189e-08	2.02286e-07	up	PTHR33509:SF5 - LATE EMBRYOGENESIS ABUNDANT 3 (LEA3) FAMILY PROTEIN (1 of 6)	GO:0006950 - response to stress
Lus10032242.g.BGIv1.0	801.542	1.7238	0.0750376	22.9724	8.79579e-117	7.9358e-115	up	PTHR31953:SF17 - ACID BETA-FRUCTOFURANOSIDASE 3, VACUOLAR-RELATED (1 of 6)	GO:0004575 - sucrose alpha-glucosidase activity;GO:0005975 - carbohydrate metabolic process
Lus10001940.g.BGIv1.0	121.078	1.72227	0.192772	8.93421	4.10091e-19	7.38495e-18	up	?
Lus10023753.g.BGIv1.0	11.9464	1.72225	0.596379	2.88784	0.00387892	0.0158456	up	K11252 - histone H2B (H2B) (1 of 15)	GO:0003677 - DNA binding;GO:0000786 - nucleosome
Lus10028070.g.BGIv1.0	10.484	1.71983	0.664388	2.58859	0.00963689	0.0347963	up	PF04788 - Protein of unknown function (DUF620) (DUF620) (1 of 16)
Lus10025755.g.BGIv1.0	921.741	1.7197	0.0850776	20.2133	7.47068e-91	5.09063e-89	up	PF00067//PF03219 - Cytochrome P450 (p450) // TLC ATP/ADP transporter (TLC) (1 of 1)	GO:0055114 - oxidation-reduction process;GO:0020037 - heme binding;GO:0016705 - oxidoreductase activity, acting on paired donors, with incorporation or reduction of molecular oxygen;GO:0005506 - iron ion binding;GO:0016021 - integral component of membrane;GO:0006810 - transport;GO:0005524 - ATP binding;GO:0005471 - ATP:ADP antiporter activity
Lus10032656.g.BGIv1.0	11.3786	1.71897	0.624003	2.75476	0.0058736	0.0227674	up	?
Lus10005474.g.BGIv1.0	49.8012	1.71836	0.299294	5.74139	9.39034e-09	9.27274e-08	up	PF04862 - Protein of unknown function (DUF642) (DUF642) (1 of 17)
Lus10027178.g.BGIv1.0	76.8158	1.71825	0.250717	6.85333	7.21507e-12	9.01645e-11	up	?
Lus10003269.g.BGIv1.0	609.414	1.71375	0.0917531	18.6778	7.49961e-78	4.32478e-76	up	PF02365 - No apical meristem (NAM) protein (NAM) (1 of 189)	GO:0006355 - regulation of transcription, DNA-templated;GO:0003677 - DNA binding
Lus10002695.g.BGIv1.0	81.1074	1.71214	0.227624	7.52177	5.40377e-14	7.7001e-13	up	PF04720 - PDDEXK-like family of unknown function (PDDEXK_6) (1 of 23)
Lus10017767.g.BGIv1.0	15.8496	1.71195	0.524403	3.26457	0.00109629	0.00522252	up	?
Lus10020359.g.BGIv1.0	198.066	1.71099	0.148842	11.4954	1.39174e-30	3.59151e-29	up	PTHR24298:SF45 - CYTOCHROME P450 89A2-RELATED (1 of 10)	GO:0055114 - oxidation-reduction process;GO:0020037 - heme binding;GO:0016705 - oxidoreductase activity, acting on paired donors, with incorporation or reduction of molecular oxygen;GO:0005506 - iron ion binding
Lus10010542.g.BGIv1.0	35.6594	1.71045	0.384015	4.45412	8.42369e-06	5.97776e-05	up	PTHR10638//PTHR10638:SF35 - COPPER AMINE OXIDASE // SUBFAMILY NOT NAMED (1 of 3)	GO:0055114 - oxidation-reduction process;GO:0048038 - quinone binding;GO:0009308 - amine metabolic process;GO:0008131 - primary amine oxidase activity;GO:0005507 - copper ion binding
Lus10013152.g.BGIv1.0	30.4891	1.70976	0.419133	4.07927	4.51782e-05	0.000285776	up	PTHR34788:SF1 - F15I1.22 (1 of 2)
Lus10041687.g.BGIv1.0	53.5384	1.70738	0.276963	6.16464	7.06423e-10	7.68014e-09	up	PF07647 - SAM domain (Sterile alpha motif) (SAM_2) (1 of 9)	GO:0005515 - protein binding
Lus10026949.g.BGIv1.0	426.406	1.70616	0.101834	16.7544	5.26123e-63	2.47688e-61	up	K14816 - pre-60S factor REI1 (REI1) (1 of 2)	GO:0022625 - cytosolic large ribosomal subunit;GO:0030687 - preribosome, large subunit precursor;GO:0003676 - nucleic acid binding;GO:0008270 - zinc ion binding;GO:0042273 - ribosomal large subunit biogenesis
Lus10033433.g.BGIv1.0	28.1467	1.70425	0.409773	4.159	3.19642e-05	0.000207004	up	PTHR31087:SF3 - PROTEIN LURP-ONE-RELATED 16-RELATED (1 of 2)
Lus10013210.g.BGIv1.0	464.325	1.70354	0.100557	16.9409	2.24592e-64	1.08162e-62	up	PTHR14155//PTHR14155:SF187 - RING FINGER DOMAIN-CONTAINING // SUBFAMILY NOT NAMED (1 of 4)	GO:0008270 - zinc ion binding;GO:0005515 - protein binding
Lus10026378.g.BGIv1.0	51.0103	1.70336	0.302865	5.62417	1.86398e-08	1.78668e-07	up	PTHR18896//PTHR18896:SF15 - PHOSPHOLIPASE D // SUBFAMILY NOT NAMED (1 of 6)
Lus10012031.g.BGIv1.0	257.433	1.70196	0.136496	12.4689	1.10278e-35	3.20301e-34	up	PF13414 - TPR repeat (TPR_11) (1 of 113)
Lus10032977.g.BGIv1.0	13.7085	1.70164	0.554199	3.07045	0.00213737	0.00944238	up	PTHR10992:SF825 - HYDROLASE, ALPHA/BETA FOLD FAMILY PROTEIN (1 of 1)	GO:0003824 - catalytic activity
Lus10015506.g.BGIv1.0	58.2681	1.70068	0.275448	6.17423	6.64883e-10	7.25953e-09	up	PTHR14155:SF138 - GH10160P (1 of 3)	GO:0008270 - zinc ion binding;GO:0005515 - protein binding
Lus10016283.g.BGIv1.0	263.877	1.70066	0.127374	13.3518	1.15689e-40	3.75837e-39	up	PF13414 - TPR repeat (TPR_11) (1 of 113)
Lus10020768.g.BGIv1.0	207.716	1.69996	0.150672	11.2825	1.6013e-29	3.99631e-28	up	PTHR10210:SF34 - RIBOSE-PHOSPHATE PYROPHOSPHOKINASE 4 (1 of 4)	GO:0009116 - nucleoside metabolic process
Lus10030718.g.BGIv1.0	306.298	1.69975	0.121548	13.9842	1.94556e-44	6.81767e-43	up	3.6.3.44 - Xenobiotic-transporting ATPase / Steroid-transporting ATPase (1 of 69)	GO:0055085 - transmembrane transport;GO:0042626 - ATPase-coupled transmembrane transporter activity;GO:0016021 - integral component of membrane;GO:0006810 - transport;GO:0005524 - ATP binding;GO:0016887 - ATPase activity
Lus10028616.g.BGIv1.0	1038.46	1.69683	0.0669413	25.348	9.45347e-142	1.04304e-139	up	K15378 - solute carrier family 45, member 1/2/4 (SLC45A1_2_4) (1 of 6)	GO:0005887 - integral component of plasma membrane;GO:0016020 - membrane;GO:0005886 - plasma membrane;GO:0005773 - vacuole;GO:0008506 - sucrose:proton symporter activity
Lus10024806.g.BGIv1.0	15.6743	1.69618	0.515875	3.28797	0.00100913	0.0048481	up	PTHR12864//PTHR12864:SF23 - RAN BINDING PROTEIN 9-RELATED // SUBFAMILY NOT NAMED (1 of 4)
Lus10039506.g.BGIv1.0	255.428	1.69565	0.139204	12.1811	3.91987e-34	1.09566e-32	up	1.6.5.2//1.6.5.3 - NAD(P)H dehydrogenase (quinone) / Vitamin-K reductase // NADH:ubiquinone reductase (H(+)-translocating) / Ubiquinone reductase (1 of 3)	GO:0005829 - cytosol;GO:0010181 - FMN binding;GO:0016491 - oxidoreductase activity
Lus10008110.g.BGIv1.0	37.8798	1.6949	0.359853	4.70998	2.47738e-06	1.88974e-05	up	K04733 - interleukin-1 receptor-associated kinase 4 (IRAK4) (1 of 78)	GO:0006468 - protein phosphorylation;GO:0004672 - protein kinase activity
Lus10028699.g.BGIv1.0	164.676	1.69394	0.164913	10.2717	9.44959e-25	2.08394e-23	up	PF00139//PF07714 - Legume lectin domain (Lectin_legB) // Protein tyrosine kinase (Pkinase_Tyr) (1 of 8)	GO:0006468 - protein phosphorylation;GO:0004672 - protein kinase activity;GO:0030246 - carbohydrate binding
Lus10005682.g.BGIv1.0	2964.83	1.6935	0.0430199	39.3655	0	0	up	PTHR19370//PTHR19370:SF111 - NADH-CYTOCHROME B5 REDUCTASE // SUBFAMILY NOT NAMED (1 of 2)	GO:0055114 - oxidation-reduction process;GO:0016491 - oxidoreductase activity
Lus10037552.g.BGIv1.0	284.385	1.69211	0.122136	13.8543	1.19779e-43	4.13634e-42	up	PTHR10996//PTHR10996:SF139 - 2-HYDROXYACID DEHYDROGENASE-RELATED // SUBFAMILY NOT NAMED (1 of 6)	GO:0055114 - oxidation-reduction process;GO:0004616 - phosphogluconate dehydrogenase (decarboxylating) activity;GO:0051287 - NAD binding;GO:0016616 - oxidoreductase activity, acting on the CH-OH group of donors, NAD or NADP as acceptor;GO:0008152 - metabolic process
Lus10030876.g.BGIv1.0	70.2762	1.69177	0.255377	6.62457	3.48254e-11	4.1592e-10	up	PF07816 - Protein of unknown function (DUF1645) (DUF1645) (1 of 18)
Lus10006302.g.BGIv1.0	958.73	1.69148	0.0729194	23.1966	4.93171e-119	4.51815e-117	up	PF00314 - Thaumatin family (Thaumatin) (1 of 43)
Lus10014371.g.BGIv1.0	139.36	1.69135	0.176221	9.59784	8.16345e-22	1.65583e-20	up	PF00024 - PAN domain (PAN_1) (1 of 2)	GO:0048544 - recognition of pollen
Lus10005369.g.BGIv1.0	1571.59	1.69104	0.0563749	29.9963	1.09829e-197	1.7396e-195	up	K01754 - threonine dehydratase (E4.3.1.19, ilvA, tdcB) (1 of 4)	GO:0004794 - L-threonine ammonia-lyase activity;GO:0030170 - pyridoxal phosphate binding;GO:0009097 - isoleucine biosynthetic process;GO:0006567 - threonine catabolic process;GO:0006566 - threonine metabolic process
Lus10005662.g.BGIv1.0	63.0507	1.68816	0.275739	6.1223	9.22343e-10	9.94868e-09	up	PTHR31642:SF9 - (Z)-3-HEXEN-1-OL ACETYLTRANSFERASE (1 of 13)	GO:0016747 - transferase activity, transferring acyl groups other than amino-acyl groups
Lus10032228.g.BGIv1.0	720.381	1.68747	0.0821618	20.5384	9.77008e-94	6.86757e-92	up	PF14368 - Probable lipid transfer (LTP_2) (1 of 77)
Lus10013935.g.BGIv1.0	6859.54	1.6871	0.0387498	43.5385	0	0	up	PTHR31828:SF1 - PHOSPHOLIPASE A1-IIALPHA-RELATED (1 of 2)	GO:0006629 - lipid metabolic process
Lus10029964.g.BGIv1.0	700.798	1.68565	0.0815014	20.6824	4.98775e-95	3.55507e-93	up	PTHR23500:SF62 - SUGAR TRANSPORTER ERD6-LIKE 14-RELATED (1 of 22)	GO:0055085 - transmembrane transport;GO:0016021 - integral component of membrane
Lus10018437.g.BGIv1.0	363.101	1.68543	0.119484	14.1059	3.4919e-45	1.25196e-43	up	PTHR31713:SF12 - CALMODULIN-BINDING PROTEIN (1 of 3)	GO:0006950 - response to stress;GO:0005516 - calmodulin binding
Lus10021518.g.BGIv1.0	16.1808	1.68541	0.533848	3.1571	0.00159345	0.00728136	up	?
Lus10038709.g.BGIv1.0	25.2041	1.68536	0.407408	4.13678	3.52214e-05	0.000226659	up	?
Lus10029605.g.BGIv1.0	136.881	1.68267	0.180954	9.29887	1.41952e-20	2.72422e-19	up	K15277 - solute carrier family 35 (adenosine 3'-phospho 5'-phosphosulfate transporter), member B3 (SLC35B3, PAPST2) (1 of 3)	GO:0055085 - transmembrane transport
Lus10037562.g.BGIv1.0	905.419	1.68154	0.0712851	23.5889	5.01183e-123	4.73771e-121	up	PTHR19241:SF246 - ABC TRANSPORTER G FAMILY MEMBER 29 (1 of 3)	GO:0016887 - ATPase activity;GO:0005524 - ATP binding;GO:0016020 - membrane
Lus10006983.g.BGIv1.0	799.065	1.68134	0.0765089	21.9757	4.91436e-107	4.01692e-105	up	5.3.1.5 - Xylose isomerase / D-xylose ketoisomerase (1 of 2)
Lus10008479.g.BGIv1.0	10.9339	1.68113	0.662705	2.53678	0.0111878	0.0394926	up	K13248 - pyridoxal phosphate phosphatase PHOSPHO2 (PHOSPHO2) (1 of 5)	GO:0016791 - phosphatase activity;GO:0008152 - metabolic process
Lus10005390.g.BGIv1.0	850.555	1.67831	0.0784292	21.3991	1.3623e-101	1.04184e-99	up	6.2.1.34 - Trans-feruloyl-CoA synthase / Trans-feruloyl-CoA synthetase (1 of 4)	GO:0008152 - metabolic process;GO:0003824 - catalytic activity
Lus10038306.g.BGIv1.0	37.1311	1.67783	0.37781	4.44093	8.95725e-06	6.33245e-05	up	PTHR12565//PTHR12565:SF82 - STEROL REGULATORY ELEMENT-BINDING PROTEIN // SUBFAMILY NOT NAMED (1 of 2)	GO:0046983 - protein dimerization activity
Lus10020883.g.BGIv1.0	516.181	1.67732	0.0925827	18.117	2.34213e-73	1.27824e-71	up	PTHR31719:SF16 - NAC DOMAIN-CONTAINING PROTEIN 2 (1 of 7)	GO:0006355 - regulation of transcription, DNA-templated;GO:0003677 - DNA binding
Lus10028174.g.BGIv1.0	42.4947	1.67697	0.309899	5.41135	6.25513e-08	5.68965e-07	up	PTHR15615:SF15 - CYCLIN-U2-1-RELATED (1 of 2)	GO:0019901 - protein kinase binding;GO:0000079 - regulation of cyclin-dependent protein serine/threonine kinase activity
Lus10005673.g.BGIv1.0	237.359	1.67694	0.137218	12.221	2.40199e-34	6.75095e-33	up	PTHR12266:SF8 - CATION/CALCIUM EXCHANGER 2 (1 of 5)	GO:0055085 - transmembrane transport;GO:0016021 - integral component of membrane
Lus10035628.g.BGIv1.0	25.7673	1.67377	0.423349	3.95363	7.69731e-05	0.000466922	up	PF00656//PF06943 - Caspase domain (Peptidase_C14) // LSD1 zinc finger (zf-LSD1) (1 of 3)	GO:0006508 - proteolysis;GO:0004197 - cysteine-type endopeptidase activity
Lus10018839.g.BGIv1.0	259.106	1.67343	0.144447	11.5851	4.90568e-31	1.28079e-29	up	PTHR10024:SF225 - C2 CALCIUM/LIPID-BINDING PLANT PHOSPHORIBOSYLTRANSFERASE FAMILY PROTEIN (1 of 2)	GO:0005515 - protein binding
Lus10000600.g.BGIv1.0	26.6371	1.67321	0.416466	4.01763	5.87856e-05	0.000364475	up	PTHR31403:SF2 - PHOSPHOLIPASE A1-IBETA2, CHLOROPLASTIC (1 of 4)	GO:0006629 - lipid metabolic process
Lus10039321.g.BGIv1.0	63.0207	1.67305	0.25589	6.53814	6.22886e-11	7.31642e-10	up	PF00069//PF08263//PF13855 - Protein kinase domain (Pkinase) // Leucine rich repeat N-terminal domain (LRRNT_2) // Leucine rich repeat (LRR_8) (1 of 58)	GO:0005515 - protein binding;GO:0006468 - protein phosphorylation;GO:0005524 - ATP binding;GO:0004672 - protein kinase activity
Lus10014305.g.BGIv1.0	281.485	1.67274	0.127751	13.0938	3.57426e-39	1.1213e-37	up	K14544 - U3 small nucleolar RNA-associated protein 22 (UTP22, NOL6) (1 of 2)	GO:0032545 - CURI complex;GO:0032040 - small-subunit processome;GO:0034456 - UTP-C complex;GO:0003723 - RNA binding;GO:0006364 - rRNA processing;GO:0006409 - tRNA export from nucleus
Lus10002888.g.BGIv1.0	202.117	1.66944	0.151311	11.0332	2.64404e-28	6.44517e-27	up	1.14.11.20 - Deacetoxyvindoline 4-hydroxylase / Desacetyoxyvindoline-17-hydroxylase (1 of 33)	GO:0055114 - oxidation-reduction process;GO:0016491 - oxidoreductase activity
Lus10033753.g.BGIv1.0	77.8664	1.66877	0.231425	7.21086	5.56008e-13	7.44086e-12	up	PTHR23050//PTHR23050:SF170 - CALCIUM BINDING PROTEIN // SUBFAMILY NOT NAMED (1 of 3)	GO:0005509 - calcium ion binding
Lus10041441.g.BGIv1.0	306.533	1.66834	0.128465	12.9868	1.45373e-38	4.49333e-37	up	PTHR11614:SF94 - ALPHA/BETA-HYDROLASE-LIKE PROTEIN (1 of 2)	GO:0016020 - membrane
Lus10013526.g.BGIv1.0	505.859	1.66668	0.0988298	16.8641	8.26309e-64	3.94745e-62	up	PTHR31250:SF13 - CALMODULIN-BINDING PROTEIN (1 of 2)	GO:0005516 - calmodulin binding
Lus10020310.g.BGIv1.0	1686	1.66641	0.0609427	27.344	1.27438e-164	1.70099e-162	up	PTHR19370//PTHR19370:SF111 - NADH-CYTOCHROME B5 REDUCTASE // SUBFAMILY NOT NAMED (1 of 2)	GO:0055114 - oxidation-reduction process;GO:0016491 - oxidoreductase activity
Lus10039191.g.BGIv1.0	28.5419	1.66598	0.423365	3.93509	8.3164e-05	0.000501743	up	PTHR16007//PTHR16007:SF29 - EPIDIDYMAL MEMBRANE PROTEIN E9-RELATED // SUBFAMILY NOT NAMED (1 of 2)
Lus10009995.g.BGIv1.0	734.274	1.66588	0.0791567	21.0453	2.52251e-98	1.84215e-96	up	PTHR11453:SF44 - BORON TRANSPORTER 1-RELATED (1 of 4)	GO:0016021 - integral component of membrane;GO:0006820 - anion transport;GO:0016020 - membrane;GO:0005452 - inorganic anion exchanger activity
Lus10031678.g.BGIv1.0	24.9766	1.6645	0.415362	4.00734	6.1406e-05	0.000379401	up	PTHR27001:SF212 - PROTEIN KINASE FAMILY PROTEIN (1 of 1)	GO:0006468 - protein phosphorylation;GO:0005524 - ATP binding;GO:0004672 - protein kinase activity
Lus10025595.g.BGIv1.0	1347.53	1.66382	0.0623168	26.6994	4.77796e-157	5.99566e-155	up	K01653 - acetolactate synthase I/III small subunit (E2.2.1.6S, ilvH, ilvN) (1 of 2)	GO:0016597 - amino acid binding;GO:0008152 - metabolic process
Lus10001081.g.BGIv1.0	321.825	1.66306	0.117584	14.1436	2.04682e-45	7.37557e-44	up	K04368 - mitogen-activated protein kinase kinase 1 (MAP2K1, MEK1) (1 of 4)	GO:0006468 - protein phosphorylation;GO:0005524 - ATP binding;GO:0004672 - protein kinase activity
Lus10023231.g.BGIv1.0	44.5462	1.66274	0.323478	5.14019	2.74458e-07	2.34391e-06	up	?
Lus10034361.g.BGIv1.0	860.206	1.66096	0.0780629	21.2772	1.84793e-100	1.39232e-98	up	K15777 - 4,5-DOPA dioxygenase extradiol (DOPA) (1 of 1)	GO:0016491 - oxidoreductase activity;GO:0008198 - ferrous iron binding;GO:0006725 - cellular aromatic compound metabolic process
Lus10015311.g.BGIv1.0	798.288	1.65986	0.0787078	21.0889	1.00471e-98	7.39793e-97	up	PTHR11746//PTHR11746:SF78 - O-METHYLTRANSFERASE // SUBFAMILY NOT NAMED (1 of 2)	GO:0046983 - protein dimerization activity;GO:0008171 - O-methyltransferase activity
Lus10029882.g.BGIv1.0	175.845	1.65766	0.166522	9.95458	2.40829e-23	5.0966e-22	up	PTHR11668:SF262 - SERINE/THREONINE-PROTEIN PHOSPHATASE PP1 ISOZYME 8-RELATED (1 of 4)	GO:0016787 - hydrolase activity
Lus10001042.g.BGIv1.0	278.587	1.65705	0.124733	13.2847	2.83945e-40	9.14941e-39	up	PTHR31907:SF1 - MLP-LIKE PROTEIN 423-RELATED (1 of 14)	GO:0009607 - response to biotic stimulus;GO:0006952 - defense response
Lus10022548.g.BGIv1.0	194.998	1.65684	0.152444	10.8685	1.62847e-27	3.89762e-26	up	PTHR24064:SF274 - INORGANIC PHOSPHATE TRANSPORTER 1-4 (1 of 7)	GO:0055085 - transmembrane transport;GO:0022857 - transmembrane transporter activity;GO:0016021 - integral component of membrane
Lus10005491.g.BGIv1.0	527.037	1.65499	0.0933779	17.7235	2.75963e-70	1.4274e-68	up	PTHR27000:SF155 - LEUCINE-RICH REPEAT RECEPTOR-LIKE PROTEIN KINASE-RELATED (1 of 6)	GO:0006468 - protein phosphorylation;GO:0005524 - ATP binding;GO:0004672 - protein kinase activity
Lus10019002.g.BGIv1.0	438.465	1.65317	0.109607	15.0827	2.10418e-51	8.41624e-50	up	PTHR10314:SF97 - BIFUNCTIONAL L-3-CYANOALANINE SYNTHASE/CYSTEINE SYNTHASE D1-RELATED (1 of 3)	GO:0004124 - cysteine synthase activity;GO:0006535 - cysteine biosynthetic process from serine
Lus10007656.g.BGIv1.0	1322.89	1.6527	0.0620254	26.6456	2.01304e-156	2.48237e-154	up	K05350 - beta-glucosidase (bglB) (1 of 6)	GO:0005975 - carbohydrate metabolic process;GO:0004553 - hydrolase activity, hydrolyzing O-glycosyl compounds
Lus10006703.g.BGIv1.0	23.8702	1.65169	0.418822	3.94365	8.02492e-05	0.000485308	up	PTHR31964:SF16 - ADENINE NUCLEOTIDE ALPHA HYDROLASES-LIKE PROTEIN (1 of 3)	GO:0006950 - response to stress
Lus10040328.g.BGIv1.0	192.569	1.65096	0.154364	10.6952	1.07161e-26	2.50755e-25	up	PTHR11614:SF92 - ALPHA/BETA-HYDROLASES SUPERFAMILY PROTEIN-RELATED (1 of 4)	GO:0016020 - membrane
Lus10042389.g.BGIv1.0	57.9913	1.65042	0.267835	6.16208	7.17934e-10	7.79815e-09	up	PTHR10585:SF34 - ER LUMEN PROTEIN RETAINING RECEPTOR-LIKE PROTEIN (1 of 6)	GO:0046923 - ER retention sequence binding;GO:0016021 - integral component of membrane;GO:0006621 - protein retention in ER lumen
Lus10042773.g.BGIv1.0	44.1642	1.65013	0.310679	5.31137	1.08803e-07	9.69142e-07	up	PTHR33237:SF4 - F14O23.12 (1 of 2)
Lus10042951.g.BGIv1.0	176.32	1.64952	0.156791	10.5205	6.94694e-26	1.58296e-24	up	K01807 - ribose 5-phosphate isomerase A (rpiA) (1 of 6)	GO:0009052 - pentose-phosphate shunt, non-oxidative branch;GO:0004751 - ribose-5-phosphate isomerase activity
Lus10028627.g.BGIv1.0	102.454	1.64945	0.216832	7.60705	2.80423e-14	4.05424e-13	up	1.14.19.2 - Stearoyl-[acyl-carrier-protein] 9-desaturase / Stearyl-ACP desaturase (1 of 4)	GO:0055114 - oxidation-reduction process;GO:0045300 - acyl-[acyl-carrier-protein] desaturase activity;GO:0006631 - fatty acid metabolic process
Lus10019729.g.BGIv1.0	324.817	1.64804	0.116607	14.1332	2.37077e-45	8.52569e-44	up	PTHR13789:SF185 - FAD/NAD(P)-BINDING OXIDOREDUCTASE FAMILY PROTEIN (1 of 11)	GO:0016705 - oxidoreductase activity, acting on paired donors, with incorporation or reduction of molecular oxygen;GO:0016117 - carotenoid biosynthetic process
Lus10030283.g.BGIv1.0	1091.4	1.64729	0.0687179	23.9718	5.47348e-127	5.28629e-125	up	K00615 - transketolase (E2.2.1.1, tktA, tktB) (1 of 3)	GO:0008152 - metabolic process;GO:0003824 - catalytic activity
Lus10039724.g.BGIv1.0	163.607	1.64639	0.176949	9.30431	1.34871e-20	2.59252e-19	up	PTHR10891//PTHR10891:SF585 - EF-HAND CALCIUM-BINDING DOMAIN CONTAINING PROTEIN // SUBFAMILY NOT NAMED (1 of 2)	GO:0005509 - calcium ion binding
Lus10040482.g.BGIv1.0	138.746	1.64584	0.172578	9.53682	1.47281e-21	2.95706e-20	up	PTHR23500:SF109 - POLYOL TRANSPORTER 5 (1 of 9)	GO:0055085 - transmembrane transport;GO:0022857 - transmembrane transporter activity;GO:0016021 - integral component of membrane
Lus10031057.g.BGIv1.0	48.4991	1.64526	0.321758	5.11336	3.16473e-07	2.68407e-06	up	K18134 - protein O-GlcNAc transferase (EOGT) (1 of 4)	GO:0016757 - transferase activity, transferring glycosyl groups
Lus10012615.g.BGIv1.0	1506.79	1.64511	0.0588761	27.942	8.25699e-172	1.14499e-169	up	PTHR19359:SF22 - CYTOCHROME B5 ISOFORM A (1 of 8)
Lus10015188.g.BGIv1.0	206.397	1.64509	0.148401	11.0855	1.47524e-28	3.62583e-27	up	PTHR24089:SF282 - PEROXISOMAL ADENINE NUCLEOTIDE CARRIER 1-RELATED (1 of 4)	GO:0005779 - integral component of peroxisomal membrane;GO:0015217 - ADP transmembrane transporter activity;GO:0005347 - ATP transmembrane transporter activity;GO:0015866 - ADP transport;GO:0015867 - ATP transport;GO:0006635 - fatty acid beta-oxidation;GO:0007031 - peroxisome organization
Lus10022504.g.BGIv1.0	162.154	1.64434	0.165214	9.95279	2.45209e-23	5.1862e-22	up	1.10.3.2//1.10.3.3 - Laccase / Urishiol oxidase // L-ascorbate oxidase / Ascorbase (1 of 5)	GO:0005507 - copper ion binding;GO:0055114 - oxidation-reduction process;GO:0016491 - oxidoreductase activity
Lus10029813.g.BGIv1.0	261.553	1.64347	0.139176	11.8085	3.52723e-32	9.40893e-31	up	PTHR14255//PTHR14255:SF5 - ATP-DEPENDENT PROTEASE CEREBLON // SUBFAMILY NOT NAMED (1 of 2)	GO:0016021 - integral component of membrane
Lus10014496.g.BGIv1.0	185.996	1.64328	0.158221	10.386	2.87286e-25	6.43108e-24	up	PTHR23070//PTHR23070:SF19 - BCS1 AAA-TYPE ATPASE // SUBFAMILY NOT NAMED (1 of 2)	GO:0005524 - ATP binding
Lus10006353.g.BGIv1.0	191.693	1.64275	0.153457	10.705	9.64747e-27	2.26046e-25	up	PTHR11926:SF396 - UDP-GLYCOSYLTRANSFERASE 75B2 (1 of 3)	GO:0016758 - transferase activity, transferring hexosyl groups;GO:0008152 - metabolic process
Lus10021455.g.BGIv1.0	15.6243	1.64274	0.519653	3.16122	0.0015711	0.00719217	up	PTHR18952:SF111 - ALPHA CARBONIC ANHYDRASE 3 (1 of 5)	GO:0004089 - carbonate dehydratase activity;GO:0008270 - zinc ion binding
Lus10023826.g.BGIv1.0	409.666	1.64258	0.110444	14.8724	4.97644e-50	1.94891e-48	up	KOG1551 - Uncharacterized conserved protein (1 of 3)
Lus10029763.g.BGIv1.0	184.78	1.64244	0.161276	10.184	2.33653e-24	5.08358e-23	up	?
Lus10034102.g.BGIv1.0	386.125	1.64233	0.113156	14.5138	9.90498e-48	3.70014e-46	up	K00033 - 6-phosphogluconate dehydrogenase (PGD, gnd, gntZ) (1 of 4)	GO:0055114 - oxidation-reduction process;GO:0004616 - phosphogluconate dehydrogenase (decarboxylating) activity;GO:0050661 - NADP binding;GO:0006098 - pentose-phosphate shunt
Lus10024149.g.BGIv1.0	191.741	1.64004	0.149358	10.9806	4.74018e-28	1.14529e-26	up	PTHR11017//PTHR11017:SF162 - LEUCINE-RICH REPEAT-CONTAINING PROTEIN // SUBFAMILY NOT NAMED (1 of 62)	GO:0007165 - signal transduction;GO:0005515 - protein binding;GO:0043531 - ADP binding
Lus10001273.g.BGIv1.0	99.4056	1.64002	0.209384	7.83259	4.77937e-15	7.20504e-14	up	PTHR11351 - ACYL-COA DESATURASE (1 of 12)	GO:0046983 - protein dimerization activity;GO:0003677 - DNA binding
Lus10009086.g.BGIv1.0	471.448	1.63986	0.0971073	16.8871	5.59805e-64	2.68511e-62	up	PTHR11986:SF66 - ALANINE--GLYOXYLATE AMINOTRANSFERASE 2 HOMOLOG 2, MITOCHONDRIAL-RELATED (1 of 2)	GO:0030170 - pyridoxal phosphate binding;GO:0008483 - transaminase activity
Lus10020783.g.BGIv1.0	47.3356	1.63842	0.321093	5.10264	3.3494e-07	2.83261e-06	up	PTHR31852:SF1 - LATE EMBRYOGENESIS ABUNDANT (LEA) HYDROXYPROLINE-RICH GLYCOPROTEIN-RELATED (1 of 2)
Lus10036437.g.BGIv1.0	809.058	1.63763	0.0742975	22.0416	1.15086e-107	9.45032e-106	up	K17470 - sulfate transporter 1, high-affinity (SULTR1) (1 of 3)	GO:0016021 - integral component of membrane;GO:0015116 - sulfate transmembrane transporter activity;GO:0008272 - sulfate transport;GO:0055085 - transmembrane transport;GO:0016020 - membrane;GO:0008271 - secondary active sulfate transmembrane transporter activity;GO:0005886 - plasma membrane
Lus10018432.g.BGIv1.0	228.658	1.63711	0.143277	11.4262	3.09213e-30	7.86001e-29	up	PTHR34049:SF1 - F-BOX PROTEIN SKIP27 (1 of 3)
Lus10003154.g.BGIv1.0	10.1865	1.63668	0.640388	2.55576	0.0105956	0.0376964	up	PTHR11926//PTHR11926:SF359 - GLUCOSYL/GLUCURONOSYL TRANSFERASES // SUBFAMILY NOT NAMED (1 of 3)	GO:0016758 - transferase activity, transferring hexosyl groups;GO:0008152 - metabolic process
Lus10003083.g.BGIv1.0	1001.85	1.63658	0.0806635	20.289	1.60876e-91	1.10044e-89	up	?
Lus10005387.g.BGIv1.0	59.0242	1.63587	0.28351	5.77006	7.92421e-09	7.89717e-08	up	PTHR11132//PTHR11132:SF81 - SOLUTE CARRIER FAMILY 35 // SUBFAMILY NOT NAMED (1 of 4)	GO:0005794 - Golgi apparatus;GO:0016021 - integral component of membrane;GO:0015297 - antiporter activity;GO:0005458 - GDP-mannose transmembrane transporter activity;GO:0022857 - transmembrane transporter activity
Lus10010031.g.BGIv1.0	125.532	1.63567	0.194522	8.40868	4.14667e-17	6.84162e-16	up	PTHR21493:SF117 - ALPHA/BETA-HYDROLASES SUPERFAMILY PROTEIN (1 of 2)	GO:0006629 - lipid metabolic process
Lus10041335.g.BGIv1.0	186.477	1.63016	0.165052	9.87666	5.25548e-23	1.10238e-21	up	K00902 - dolichol kinase (E2.7.1.108) (1 of 2)	GO:0016021 - integral component of membrane;GO:0004168 - dolichol kinase activity;GO:0043048 - dolichyl monophosphate biosynthetic process
Lus10035704.g.BGIv1.0	64.7249	1.63007	0.264028	6.17387	6.66377e-10	7.27362e-09	up	KOG0253 - Synaptic vesicle transporter SV2 (major facilitator superfamily) (1 of 8)	GO:0055085 - transmembrane transport;GO:0016021 - integral component of membrane
Lus10000956.g.BGIv1.0	82.1748	1.62912	0.23907	6.81441	9.46502e-12	1.17449e-10	up	PF04720 - PDDEXK-like family of unknown function (PDDEXK_6) (1 of 23)
Lus10002236.g.BGIv1.0	677.196	1.62908	0.0815386	19.9792	8.34882e-89	5.5407e-87	up	PTHR33605:SF3 - EARLY NODULIN-RELATED PROTEIN (1 of 1)
Lus10016046.g.BGIv1.0	656.037	1.62872	0.0850792	19.1435	1.09584e-81	6.67579e-80	up	PTHR31651:SF5 - AUXIN EFFLUX CARRIER FAMILY PROTEIN-RELATED (1 of 5)	GO:0055085 - transmembrane transport;GO:0016021 - integral component of membrane
Lus10015713.g.BGIv1.0	923.384	1.62868	0.0748735	21.7524	6.556e-105	5.2504e-103	up	PTHR10641:SF586 - MYB TRANSCRIPTION FACTOR-RELATED (1 of 11)	GO:0005634 - nucleus;GO:0003700 - DNA-binding transcription factor activity;GO:0043565 - sequence-specific DNA binding;GO:0044212 - transcription regulatory region DNA binding;GO:0030154 - cell differentiation
Lus10003915.g.BGIv1.0	162.156	1.62808	0.181806	8.95504	3.39611e-19	6.13435e-18	up	K01188 - beta-glucosidase (E3.2.1.21) (1 of 21)	GO:0005975 - carbohydrate metabolic process;GO:0004553 - hydrolase activity, hydrolyzing O-glycosyl compounds
Lus10029114.g.BGIv1.0	510.84	1.62619	0.102312	15.8945	6.92039e-57	3.00035e-55	up	3.1.1.3//3.1.1.32 - Triacylglycerol lipase / Triglyceride lipase // Phospholipase A(1) / Phospholipase A1 (1 of 4)
Lus10018408.g.BGIv1.0	297.058	1.62587	0.119674	13.5858	4.86307e-42	1.62885e-40	up	PF00954//PF01453//PF07714//PF08276 - S-locus glycoprotein domain (S_locus_glycop) // D-mannose binding lectin (B_lectin) // Protein tyrosine kinase (Pkinase_Tyr) // PAN-like domain (PAN_2) (1 of 37)	GO:0048544 - recognition of pollen;GO:0006468 - protein phosphorylation;GO:0004672 - protein kinase activity
Lus10019841.g.BGIv1.0	521.289	1.62556	0.0952837	17.0602	2.93582e-65	1.43324e-63	up	K00588 - caffeoyl-CoA O-methyltransferase (E2.1.1.104) (1 of 7)	GO:0008171 - O-methyltransferase activity
Lus10025554.g.BGIv1.0	59.5849	1.62545	0.282503	5.75374	8.72904e-09	8.64847e-08	up	PF00069//PF13947 - Protein kinase domain (Pkinase) // Wall-associated receptor kinase galacturonan-binding (GUB_WAK_bind) (1 of 9)	GO:0030247 - polysaccharide binding;GO:0006468 - protein phosphorylation;GO:0005524 - ATP binding;GO:0004672 - protein kinase activity
Lus10022434.g.BGIv1.0	335.528	1.6251	0.112381	14.4607	2.14726e-47	7.97958e-46	up	PTHR11972:SF64 - RESPIRATORY BURST OXIDASE HOMOLOG PROTEIN A-RELATED (1 of 5)	GO:0055114 - oxidation-reduction process;GO:0016491 - oxidoreductase activity;GO:0050664 - oxidoreductase activity, acting on NAD(P)H, oxygen as acceptor;GO:0004601 - peroxidase activity
Lus10039754.g.BGIv1.0	17.5876	1.62279	0.521266	3.11317	0.00185091	0.00831603	up	PF12609 - Wound-induced protein (DUF3774) (1 of 27)
[truncated: 2,666 more rows]
