# Supplementary material for: Transcriptomic profiling of susceptible and resistant flax seedlings after Fusarium oxysporum lini infection
Source: PLoS One. 2021 Jan 26;16(1):e0246052. doi: 10.1371/journal.pone.0246052 (PMC7837494; doi:10.1371/journal.pone.0246052)
Supplement: S7 Table — (XLSX) [file pone.0246052.s009.xlsx]

## Sheet: 7versus_nie_vas8
Unnamed: 0	baseMean	log2FoldChange	lfcSE	stat	pvalue	padj	change	Description	GO_num
Lus10032258.g.BGIv1.0	68.1737	9.76842	1.1999	8.14105	3.9185e-16	4.43743e-15	up	PF14547 - Hydrophobic seed protein (Hydrophob_seed) (1 of 33)
Lus10015285.g.BGIv1.0	1612.1	9.48214	0.353033	26.859	6.61512e-159	6.00239e-157	up	KOG1542//KOG1543 - Cysteine proteinase Cathepsin F // Cysteine proteinase Cathepsin L (1 of 3)	GO:0008234 - cysteine-type peptidase activity;GO:0006508 - proteolysis
Lus10016177.g.BGIv1.0	86.8158	9.16119	1.15813	7.91031	2.56742e-15	2.77869e-14	up	KOG0725 - Reductases with broad range of substrate specificities (1 of 96)	GO:0016491 - oxidoreductase activity
Lus10022303.g.BGIv1.0	40.6697	9.02142	1.21029	7.45395	9.0584e-14	8.94931e-13	up	KOG0156 - Cytochrome P450 CYP2 subfamily (1 of 184)	GO:0055114 - oxidation-reduction process;GO:0020037 - heme binding;GO:0016705 - oxidoreductase activity, acting on paired donors, with incorporation or reduction of molecular oxygen;GO:0005506 - iron ion binding
Lus10039764.g.BGIv1.0	122.443	8.86037	1.02851	8.6148	7.00637e-18	8.57762e-17	up	3.2.1.14 - Chitinase / Poly-beta-glucosaminidase (1 of 64)
Lus10043362.g.BGIv1.0	120.983	8.82815	1.0237	8.62376	6.47914e-18	7.94297e-17	up	1.14.13.121 - Premnaspirodiene oxygenase / Hyoscymus muticus premnaspirodiene oxygenase (1 of 43)	GO:0055114 - oxidation-reduction process;GO:0020037 - heme binding;GO:0016705 - oxidoreductase activity, acting on paired donors, with incorporation or reduction of molecular oxygen;GO:0005506 - iron ion binding
Lus10025503.g.BGIv1.0	357.245	8.81568	0.598014	14.7416	3.48535e-49	1.019e-47	up	PF07468 - Agglutinin domain (Agglutinin) (1 of 19)
Lus10009015.g.BGIv1.0	34.4261	8.77968	1.21967	7.19842	6.09162e-13	5.70903e-12	up	PTHR10426//PTHR10426:SF39 - STRICTOSIDINE SYNTHASE-RELATED // SUBFAMILY NOT NAMED (1 of 7)	GO:0016844 - strictosidine synthase activity;GO:0009058 - biosynthetic process
Lus10034300.g.BGIv1.0	25.731	8.35907	1.23496	6.76871	1.29933e-11	1.11853e-10	up	KOG0156 - Cytochrome P450 CYP2 subfamily (1 of 184)	GO:0055114 - oxidation-reduction process;GO:0020037 - heme binding;GO:0016705 - oxidoreductase activity, acting on paired donors, with incorporation or reduction of molecular oxygen;GO:0005506 - iron ion binding
Lus10005037.g.BGIv1.0	1408.61	8.29081	0.253701	32.6794	3.06489e-234	4.40511e-232	up	1.14.11.19 - Leucocyanidin oxygenase / Leucoanthocyanidin dioxygenase (1 of 6)	GO:0055114 - oxidation-reduction process;GO:0016491 - oxidoreductase activity
Lus10002342.g.BGIv1.0	76.3187	8.18179	1.03458	7.90834	2.60834e-15	2.82043e-14	up	PTHR31808:SF2 - F21O3.2 PROTEIN-RELATED (1 of 5)
Lus10022021.g.BGIv1.0	41.4192	8.08518	1.17394	6.88722	5.68922e-12	5.01042e-11	up	PTHR10641//PTHR10641:SF523 - MYB-LIKE DNA-BINDING PROTEIN MYB // SUBFAMILY NOT NAMED (1 of 8)
Lus10025923.g.BGIv1.0	582.008	8.00729	0.358717	22.322	2.2582e-110	1.38703e-108	up	KOG0156 - Cytochrome P450 CYP2 subfamily (1 of 184)	GO:0055114 - oxidation-reduction process;GO:0020037 - heme binding;GO:0016705 - oxidoreductase activity, acting on paired donors, with incorporation or reduction of molecular oxygen;GO:0005506 - iron ion binding
Lus10030410.g.BGIv1.0	19.9611	7.99445	1.24431	6.4248	1.3204e-10	1.05832e-09	up	PTHR22835//PTHR22835:SF268 - ZINC FINGER FYVE DOMAIN CONTAINING PROTEIN // SUBFAMILY NOT NAMED (1 of 7)	GO:0016788 - hydrolase activity, acting on ester bonds
Lus10028631.g.BGIv1.0	60.3606	7.82782	1.03695	7.5489	4.3894e-14	4.43158e-13	up	K00430 - peroxidase (E1.11.1.7) (1 of 94)	GO:0055114 - oxidation-reduction process;GO:0020037 - heme binding;GO:0006979 - response to oxidative stress;GO:0004601 - peroxidase activity
Lus10041943.g.BGIv1.0	17.7387	7.82583	1.2513	6.25414	3.99702e-10	3.08067e-09	up	?
Lus10038917.g.BGIv1.0	1229.07	7.65951	0.220377	34.7564	1.10922e-264	1.86245e-262	up	PTHR31707:SF11 - PECTINESTERASE/PECTINESTERASE INHIBITOR 17-RELATED (1 of 3)	GO:0004857 - enzyme inhibitor activity;GO:0042545 - cell wall modification;GO:0030599 - pectinesterase activity;GO:0005618 - cell wall
Lus10041324.g.BGIv1.0	230.88	7.58319	0.494541	15.3338	4.5453e-53	1.43265e-51	up	?
Lus10025409.g.BGIv1.0	2201	7.43228	0.350995	21.1749	1.62813e-99	9.07005e-98	up	3.4.22.14 - Actinidain / Actinidin (1 of 31)	GO:0008234 - cysteine-type peptidase activity;GO:0006508 - proteolysis
Lus10004808.g.BGIv1.0	566.646	7.36038	0.293808	25.0516	1.67554e-138	1.3232e-136	up	PTHR10209:SF134 - 2-OXOGLUTARATE (2OG) AND FE(II)-DEPENDENT OXYGENASE-LIKE PROTEIN (1 of 4)	GO:0055114 - oxidation-reduction process;GO:0016491 - oxidoreductase activity
Lus10004322.g.BGIv1.0	24.7671	7.35127	1.19611	6.14598	7.94726e-10	5.9954e-09	up	1.14.13.72 - Methylsterol monooxygenase / Methylsterol hydroxylase (1 of 10)	GO:0055114 - oxidation-reduction process;GO:0016491 - oxidoreductase activity;GO:0006633 - fatty acid biosynthetic process;GO:0005506 - iron ion binding
Lus10008768.g.BGIv1.0	12.367	7.3047	1.28169	5.69929	1.20308e-08	8.22943e-08	up	PF00226//PF13459 - DnaJ domain (DnaJ) // 4Fe-4S single cluster domain (Fer4_15) (1 of 3)
Lus10032175.g.BGIv1.0	11.5039	7.20272	1.29854	5.54677	2.91001e-08	1.91893e-07	up	3.4.24.34 - Neutrophil collagenase / Matrix metalloproteinase 8 (1 of 4)	GO:0031012 - extracellular matrix;GO:0008270 - zinc ion binding;GO:0006508 - proteolysis;GO:0004222 - metalloendopeptidase activity
Lus10003439.g.BGIv1.0	11.1194	7.14835	1.30351	5.48391	4.16021e-08	2.70316e-07	up	PTHR11817:SF5 - PYRUVATE KINASE-RELATED (1 of 9)	GO:0030955 - potassium ion binding;GO:0006096 - glycolytic process;GO:0004743 - pyruvate kinase activity;GO:0000287 - magnesium ion binding
Lus10024209.g.BGIv1.0	38.0217	7.12894	1.05605	6.75054	1.47292e-11	1.26313e-10	up	PTHR31388:SF37 - PEROXIDASE 4-RELATED (1 of 10)	GO:0055114 - oxidation-reduction process;GO:0020037 - heme binding;GO:0006979 - response to oxidative stress;GO:0004601 - peroxidase activity
Lus10012852.g.BGIv1.0	10.5902	7.0821	1.30169	5.44068	5.30764e-08	3.41299e-07	up	PF01582 - TIR domain (TIR) (1 of 51)	GO:0007165 - signal transduction;GO:0005515 - protein binding
Lus10024331.g.BGIv1.0	10.5479	7.07748	1.31069	5.3998	6.67146e-08	4.24357e-07	up	1.14.13.121 - Premnaspirodiene oxygenase / Hyoscymus muticus premnaspirodiene oxygenase (1 of 43)	GO:0055114 - oxidation-reduction process;GO:0020037 - heme binding;GO:0016705 - oxidoreductase activity, acting on paired donors, with incorporation or reduction of molecular oxygen;GO:0005506 - iron ion binding
Lus10009157.g.BGIv1.0	10.564	7.0736	1.31013	5.39914	6.69619e-08	4.25854e-07	up	?
Lus10008926.g.BGIv1.0	20.5397	7.06681	1.21088	5.83608	5.34439e-09	3.77872e-08	up	?
Lus10024620.g.BGIv1.0	105.288	7.04999	0.616966	11.4269	3.07009e-30	5.85844e-29	up	PF14547 - Hydrophobic seed protein (Hydrophob_seed) (1 of 33)
Lus10021196.g.BGIv1.0	31.3903	6.90512	1.06472	6.48541	8.84923e-11	7.1615e-10	up	PTHR31190:SF26 - ETHYLENE-RESPONSIVE TRANSCRIPTION FACTOR ERF096 (1 of 4)	GO:0006355 - regulation of transcription, DNA-templated;GO:0003700 - DNA-binding transcription factor activity
Lus10005774.g.BGIv1.0	18.0689	6.87537	1.21651	5.65171	1.58859e-08	1.07498e-07	up	PTHR10209:SF174 - 2-OXOGLUTARATE (2OG) AND FE(II)-DEPENDENT OXYGENASE SUPERFAMILY PROTEIN-RELATED (1 of 7)	GO:0055114 - oxidation-reduction process;GO:0016491 - oxidoreductase activity
Lus10023496.g.BGIv1.0	9.16076	6.86899	1.3231	5.1916	2.085e-07	1.26295e-06	up	?
Lus10031599.g.BGIv1.0	61.9	6.85823	0.757711	9.05124	1.41351e-19	1.86592e-18	up	?
Lus10041511.g.BGIv1.0	93.6237	6.8507	0.61666	11.1094	1.12975e-28	2.04918e-27	up	K09755 - ferulate-5-hydroxylase (CYP84A, F5H) (1 of 4)	GO:0055114 - oxidation-reduction process;GO:0020037 - heme binding;GO:0016705 - oxidoreductase activity, acting on paired donors, with incorporation or reduction of molecular oxygen;GO:0005506 - iron ion binding
Lus10027807.g.BGIv1.0	1157.08	6.79659	0.172865	39.3173	0	0	up	PTHR10209:SF134 - 2-OXOGLUTARATE (2OG) AND FE(II)-DEPENDENT OXYGENASE-LIKE PROTEIN (1 of 4)	GO:0055114 - oxidation-reduction process;GO:0016491 - oxidoreductase activity
Lus10040382.g.BGIv1.0	320.631	6.70773	0.318579	21.0551	2.05196e-98	1.13085e-96	up	PTHR10209//PTHR10209:SF123 - OXIDOREDUCTASE, 2OG-FE II OXYGENASE FAMILY PROTEIN // SUBFAMILY NOT NAMED (1 of 8)	GO:0055114 - oxidation-reduction process;GO:0016491 - oxidoreductase activity
Lus10026932.g.BGIv1.0	15.5782	6.65692	1.23507	5.38993	7.04854e-08	4.47233e-07	up	PTHR22595//PTHR22595:SF33 - CHITINASE-RELATED // SUBFAMILY NOT NAMED (1 of 12)
Lus10006897.g.BGIv1.0	15.4833	6.6503	1.2298	5.40761	6.387e-08	4.07199e-07	up	?
Lus10009902.g.BGIv1.0	66.3505	6.6263	0.683742	9.69122	3.28568e-22	4.8485e-21	up	PTHR31388:SF37 - PEROXIDASE 4-RELATED (1 of 10)	GO:0055114 - oxidation-reduction process;GO:0020037 - heme binding;GO:0006979 - response to oxidative stress;GO:0004601 - peroxidase activity
Lus10025993.g.BGIv1.0	7.66532	6.61729	1.34859	4.90681	9.25682e-07	5.21505e-06	up	K08241 - jasmonate O-methyltransferase (E2.1.1.141) (1 of 2)	GO:0008168 - methyltransferase activity
Lus10020085.g.BGIv1.0	7.38237	6.55864	1.35223	4.85023	1.23318e-06	6.85815e-06	up	PTHR10641:SF586 - MYB TRANSCRIPTION FACTOR-RELATED (1 of 11)	GO:0005634 - nucleus;GO:0003677 - DNA binding
Lus10013333.g.BGIv1.0	37.493	6.50554	0.884496	7.35507	1.90822e-13	1.84615e-12	up	PTHR33209:SF1 - SERINE PROTEASE SPPA, CHLOROPLASTIC (1 of 8)	GO:0008233 - peptidase activity;GO:0006508 - proteolysis
Lus10027741.g.BGIv1.0	7.02079	6.48504	1.36773	4.74145	2.1219e-06	1.14774e-05	up	2.5.1.55 - 3-deoxy-8-phosphooctulonate synthase / Phospho-2-keto-3-deoxyoctonate aldolase (1 of 4)	GO:0009058 - biosynthetic process;GO:0008676 - 3-deoxy-8-phosphooctulonate synthase activity;GO:0008152 - metabolic process;GO:0005737 - cytoplasm
Lus10017701.g.BGIv1.0	109.418	6.47797	0.509005	12.7267	4.2002e-37	9.58232e-36	up	PTHR10209//PTHR10209:SF123 - OXIDOREDUCTASE, 2OG-FE II OXYGENASE FAMILY PROTEIN // SUBFAMILY NOT NAMED (1 of 8)	GO:0055114 - oxidation-reduction process;GO:0016491 - oxidoreductase activity
Lus10005776.g.BGIv1.0	6.78578	6.43771	1.36393	4.71996	2.35894e-06	1.26888e-05	up	PTHR10209:SF174 - 2-OXOGLUTARATE (2OG) AND FE(II)-DEPENDENT OXYGENASE SUPERFAMILY PROTEIN-RELATED (1 of 7)	GO:0055114 - oxidation-reduction process;GO:0016491 - oxidoreductase activity
Lus10024872.g.BGIv1.0	6.76843	6.43485	1.36069	4.72912	2.25491e-06	1.21529e-05	up	?
Lus10003755.g.BGIv1.0	100.643	6.40029	0.51907	12.3303	6.21973e-35	1.33585e-33	up	PF01657 - Salt stress response/antifungal (Stress-antifung) (1 of 114)
Lus10031674.g.BGIv1.0	203.838	6.39076	0.363158	17.5977	2.56466e-69	1.00824e-67	up	1.14.13.121 - Premnaspirodiene oxygenase / Hyoscymus muticus premnaspirodiene oxygenase (1 of 43)	GO:0055114 - oxidation-reduction process;GO:0020037 - heme binding;GO:0016705 - oxidoreductase activity, acting on paired donors, with incorporation or reduction of molecular oxygen;GO:0005506 - iron ion binding
Lus10021778.g.BGIv1.0	6.46488	6.36461	1.38234	4.60424	4.13976e-06	2.16301e-05	up	K02605 - origin recognition complex subunit 3 (ORC3) (1 of 2)	GO:0006260 - DNA replication;GO:0005664 - nuclear origin of replication recognition complex;GO:0003677 - DNA binding
Lus10011986.g.BGIv1.0	153.359	6.34721	0.415768	15.2662	1.28363e-52	4.00378e-51	up	PTHR10209//PTHR10209:SF176 - OXIDOREDUCTASE, 2OG-FE II OXYGENASE FAMILY PROTEIN // SUBFAMILY NOT NAMED (1 of 3)	GO:0055114 - oxidation-reduction process;GO:0016491 - oxidoreductase activity
Lus10037662.g.BGIv1.0	12.1481	6.31818	1.25494	5.03464	4.78759e-07	2.77867e-06	up	PTHR31238:SF21 - GERMIN-LIKE PROTEIN SUBFAMILY 3 MEMBER 3 (1 of 13)	GO:0045735 - nutrient reservoir activity
Lus10027202.g.BGIv1.0	1135.03	6.25893	0.149603	41.8369	0	0	up	PTHR31707:SF11 - PECTINESTERASE/PECTINESTERASE INHIBITOR 17-RELATED (1 of 3)	GO:0004857 - enzyme inhibitor activity;GO:0042545 - cell wall modification;GO:0030599 - pectinesterase activity;GO:0005618 - cell wall
Lus10039234.g.BGIv1.0	30.4642	6.25883	0.899073	6.96142	3.36862e-12	3.01323e-11	up	PTHR24282:SF15 - CYTOCHROME P450, FAMILY 715, SUBFAMILY A, POLYPEPTIDE 1 (1 of 3)	GO:0055114 - oxidation-reduction process;GO:0020037 - heme binding;GO:0016705 - oxidoreductase activity, acting on paired donors, with incorporation or reduction of molecular oxygen;GO:0005506 - iron ion binding
Lus10018949.g.BGIv1.0	5.96828	6.25482	1.38522	4.5154	6.31969e-06	3.23992e-05	up	PTHR10209//PTHR10209:SF166 - OXIDOREDUCTASE, 2OG-FE II OXYGENASE FAMILY PROTEIN // SUBFAMILY NOT NAMED (1 of 5)	GO:0055114 - oxidation-reduction process;GO:0016491 - oxidoreductase activity
Lus10039511.g.BGIv1.0	992.215	6.24848	0.163321	38.259	0	0	up	PF14368 - Probable lipid transfer (LTP_2) (1 of 77)
Lus10015746.g.BGIv1.0	71.2286	6.21438	0.585123	10.6206	2.38895e-26	4.06247e-25	up	2.4.1.203 - Trans-zeatin O-beta-D-glucosyltransferase / Zeatin O-glucosyltransferase (1 of 22)	GO:0016758 - transferase activity, transferring hexosyl groups;GO:0008152 - metabolic process
Lus10031204.g.BGIv1.0	11.3113	6.18584	1.2626	4.89929	9.61858e-07	5.41122e-06	up	?
Lus10042204.g.BGIv1.0	58.3855	6.18339	0.637593	9.69803	3.0739e-22	4.53972e-21	up	4.2.3.22 - Germacradienol synthase / Germacradienol/germacrene-D synthase (1 of 9)	GO:0016829 - lyase activity;GO:0010333 - terpene synthase activity;GO:0008152 - metabolic process;GO:0000287 - magnesium ion binding
Lus10029314.g.BGIv1.0	5.64412	6.17077	1.41175	4.37101	1.23672e-05	6.06628e-05	up	PTHR31190:SF21 - ETHYLENE-RESPONSIVE TRANSCRIPTION FACTOR 13 (1 of 19)	GO:0006355 - regulation of transcription, DNA-templated;GO:0003700 - DNA-binding transcription factor activity
Lus10039513.g.BGIv1.0	358.378	6.15717	0.256402	24.0137	1.99883e-127	1.44802e-125	up	3.2.1.149//3.2.1.21 - Beta-glucosidase / Gentobiase (1 of 3)	GO:0005975 - carbohydrate metabolic process;GO:0004553 - hydrolase activity, hydrolyzing O-glycosyl compounds
Lus10031810.g.BGIv1.0	275.93	6.15674	0.291143	21.1468	2.95295e-99	1.63743e-97	up	K00454 - lipoxygenase (LOX2S) (1 of 9)	GO:0005515 - protein binding;GO:0055114 - oxidation-reduction process;GO:0046872 - metal ion binding;GO:0016702 - oxidoreductase activity, acting on single donors with incorporation of molecular oxygen, incorporation of two atoms of oxygen
Lus10009905.g.BGIv1.0	5.53979	6.13971	1.45051	4.23278	2.30818e-05	0.000108529	up	PTHR11461:SF171 - SERINE PROTEASE INHIBITOR (SERPIN) FAMILY PROTEIN-RELATED (1 of 10)	GO:0005615 - extracellular space
Lus10008233.g.BGIv1.0	19.2518	6.12043	1.08611	5.63518	1.74877e-08	1.17893e-07	up	?
Lus10034095.g.BGIv1.0	213.332	6.10904	0.681382	8.96566	3.08433e-19	4.01544e-18	up	K00318 - proline dehydrogenase (PRODH) (1 of 4)	GO:0006562 - proline catabolic process;GO:0004657 - proline dehydrogenase activity
Lus10031475.g.BGIv1.0	5.38579	6.10696	1.40646	4.34207	1.41149e-05	6.85188e-05	up	PTHR13832:SF198 - PROTEIN PHOSPHATASE 2C 34-RELATED (1 of 7)	GO:0003824 - catalytic activity;GO:0006470 - protein dephosphorylation;GO:0004722 - protein serine/threonine phosphatase activity
Lus10002667.g.BGIv1.0	5.30803	6.07955	1.44773	4.19935	2.67678e-05	0.000124475	up	K13066 - caffeic acid 3-O-methyltransferase (E2.1.1.68, COMT) (1 of 5)	GO:0046983 - protein dimerization activity;GO:0008171 - O-methyltransferase activity
Lus10020090.g.BGIv1.0	5.1806	6.05169	1.41904	4.26464	2.00223e-05	9.50259e-05	up	PTHR33098:SF10 - T28P6.11 PROTEIN (1 of 3)
Lus10003587.g.BGIv1.0	59.8418	6.05001	0.612187	9.88262	4.9523e-23	7.52415e-22	up	3.2.1.14 - Chitinase / Poly-beta-glucosaminidase (1 of 64)	GO:0016998 - cell wall macromolecule catabolic process;GO:0006032 - chitin catabolic process;GO:0004568 - chitinase activity
Lus10012759.g.BGIv1.0	123.695	6.0185	0.417846	14.4036	4.91007e-47	1.36449e-45	up	2.3.1.84 - Alcohol O-acetyltransferase / AATASE (1 of 62)	GO:0016747 - transferase activity, transferring acyl groups other than amino-acyl groups
Lus10006127.g.BGIv1.0	5.00198	6.00011	1.44008	4.16651	3.09296e-05	0.000142519	up	PF00847 - AP2 domain (AP2) (1 of 230)	GO:0006355 - regulation of transcription, DNA-templated;GO:0003700 - DNA-binding transcription factor activity
Lus10010105.g.BGIv1.0	325.573	5.99558	0.255453	23.4704	8.18489e-122	5.55954e-120	up	1.1.3.37 - D-arabinono-1,4-lactone oxidase / D-arabinono-gamma-lactone oxidase (1 of 10)	GO:0055114 - oxidation-reduction process;GO:0016020 - membrane;GO:0003885 - D-arabinono-1,4-lactone oxidase activity;GO:0050660 - flavin adenine dinucleotide binding;GO:0016491 - oxidoreductase activity
Lus10042804.g.BGIv1.0	9.88422	5.98989	1.27242	4.70747	2.50812e-06	1.3455e-05	up	KOG4473 - Uncharacterized membrane protein (1 of 14)	GO:0005623 - cell;GO:0016020 - membrane;GO:0005381 - iron ion transmembrane transporter activity;GO:0005384 - manganese ion transmembrane transporter activity;GO:0030026 - cellular manganese ion homeostasis;GO:0006880 - intracellular sequestering of iron ion
Lus10006923.g.BGIv1.0	92.6793	5.95703	0.47378	12.5734	2.95695e-36	6.62401e-35	up	4.2.3.19 - Ent-kaurene synthase / Ent-kaurene synthetase B (1 of 22)	GO:0016829 - lyase activity;GO:0010333 - terpene synthase activity;GO:0008152 - metabolic process;GO:0000287 - magnesium ion binding
Lus10024873.g.BGIv1.0	4.77022	5.93415	1.4564	4.07452	4.61098e-05	0.000207491	up	?
Lus10026232.g.BGIv1.0	4.67836	5.89944	1.4418	4.09172	4.28192e-05	0.000193459	up	PTHR22595//PTHR22595:SF33 - CHITINASE-RELATED // SUBFAMILY NOT NAMED (1 of 12)
Lus10006723.g.BGIv1.0	4.67186	5.89795	1.45449	4.055	5.01336e-05	0.000224334	up	?
Lus10001671.g.BGIv1.0	4.62956	5.88772	1.44036	4.08767	4.35727e-05	0.00019669	up	4.4.1.11 - Methionine gamma-lyase / Methionine lyase (1 of 8)	GO:0030170 - pyridoxal phosphate binding;GO:0009058 - biosynthetic process
Lus10041067.g.BGIv1.0	189.012	5.88705	0.51715	11.3836	5.04507e-30	9.55611e-29	up	PTHR11709:SF94 - LACCASE-15 (1 of 4)	GO:0005507 - copper ion binding;GO:0055114 - oxidation-reduction process;GO:0016491 - oxidoreductase activity
Lus10001109.g.BGIv1.0	488.382	5.87892	0.203185	28.9338	4.48595e-184	4.82602e-182	up	1.14.11.20 - Deacetoxyvindoline 4-hydroxylase / Desacetyoxyvindoline-17-hydroxylase (1 of 33)	GO:0055114 - oxidation-reduction process;GO:0016491 - oxidoreductase activity
Lus10001118.g.BGIv1.0	4.57154	5.87331	1.4675	4.00225	6.27428e-05	0.000276551	up	PTHR10209:SF122 - 1-AMINOCYCLOPROPANE-1-CARBOXYLATE OXIDASE HOMOLOG 10-RELATED (1 of 27)	GO:0055114 - oxidation-reduction process;GO:0016491 - oxidoreductase activity
Lus10021993.g.BGIv1.0	8.65041	5.82567	1.29471	4.49958	6.80866e-06	3.46872e-05	up	PTHR10825//PTHR10825:SF42 - RING FINGER DOMAIN-CONTAINING, POLYCOMB GROUP COMPONENT // SUBFAMILY NOT NAMED (1 of 4)	GO:0046872 - metal ion binding
Lus10032015.g.BGIv1.0	23.0666	5.81911	0.921629	6.31394	2.72013e-10	2.12709e-09	up	PF07883 - Cupin domain (Cupin_2) (1 of 56)	GO:0048046 - apoplast;GO:0005618 - cell wall;GO:0030145 - manganese ion binding;GO:0045735 - nutrient reservoir activity
Lus10038429.g.BGIv1.0	4.38045	5.81174	1.47922	3.92891	8.53319e-05	0.000367996	up	?
Lus10003063.g.BGIv1.0	8.4848	5.79692	1.3039	4.44584	8.75471e-06	4.39796e-05	up	PF00069//PF07645//PF08488//PF13947 - Protein kinase domain (Pkinase) // Calcium-binding EGF domain (EGF_CA) // Wall-associated kinase (WAK) // Wall-associated receptor kinase galacturonan-binding (GUB_WAK_bind) (1 of 1)	GO:0005509 - calcium ion binding;GO:0016021 - integral component of membrane;GO:0004674 - protein serine/threonine kinase activity;GO:0030247 - polysaccharide binding;GO:0006468 - protein phosphorylation;GO:0005524 - ATP binding;GO:0004672 - protein kinase activity
Lus10029367.g.BGIv1.0	4.29781	5.77637	1.46727	3.93682	8.25696e-05	0.000357156	up	PTHR11945:SF174 - PROTEIN AGAMOUS-LIKE 48-RELATED (1 of 6)	GO:0046983 - protein dimerization activity;GO:0003677 - DNA binding
Lus10017677.g.BGIv1.0	20.9489	5.75569	0.936178	6.14808	7.84287e-10	5.91913e-09	up	PTHR24298:SF58 - CYTOCHROME P450 76C1 (1 of 1)	GO:0055114 - oxidation-reduction process;GO:0020037 - heme binding;GO:0016705 - oxidoreductase activity, acting on paired donors, with incorporation or reduction of molecular oxygen;GO:0005506 - iron ion binding
Lus10030442.g.BGIv1.0	8.33869	5.73755	1.29642	4.4257	9.6128e-06	4.79865e-05	up	PTHR10641//PTHR10641:SF546 - MYB-LIKE DNA-BINDING PROTEIN MYB // SUBFAMILY NOT NAMED (1 of 6)	GO:0005634 - nucleus;GO:0003677 - DNA binding
Lus10036832.g.BGIv1.0	8.29476	5.7318	1.2941	4.42916	9.46e-06	4.72829e-05	up	PF10250 - GDP-fucose protein O-fucosyltransferase (O-FucT) (1 of 70)	GO:0016757 - transferase activity, transferring glycosyl groups;GO:0006004 - fucose metabolic process
Lus10022641.g.BGIv1.0	14.6135	5.70217	1.11097	5.1326	2.8577e-07	1.70598e-06	up	PTHR22950//PTHR22950:SF233 - AMINO ACID TRANSPORTER // SUBFAMILY NOT NAMED (1 of 4)	GO:0016021 - integral component of membrane
Lus10019195.g.BGIv1.0	7.88496	5.69061	1.30801	4.35058	1.35777e-05	6.62152e-05	up	PF10250 - GDP-fucose protein O-fucosyltransferase (O-FucT) (1 of 70)	GO:0016757 - transferase activity, transferring glycosyl groups;GO:0006004 - fucose metabolic process
Lus10008713.g.BGIv1.0	497.745	5.67412	0.189434	29.953	4.01761e-197	4.62695e-195	up	PF16913 - Purine nucleobase transmembrane transport (PUNUT) (1 of 35)	GO:0016021 - integral component of membrane;GO:0005215 - transporter activity
Lus10006579.g.BGIv1.0	7.74668	5.67098	1.31432	4.31476	1.59777e-05	7.68763e-05	up	K14516 - ethylene-responsive transcription factor 1 (ERF1) (1 of 7)	GO:0006355 - regulation of transcription, DNA-templated;GO:0003700 - DNA-binding transcription factor activity
Lus10011831.g.BGIv1.0	7.81226	5.64496	1.32223	4.26928	1.96109e-05	9.32458e-05	up	PTHR31190:SF26 - ETHYLENE-RESPONSIVE TRANSCRIPTION FACTOR ERF096 (1 of 4)	GO:0006355 - regulation of transcription, DNA-templated;GO:0003700 - DNA-binding transcription factor activity
Lus10027722.g.BGIv1.0	3.89068	5.6341	1.48802	3.78632	0.000152897	0.00063272	up	PF00847 - AP2 domain (AP2) (1 of 230)	GO:0006355 - regulation of transcription, DNA-templated;GO:0003700 - DNA-binding transcription factor activity
Lus10031238.g.BGIv1.0	32.5861	5.63324	0.726717	7.75162	9.07254e-15	9.51809e-14	up	1.13.11.12 - Linoleate 13S-lipoxygenase / Lipoxidase (1 of 18)	GO:0055114 - oxidation-reduction process;GO:0046872 - metal ion binding;GO:0016702 - oxidoreductase activity, acting on single donors with incorporation of molecular oxygen, incorporation of two atoms of oxygen
Lus10017676.g.BGIv1.0	528.866	5.63074	0.183342	30.7116	3.97998e-207	4.79894e-205	up	1.14.13.121 - Premnaspirodiene oxygenase / Hyoscymus muticus premnaspirodiene oxygenase (1 of 43)	GO:0055114 - oxidation-reduction process;GO:0020037 - heme binding;GO:0016705 - oxidoreductase activity, acting on paired donors, with incorporation or reduction of molecular oxygen;GO:0005506 - iron ion binding
Lus10012286.g.BGIv1.0	3.87496	5.62958	1.48823	3.78273	0.000155116	0.000641164	up	PF05678 - VQ motif (VQ) (1 of 42)
Lus10010715.g.BGIv1.0	13.1404	5.60666	1.12813	4.96989	6.69909e-07	3.83421e-06	up	PTHR11014//PTHR11014:SF85 - PEPTIDASE M20 FAMILY MEMBER // SUBFAMILY NOT NAMED (1 of 4)	GO:0016787 - hydrolase activity;GO:0008152 - metabolic process
Lus10037004.g.BGIv1.0	7.65567	5.60419	1.3272	4.22255	2.41552e-05	0.000113131	up	PTHR23070//PTHR23070:SF23 - BCS1 AAA-TYPE ATPASE // SUBFAMILY NOT NAMED (1 of 1)	GO:0005524 - ATP binding
Lus10008181.g.BGIv1.0	18.2612	5.56717	0.962562	5.7837	7.30761e-09	5.09858e-08	up	PTHR10993:SF11 - PLASTIDIAL LIPOYLTRANSFERASE 2-RELATED (1 of 2)
Lus10037039.g.BGIv1.0	3.69959	5.56123	1.51782	3.66397	0.000248335	0.000991244	up	PTHR11945 - MADS BOX PROTEIN (1 of 125)	GO:0046983 - protein dimerization activity;GO:0003677 - DNA binding
Lus10035888.g.BGIv1.0	7.30677	5.54405	1.31462	4.21723	2.47327e-05	0.00011567	up	?
Lus10005661.g.BGIv1.0	19.7983	5.53796	0.920898	6.01365	1.81395e-09	1.32747e-08	up	PTHR31642:SF9 - (Z)-3-HEXEN-1-OL ACETYLTRANSFERASE (1 of 13)	GO:0016747 - transferase activity, transferring acyl groups other than amino-acyl groups
Lus10009900.g.BGIv1.0	44.8333	5.50723	0.992118	5.55098	2.84067e-08	1.87492e-07	up	PTHR31388:SF37 - PEROXIDASE 4-RELATED (1 of 10)	GO:0055114 - oxidation-reduction process;GO:0020037 - heme binding;GO:0006979 - response to oxidative stress;GO:0004601 - peroxidase activity
Lus10004906.g.BGIv1.0	913.95	5.49213	0.134055	40.9693	0	0	up	4.2.3.19 - Ent-kaurene synthase / Ent-kaurene synthetase B (1 of 22)	GO:0016829 - lyase activity;GO:0010333 - terpene synthase activity;GO:0008152 - metabolic process;GO:0000287 - magnesium ion binding
Lus10027480.g.BGIv1.0	3.49928	5.48134	1.5164	3.61471	0.000300687	0.00118209	up	PTHR24282:SF15 - CYTOCHROME P450, FAMILY 715, SUBFAMILY A, POLYPEPTIDE 1 (1 of 3)	GO:0055114 - oxidation-reduction process;GO:0020037 - heme binding;GO:0016705 - oxidoreductase activity, acting on paired donors, with incorporation or reduction of molecular oxygen;GO:0005506 - iron ion binding
Lus10039277.g.BGIv1.0	713.698	5.48118	0.150422	36.4388	1.03482e-290	2.07727e-288	up	2.4.1.324 - 7-deoxyloganetin glucosyltransferase / UGT85A24 (1 of 35)	GO:0016758 - transferase activity, transferring hexosyl groups;GO:0008152 - metabolic process
Lus10018518.g.BGIv1.0	3.45698	5.4678	1.52407	3.58762	0.000333708	0.00130222	up	PTHR10641//PTHR10641:SF587 - MYB-LIKE DNA-BINDING PROTEIN MYB // SUBFAMILY NOT NAMED (1 of 1)	GO:0005634 - nucleus;GO:0003700 - DNA-binding transcription factor activity;GO:0043565 - sequence-specific DNA binding;GO:0044212 - transcription regulatory region DNA binding;GO:0030154 - cell differentiation
Lus10001961.g.BGIv1.0	3.43041	5.45876	1.56282	3.49288	0.000477842	0.00181078	up	?
Lus10042907.g.BGIv1.0	6.88448	5.45374	1.3466	4.04999	5.12188e-05	0.000228876	up	PTHR31190:SF21 - ETHYLENE-RESPONSIVE TRANSCRIPTION FACTOR 13 (1 of 19)	GO:0006355 - regulation of transcription, DNA-templated;GO:0003700 - DNA-binding transcription factor activity
Lus10005525.g.BGIv1.0	17.4667	5.45024	0.948439	5.74654	9.10877e-09	6.29295e-08	up	?
Lus10039713.g.BGIv1.0	3.38357	5.42704	1.61294	3.36468	0.000766317	0.002785	up	4.2.3.106 - (E)-beta-ocimene synthase / Beta-ocimene synthase (1 of 3)	GO:0016829 - lyase activity;GO:0010333 - terpene synthase activity;GO:0008152 - metabolic process;GO:0000287 - magnesium ion binding
Lus10017231.g.BGIv1.0	18.0383	5.39203	0.932068	5.78502	7.25036e-09	5.06061e-08	up	PTHR21495:SF71 - DIRIGENT PROTEIN 1-RELATED (1 of 6)	GO:0048046 - apoplast
Lus10014739.g.BGIv1.0	3.28325	5.39159	1.53555	3.51117	0.000446135	0.00170157	up	?
Lus10020714.g.BGIv1.0	1043.54	5.38594	0.124187	43.3697	0	0	up	PTHR31625:SF2 - COUMAROYL-COA:ANTHOCYANIDIN 3-O-GLUCOSIDE-6''-O-COUMAROYLTRANSFERASE 1-RELATED (1 of 11)	GO:0016747 - transferase activity, transferring acyl groups other than amino-acyl groups
Lus10017598.g.BGIv1.0	10.7405	5.3807	1.1633	4.62538	3.7392e-06	1.96428e-05	up	PF05553 - Cotton fibre expressed protein (DUF761) (1 of 47)
Lus10026324.g.BGIv1.0	6.50987	5.3726	1.33856	4.0137	5.97731e-05	0.000264536	up	PTHR11206//PTHR11206:SF181 - MULTIDRUG RESISTANCE PROTEIN // SUBFAMILY NOT NAMED (1 of 4)
Lus10000703.g.BGIv1.0	3.22957	5.37239	1.59998	3.35778	0.000785722	0.00284999	up	?
Lus10040411.g.BGIv1.0	6.39904	5.34262	1.33983	3.98754	6.67629e-05	0.000292945	up	?
Lus10040652.g.BGIv1.0	34.8459	5.33422	0.666383	8.00474	1.19723e-15	1.31959e-14	up	PTHR19139:SF30 - AQUAPORIN TIP3-1-RELATED (1 of 4)	GO:0016020 - membrane;GO:0006810 - transport;GO:0005215 - transporter activity
Lus10026147.g.BGIv1.0	426.533	5.32991	0.186701	28.5479	2.98302e-179	3.10684e-177	up	PTHR11783//PTHR11783:SF89 - SULFOTRANSFERASE SULT // SUBFAMILY NOT NAMED (1 of 2)	GO:0008146 - sulfotransferase activity
Lus10004603.g.BGIv1.0	3.13771	5.32129	1.56348	3.40348	0.000665328	0.00244969	up	PTHR12549:SF16 - HISTONE H3MK9 DEMETHYLASE (1 of 9)
Lus10042300.g.BGIv1.0	10.8118	5.31222	1.15861	4.58501	4.53975e-06	2.36204e-05	up	PF10950 - Protein of unknown function (DUF2775) (DUF2775) (1 of 9)
Lus10014655.g.BGIv1.0	52.8804	5.30127	0.52398	10.1173	4.62923e-24	7.30833e-23	up	K14516 - ethylene-responsive transcription factor 1 (ERF1) (1 of 7)	GO:0006355 - regulation of transcription, DNA-templated;GO:0003700 - DNA-binding transcription factor activity
Lus10023963.g.BGIv1.0	3.07968	5.30035	1.55883	3.40021	0.000673329	0.00247687	up	PF03087 - Arabidopsis protein of unknown function (DUF241) (1 of 44)
Lus10038525.g.BGIv1.0	3.05908	5.29268	1.57876	3.35244	0.000801035	0.00290032	up	PTHR31403:SF13 - DAD1-LIKE ACYLHYDROLASE (1 of 7)
Lus10019463.g.BGIv1.0	60.3451	5.2926	0.503133	10.5193	7.0414e-26	1.1757e-24	up	PTHR24298:SF86 - CYTOCHROME P450 71B21-RELATED (1 of 14)	GO:0055114 - oxidation-reduction process;GO:0020037 - heme binding;GO:0016705 - oxidoreductase activity, acting on paired donors, with incorporation or reduction of molecular oxygen;GO:0005506 - iron ion binding
Lus10019187.g.BGIv1.0	3.05311	5.29033	1.59919	3.30812	0.000939246	0.00335349	up	PTHR11011//PTHR11011:SF40 - MALE STERILITY PROTEIN 2-RELATED // SUBFAMILY NOT NAMED (1 of 3)	GO:0080019 - fatty-acyl-CoA reductase (alcohol-forming) activity
Lus10031234.g.BGIv1.0	684.536	5.28999	0.147712	35.813	6.94235e-281	1.28584e-278	up	PTHR10353//PTHR10353:SF81 - GLYCOSYL HYDROLASE // SUBFAMILY NOT NAMED (1 of 3)	GO:0005975 - carbohydrate metabolic process;GO:0004553 - hydrolase activity, hydrolyzing O-glycosyl compounds
Lus10042517.g.BGIv1.0	6.15752	5.28751	1.34813	3.92212	8.77739e-05	0.000377802	up	PTHR31238:SF44 - GERMIN-LIKE PROTEIN SUBFAMILY 1 MEMBER 13-RELATED (1 of 14)	GO:0048046 - apoplast;GO:0005618 - cell wall;GO:0030145 - manganese ion binding;GO:0045735 - nutrient reservoir activity
Lus10025113.g.BGIv1.0	19.842	5.27414	0.846358	6.23157	4.6178e-10	3.54393e-09	up	PTHR22950//PTHR22950:SF233 - AMINO ACID TRANSPORTER // SUBFAMILY NOT NAMED (1 of 4)	GO:0016021 - integral component of membrane;GO:0005886 - plasma membrane;GO:0015171 - amino acid transmembrane transporter activity;GO:0003333 - amino acid transmembrane transport
Lus10034248.g.BGIv1.0	68.5555	5.2393	0.459917	11.3918	4.59209e-30	8.70268e-29	up	?
Lus10027161.g.BGIv1.0	2.96559	5.2378	1.61016	3.25297	0.00114207	0.00400556	up	PF01277 - Oleosin (Oleosin) (1 of 15)	GO:0016021 - integral component of membrane;GO:0012511 - monolayer-surrounded lipid storage body
Lus10029896.g.BGIv1.0	147.549	5.23472	0.307435	17.0271	5.17158e-65	1.91178e-63	up	PTHR11972:SF57 - RESPIRATORY BURST OXIDASE HOMOLOG PROTEIN B (1 of 2)	GO:0005509 - calcium ion binding;GO:0055114 - oxidation-reduction process;GO:0016491 - oxidoreductase activity;GO:0050664 - oxidoreductase activity, acting on NAD(P)H, oxygen as acceptor;GO:0004601 - peroxidase activity;GO:0016174 - NAD(P)H oxidase activity
Lus10009129.g.BGIv1.0	2.9374	5.22672	1.59958	3.26756	0.0010848	0.00382522	up	PTHR10641:SF526 - TRANSCRIPTION FACTOR MYB113-RELATED (1 of 8)	GO:0005634 - nucleus;GO:0003700 - DNA-binding transcription factor activity;GO:0043565 - sequence-specific DNA binding;GO:0044212 - transcription regulatory region DNA binding;GO:0030154 - cell differentiation
Lus10030164.g.BGIv1.0	758.634	5.22025	0.137881	37.8606	0	0	up	?
Lus10037227.g.BGIv1.0	2.91517	5.21804	1.60064	3.25998	0.00111421	0.00391702	up	PTHR10438:SF278 - THIOREDOXIN H7-RELATED (1 of 6)	GO:0045454 - cell redox homeostasis;GO:0015035 - protein disulfide oxidoreductase activity;GO:0006662 - glycerol ether metabolic process
Lus10025427.g.BGIv1.0	5.87945	5.21024	1.38221	3.7695	0.000163573	0.000673873	up	PTHR18966//PTHR18966:SF233 - IONOTROPIC GLUTAMATE RECEPTOR // SUBFAMILY NOT NAMED (1 of 3)
Lus10010270.g.BGIv1.0	2.88859	5.20778	1.57789	3.30048	0.000965205	0.00343656	up	?
Lus10002576.g.BGIv1.0	332.581	5.20746	0.206251	25.2481	1.18808e-140	9.50785e-139	up	PTHR33077:SF6 - PROTEIN TIFY 9 (1 of 2)
Lus10022998.g.BGIv1.0	10.6294	5.20525	1.1448	4.54685	5.44547e-06	2.81171e-05	up	PF02068 - Plant PEC family metallothionein (Metallothio_PEC) (1 of 1)	GO:0008270 - zinc ion binding
Lus10014673.g.BGIv1.0	203.208	5.19248	0.263046	19.7398	9.82199e-87	4.82136e-85	up	4.2.3.19 - Ent-kaurene synthase / Ent-kaurene synthetase B (1 of 22)	GO:0016829 - lyase activity;GO:0010333 - terpene synthase activity;GO:0008152 - metabolic process;GO:0000287 - magnesium ion binding
Lus10004410.g.BGIv1.0	9877.05	5.19075	0.0436382	118.95	0	0	up	PF00314 - Thaumatin family (Thaumatin) (1 of 43)
Lus10001336.g.BGIv1.0	68.39	5.18987	0.446191	11.6315	2.85034e-31	5.60889e-30	up	PTHR31942:SF13 - MLO-LIKE PROTEIN 15 (1 of 1)	GO:0016021 - integral component of membrane;GO:0006952 - defense response
Lus10042128.g.BGIv1.0	5.63576	5.14963	1.3646	3.77374	0.000160821	0.000663445	up	PTHR13935//PTHR13935:SF59 - ACHAETE-SCUTE TRANSCRIPTION FACTOR-RELATED // SUBFAMILY NOT NAMED (1 of 1)	GO:0046983 - protein dimerization activity;GO:0003677 - DNA binding
Lus10040377.g.BGIv1.0	47.9647	5.13767	0.529387	9.70495	2.87219e-22	4.24706e-21	up	?
Lus10002839.g.BGIv1.0	103.706	5.1217	0.358796	14.2747	3.14769e-46	8.60097e-45	up	KOG0156 - Cytochrome P450 CYP2 subfamily (1 of 184)	GO:0055114 - oxidation-reduction process;GO:0020037 - heme binding;GO:0016705 - oxidoreductase activity, acting on paired donors, with incorporation or reduction of molecular oxygen;GO:0005506 - iron ion binding
Lus10027739.g.BGIv1.0	46.5695	5.11392	0.531156	9.62792	6.09521e-22	8.8813e-21	up	K13496 - UDP-glucosyl transferase 73C [EC:2.4.1.-] Glc - brassinosteroid (UGT73C) (1 of 11)	GO:0016758 - transferase activity, transferring hexosyl groups;GO:0008152 - metabolic process
Lus10014215.g.BGIv1.0	2.70076	5.1102	1.60075	3.19238	0.00141106	0.00486026	up	?
Lus10032988.g.BGIv1.0	2.69751	5.1088	1.61389	3.16553	0.00154801	0.00528334	up	K18635 - protein SPIRAL1 and related proteins (SPR1) (1 of 8)
Lus10019998.g.BGIv1.0	19.3015	5.10661	1.16351	4.38895	1.139e-05	5.61329e-05	up	PTHR11214//PTHR11214:SF141 - BETA-1,3-N-ACETYLGLUCOSAMINYLTRANSFERASE // SUBFAMILY NOT NAMED (1 of 7)	GO:0016020 - membrane;GO:0008378 - galactosyltransferase activity;GO:0006486 - protein glycosylation
Lus10033581.g.BGIv1.0	18.7109	5.10339	0.841424	6.06518	1.31803e-09	9.76284e-09	up	2.5.1.29 - Geranylgeranyl diphosphate synthase / Geranylgeranyl-PP synthetase (1 of 18)
Lus10015221.g.BGIv1.0	75.1016	5.083	0.416068	12.2167	2.53014e-34	5.35727e-33	up	PTHR12542//PTHR12542:SF17 - EXOCYST COMPLEX PROTEIN EXO70 // SUBFAMILY NOT NAMED (1 of 5)	GO:0006887 - exocytosis;GO:0000145 - exocyst
Lus10011185.g.BGIv1.0	63.2992	5.0675	0.456904	11.0909	1.38823e-28	2.50537e-27	up	PTHR10015//PTHR10015:SF155 - HEAT SHOCK TRANSCRIPTION FACTOR // SUBFAMILY NOT NAMED (1 of 2)	GO:0043565 - sequence-specific DNA binding;GO:0006355 - regulation of transcription, DNA-templated;GO:0005634 - nucleus;GO:0003700 - DNA-binding transcription factor activity
Lus10009395.g.BGIv1.0	5.11642	5.06445	1.40294	3.60989	0.000306324	0.0012028	up	?
Lus10021992.g.BGIv1.0	317.743	5.06163	0.205664	24.6111	9.60622e-134	7.35971e-132	up	PF02365 - No apical meristem (NAM) protein (NAM) (1 of 189)	GO:0006355 - regulation of transcription, DNA-templated;GO:0003677 - DNA binding
Lus10018784.g.BGIv1.0	248.296	5.05739	0.229222	22.0633	7.11918e-108	4.2777e-106	up	PF00280 - Potato inhibitor I family (potato_inhibit) (1 of 12)	GO:0009611 - response to wounding;GO:0004867 - serine-type endopeptidase inhibitor activity
Lus10035053.g.BGIv1.0	9.06566	5.05724	1.18581	4.2648	2.00083e-05	9.49844e-05	up	PTHR10696//PTHR10696:SF29 - GAMMA-BUTYROBETAINE HYDROXYLASE-RELATED // SUBFAMILY NOT NAMED (1 of 2)	GO:0055114 - oxidation-reduction process;GO:0016491 - oxidoreductase activity
Lus10026237.g.BGIv1.0	5.08225	5.05635	1.38892	3.6405	0.000272109	0.00107788	up	2.3.1.84 - Alcohol O-acetyltransferase / AATASE (1 of 62)	GO:0016747 - transferase activity, transferring acyl groups other than amino-acyl groups
Lus10040606.g.BGIv1.0	64.9303	5.02823	0.449306	11.1911	4.5074e-29	8.27593e-28	up	PF14299 - Phloem protein 2 (PP2) (1 of 38)
Lus10034231.g.BGIv1.0	2.54599	5.02056	1.67547	2.9965	0.00273095	0.00877166	up	PF14633//PF14635//PF14639 - SH2 domain (SH2_2) // Helix-hairpin-helix motif (HHH_7) // Holliday-junction resolvase-like of SPT6 (YqgF) (1 of 1)	GO:0032784 - regulation of DNA-templated transcription, elongation;GO:0006357 - regulation of transcription by RNA polymerase II
Lus10041145.g.BGIv1.0	57.7076	5.01513	0.467819	10.7202	8.17954e-27	1.41506e-25	up	PTHR10641//PTHR10641:SF523 - MYB-LIKE DNA-BINDING PROTEIN MYB // SUBFAMILY NOT NAMED (1 of 8)	GO:0005634 - nucleus;GO:0003700 - DNA-binding transcription factor activity;GO:0043565 - sequence-specific DNA binding;GO:0044212 - transcription regulatory region DNA binding;GO:0030154 - cell differentiation
Lus10023495.g.BGIv1.0	26.9143	5.01056	0.681607	7.35109	1.96599e-13	1.90051e-12	up	?
Lus10018783.g.BGIv1.0	365.2	5.00758	0.187031	26.7741	6.46864e-158	5.75325e-156	up	PF00280 - Potato inhibitor I family (potato_inhibit) (1 of 12)	GO:0009611 - response to wounding;GO:0004867 - serine-type endopeptidase inhibitor activity
Lus10005653.g.BGIv1.0	2.51292	5.00554	1.62885	3.07304	0.00211887	0.00699449	up	1.13.11.71 - Carotenoid-9',10'-cleaving dioxygenase / Beta-carotene 9',10'-monooxygenase (1 of 2)	GO:0046872 - metal ion binding;GO:0016702 - oxidoreductase activity, acting on single donors with incorporation of molecular oxygen, incorporation of two atoms of oxygen;GO:0016121 - carotene catabolic process;GO:0009733 - response to auxin;GO:0010223 - secondary shoot formation;GO:1901601 - strigolactone biosynthetic process
Lus10012132.g.BGIv1.0	2.49719	4.99854	1.63456	3.05803	0.00222798	0.00732172	up	?
Lus10041626.g.BGIv1.0	9.29012	4.99619	1.1638	4.293	1.76272e-05	8.43383e-05	up	PTHR23422 - DIPEPTIDYL PEPTIDASE III-RELATED (1 of 4)
Lus10016353.g.BGIv1.0	145.304	4.99448	0.512786	9.73989	2.03776e-22	3.02565e-21	up	2.3.1.84 - Alcohol O-acetyltransferase / AATASE (1 of 62)	GO:0016747 - transferase activity, transferring acyl groups other than amino-acyl groups
Lus10004280.g.BGIv1.0	248.819	4.98265	0.223576	22.2862	5.03085e-110	3.07429e-108	up	PTHR11601//PTHR11601:SF24 - CYSTEINE DESULFURYLASE // SUBFAMILY NOT NAMED (1 of 2)	GO:0003824 - catalytic activity
Lus10006536.g.BGIv1.0	84.5189	4.96972	0.382126	13.0054	1.13929e-38	2.69323e-37	up	PTHR31238:SF44 - GERMIN-LIKE PROTEIN SUBFAMILY 1 MEMBER 13-RELATED (1 of 14)	GO:0048046 - apoplast;GO:0005618 - cell wall;GO:0030145 - manganese ion binding;GO:0045735 - nutrient reservoir activity
Lus10002782.g.BGIv1.0	22.6705	4.95072	0.749169	6.60828	3.88805e-11	3.22051e-10	up	K10746 - exonuclease 1 (EXO1) (1 of 3)	GO:0004518 - nuclease activity;GO:0006281 - DNA repair
Lus10030188.g.BGIv1.0	11.7836	4.94823	1.02471	4.82893	1.37271e-06	7.58719e-06	up	PTHR11746//PTHR11746:SF103 - O-METHYLTRANSFERASE // SUBFAMILY NOT NAMED (1 of 6)	GO:0008171 - O-methyltransferase activity
Lus10024870.g.BGIv1.0	237.599	4.93882	0.226239	21.8301	1.20273e-105	7.03851e-104	up	PF00280 - Potato inhibitor I family (potato_inhibit) (1 of 12)	GO:0009611 - response to wounding;GO:0004867 - serine-type endopeptidase inhibitor activity
Lus10017012.g.BGIv1.0	2.37063	4.91506	1.70798	2.8777	0.00400584	0.0123605	up	PF02463//PF13561 - RecF/RecN/SMC N terminal domain (SMC_N) // Enoyl-(Acyl carrier protein) reductase (adh_short_C2) (1 of 1)	GO:0016491 - oxidoreductase activity
Lus10005608.g.BGIv1.0	213.355	4.9136	0.236999	20.7326	1.7618e-95	9.53391e-94	up	PF00407 - Pathogenesis-related protein Bet v I family (Bet_v_1) (1 of 55)	GO:0009607 - response to biotic stimulus;GO:0006952 - defense response
Lus10031237.g.BGIv1.0	250.074	4.91325	0.220029	22.33	1.88968e-110	1.16467e-108	up	1.13.11.12 - Linoleate 13S-lipoxygenase / Lipoxidase (1 of 18)	GO:0055114 - oxidation-reduction process;GO:0046872 - metal ion binding;GO:0016702 - oxidoreductase activity, acting on single donors with incorporation of molecular oxygen, incorporation of two atoms of oxygen
Lus10009365.g.BGIv1.0	7588.9	4.91263	0.0464745	105.706	0	0	up	PTHR10795//PTHR10795:SF402 - PROPROTEIN CONVERTASE SUBTILISIN/KEXIN // SUBFAMILY NOT NAMED (1 of 1)	GO:0006508 - proteolysis;GO:0004252 - serine-type endopeptidase activity
Lus10000054.g.BGIv1.0	20.3334	4.9114	0.761075	6.45324	1.09482e-10	8.82637e-10	up	PTHR10992:SF776 - ESTERASE KAI2-RELATED (1 of 6)
Lus10036306.g.BGIv1.0	11.4168	4.90223	1.0164	4.82313	1.41326e-06	7.79689e-06	up	PTHR11177:SF219 - CHITINASE-LIKE PROTEIN-RELATED (1 of 10)	GO:0005975 - carbohydrate metabolic process;GO:0004553 - hydrolase activity, hydrolyzing O-glycosyl compounds
Lus10024366.g.BGIv1.0	6712.46	4.88667	0.0510079	95.8021	0	0	up	PTHR22595:SF37 - CHITINASE-RELATED (1 of 9)	GO:0016998 - cell wall macromolecule catabolic process;GO:0006032 - chitin catabolic process;GO:0004568 - chitinase activity
Lus10033002.g.BGIv1.0	15.0132	4.88286	0.884347	5.52143	3.36252e-08	2.20117e-07	up	PF04588 - Hypoxia induced protein conserved region (HIG_1_N) (1 of 7)
Lus10041831.g.BGIv1.0	19.9388	4.88257	0.763296	6.39669	1.58782e-10	1.26449e-09	up	PTHR22595:SF34 - BASIC ENDOCHITINASE B (1 of 10)	GO:0016998 - cell wall macromolecule catabolic process;GO:0006032 - chitin catabolic process;GO:0004568 - chitinase activity
Lus10018950.g.BGIv1.0	19.8943	4.88116	0.775186	6.29676	3.03922e-10	2.36631e-09	up	PTHR10209//PTHR10209:SF166 - OXIDOREDUCTASE, 2OG-FE II OXYGENASE FAMILY PROTEIN // SUBFAMILY NOT NAMED (1 of 5)	GO:0055114 - oxidation-reduction process;GO:0016491 - oxidoreductase activity
Lus10005609.g.BGIv1.0	2.292	4.87659	1.68263	2.89819	0.00375325	0.0116562	up	?
Lus10027481.g.BGIv1.0	2.29038	4.8757	1.69275	2.88034	0.00397252	0.0122703	up	PTHR24282:SF15 - CYTOCHROME P450, FAMILY 715, SUBFAMILY A, POLYPEPTIDE 1 (1 of 3)	GO:0055114 - oxidation-reduction process;GO:0020037 - heme binding;GO:0016705 - oxidoreductase activity, acting on paired donors, with incorporation or reduction of molecular oxygen;GO:0005506 - iron ion binding
Lus10043065.g.BGIv1.0	2.28116	4.87096	1.71676	2.8373	0.00454973	0.0138332	up	PTHR31052:SF2 - COBRA-LIKE PROTEIN 10-RELATED (1 of 2)	GO:0031225 - anchored component of membrane;GO:0016049 - cell growth;GO:0010215 - cellulose microfibril organization
Lus10014478.g.BGIv1.0	2.27628	4.86849	1.71725	2.83504	0.00458193	0.0139205	up	PTHR31717:SF15 - CCT MOTIF-CONTAINING PROTEIN (1 of 1)	GO:0005515 - protein binding
Lus10006567.g.BGIv1.0	47.4791	4.85067	0.501177	9.67856	3.71924e-22	5.4748e-21	up	?
Lus10016839.g.BGIv1.0	239.917	4.8455	0.405423	11.9517	6.35959e-33	1.30728e-31	up	PF00407 - Pathogenesis-related protein Bet v I family (Bet_v_1) (1 of 55)	GO:0009607 - response to biotic stimulus;GO:0006952 - defense response
Lus10012609.g.BGIv1.0	285.569	4.83807	0.310676	15.5727	1.11567e-54	3.58892e-53	up	1.1.3.37 - D-arabinono-1,4-lactone oxidase / D-arabinono-gamma-lactone oxidase (1 of 10)	GO:0055114 - oxidation-reduction process;GO:0016020 - membrane;GO:0003885 - D-arabinono-1,4-lactone oxidase activity
Lus10022415.g.BGIv1.0	616.832	4.83617	0.137509	35.1699	5.77941e-271	1.01797e-268	up	1.14.11.20 - Deacetoxyvindoline 4-hydroxylase / Desacetyoxyvindoline-17-hydroxylase (1 of 33)	GO:0055114 - oxidation-reduction process;GO:0016491 - oxidoreductase activity
Lus10000319.g.BGIv1.0	36.0393	4.83531	1.71113	2.8258	0.00471631	0.0142793	up	2.3.1.84 - Alcohol O-acetyltransferase / AATASE (1 of 62)	GO:0016747 - transferase activity, transferring acyl groups other than amino-acyl groups
Lus10024118.g.BGIv1.0	2.19527	4.80158	1.76458	2.7211	0.0065066	0.0190853	up	PTHR11926:SF271 - UDP-GLYCOSYLTRANSFERASE 74D1 (1 of 9)	GO:0016758 - transferase activity, transferring hexosyl groups;GO:0008152 - metabolic process
Lus10036310.g.BGIv1.0	1909.54	4.80083	0.0800931	59.9406	0	0	up	PTHR11177:SF219 - CHITINASE-LIKE PROTEIN-RELATED (1 of 10)	GO:0005975 - carbohydrate metabolic process;GO:0004553 - hydrolase activity, hydrolyzing O-glycosyl compounds
Lus10002367.g.BGIv1.0	2.18117	4.79382	1.74724	2.74365	0.0060761	0.0179383	up	PTHR11206:SF115 - MATE EFFLUX FAMILY PROTEIN (1 of 7)	GO:0055085 - transmembrane transport;GO:0016020 - membrane;GO:0015297 - antiporter activity;GO:0015238 - xenobiotic transmembrane transporter activity;GO:0006855 - drug transmembrane transport
Lus10030709.g.BGIv1.0	4.41655	4.78638	1.41884	3.37345	0.000742327	0.00270411	up	PF13578 - Methyltransferase domain (Methyltransf_24) (1 of 13)	GO:0016021 - integral component of membrane
Lus10000228.g.BGIv1.0	2.15297	4.77874	1.73736	2.75058	0.00594896	0.0176019	up	PTHR27004:SF37 - DISEASE RESISTANCE FAMILY PROTEIN/LRR FAMILY PROTEIN-RELATED (1 of 27)	GO:0005515 - protein binding
Lus10035186.g.BGIv1.0	8.05356	4.77678	1.18796	4.02099	5.79532e-05	0.000256956	up	PF07883 - Cupin domain (Cupin_2) (1 of 56)	GO:0048046 - apoplast;GO:0005618 - cell wall;GO:0030145 - manganese ion binding;GO:0045735 - nutrient reservoir activity
Lus10021339.g.BGIv1.0	2.11989	4.76116	1.69999	2.8007	0.0050992	0.0153194	up	K01193 - beta-fructofuranosidase (E3.2.1.26, sacA) (1 of 12)	GO:0004553 - hydrolase activity, hydrolyzing O-glycosyl compounds;GO:0005975 - carbohydrate metabolic process
Lus10007966.g.BGIv1.0	2.11827	4.76028	1.70495	2.79203	0.00523781	0.0156984	up	PTHR11005//PTHR11005:SF30 - LYSOSOMAL ACID LIPASE-RELATED // SUBFAMILY NOT NAMED (1 of 2)
Lus10030779.g.BGIv1.0	369.253	4.75976	0.174947	27.2069	5.38413e-163	4.99903e-161	up	?
Lus10007651.g.BGIv1.0	4.13169	4.75289	1.43895	3.30302	0.000956486	0.00340889	up	PTHR10314:SF123 - TRYPTOPHAN SYNTHASE BETA CHAIN-LIKE PROTEIN (1 of 3)
Lus10004042.g.BGIv1.0	2.09169	4.74586	1.74764	2.71558	0.00661595	0.0193728	up	PTHR10641:SF498 - MYB TRANSCRIPTION FACTOR (1 of 5)	GO:0005634 - nucleus;GO:0003677 - DNA binding
Lus10024883.g.BGIv1.0	7.882	4.73836	1.18848	3.98691	6.69383e-05	0.000293643	up	PTHR31190:SF11 - ETHYLENE-RESPONSIVE TRANSCRIPTION FACTOR ERF098 (1 of 2)	GO:0006355 - regulation of transcription, DNA-templated;GO:0003700 - DNA-binding transcription factor activity
Lus10023308.g.BGIv1.0	4.27914	4.73306	1.43481	3.29873	0.000971227	0.00345595	up	PTHR34777:SF1 - VQ MOTIF-CONTAINING PROTEIN (1 of 2)
Lus10019270.g.BGIv1.0	33.0185	4.72776	0.578632	8.17059	3.06896e-16	3.49521e-15	up	PF05678 - VQ motif (VQ) (1 of 42)
Lus10002732.g.BGIv1.0	7.13848	4.70032	1.23227	3.81436	0.000136538	0.00056882	up	PF00280 - Potato inhibitor I family (potato_inhibit) (1 of 12)	GO:0009611 - response to wounding;GO:0004867 - serine-type endopeptidase inhibitor activity
Lus10007751.g.BGIv1.0	108.397	4.68638	0.314065	14.9217	2.38196e-50	7.13239e-49	up	PTHR12542//PTHR12542:SF32 - EXOCYST COMPLEX PROTEIN EXO70 // SUBFAMILY NOT NAMED (1 of 4)	GO:0006887 - exocytosis;GO:0000145 - exocyst
Lus10012479.g.BGIv1.0	4983.1	4.68615	0.0531593	88.1529	0	0	up	K13449 - pathogenesis-related protein 1 (PR1) (1 of 7)	GO:0005615 - extracellular space
Lus10017028.g.BGIv1.0	26.3558	4.66943	1.06701	4.37617	1.20783e-05	5.93296e-05	up	KOG0472 - Leucine-rich repeat protein (1 of 77)	GO:0005515 - protein binding
Lus10033336.g.BGIv1.0	31.1353	4.66312	0.579201	8.05095	8.21542e-16	9.13073e-15	up	KOG0253 - Synaptic vesicle transporter SV2 (major facilitator superfamily) (1 of 8)	GO:0055085 - transmembrane transport;GO:0016021 - integral component of membrane
Lus10026929.g.BGIv1.0	1.9917	4.66151	1.79808	2.59249	0.00952835	0.0267332	up	PTHR22595//PTHR22595:SF33 - CHITINASE-RELATED // SUBFAMILY NOT NAMED (1 of 12)
Lus10042633.g.BGIv1.0	632.258	4.65266	0.259378	17.9377	5.98305e-72	2.45976e-70	up	?
Lus10032039.g.BGIv1.0	1.95863	4.64195	1.77719	2.61197	0.00900228	0.025424	up	PTHR32227:SF62 - GLUCOSIDASE-LIKE PROTEIN (1 of 9)	GO:0005975 - carbohydrate metabolic process;GO:0004553 - hydrolase activity, hydrolyzing O-glycosyl compounds
Lus10017625.g.BGIv1.0	20.5384	4.63376	0.708112	6.54382	5.99651e-11	4.91036e-10	up	2.5.1.29 - Geranylgeranyl diphosphate synthase / Geranylgeranyl-PP synthetase (1 of 18)	GO:0008299 - isoprenoid biosynthetic process
Lus10011555.g.BGIv1.0	17.2334	4.63271	1.31419	3.52513	0.000423274	0.00162005	up	PF05678 - VQ motif (VQ) (1 of 42)
Lus10018786.g.BGIv1.0	1941.03	4.62524	0.0813923	56.8265	0	0	up	PF00280 - Potato inhibitor I family (potato_inhibit) (1 of 12)	GO:0009611 - response to wounding;GO:0004867 - serine-type endopeptidase inhibitor activity
Lus10003863.g.BGIv1.0	1.91958	4.61917	1.77408	2.6037	0.00922237	0.0259843	up	PTHR31529:SF4 - LOB DOMAIN-CONTAINING PROTEIN 14-RELATED (1 of 1)
Lus10022828.g.BGIv1.0	1.91633	4.61734	1.75371	2.6329	0.008466	0.0240779	up	PF01657 - Salt stress response/antifungal (Stress-antifung) (1 of 114)
Lus10015948.g.BGIv1.0	1.89898	4.60681	1.79377	2.56823	0.0102221	0.0284463	up	PTHR31174:SF2 - EMBRYONIC ABUNDANT PROTEIN-RELATED (1 of 2)
Lus10019462.g.BGIv1.0	35.323	4.59398	1.28106	3.58607	0.000335695	0.00130869	up	4.99.1.6 - Indoleacetaldoxime dehydratase / Indoleacetaldoxime hydro-lyase (1 of 3)	GO:0055114 - oxidation-reduction process;GO:0020037 - heme binding;GO:0016705 - oxidoreductase activity, acting on paired donors, with incorporation or reduction of molecular oxygen;GO:0005506 - iron ion binding
Lus10008184.g.BGIv1.0	292.86	4.58834	0.190934	24.0311	1.31749e-127	9.56364e-126	up	PTHR23500:SF112 - SUGAR TRANSPORTER ERD6-LIKE 7 (1 of 10)	GO:0055085 - transmembrane transport;GO:0016021 - integral component of membrane
Lus10026617.g.BGIv1.0	103.494	4.58624	0.313591	14.6249	1.94831e-48	5.58266e-47	up	PTHR31719:SF40 - NAC TRANSCRIPTION FACTOR 29 (1 of 4)	GO:0006355 - regulation of transcription, DNA-templated;GO:0003677 - DNA binding
Lus10024690.g.BGIv1.0	20.2372	4.58303	1.11888	4.0961	4.20163e-05	0.000190071	up	PTHR22835//PTHR22835:SF169 - ZINC FINGER FYVE DOMAIN CONTAINING PROTEIN // SUBFAMILY NOT NAMED (1 of 2)	GO:0016788 - hydrolase activity, acting on ester bonds
Lus10029850.g.BGIv1.0	720.262	4.57521	0.123932	36.917	2.46281e-298	5.26747e-296	up	PF00582 - Universal stress protein family (Usp) (1 of 65)	GO:0006950 - response to stress
Lus10042916.g.BGIv1.0	13.2099	4.57515	0.881028	5.19297	2.0697e-07	1.25411e-06	up	4.2.2.23 - Rhamnogalacturonan endolyase / Rhamnogalacturonase B (1 of 17)	GO:0030246 - carbohydrate binding;GO:0003824 - catalytic activity;GO:0005975 - carbohydrate metabolic process
Lus10021314.g.BGIv1.0	7.09105	4.56485	1.22681	3.72092	0.000198496	0.000807011	up	KOG0725 - Reductases with broad range of substrate specificities (1 of 96)	GO:0016491 - oxidoreductase activity
Lus10012704.g.BGIv1.0	3.8113	4.55985	1.47899	3.08308	0.00204868	0.00678275	up	?
Lus10030854.g.BGIv1.0	11.8558	4.55376	0.932865	4.88148	1.05295e-06	5.89876e-06	up	PF07714//PF08263//PF13855 - Protein tyrosine kinase (Pkinase_Tyr) // Leucine rich repeat N-terminal domain (LRRNT_2) // Leucine rich repeat (LRR_8) (1 of 39)	GO:0005515 - protein binding;GO:0006468 - protein phosphorylation;GO:0004672 - protein kinase activity
Lus10012373.g.BGIv1.0	8.72744	4.53106	1.07914	4.19878	2.68354e-05	0.000124771	up	?
Lus10007900.g.BGIv1.0	109.18	4.52999	0.304713	14.8664	5.44524e-50	1.61823e-48	up	K19355 - mannan endo-1,4-beta-mannosidase (MAN) (1 of 13)	GO:0005975 - carbohydrate metabolic process;GO:0004553 - hydrolase activity, hydrolyzing O-glycosyl compounds
Lus10020493.g.BGIv1.0	5975.2	4.52656	0.0461726	98.0357	0	0	up	K13449 - pathogenesis-related protein 1 (PR1) (1 of 7)	GO:0005615 - extracellular space
Lus10030032.g.BGIv1.0	3.75848	4.52271	1.5351	2.9462	0.00321708	0.0101637	up	PF00067 - Cytochrome P450 (p450) (1 of 443)	GO:0055114 - oxidation-reduction process;GO:0020037 - heme binding;GO:0016705 - oxidoreductase activity, acting on paired donors, with incorporation or reduction of molecular oxygen;GO:0005506 - iron ion binding
Lus10011013.g.BGIv1.0	2076.54	4.52131	0.0740904	61.0242	0	0	up	PTHR31692:SF10 - EXPANSIN-LIKE B1 (1 of 8)	GO:0005576 - extracellular region
Lus10039201.g.BGIv1.0	248.011	4.51604	0.201514	22.4106	3.10206e-111	1.92178e-109	up	?
Lus10016602.g.BGIv1.0	36.2494	4.51485	0.530897	8.50419	1.82866e-17	2.20273e-16	up	?
Lus10024714.g.BGIv1.0	32.7712	4.50663	0.569005	7.92019	2.37144e-15	2.57045e-14	up	PTHR21495//PTHR21495:SF70 - NUCLEOPORIN-RELATED // SUBFAMILY NOT NAMED (1 of 3)	GO:0048046 - apoplast
Lus10006895.g.BGIv1.0	9.13943	4.50627	1.05107	4.2873	1.80861e-05	8.63958e-05	up	?
Lus10041846.g.BGIv1.0	1.78652	4.50541	1.83991	2.4487	0.0143371	0.0382251	up	PF08137 - DVL family (DVL) (1 of 15)
Lus10012767.g.BGIv1.0	379.591	4.50132	0.161973	27.7906	5.63441e-170	5.54673e-168	up	1.14.13.121 - Premnaspirodiene oxygenase / Hyoscymus muticus premnaspirodiene oxygenase (1 of 43)	GO:0055114 - oxidation-reduction process;GO:0020037 - heme binding;GO:0016705 - oxidoreductase activity, acting on paired donors, with incorporation or reduction of molecular oxygen;GO:0005506 - iron ion binding
Lus10005925.g.BGIv1.0	3.66901	4.49826	1.47073	3.05852	0.00222436	0.00731183	up	PTHR10015:SF199 - HEAT STRESS TRANSCRIPTION FACTOR A-1B-RELATED (1 of 2)	GO:0043565 - sequence-specific DNA binding;GO:0006355 - regulation of transcription, DNA-templated;GO:0005634 - nucleus;GO:0003700 - DNA-binding transcription factor activity
Lus10013297.g.BGIv1.0	1.77242	4.496	1.80904	2.48529	0.0129446	0.0349613	up	PF00249 - Myb-like DNA-binding domain (Myb_DNA-binding) (1 of 373)
Lus10012508.g.BGIv1.0	17.2901	4.4803	0.787493	5.68932	1.27547e-08	8.70963e-08	up	PF00005//PF01061//PF08370 - ABC transporter (ABC_tran) // ABC-2 type transporter (ABC2_membrane) // Plant PDR ABC transporter associated (PDR_assoc) (1 of 4)	GO:0016887 - ATPase activity;GO:0005524 - ATP binding;GO:0016020 - membrane
Lus10010971.g.BGIv1.0	1.74097	4.4758	1.80133	2.48471	0.0129655	0.0350073	up	KOG3486 - 40S ribosomal protein S21 (1 of 3)	GO:0006412 - translation;GO:0005840 - ribosome;GO:0005622 - intracellular;GO:0003735 - structural constituent of ribosome
Lus10031239.g.BGIv1.0	248.019	4.47093	0.198531	22.5201	2.63947e-112	1.6437e-110	up	1.13.11.12 - Linoleate 13S-lipoxygenase / Lipoxidase (1 of 18)	GO:0005515 - protein binding;GO:0055114 - oxidation-reduction process;GO:0046872 - metal ion binding;GO:0016702 - oxidoreductase activity, acting on single donors with incorporation of molecular oxygen, incorporation of two atoms of oxygen
Lus10029333.g.BGIv1.0	1.72849	4.4678	1.80353	2.47726	0.0132396	0.0356374	up	PTHR31190:SF21 - ETHYLENE-RESPONSIVE TRANSCRIPTION FACTOR 13 (1 of 19)	GO:0006355 - regulation of transcription, DNA-templated;GO:0003700 - DNA-binding transcription factor activity
Lus10010582.g.BGIv1.0	1.72687	4.46674	1.80381	2.47628	0.0132761	0.0357171	up	?
Lus10013963.g.BGIv1.0	1.72362	4.46437	1.85105	2.4118	0.0158739	0.0418168	up	?
Lus10041973.g.BGIv1.0	212.835	4.44575	0.216377	20.5463	8.30021e-94	4.42497e-92	up	PTHR24015:SF419 - NUCLEOTIDE-DIPHOSPHO-SUGAR TRANSFERASE DOMAIN-CONTAINING PROTEIN-RELATED (1 of 9)	GO:0000139 - Golgi membrane;GO:0016757 - transferase activity, transferring glycosyl groups;GO:0071555 - cell wall organization
Lus10034229.g.BGIv1.0	432.924	4.41803	0.150493	29.3571	1.94098e-189	2.13937e-187	up	4.2.3.19 - Ent-kaurene synthase / Ent-kaurene synthetase B (1 of 22)	GO:0016829 - lyase activity;GO:0010333 - terpene synthase activity;GO:0008152 - metabolic process;GO:0000287 - magnesium ion binding
Lus10039310.g.BGIv1.0	3.47574	4.41772	1.47898	2.987	0.00281733	0.00901719	up	PF13041 - PPR repeat family (PPR_2) (1 of 719)
Lus10013165.g.BGIv1.0	22.2928	4.41566	0.683451	6.46083	1.04129e-10	8.40237e-10	up	PF00069//PF08263 - Protein kinase domain (Pkinase) // Leucine rich repeat N-terminal domain (LRRNT_2) (1 of 30)	GO:0006468 - protein phosphorylation;GO:0005524 - ATP binding;GO:0004672 - protein kinase activity
Lus10001107.g.BGIv1.0	6.49122	4.4093	1.2463	3.5379	0.000403316	0.00154911	up	2.3.1.84 - Alcohol O-acetyltransferase / AATASE (1 of 62)	GO:0016747 - transferase activity, transferring acyl groups other than amino-acyl groups
Lus10009675.g.BGIv1.0	25.3074	4.40843	0.630623	6.99059	2.73741e-12	2.4658e-11	up	PTHR31009:SF7 - S-ADENOSYL-L-METHIONINE:SALICYLIC ACID CARBOXYL METHYLTRANSFERASE, 41514-39166-RELATED (1 of 4)	GO:0008168 - methyltransferase activity
Lus10039725.g.BGIv1.0	5.87893	4.4046	1.25697	3.50415	0.00045807	0.00174321	up	PF07714//PF14380 - Protein tyrosine kinase (Pkinase_Tyr) // Wall-associated receptor kinase C-terminal (WAK_assoc) (1 of 4)	GO:0006468 - protein phosphorylation;GO:0004672 - protein kinase activity
Lus10010544.g.BGIv1.0	56.8999	4.39829	0.410744	10.7081	9.32631e-27	1.6088e-25	up	KOG0725 - Reductases with broad range of substrate specificities (1 of 96)	GO:0016491 - oxidoreductase activity
Lus10038506.g.BGIv1.0	14.8598	4.39619	0.814804	5.3954	6.83712e-08	4.34355e-07	up	PTHR33077:SF17 - PROTEIN TIFY 5A-RELATED (1 of 2)
Lus10035364.g.BGIv1.0	3.22882	4.38973	1.62226	2.70593	0.0068114	0.0198642	up	?
Lus10016178.g.BGIv1.0	69.3692	4.38822	0.375267	11.6936	1.37436e-31	2.73593e-30	up	PF08659 - KR domain (KR) (1 of 39)	GO:0016491 - oxidoreductase activity
Lus10004781.g.BGIv1.0	3.17677	4.36588	1.50494	2.90103	0.00371937	0.0115619	up	3.4.22.14 - Actinidain / Actinidin (1 of 31)	GO:0008234 - cysteine-type peptidase activity;GO:0006508 - proteolysis
Lus10019534.g.BGIv1.0	46.0255	4.35879	0.975117	4.47001	7.82141e-06	3.95217e-05	up	PTHR24296:SF7 - CYTOCHROME P450 94C1 (1 of 2)	GO:0055114 - oxidation-reduction process;GO:0020037 - heme binding;GO:0016705 - oxidoreductase activity, acting on paired donors, with incorporation or reduction of molecular oxygen;GO:0005506 - iron ion binding
Lus10000003.g.BGIv1.0	5.70573	4.3577	1.29412	3.36731	0.000759053	0.00276083	up	PTHR31388:SF37 - PEROXIDASE 4-RELATED (1 of 10)
Lus10030708.g.BGIv1.0	90.8214	4.35696	0.326977	13.325	1.65668e-40	4.07168e-39	up	1.14.13.121 - Premnaspirodiene oxygenase / Hyoscymus muticus premnaspirodiene oxygenase (1 of 43)	GO:0055114 - oxidation-reduction process;GO:0020037 - heme binding;GO:0016705 - oxidoreductase activity, acting on paired donors, with incorporation or reduction of molecular oxygen;GO:0005506 - iron ion binding
Lus10004908.g.BGIv1.0	439.913	4.35182	0.237402	18.331	4.68034e-75	2.00446e-73	up	KOG0725 - Reductases with broad range of substrate specificities (1 of 96)	GO:0016491 - oxidoreductase activity
Lus10018595.g.BGIv1.0	260.773	4.33206	0.189658	22.8414	1.77771e-115	1.1468e-113	up	PF00407 - Pathogenesis-related protein Bet v I family (Bet_v_1) (1 of 55)	GO:0009607 - response to biotic stimulus;GO:0006952 - defense response
Lus10029393.g.BGIv1.0	45.8505	4.31636	0.447978	9.63521	5.67785e-22	8.27989e-21	up	PTHR22849:SF38 - E3 UBIQUITIN-PROTEIN LIGASE PUB22-RELATED (1 of 5)	GO:0016567 - protein ubiquitination;GO:0004842 - ubiquitin-protein transferase activity
Lus10028327.g.BGIv1.0	629.652	4.30294	0.12119	35.5058	4.00458e-276	7.26731e-274	up	PTHR11247:SF25 - LIPID PHOSPHATE PHOSPHATASE EPSILON 1, CHLOROPLASTIC-RELATED (1 of 5)	GO:0030176 - integral component of endoplasmic reticulum membrane;GO:0047874 - dolichyldiphosphatase activity;GO:0008610 - lipid biosynthetic process;GO:0006487 - protein N-linked glycosylation
Lus10013594.g.BGIv1.0	19.4987	4.29838	0.705727	6.09072	1.12406e-09	8.36574e-09	up	PF00106 - short chain dehydrogenase (adh_short) (1 of 81)	GO:0016491 - oxidoreductase activity;GO:0008152 - metabolic process
Lus10024037.g.BGIv1.0	100.431	4.29323	0.514821	8.33926	7.4759e-17	8.71307e-16	up	K12356 - coniferyl-alcohol glucosyltransferase (UGT72E) (1 of 4)	GO:0016758 - transferase activity, transferring hexosyl groups;GO:0008152 - metabolic process
Lus10022426.g.BGIv1.0	8.41169	4.28649	1.02605	4.17767	2.94505e-05	0.00013607	up	PF00847 - AP2 domain (AP2) (1 of 230)	GO:0006355 - regulation of transcription, DNA-templated;GO:0003700 - DNA-binding transcription factor activity
Lus10020959.g.BGIv1.0	15.1974	4.28132	0.778904	5.49659	3.87206e-08	2.52277e-07	up	K10206 - LL-diaminopimelate aminotransferase (E2.6.1.83) (1 of 3)	GO:0030170 - pyridoxal phosphate binding;GO:0009058 - biosynthetic process
Lus10006926.g.BGIv1.0	281.581	4.26107	0.182583	23.3377	1.83616e-120	1.23552e-118	up	4.2.3.19 - Ent-kaurene synthase / Ent-kaurene synthetase B (1 of 22)
Lus10036343.g.BGIv1.0	4247.55	4.25336	0.145754	29.1817	3.31126e-187	3.60546e-185	up	PTHR13683:SF268 - EUKARYOTIC ASPARTYL PROTEASE FAMILY PROTEIN (1 of 11)	GO:0006508 - proteolysis;GO:0004190 - aspartic-type endopeptidase activity
Lus10036698.g.BGIv1.0	75.7579	4.24991	0.339104	12.5328	4.94089e-36	1.09794e-34	up	PTHR10438:SF278 - THIOREDOXIN H7-RELATED (1 of 6)	GO:0045454 - cell redox homeostasis;GO:0015035 - protein disulfide oxidoreductase activity;GO:0006662 - glycerol ether metabolic process
Lus10016166.g.BGIv1.0	24.9247	4.24899	0.598595	7.09828	1.26323e-12	1.16415e-11	up	PTHR22849:SF38 - E3 UBIQUITIN-PROTEIN LIGASE PUB22-RELATED (1 of 5)	GO:0016567 - protein ubiquitination;GO:0004842 - ubiquitin-protein transferase activity
Lus10025426.g.BGIv1.0	3.08271	4.23256	1.51785	2.78852	0.00529499	0.0158477	up	PTHR18966//PTHR18966:SF233 - IONOTROPIC GLUTAMATE RECEPTOR // SUBFAMILY NOT NAMED (1 of 3)
Lus10003124.g.BGIv1.0	3.08109	4.23124	1.52694	2.77107	0.00558728	0.0166249	up	PTHR11945//PTHR11945:SF196 - MADS BOX PROTEIN // SUBFAMILY NOT NAMED (1 of 6)	GO:0006355 - regulation of transcription, DNA-templated;GO:0005634 - nucleus;GO:0003700 - DNA-binding transcription factor activity;GO:0046983 - protein dimerization activity;GO:0003677 - DNA binding
Lus10015644.g.BGIv1.0	12.3127	4.22787	0.838564	5.0418	4.6117e-07	2.68222e-06	up	PTHR31238:SF21 - GERMIN-LIKE PROTEIN SUBFAMILY 3 MEMBER 3 (1 of 13)	GO:0048046 - apoplast;GO:0005618 - cell wall;GO:0030145 - manganese ion binding;GO:0045735 - nutrient reservoir activity
Lus10004443.g.BGIv1.0	19.818	4.22126	0.662956	6.36733	1.9235e-10	1.52069e-09	up	PF00432//PF01397//PF03936 - Prenyltransferase and squalene oxidase repeat (Prenyltrans) // Terpene synthase, N-terminal domain (Terpene_synth) // Terpene synthase family, metal binding domain (Terpene_synth_C) (1 of 1)	GO:0003824 - catalytic activity;GO:0016829 - lyase activity;GO:0010333 - terpene synthase activity;GO:0008152 - metabolic process;GO:0000287 - magnesium ion binding
Lus10017461.g.BGIv1.0	8.63259	4.22085	1.03055	4.09573	4.20843e-05	0.000190354	up	?
Lus10035185.g.BGIv1.0	32.2258	4.21921	0.52378	8.05531	7.92806e-16	8.82227e-15	up	PF07883 - Cupin domain (Cupin_2) (1 of 56)	GO:0048046 - apoplast;GO:0005618 - cell wall;GO:0030145 - manganese ion binding;GO:0045735 - nutrient reservoir activity
Lus10012583.g.BGIv1.0	21.7991	4.2156	0.649422	6.49132	8.50879e-11	6.89219e-10	up	PF00067 - Cytochrome P450 (p450) (1 of 443)	GO:0055114 - oxidation-reduction process;GO:0020037 - heme binding;GO:0016705 - oxidoreductase activity, acting on paired donors, with incorporation or reduction of molecular oxygen;GO:0005506 - iron ion binding
Lus10029807.g.BGIv1.0	9.85643	4.2145	0.941332	4.47717	7.56395e-06	3.82961e-05	up	?
Lus10041416.g.BGIv1.0	224.505	4.20815	0.198712	21.1771	1.55143e-99	8.65619e-98	up	?
Lus10021394.g.BGIv1.0	91.1039	4.19762	0.315265	13.3146	1.90438e-40	4.66133e-39	up	PTHR31642:SF57 - SPERMIDINE HYDROXYCINNAMOYL TRANSFERASE (1 of 5)	GO:0016747 - transferase activity, transferring acyl groups other than amino-acyl groups
Lus10034349.g.BGIv1.0	45.8072	4.18857	0.43828	9.55685	1.214e-21	1.74417e-20	up	PTHR31042:SF16 - CORE-2/I-BRANCHING BETA-1,6-N-ACETYLGLUCOSAMINYLTRANSFERASE FAMILY PROTEIN (1 of 6)	GO:0016020 - membrane;GO:0008375 - acetylglucosaminyltransferase activity
Lus10026419.g.BGIv1.0	2.81357	4.18422	1.55393	2.69267	0.0070882	0.0205829	up	PTHR24322:SF309 - SHORT-CHAIN DEHYDROGENASE REDUCTASE 2A (1 of 3)
Lus10029348.g.BGIv1.0	2.8011	4.17895	1.54738	2.70067	0.00692002	0.0201516	up	?
Lus10030446.g.BGIv1.0	190.159	4.17436	0.219932	18.9802	2.48539e-80	1.13331e-78	up	PTHR31719:SF40 - NAC TRANSCRIPTION FACTOR 29 (1 of 4)	GO:0006355 - regulation of transcription, DNA-templated;GO:0003677 - DNA binding
Lus10039104.g.BGIv1.0	13.3303	4.17027	0.832706	5.0081	5.49707e-07	3.16946e-06	up	PTHR11413:SF26 - CYSTATIN C (1 of 1)	GO:0004869 - cysteine-type endopeptidase inhibitor activity
Lus10024152.g.BGIv1.0	720.115	4.16792	0.114236	36.4852	1.90086e-291	3.85886e-289	up	3.2.1.149//3.2.1.21 - Beta-glucosidase / Gentobiase (1 of 3)	GO:0005975 - carbohydrate metabolic process;GO:0004553 - hydrolase activity, hydrolyzing O-glycosyl compounds
Lus10019060.g.BGIv1.0	4986.81	4.15282	0.0455769	91.1168	0	0	up	PF00069//PF00704 - Protein kinase domain (Pkinase) // Glycosyl hydrolases family 18 (Glyco_hydro_18) (1 of 1)	GO:0006468 - protein phosphorylation;GO:0005524 - ATP binding;GO:0004672 - protein kinase activity;GO:0005975 - carbohydrate metabolic process;GO:0004553 - hydrolase activity, hydrolyzing O-glycosyl compounds
Lus10002735.g.BGIv1.0	8.24171	4.14883	1.04923	3.95417	7.68008e-05	0.000334093	up	PF01117 - Aerolysin toxin (Aerolysin) (1 of 3)	GO:0009405 - pathogenesis;GO:0005576 - extracellular region
Lus10020492.g.BGIv1.0	17.1443	4.1473	0.695556	5.96257	2.48302e-09	1.80024e-08	up	PTHR10334:SF223 - F2J10.6 PROTEIN-RELATED (1 of 11)	GO:0005615 - extracellular space
Lus10000239.g.BGIv1.0	16262.7	4.11422	0.029788	138.117	0	0	up	PTHR24298:SF1 - CYTOCHROME P450, FAMILY 79, SUBFAMILY C, POLYPEPTIDE 1-RELATED (1 of 12)	GO:0055114 - oxidation-reduction process;GO:0020037 - heme binding;GO:0016705 - oxidoreductase activity, acting on paired donors, with incorporation or reduction of molecular oxygen;GO:0005506 - iron ion binding
Lus10034393.g.BGIv1.0	4.33689	4.11407	1.41672	2.90394	0.00368497	0.0114649	up	PTHR15439 - RETINOBLASTOMA-BINDING PROTEIN 6 (1 of 5)	GO:0008270 - zinc ion binding;GO:0005634 - nucleus
Lus10020929.g.BGIv1.0	26.3193	4.10957	0.567543	7.241	4.45403e-13	4.21386e-12	up	PTHR19139//PTHR19139:SF145 - AQUAPORIN TRANSPORTER // SUBFAMILY NOT NAMED (1 of 4)	GO:0016020 - membrane;GO:0006810 - transport;GO:0005215 - transporter activity
Lus10013593.g.BGIv1.0	99.4981	4.10909	0.29255	14.0458	8.17805e-45	2.17992e-43	up	PF13561 - Enoyl-(Acyl carrier protein) reductase (adh_short_C2) (1 of 87)
Lus10030934.g.BGIv1.0	2.67128	4.10317	1.62215	2.52946	0.0114237	0.0313364	up	4.2.1.78 - (S)-norcoclaurine synthase / (S)-norlaudanosoline synthase (1 of 10)	GO:0055114 - oxidation-reduction process;GO:0016491 - oxidoreductase activity
Lus10007235.g.BGIv1.0	329.822	4.10242	0.161146	25.4579	5.77389e-143	4.70448e-141	up	PTHR22950:SF278 - AMINO ACID PERMEASE 1-RELATED (1 of 10)	GO:0016021 - integral component of membrane;GO:0005886 - plasma membrane;GO:0015172 - acidic amino acid transmembrane transporter activity;GO:0015175 - neutral amino acid transmembrane transporter activity;GO:0015810 - aspartate transmembrane transport;GO:0015827 - tryptophan transport
Lus10043472.g.BGIv1.0	21.1856	4.07921	0.628269	6.49277	8.42695e-11	6.82899e-10	up	PF14009 - Domain of unknown function (DUF4228) (DUF4228) (1 of 47)	GO:0005886 - plasma membrane
Lus10030439.g.BGIv1.0	67.5366	4.07878	0.353648	11.5335	8.94734e-31	1.73875e-29	up	PTHR10783:SF43 - PHOSPHATE TRANSPORTER PHO1 HOMOLOG 2-RELATED (1 of 12)	GO:0016021 - integral component of membrane
Lus10012880.g.BGIv1.0	132.121	4.07542	0.252342	16.1504	1.12878e-58	3.88499e-57	up	4.2.3.19 - Ent-kaurene synthase / Ent-kaurene synthetase B (1 of 22)	GO:0016829 - lyase activity;GO:0010333 - terpene synthase activity;GO:0008152 - metabolic process;GO:0000287 - magnesium ion binding
Lus10010255.g.BGIv1.0	76.8834	4.07514	0.331105	12.3077	8.23354e-35	1.7652e-33	up	?
Lus10008129.g.BGIv1.0	714.256	4.06401	0.113544	35.7923	1.45583e-280	2.66892e-278	up	K13464 - jasmonate ZIM domain-containing protein (JAZ) (1 of 10)
Lus10020644.g.BGIv1.0	393.371	4.06341	0.147364	27.574	2.27999e-167	2.20228e-165	up	PTHR11972:SF57 - RESPIRATORY BURST OXIDASE HOMOLOG PROTEIN B (1 of 2)	GO:0055114 - oxidation-reduction process;GO:0050664 - oxidoreductase activity, acting on NAD(P)H, oxygen as acceptor;GO:0004601 - peroxidase activity;GO:0016491 - oxidoreductase activity;GO:0016174 - NAD(P)H oxidase activity
Lus10039638.g.BGIv1.0	4.68141	4.06068	1.307	3.10686	0.00189084	0.00631605	up	?
Lus10024205.g.BGIv1.0	2.56771	4.05627	1.59359	2.54536	0.0109165	0.0301454	up	PTHR31388:SF37 - PEROXIDASE 4-RELATED (1 of 10)	GO:0055114 - oxidation-reduction process;GO:0020037 - heme binding;GO:0006979 - response to oxidative stress;GO:0004601 - peroxidase activity
Lus10033582.g.BGIv1.0	39.9996	4.05445	0.462508	8.76624	1.84736e-18	2.31852e-17	up	2.5.1.29 - Geranylgeranyl diphosphate synthase / Geranylgeranyl-PP synthetase (1 of 18)	GO:0008299 - isoprenoid biosynthetic process
Lus10033005.g.BGIv1.0	7.17784	4.04067	1.06114	3.80786	0.000140173	0.000583084	up	?
Lus10017981.g.BGIv1.0	127.06	4.0398	0.254636	15.865	1.10783e-56	3.70293e-55	up	PTHR24015:SF419 - NUCLEOTIDE-DIPHOSPHO-SUGAR TRANSFERASE DOMAIN-CONTAINING PROTEIN-RELATED (1 of 9)	GO:0000139 - Golgi membrane;GO:0016757 - transferase activity, transferring glycosyl groups;GO:0071555 - cell wall organization
Lus10012582.g.BGIv1.0	27.9839	4.03484	0.567199	7.11363	1.13031e-12	1.0438e-11	up	KOG0156 - Cytochrome P450 CYP2 subfamily (1 of 184)	GO:0055114 - oxidation-reduction process;GO:0020037 - heme binding;GO:0016705 - oxidoreductase activity, acting on paired donors, with incorporation or reduction of molecular oxygen;GO:0005506 - iron ion binding
Lus10038179.g.BGIv1.0	2.70541	4.02714	1.56593	2.57173	0.0101191	0.0281969	up	PF01397//PF03936 - Terpene synthase, N-terminal domain (Terpene_synth) // Terpene synthase family, metal binding domain (Terpene_synth_C) (1 of 40)	GO:0016829 - lyase activity;GO:0010333 - terpene synthase activity;GO:0008152 - metabolic process;GO:0000287 - magnesium ion binding
Lus10032415.g.BGIv1.0	848.226	4.02452	0.102918	39.1043	0	0	up	PTHR13301:SF51 - CELLULOSE SYNTHASE-LIKE PROTEIN G1-RELATED (1 of 6)	GO:0005794 - Golgi apparatus;GO:0016021 - integral component of membrane;GO:0005886 - plasma membrane;GO:0005802 - trans-Golgi network;GO:0016760 - cellulose synthase (UDP-forming) activity;GO:0016759 - cellulose synthase activity;GO:0071555 - cell wall organization;GO:0030244 - cellulose biosynthetic process;GO:0009833 - plant-type primary cell wall biogenesis
Lus10038228.g.BGIv1.0	2.66311	4.00755	1.58226	2.53281	0.0113153	0.0310913	up	PTHR22594:SF36 - ASPARAGINE--TRNA LIGASE, CYTOPLASMIC 2 (1 of 2)	GO:0006418 - tRNA aminoacylation for protein translation;GO:0005524 - ATP binding;GO:0004812 - aminoacyl-tRNA ligase activity;GO:0000166 - nucleotide binding
Lus10020826.g.BGIv1.0	938.112	3.99598	0.0953063	41.9278	0	0	up	K00430 - peroxidase (E1.11.1.7) (1 of 94)	GO:0055114 - oxidation-reduction process;GO:0020037 - heme binding;GO:0006979 - response to oxidative stress;GO:0004601 - peroxidase activity
Lus10027770.g.BGIv1.0	13.7866	3.99229	0.784602	5.0883	3.61293e-07	2.12994e-06	up	2.4.1.228 - Lactosylceramide 4-alpha-galactosyltransferase / Histo-blood group P(k) UDP-galactose (1 of 5)	GO:0016021 - integral component of membrane
Lus10036187.g.BGIv1.0	94.2855	3.99094	0.305242	13.0747	4.59462e-39	1.09551e-37	up	PTHR19139:SF30 - AQUAPORIN TIP3-1-RELATED (1 of 4)	GO:0016020 - membrane;GO:0006810 - transport;GO:0005215 - transporter activity
Lus10000193.g.BGIv1.0	798.642	3.99042	0.101148	39.4514	0	0	up	PTHR22595:SF34 - BASIC ENDOCHITINASE B (1 of 10)	GO:0016998 - cell wall macromolecule catabolic process;GO:0006032 - chitin catabolic process;GO:0004568 - chitinase activity
Lus10024364.g.BGIv1.0	127.33	3.98173	0.254666	15.6351	4.19778e-55	1.36378e-53	up	PTHR10811//PTHR10811:SF13 - FRINGE-RELATED // SUBFAMILY NOT NAMED (1 of 2)	GO:0016757 - transferase activity, transferring glycosyl groups;GO:0016020 - membrane
Lus10034020.g.BGIv1.0	516.061	3.97009	0.125939	31.5238	4.09778e-218	5.45338e-216	up	PTHR19241:SF219 - ABC TRANSPORTER G FAMILY MEMBER 38 (1 of 17)	GO:0016887 - ATPase activity;GO:0005524 - ATP binding;GO:0016020 - membrane
Lus10041830.g.BGIv1.0	2868.2	3.96533	0.0557936	71.0715	0	0	up	PF00182//PF00187 - Chitinase class I (Glyco_hydro_19) // Chitin recognition protein (Chitin_bind_1) (1 of 3)	GO:0008061 - chitin binding;GO:0016998 - cell wall macromolecule catabolic process;GO:0006032 - chitin catabolic process;GO:0004568 - chitinase activity
Lus10033658.g.BGIv1.0	51.0214	3.96458	0.412589	9.60904	7.32263e-22	1.06482e-20	up	2.3.1.84 - Alcohol O-acetyltransferase / AATASE (1 of 62)	GO:0016747 - transferase activity, transferring acyl groups other than amino-acyl groups
Lus10017273.g.BGIv1.0	103.545	3.96136	0.288202	13.745	5.45401e-43	1.4109e-41	up	K04730 - interleukin-1 receptor-associated kinase 1 (IRAK1) (1 of 25)	GO:0006468 - protein phosphorylation;GO:0005524 - ATP binding;GO:0004672 - protein kinase activity
Lus10018519.g.BGIv1.0	11.2028	3.95315	0.841986	4.69504	2.66558e-06	1.42656e-05	up	PF05678 - VQ motif (VQ) (1 of 42)
Lus10016022.g.BGIv1.0	79.8611	3.94655	0.3102	12.7226	4.42868e-37	1.00972e-35	up	PF13704 - Glycosyl transferase family 2 (Glyco_tranf_2_4) (1 of 12)	GO:0016021 - integral component of membrane;GO:0016757 - transferase activity, transferring glycosyl groups
Lus10003642.g.BGIv1.0	2.37662	3.94158	1.62193	2.43018	0.0150913	0.0400073	up	PTHR22951//PTHR22951:SF17 - CLATHRIN ASSEMBLY PROTEIN // SUBFAMILY NOT NAMED (1 of 3)	GO:0005543 - phospholipid binding
Lus10033427.g.BGIv1.0	7.37108	3.93804	1.11748	3.52404	0.000425022	0.00162588	up	PF02140//PF02449//PF13364 - Galactose binding lectin domain (Gal_Lectin) // Beta-galactosidase (Glyco_hydro_42) // Beta-galactosidase jelly roll domain (BetaGal_dom4_5) (1 of 1)	GO:0009341 - beta-galactosidase complex;GO:0005975 - carbohydrate metabolic process;GO:0004565 - beta-galactosidase activity;GO:0030246 - carbohydrate binding;GO:0004553 - hydrolase activity, hydrolyzing O-glycosyl compounds
Lus10006157.g.BGIv1.0	311.111	3.93399	0.158957	24.7488	3.19333e-135	2.46759e-133	up	PTHR11709:SF94 - LACCASE-15 (1 of 4)	GO:0055114 - oxidation-reduction process;GO:0016491 - oxidoreductase activity;GO:0005507 - copper ion binding
Lus10041161.g.BGIv1.0	2.5474	3.92552	1.61366	2.43268	0.0149877	0.0397621	up	?
Lus10033250.g.BGIv1.0	3.86123	3.92227	1.38593	2.83006	0.00465396	0.0141179	up	PTHR22814:SF136 - HEAVY-METAL-ASSOCIATED DOMAIN-CONTAINING PROTEIN-RELATED (1 of 3)	GO:0046872 - metal ion binding;GO:0030001 - metal ion transport
Lus10010338.g.BGIv1.0	35.5799	3.91552	0.463941	8.4397	3.1814e-17	3.78774e-16	up	K00423 - L-ascorbate oxidase (E1.10.3.3) (1 of 7)	GO:0055114 - oxidation-reduction process;GO:0016491 - oxidoreductase activity;GO:0005507 - copper ion binding
Lus10022762.g.BGIv1.0	1428.01	3.91432	0.0763137	51.2925	0	0	up	KOG0156 - Cytochrome P450 CYP2 subfamily (1 of 184)	GO:0055114 - oxidation-reduction process;GO:0020037 - heme binding;GO:0016705 - oxidoreductase activity, acting on paired donors, with incorporation or reduction of molecular oxygen;GO:0005506 - iron ion binding
Lus10023890.g.BGIv1.0	2.52301	3.91146	1.6032	2.43978	0.0146963	0.0390784	up	PTHR10209:SF152 - 1-AMINOCYCLOPROPANE-1-CARBOXYLATE OXIDASE-RELATED (1 of 2)	GO:0055114 - oxidation-reduction process;GO:0016491 - oxidoreductase activity
Lus10041380.g.BGIv1.0	147.359	3.91044	0.236988	16.5006	3.63317e-61	1.28618e-59	up	2.1.1.274 - Salicylate carboxymethyltransferase / Salicylate O-methyltransferase (1 of 10)	GO:0008168 - methyltransferase activity
Lus10017702.g.BGIv1.0	61.4189	3.90758	0.356523	10.9602	5.93393e-28	1.05345e-26	up	2.3.1.84 - Alcohol O-acetyltransferase / AATASE (1 of 62)	GO:0016747 - transferase activity, transferring acyl groups other than amino-acyl groups
Lus10029135.g.BGIv1.0	87.6902	3.9028	0.300662	12.9807	1.57442e-38	3.7072e-37	up	PTHR31675:SF8 - AXIAL REGULATOR YABBY 4 (1 of 5)	GO:0007275 - multicellular organism development
Lus10024715.g.BGIv1.0	158.372	3.89902	0.22237	17.534	7.88798e-69	3.08077e-67	up	PTHR21495//PTHR21495:SF70 - NUCLEOPORIN-RELATED // SUBFAMILY NOT NAMED (1 of 3)	GO:0048046 - apoplast
Lus10001511.g.BGIv1.0	2.48775	3.899	1.59387	2.44624	0.0144354	0.0384586	up	1.1.1.146 - 11-beta-hydroxysteroid dehydrogenase / Corticosteroid 11-beta-dehydrogenase (1 of 11)	GO:0016021 - integral component of membrane;GO:0016491 - oxidoreductase activity
Lus10034976.g.BGIv1.0	2.4769	3.89197	1.61841	2.4048	0.0161812	0.0425332	up	PTHR27000:SF155 - LEUCINE-RICH REPEAT RECEPTOR-LIKE PROTEIN KINASE-RELATED (1 of 6)	GO:0005515 - protein binding
Lus10003915.g.BGIv1.0	489.889	3.8909	0.128911	30.1829	3.97058e-200	4.64725e-198	up	K01188 - beta-glucosidase (E3.2.1.21) (1 of 21)	GO:0005975 - carbohydrate metabolic process;GO:0004553 - hydrolase activity, hydrolyzing O-glycosyl compounds
Lus10009211.g.BGIv1.0	15.2923	3.89035	0.713009	5.45624	4.8633e-08	3.14408e-07	up	?
Lus10037792.g.BGIv1.0	26.3998	3.88034	0.551698	7.03345	2.01492e-12	1.83338e-11	up	PTHR31080:SF18 - CELL WALL / VACUOLAR INHIBITOR OF FRUCTOSIDASE 1-RELATED (1 of 12)	GO:0004857 - enzyme inhibitor activity
Lus10029808.g.BGIv1.0	10.7011	3.88012	0.860426	4.50953	6.49716e-06	3.32322e-05	up	PF00249 - Myb-like DNA-binding domain (Myb_DNA-binding) (1 of 373)
Lus10037804.g.BGIv1.0	4.65243	3.8795	1.28807	3.01187	0.00259644	0.00838234	up	PTHR31676:SF33 - SIMILARITY TO UNKNOWN PROTEIN (1 of 2)
Lus10020029.g.BGIv1.0	26.7288	3.86995	0.529487	7.30886	2.69415e-13	2.58081e-12	up	PF14476 - Petal formation-expressed (Chloroplast_duf) (1 of 4)
Lus10010286.g.BGIv1.0	1255.18	3.86519	0.0807709	47.8537	0	0	up	?
Lus10039507.g.BGIv1.0	9.54421	3.86129	0.893224	4.32287	1.54011e-05	7.42807e-05	up	PTHR23086:SF29 - PHOSPHATIDYLINOSITOL 4-PHOSPHATE 5-KINASE 6 (1 of 4)	GO:0046488 - phosphatidylinositol metabolic process;GO:0016307 - phosphatidylinositol phosphate kinase activity
Lus10028423.g.BGIv1.0	23.7361	3.86113	0.591069	6.53246	6.46968e-11	5.28458e-10	up	PTHR22835:SF184 - GDSL ESTERASE/LIPASE EXL1-RELATED (1 of 22)	GO:0016788 - hydrolase activity, acting on ester bonds
Lus10004223.g.BGIv1.0	88.2666	3.85734	0.311828	12.3701	3.7937e-35	8.20189e-34	up	PF00197 - Trypsin and protease inhibitor (Kunitz_legume) (1 of 21)	GO:0004866 - endopeptidase inhibitor activity
Lus10016305.g.BGIv1.0	34.3319	3.85259	0.476645	8.08272	6.33374e-16	7.09426e-15	up	KOG2966 - Uncharacterized conserved protein (1 of 7)	GO:0005739 - mitochondrion;GO:0015292 - uniporter activity;GO:0051560 - mitochondrial calcium ion homeostasis
Lus10021840.g.BGIv1.0	44.0852	3.84899	0.425896	9.03739	1.60456e-19	2.11268e-18	up	?
Lus10008096.g.BGIv1.0	386.161	3.84756	0.141521	27.1873	9.17883e-163	8.50035e-161	up	PTHR37210:SF2 - EXPRESSED PROTEIN (1 of 2)
Lus10018793.g.BGIv1.0	52.6812	3.83848	0.379438	10.1162	4.6811e-24	7.38373e-23	up	PF03350 - Uncharacterized protein family, UPF0114 (UPF0114) (1 of 7)	GO:0016021 - integral component of membrane
Lus10034094.g.BGIv1.0	276.183	3.82504	0.165834	23.0655	1.02814e-117	6.74146e-116	up	K00318 - proline dehydrogenase (PRODH) (1 of 4)	GO:0006562 - proline catabolic process;GO:0004657 - proline dehydrogenase activity
Lus10035289.g.BGIv1.0	1003.2	3.82186	0.0883295	43.2682	0	0	up	K10528 - hydroperoxide lyase (HPL) (1 of 3)	GO:0055114 - oxidation-reduction process;GO:0020037 - heme binding;GO:0016705 - oxidoreductase activity, acting on paired donors, with incorporation or reduction of molecular oxygen;GO:0005506 - iron ion binding
Lus10015632.g.BGIv1.0	129.414	3.82147	0.245051	15.5945	7.929e-55	2.55979e-53	up	K13248 - pyridoxal phosphate phosphatase PHOSPHO2 (PHOSPHO2) (1 of 5)	GO:0016791 - phosphatase activity;GO:0008152 - metabolic process
Lus10010278.g.BGIv1.0	3057.6	3.80773	0.131758	28.8995	1.21151e-183	1.29559e-181	up	PTHR13683:SF268 - EUKARYOTIC ASPARTYL PROTEASE FAMILY PROTEIN (1 of 11)	GO:0006508 - proteolysis;GO:0004190 - aspartic-type endopeptidase activity
Lus10007818.g.BGIv1.0	2844.28	3.80513	0.0570835	66.659	0	0	up	PTHR10209//PTHR10209:SF148 - OXIDOREDUCTASE, 2OG-FE II OXYGENASE FAMILY PROTEIN // SUBFAMILY NOT NAMED (1 of 1)	GO:0055114 - oxidation-reduction process;GO:0016491 - oxidoreductase activity
Lus10015208.g.BGIv1.0	115.356	3.8008	0.270768	14.0371	9.24166e-45	2.45979e-43	up	PTHR32278:SF2 - F-BOX PROTEIN PP2-B13-RELATED (1 of 9)
Lus10042210.g.BGIv1.0	65.2961	3.7952	0.33947	11.1798	5.12096e-29	9.3833e-28	up	PF00234 - Protease inhibitor/seed storage/LTP family (Tryp_alpha_amyl) (1 of 39)
Lus10030462.g.BGIv1.0	85.8463	3.79406	0.29704	12.7729	2.32313e-37	5.32363e-36	up	PTHR11552:SF140 - F7A19.28 PROTEIN (1 of 18)	GO:0055114 - oxidation-reduction process;GO:0050660 - flavin adenine dinucleotide binding;GO:0016614 - oxidoreductase activity, acting on CH-OH group of donors
Lus10036396.g.BGIv1.0	133.858	3.79041	0.24047	15.7625	5.63392e-56	1.86235e-54	up	PTHR11751:SF284 - 1-AMINOCYCLOPROPANE-1-CARBOXYLATE SYNTHASE-LIKE PROTEIN 1 (1 of 2)	GO:0030170 - pyridoxal phosphate binding;GO:0009058 - biosynthetic process
Lus10038471.g.BGIv1.0	8.46603	3.78437	0.978714	3.86668	0.000110329	0.000466227	up	K17108 - non-lysosomal glucosylceramidase (GBA2) (1 of 5)	GO:0016021 - integral component of membrane;GO:0006665 - sphingolipid metabolic process;GO:0004348 - glucosylceramidase activity
Lus10004907.g.BGIv1.0	343.601	3.78269	0.158535	23.8603	7.91835e-126	5.64528e-124	up	1.14.13.121 - Premnaspirodiene oxygenase / Hyoscymus muticus premnaspirodiene oxygenase (1 of 43)	GO:0055114 - oxidation-reduction process;GO:0020037 - heme binding;GO:0016705 - oxidoreductase activity, acting on paired donors, with incorporation or reduction of molecular oxygen;GO:0005506 - iron ion binding
Lus10021257.g.BGIv1.0	274.116	3.77172	0.173807	21.7007	2.02072e-104	1.16546e-102	up	KOG0725 - Reductases with broad range of substrate specificities (1 of 96)	GO:0016491 - oxidoreductase activity
Lus10038639.g.BGIv1.0	37.1835	3.76766	0.456408	8.25502	1.51874e-16	1.75021e-15	up	PTHR22950//PTHR22950:SF251 - AMINO ACID TRANSPORTER // SUBFAMILY NOT NAMED (1 of 4)	GO:0016021 - integral component of membrane;GO:0005886 - plasma membrane;GO:0015171 - amino acid transmembrane transporter activity;GO:0003333 - amino acid transmembrane transport
Lus10006216.g.BGIv1.0	31.4994	3.76654	0.479103	7.86164	3.79132e-15	4.05808e-14	up	?
Lus10025253.g.BGIv1.0	470.646	3.75938	0.125321	29.9981	1.03897e-197	1.20427e-195	up	PTHR31087:SF11 - PROTEIN LURP-ONE-RELATED 1-RELATED (1 of 13)
Lus10022756.g.BGIv1.0	52.3614	3.75092	0.379615	9.88086	5.03993e-23	7.65081e-22	up	PTHR24322:SF309 - SHORT-CHAIN DEHYDROGENASE REDUCTASE 2A (1 of 3)
Lus10003035.g.BGIv1.0	19.8529	3.74568	0.61173	6.1231	9.17719e-10	6.88711e-09	up	PTHR11122:SF10 - APOSPORY-ASSOCIATED PROTEIN C-RELATED (1 of 7)	GO:0016853 - isomerase activity;GO:0005975 - carbohydrate metabolic process
Lus10029839.g.BGIv1.0	26.6832	3.74353	0.525639	7.12187	1.06472e-12	9.85764e-12	up	K13508 - glycerol-3-phosphate acyltransferase (GPAT) (1 of 9)	GO:0016746 - transferase activity, transferring acyl groups;GO:0008152 - metabolic process
Lus10022302.g.BGIv1.0	2078.21	3.74217	0.0618675	60.4868	0	0	up	PF00197//PF04446//PF14413 - Trypsin and protease inhibitor (Kunitz_legume) // tRNAHis guanylyltransferase (Thg1) // Thg1 C terminal domain (Thg1C) (1 of 1)	GO:0008193 - tRNA guanylyltransferase activity;GO:0006400 - tRNA modification;GO:0000287 - magnesium ion binding;GO:0004866 - endopeptidase inhibitor activity
Lus10009095.g.BGIv1.0	4.2979	3.73508	1.34765	2.77155	0.00557899	0.0166044	up	PTHR31087:SF11 - PROTEIN LURP-ONE-RELATED 1-RELATED (1 of 13)
Lus10001079.g.BGIv1.0	72.0542	3.72992	0.318048	11.7276	9.20826e-32	1.84432e-30	up	PTHR22849//PTHR22849:SF9 - WDSAM1 PROTEIN // SUBFAMILY NOT NAMED (1 of 5)	GO:0016567 - protein ubiquitination;GO:0004842 - ubiquitin-protein transferase activity
Lus10024208.g.BGIv1.0	76.8169	3.7224	0.328169	11.3429	8.03984e-30	1.51171e-28	up	PTHR31388:SF37 - PEROXIDASE 4-RELATED (1 of 10)	GO:0055114 - oxidation-reduction process;GO:0020037 - heme binding;GO:0006979 - response to oxidative stress;GO:0004601 - peroxidase activity
Lus10035189.g.BGIv1.0	224.26	3.72145	0.182178	20.4276	9.50932e-93	5.0101e-91	up	2.3.1.188 - Omega-hydroxypalmitate O-feruloyl transferase / O-hydroxycinnamoyltransferase (1 of 21)	GO:0016747 - transferase activity, transferring acyl groups other than amino-acyl groups
Lus10030033.g.BGIv1.0	2732.44	3.71407	0.0574061	64.6982	0	0	up	KOG0157 - Cytochrome P450 CYP4/CYP19/CYP26 subfamilies (1 of 123)	GO:0055114 - oxidation-reduction process;GO:0020037 - heme binding;GO:0016705 - oxidoreductase activity, acting on paired donors, with incorporation or reduction of molecular oxygen;GO:0005506 - iron ion binding
Lus10020728.g.BGIv1.0	144.177	3.71301	0.237459	15.6364	4.11309e-55	1.33869e-53	up	?
Lus10013740.g.BGIv1.0	84.9171	3.71197	0.294844	12.5896	2.40813e-36	5.41821e-35	up	?
Lus10007326.g.BGIv1.0	10.549	3.70475	0.853004	4.34318	1.40437e-05	6.82287e-05	up	PTHR31221:SF37 - WRKY TRANSCRIPTION FACTOR 71-RELATED (1 of 2)	GO:0043565 - sequence-specific DNA binding;GO:0006355 - regulation of transcription, DNA-templated;GO:0003700 - DNA-binding transcription factor activity
Lus10009911.g.BGIv1.0	9454.65	3.70462	0.0368916	100.419	0	0	up	?
Lus10023144.g.BGIv1.0	11087.8	3.70188	0.037472	98.7904	0	0	up	K11812//K12153//K13027 - tryptophan N-monooxygenase (CYP79B2) // phenylalanine N-monooxygenase (CYP79A2) // tyrosine N-monooxygenase (CYP79A1) (1 of 3)	GO:0055114 - oxidation-reduction process;GO:0020037 - heme binding;GO:0016705 - oxidoreductase activity, acting on paired donors, with incorporation or reduction of molecular oxygen;GO:0005506 - iron ion binding
Lus10024795.g.BGIv1.0	602.332	3.69967	0.11319	32.6854	2.51885e-234	3.63483e-232	up	PTHR10188:SF13 - ISOASPARTYL PEPTIDASE/L-ASPARAGINASE 2-RELATED (1 of 1)	GO:0016787 - hydrolase activity
Lus10030052.g.BGIv1.0	67.4668	3.69665	0.328179	11.2641	1.97279e-29	3.65771e-28	up	PF03386 - Early nodulin 93 ENOD93 protein (ENOD93) (1 of 5)	GO:0016021 - integral component of membrane
Lus10010632.g.BGIv1.0	5.16665	3.65282	1.15361	3.16641	0.00154333	0.00526988	up	PF00847 - AP2 domain (AP2) (1 of 230)	GO:0006355 - regulation of transcription, DNA-templated;GO:0003700 - DNA-binding transcription factor activity
Lus10023874.g.BGIv1.0	206.935	3.65235	0.190372	19.1853	4.90858e-82	2.27581e-80	up	?
Lus10003058.g.BGIv1.0	13.8752	3.64871	0.737623	4.94657	7.55312e-07	4.29496e-06	up	?	GO:0016021 - integral component of membrane
Lus10016240.g.BGIv1.0	29.3043	3.64709	0.520074	7.01265	2.33848e-12	2.11973e-11	up	KOG0962//KOG4674 - DNA repair protein RAD50, ABC-type ATPase/SMC superfamily // Uncharacterized conserved coiled-coil protein (1 of 2)
Lus10040120.g.BGIv1.0	4.03144	3.6429	1.34349	2.71151	0.0066977	0.0195787	up	1.14.13.121 - Premnaspirodiene oxygenase / Hyoscymus muticus premnaspirodiene oxygenase (1 of 43)	GO:0055114 - oxidation-reduction process;GO:0020037 - heme binding;GO:0016705 - oxidoreductase activity, acting on paired donors, with incorporation or reduction of molecular oxygen;GO:0005506 - iron ion binding
Lus10038178.g.BGIv1.0	50.2345	3.63377	0.402648	9.02468	1.80216e-19	2.37025e-18	up	KOG0156 - Cytochrome P450 CYP2 subfamily (1 of 184)	GO:0055114 - oxidation-reduction process;GO:0020037 - heme binding;GO:0016705 - oxidoreductase activity, acting on paired donors, with incorporation or reduction of molecular oxygen;GO:0005506 - iron ion binding
Lus10034939.g.BGIv1.0	54.3242	3.63218	0.367365	9.88711	4.7349e-23	7.19688e-22	up	3.2.2.9 - Adenosylhomocysteine nucleosidase / S-adenosylhomocysteine/5'-methylthioadenosine nucleosidase (1 of 2)	GO:0009116 - nucleoside metabolic process;GO:0003824 - catalytic activity
Lus10001803.g.BGIv1.0	336.766	3.63099	0.148258	24.4911	1.83898e-132	1.39406e-130	up	PTHR33077:SF6 - PROTEIN TIFY 9 (1 of 2)
Lus10000612.g.BGIv1.0	4.07375	3.63075	1.35612	2.67731	0.00742156	0.0214315	up	PTHR10209//PTHR10209:SF175 - OXIDOREDUCTASE, 2OG-FE II OXYGENASE FAMILY PROTEIN // SUBFAMILY NOT NAMED (1 of 10)	GO:0055114 - oxidation-reduction process;GO:0016491 - oxidoreductase activity
Lus10042531.g.BGIv1.0	310.887	3.62444	0.256947	14.1058	3.49726e-45	9.37087e-44	up	PF02365 - No apical meristem (NAM) protein (NAM) (1 of 189)	GO:0006355 - regulation of transcription, DNA-templated;GO:0003677 - DNA binding
Lus10013129.g.BGIv1.0	179.518	3.62061	0.206103	17.5671	4.40483e-69	1.726e-67	up	PTHR37210:SF2 - EXPRESSED PROTEIN (1 of 2)
Lus10039861.g.BGIv1.0	430.729	3.60823	0.131647	27.4084	2.17683e-165	2.0638e-163	up	K00815 - tyrosine aminotransferase (TAT) (1 of 9)	GO:0030170 - pyridoxal phosphate binding;GO:0009058 - biosynthetic process
Lus10008935.g.BGIv1.0	601.184	3.59484	0.112766	31.8787	5.26377e-223	7.24666e-221	up	1.14.13.152 - Geraniol 8-hydroxylase / G10H (1 of 16)	GO:0055114 - oxidation-reduction process;GO:0020037 - heme binding;GO:0016705 - oxidoreductase activity, acting on paired donors, with incorporation or reduction of molecular oxygen;GO:0005506 - iron ion binding
Lus10022015.g.BGIv1.0	10.9646	3.59419	0.800471	4.49009	7.11934e-06	3.62032e-05	up	PF00847 - AP2 domain (AP2) (1 of 230)	GO:0006355 - regulation of transcription, DNA-templated;GO:0003700 - DNA-binding transcription factor activity
Lus10039209.g.BGIv1.0	2314.33	3.59277	0.0625491	57.4392	0	0	up	PF00197 - Trypsin and protease inhibitor (Kunitz_legume) (1 of 21)	GO:0004866 - endopeptidase inhibitor activity
Lus10006701.g.BGIv1.0	40.0786	3.58808	0.804474	4.46015	8.1902e-06	4.12633e-05	up	PTHR31964:SF16 - ADENINE NUCLEOTIDE ALPHA HYDROLASES-LIKE PROTEIN (1 of 3)	GO:0006950 - response to stress
Lus10043243.g.BGIv1.0	11.3256	3.58133	0.80273	4.46144	8.14123e-06	4.10396e-05	up	PTHR33057:SF24 - OVATE FAMILY PROTEIN 8 (1 of 2)	GO:0045892 - negative regulation of transcription, DNA-templated
Lus10015633.g.BGIv1.0	11.3528	3.58064	0.782924	4.57342	4.79831e-06	2.49259e-05	up	PTHR10992:SF776 - ESTERASE KAI2-RELATED (1 of 6)	GO:0080167 - response to karrikin
Lus10024428.g.BGIv1.0	120.514	3.57922	0.243655	14.6897	7.50127e-49	2.17192e-47	up	PTHR26374:SF198 - ZINC FINGER PROTEIN ZAT11 (1 of 1)	GO:0003676 - nucleic acid binding;GO:0010200 - response to chitin
Lus10034552.g.BGIv1.0	57.3995	3.57548	0.349467	10.2312	1.43654e-24	2.30745e-23	up	?
Lus10033432.g.BGIv1.0	482.451	3.57424	0.119838	29.8255	1.82462e-195	2.06821e-193	up	PTHR31087:SF3 - PROTEIN LURP-ONE-RELATED 16-RELATED (1 of 2)
Lus10033886.g.BGIv1.0	306.965	3.57321	0.14931	23.9314	1.44239e-126	1.03864e-124	up	K08176 - MFS transporter, PHS family, inorganic phosphate transporter (PHO84) (1 of 10)	GO:0055085 - transmembrane transport;GO:0016021 - integral component of membrane
Lus10034230.g.BGIv1.0	427.961	3.56446	0.128974	27.6371	3.98506e-168	3.89106e-166	up	1.14.13.121 - Premnaspirodiene oxygenase / Hyoscymus muticus premnaspirodiene oxygenase (1 of 43)	GO:0055114 - oxidation-reduction process;GO:0020037 - heme binding;GO:0016705 - oxidoreductase activity, acting on paired donors, with incorporation or reduction of molecular oxygen;GO:0005506 - iron ion binding
Lus10010537.g.BGIv1.0	453.044	3.561	0.129187	27.5648	2.94548e-167	2.83745e-165	up	PTHR12725//PTHR12725:SF81 - HALOACID DEHALOGENASE-LIKE HYDROLASE // SUBFAMILY NOT NAMED (1 of 2)
Lus10001510.g.BGIv1.0	175.269	3.56005	0.200953	17.7159	3.16408e-70	1.26605e-68	up	PTHR11746//PTHR11746:SF99 - O-METHYLTRANSFERASE // SUBFAMILY NOT NAMED (1 of 22)	GO:0046983 - protein dimerization activity;GO:0008171 - O-methyltransferase activity
Lus10019991.g.BGIv1.0	1175.14	3.55831	0.0784291	45.3698	0	0	up	1.1.1.267//2.2.1.7 - 1-deoxy-D-xylulose-5-phosphate reductoisomerase / DXP-reductoisomerase // 1-deoxy-D-xylulose-5-phosphate synthase / DXP-synthase (1 of 5)	GO:0008152 - metabolic process;GO:0003824 - catalytic activity;GO:0016114 - terpenoid biosynthetic process;GO:0008661 - 1-deoxy-D-xylulose-5-phosphate synthase activity
Lus10007049.g.BGIv1.0	106.625	3.55508	0.253319	14.034	9.65901e-45	2.56897e-43	up	PTHR13935:SF54 - TRANSCRIPTION FACTOR BHLH118-RELATED (1 of 8)	GO:0046983 - protein dimerization activity;GO:0003677 - DNA binding
Lus10015573.g.BGIv1.0	164.132	3.55143	0.209835	16.9248	2.95149e-64	1.07887e-62	up	PTHR10209:SF111 - DOWNY MILDEW RESISTANCE 6 PROTEIN / OXIDOREDUCTASE (1 of 1)	GO:0055114 - oxidation-reduction process;GO:0016491 - oxidoreductase activity
Lus10021267.g.BGIv1.0	49.0935	3.54639	0.370873	9.56227	1.152e-21	1.65641e-20	up	PTHR22849:SF38 - E3 UBIQUITIN-PROTEIN LIGASE PUB22-RELATED (1 of 5)	GO:0016567 - protein ubiquitination;GO:0004842 - ubiquitin-protein transferase activity
Lus10002068.g.BGIv1.0	5.27942	3.54266	1.13126	3.13161	0.00173853	0.00586287	up	?
Lus10005940.g.BGIv1.0	99.776	3.52676	0.265789	13.269	3.50199e-40	8.51376e-39	up	PTHR10168:SF81 - MONOTHIOL GLUTAREDOXIN-S1-RELATED (1 of 4)	GO:0045454 - cell redox homeostasis;GO:0015035 - protein disulfide oxidoreductase activity;GO:0009055 - electron transfer activity
Lus10006552.g.BGIv1.0	3128.94	3.52628	0.052146	67.6232	0	0	up	PTHR22595:SF62 - HEVEIN-LIKE PREPROPROTEIN (1 of 2)	GO:0008061 - chitin binding;GO:0050832 - defense response to fungus;GO:0042742 - defense response to bacterium
Lus10004984.g.BGIv1.0	127.972	3.51343	0.236046	14.8845	4.1567e-50	1.24155e-48	up	1.1.1.206//1.1.1.236 - Tropinone reductase I / Tropinone reductase // Tropinone reductase II / Tropinone reductase (1 of 20)	GO:0016491 - oxidoreductase activity
Lus10036864.g.BGIv1.0	87.3904	3.50936	0.287788	12.1943	3.33465e-34	7.03585e-33	up	?
Lus10000182.g.BGIv1.0	6.96321	3.5004	0.982158	3.56399	0.00036526	0.00141367	up	PTHR14950//PTHR14950:SF29 - HELICASE-RELATED // SUBFAMILY NOT NAMED (1 of 2)	GO:0006396 - RNA processing;GO:0004525 - ribonuclease III activity;GO:0003723 - RNA binding
Lus10009959.g.BGIv1.0	476.666	3.49713	0.123862	28.2341	2.23211e-175	2.27853e-173	up	PTHR19241//PTHR19241:SF247 - ATP-BINDING CASSETTE TRANSPORTER // SUBFAMILY NOT NAMED (1 of 8)	GO:0016887 - ATPase activity;GO:0005524 - ATP binding;GO:0016020 - membrane
Lus10000523.g.BGIv1.0	977.125	3.49541	0.0846975	41.2694	0	0	up	PTHR22835//PTHR22835:SF189 - ZINC FINGER FYVE DOMAIN CONTAINING PROTEIN // SUBFAMILY NOT NAMED (1 of 10)	GO:0016788 - hydrolase activity, acting on ester bonds
Lus10011346.g.BGIv1.0	638.824	3.49462	0.105223	33.2116	7.32999e-242	1.09287e-239	up	PTHR31221:SF25 - WRKY TRANSCRIPTION FACTOR 45-RELATED (1 of 4)	GO:0043565 - sequence-specific DNA binding;GO:0006355 - regulation of transcription, DNA-templated;GO:0003700 - DNA-binding transcription factor activity
Lus10000037.g.BGIv1.0	71.7147	3.49291	0.311453	11.2149	3.44573e-29	6.35912e-28	up	PTHR11514:SF43 - TRANSCRIPTION FACTOR MYC3-RELATED (1 of 6)	GO:0046983 - protein dimerization activity
Lus10017415.g.BGIv1.0	3.25843	3.48487	1.47429	2.36376	0.0180906	0.04691	up	?
Lus10016210.g.BGIv1.0	5.04927	3.48395	1.15314	3.02127	0.00251718	0.0081506	up	PTHR31190:SF21 - ETHYLENE-RESPONSIVE TRANSCRIPTION FACTOR 13 (1 of 19)	GO:0006355 - regulation of transcription, DNA-templated;GO:0003700 - DNA-binding transcription factor activity
Lus10016883.g.BGIv1.0	3849.98	3.48195	0.0458739	75.9026	0	0	up	3.2.1.39 - Glucan endo-1,3-beta-D-glucosidase / Laminarinase (1 of 112)	GO:0005975 - carbohydrate metabolic process;GO:0004553 - hydrolase activity, hydrolyzing O-glycosyl compounds
Lus10013595.g.BGIv1.0	83.6682	3.47285	0.284755	12.1959	3.26831e-34	6.89994e-33	up	KOG0725 - Reductases with broad range of substrate specificities (1 of 96)	GO:0016491 - oxidoreductase activity
Lus10012724.g.BGIv1.0	382.704	3.47012	0.135848	25.5441	6.38643e-144	5.27534e-142	up	PTHR11624//PTHR11624:SF83 - DEHYDROGENASE RELATED // SUBFAMILY NOT NAMED (1 of 4)	GO:0008152 - metabolic process;GO:0003824 - catalytic activity;GO:0016114 - terpenoid biosynthetic process;GO:0008661 - 1-deoxy-D-xylulose-5-phosphate synthase activity
Lus10002892.g.BGIv1.0	75.6542	3.46492	0.305792	11.331	9.21629e-30	1.72659e-28	up	1.14.11.20 - Deacetoxyvindoline 4-hydroxylase / Desacetyoxyvindoline-17-hydroxylase (1 of 33)	GO:0055114 - oxidation-reduction process;GO:0016491 - oxidoreductase activity
Lus10039911.g.BGIv1.0	522.509	3.46463	0.115445	30.011	7.05565e-198	8.23128e-196	up	K13464 - jasmonate ZIM domain-containing protein (JAZ) (1 of 10)
Lus10013218.g.BGIv1.0	778.777	3.44804	0.0953159	36.1749	1.51147e-286	2.96776e-284	up	PTHR22893//PTHR22893:SF62 - NADH OXIDOREDUCTASE-RELATED // SUBFAMILY NOT NAMED (1 of 2)	GO:0055114 - oxidation-reduction process;GO:0016491 - oxidoreductase activity;GO:0010181 - FMN binding
Lus10041676.g.BGIv1.0	1819.65	3.4434	0.063262	54.4308	0	0	up	?
Lus10003939.g.BGIv1.0	18.2698	3.44279	1.03989	3.31074	0.000930512	0.00332754	up	PF04570 - zinc-finger of the FCS-type, C2-C2 (zf-FLZ) (1 of 18)
Lus10012641.g.BGIv1.0	234.267	3.44074	0.33725	10.2023	1.93558e-24	3.09935e-23	up	1.3.3.8 - Tetrahydroberberine oxidase / THB oxidase (1 of 42)	GO:0055114 - oxidation-reduction process;GO:0050660 - flavin adenine dinucleotide binding;GO:0016491 - oxidoreductase activity
Lus10003265.g.BGIv1.0	15561.4	3.43983	0.0346163	99.3703	0	0	up	PTHR22595//PTHR22595:SF48 - CHITINASE-RELATED // SUBFAMILY NOT NAMED (1 of 9)	GO:0050832 - defense response to fungus;GO:0042742 - defense response to bacterium
Lus10013166.g.BGIv1.0	692.476	3.43482	0.101005	34.0063	1.79541e-253	2.85455e-251	up	K13464 - jasmonate ZIM domain-containing protein (JAZ) (1 of 10)
Lus10008477.g.BGIv1.0	20.58	3.42993	0.56331	6.08888	1.13703e-09	8.45353e-09	up	PF03763 - Remorin, C-terminal region (Remorin_C) (1 of 30)
Lus10030659.g.BGIv1.0	198.806	3.4259	0.182105	18.8127	5.93878e-79	2.66075e-77	up	PTHR11014//PTHR11014:SF85 - PEPTIDASE M20 FAMILY MEMBER // SUBFAMILY NOT NAMED (1 of 4)	GO:0016787 - hydrolase activity;GO:0008152 - metabolic process
Lus10006553.g.BGIv1.0	9.77277	3.42479	0.810033	4.22796	2.35821e-05	0.000110649	up	PTHR22595//PTHR22595:SF48 - CHITINASE-RELATED // SUBFAMILY NOT NAMED (1 of 9)	GO:0050832 - defense response to fungus;GO:0042742 - defense response to bacterium
Lus10029079.g.BGIv1.0	19.0974	3.4189	0.60846	5.61895	1.92127e-08	1.29134e-07	up	PF00646//PF14632//PF14633//PF14635//PF14639//PF14641//PF14878 - F-box domain (F-box) // Acidic N-terminal SPT6 (SPT6_acidic) // SH2 domain (SH2_2) // Helix-hairpin-helix motif (HHH_7) // Holliday-junction resolvase-like of SPT6 (YqgF) // Helix-turn-helix DNA-binding domain of SPT6 (HTH_44) // Death-like domain of SPT6 (DLD) (1 of 1)	GO:0005515 - protein binding;GO:0003677 - DNA binding;GO:0032784 - regulation of DNA-templated transcription, elongation;GO:0006357 - regulation of transcription by RNA polymerase II
Lus10024201.g.BGIv1.0	150.816	3.41539	0.21289	16.0429	6.40614e-58	2.17156e-56	up	?
Lus10014323.g.BGIv1.0	47.5389	3.41438	0.397387	8.59208	8.54062e-18	1.0424e-16	up	PF04788//PF07690 - Protein of unknown function (DUF620) (DUF620) // Major Facilitator Superfamily (MFS_1) (1 of 1)	GO:0055085 - transmembrane transport;GO:0016021 - integral component of membrane
Lus10043313.g.BGIv1.0	274.332	3.41248	0.359912	9.48145	2.50771e-21	3.56295e-20	up	PTHR24298:SF86 - CYTOCHROME P450 71B21-RELATED (1 of 14)	GO:0055114 - oxidation-reduction process;GO:0020037 - heme binding;GO:0016705 - oxidoreductase activity, acting on paired donors, with incorporation or reduction of molecular oxygen;GO:0005506 - iron ion binding
Lus10003845.g.BGIv1.0	68.8139	3.40662	0.325921	10.4523	1.43046e-25	2.36644e-24	up	PTHR13878:SF60 - CYTOKININ DEHYDROGENASE 5 (1 of 2)	GO:0055114 - oxidation-reduction process;GO:0050660 - flavin adenine dinucleotide binding;GO:0016491 - oxidoreductase activity;GO:0019139 - cytokinin dehydrogenase activity;GO:0009690 - cytokinin metabolic process
Lus10025685.g.BGIv1.0	28.6519	3.40381	0.484419	7.02658	2.11656e-12	1.92392e-11	up	KOG4473 - Uncharacterized membrane protein (1 of 14)	GO:0005623 - cell;GO:0016020 - membrane;GO:0005381 - iron ion transmembrane transporter activity;GO:0005384 - manganese ion transmembrane transporter activity;GO:0030026 - cellular manganese ion homeostasis;GO:0006880 - intracellular sequestering of iron ion
Lus10023303.g.BGIv1.0	29.0005	3.39959	0.496404	6.84844	7.46599e-12	6.53993e-11	up	PTHR33077:SF17 - PROTEIN TIFY 5A-RELATED (1 of 2)
Lus10008673.g.BGIv1.0	33.2085	3.39954	0.466673	7.28462	3.22572e-13	3.07363e-12	up	PTHR11783//PTHR11783:SF89 - SULFOTRANSFERASE SULT // SUBFAMILY NOT NAMED (1 of 2)	GO:0008146 - sulfotransferase activity
Lus10007610.g.BGIv1.0	6.1094	3.39943	1.03067	3.29829	0.000972761	0.00346106	up	PTHR27002:SF84 - ATP BINDING / PROTEIN KINASE-RELATED (1 of 21)	GO:0048544 - recognition of pollen;GO:0006468 - protein phosphorylation;GO:0005524 - ATP binding;GO:0004672 - protein kinase activity
Lus10006742.g.BGIv1.0	31.3833	3.39909	0.474224	7.16769	7.62729e-13	7.11484e-12	up	PF00954//PF01453//PF07714//PF08276 - S-locus glycoprotein domain (S_locus_glycop) // D-mannose binding lectin (B_lectin) // Protein tyrosine kinase (Pkinase_Tyr) // PAN-like domain (PAN_2) (1 of 37)	GO:0048544 - recognition of pollen;GO:0006468 - protein phosphorylation;GO:0004672 - protein kinase activity
Lus10038501.g.BGIv1.0	25.3251	3.39764	1.07244	3.16815	0.00153411	0.0052399	up	PTHR32227:SF85 - GLYCOSYL HYDROLASES FAMILY PROTEIN (1 of 4)	GO:0005975 - carbohydrate metabolic process;GO:0004553 - hydrolase activity, hydrolyzing O-glycosyl compounds
Lus10039163.g.BGIv1.0	823.55	3.39204	0.0897328	37.8016	0	0	up	PF00197 - Trypsin and protease inhibitor (Kunitz_legume) (1 of 21)	GO:0004866 - endopeptidase inhibitor activity
Lus10017934.g.BGIv1.0	1389.8	3.38917	0.0748225	45.2962	0	0	up	PTHR11751:SF387 - AMINOTRANSFERASE TAT2-RELATED (1 of 2)	GO:0030170 - pyridoxal phosphate binding;GO:0009058 - biosynthetic process
Lus10032825.g.BGIv1.0	10.409	3.38556	0.789462	4.28843	1.79938e-05	8.59892e-05	up	K01601 - ribulose-bisphosphate carboxylase large chain (rbcL) (1 of 1)	GO:0016984 - ribulose-bisphosphate carboxylase activity;GO:0015977 - carbon fixation
Lus10024075.g.BGIv1.0	18.7844	3.38515	0.624347	5.4219	5.89675e-08	3.7735e-07	up	PTHR24347:SF199 - CBL-INTERACTING SERINE/THREONINE-PROTEIN KINASE 25-RELATED (1 of 4)	GO:0007165 - signal transduction
Lus10041644.g.BGIv1.0	320.519	3.38476	0.142549	23.7445	1.25276e-124	8.77469e-123	up	2.4.1.69 - Galactoside 2-alpha-L-fucosyltransferase / Secretor-type beta-galactoside alpha-1->2 fucosyltransferase (1 of 17)	GO:0042546 - cell wall biogenesis;GO:0016020 - membrane;GO:0008107 - galactoside 2-alpha-L-fucosyltransferase activity
Lus10013231.g.BGIv1.0	17.7637	3.38267	0.59648	5.67105	1.41922e-08	9.65637e-08	up	PF02458 - Transferase family (Transferase) (1 of 177)	GO:0016747 - transferase activity, transferring acyl groups other than amino-acyl groups
Lus10038915.g.BGIv1.0	473.824	3.37883	0.122432	27.5975	1.19068e-167	1.15631e-165	up	PTHR31080:SF19 - PLANT INVERTASE/PECTIN METHYLESTERASE INHIBITOR SUPERFAMILY PROTEIN (1 of 5)	GO:0004857 - enzyme inhibitor activity
Lus10007511.g.BGIv1.0	5.17668	3.37376	1.13036	2.98468	0.00283872	0.00908209	up	PTHR23315//PTHR23315:SF132 - BETA CATENIN-RELATED ARMADILLO REPEAT-CONTAINING // SUBFAMILY NOT NAMED (1 of 2)	GO:0005515 - protein binding;GO:0016567 - protein ubiquitination;GO:0004842 - ubiquitin-protein transferase activity
Lus10035971.g.BGIv1.0	33.2022	3.3719	0.434906	7.75318	8.96161e-15	9.4072e-14	up	PTHR31429:SF1 - WRKY FAMILY TRANSCRIPTION FACTOR-RELATED (1 of 6)	GO:0043565 - sequence-specific DNA binding;GO:0006355 - regulation of transcription, DNA-templated;GO:0003700 - DNA-binding transcription factor activity
Lus10040978.g.BGIv1.0	8.60372	3.36988	0.870983	3.86905	0.000109259	0.000462195	up	?
Lus10012821.g.BGIv1.0	17.2682	3.36819	0.633411	5.31754	1.05178e-07	6.56351e-07	up	PTHR31621:SF11 - GB (1 of 2)	GO:0010256 - endomembrane system organization
Lus10021242.g.BGIv1.0	11.5805	3.36278	0.743926	4.52031	6.175e-06	3.16972e-05	up	?
Lus10019232.g.BGIv1.0	159.177	3.36123	0.202715	16.581	9.56157e-62	3.41517e-60	up	PTHR11601//PTHR11601:SF24 - CYSTEINE DESULFURYLASE // SUBFAMILY NOT NAMED (1 of 2)	GO:0003824 - catalytic activity
Lus10040814.g.BGIv1.0	70.9392	3.35799	0.316769	10.6007	2.95635e-26	5.01309e-25	up	PTHR21726//PTHR21726:SF39 - PHOSPHATIDYLINOSITOL N-ACETYLGLUCOSAMINYLTRANSFERASE SUBUNIT P DOWN SYNDROME CRITICAL REGION PROTEIN 5 -RELATED // SUBFAMILY NOT NAMED (1 of 3)
Lus10008368.g.BGIv1.0	108.53	3.355	0.249165	13.465	2.51339e-41	6.29346e-40	up	PTHR22849:SF0 - WD REPEAT, SAM AND U-BOX DOMAIN-CONTAINING PROTEIN 1 (1 of 1)	GO:0016567 - protein ubiquitination;GO:0004842 - ubiquitin-protein transferase activity
Lus10006665.g.BGIv1.0	114.931	3.35422	0.235929	14.217	7.18196e-46	1.95058e-44	up	PF03181 - BURP domain (BURP) (1 of 18)
Lus10022562.g.BGIv1.0	81.6938	3.35205	0.276851	12.1078	9.60758e-34	2.00709e-32	up	PF08659 - KR domain (KR) (1 of 39)
Lus10017703.g.BGIv1.0	296.758	3.34907	0.146225	22.9036	4.28115e-116	2.78174e-114	up	K00815 - tyrosine aminotransferase (TAT) (1 of 9)	GO:0016829 - lyase activity;GO:0006520 - cellular amino acid metabolic process
Lus10014688.g.BGIv1.0	3321.11	3.34625	0.0502762	66.5574	0	0	up	K15095 - (+)-neomenthol dehydrogenase (E1.1.1.208) (1 of 9)	GO:0016491 - oxidoreductase activity;GO:0008152 - metabolic process
Lus10003660.g.BGIv1.0	6.22846	3.3364	1.02626	3.25104	0.00114983	0.00403081	up	PTHR27002:SF122 - CYSTEINE-RICH RECEPTOR-LIKE PROTEIN KINASE 28-RELATED (1 of 13)
Lus10022362.g.BGIv1.0	126.317	3.33619	0.221907	15.0342	4.38348e-51	1.32918e-49	up	PTHR23070:SF13 - P-LOOP CONTAINING NUCLEOSIDE TRIPHOSPHATE HYDROLASES SUPERFAMILY PROTEIN (1 of 6)	GO:0005524 - ATP binding
Lus10043378.g.BGIv1.0	128.024	3.33557	0.229204	14.5528	5.60521e-48	1.59341e-46	up	PTHR24296:SF7 - CYTOCHROME P450 94C1 (1 of 2)	GO:0055114 - oxidation-reduction process;GO:0020037 - heme binding;GO:0016705 - oxidoreductase activity, acting on paired donors, with incorporation or reduction of molecular oxygen;GO:0005506 - iron ion binding
Lus10010427.g.BGIv1.0	52.7902	3.33454	0.357831	9.31875	1.17717e-20	1.62622e-19	up	PTHR31062:SF16 - XYLOGLUCAN ENDOTRANSGLUCOSYLASE/HYDROLASE PROTEIN 29-RELATED (1 of 2)	GO:0048046 - apoplast;GO:0016762 - xyloglucan:xyloglucosyl transferase activity;GO:0006073 - cellular glucan metabolic process;GO:0005618 - cell wall;GO:0005975 - carbohydrate metabolic process;GO:0004553 - hydrolase activity, hydrolyzing O-glycosyl compounds
Lus10014689.g.BGIv1.0	432.855	3.33408	0.12083	27.5931	1.34597e-167	1.3036e-165	up	K15095 - (+)-neomenthol dehydrogenase (E1.1.1.208) (1 of 9)	GO:0016491 - oxidoreductase activity;GO:0008152 - metabolic process
Lus10004166.g.BGIv1.0	6.18942	3.33153	1.03198	3.22828	0.00124536	0.00433734	up	PTHR27007:SF56 - L-TYPE LECTIN-DOMAIN CONTAINING RECEPTOR KINASE S.5-RELATED (1 of 6)	GO:0006468 - protein phosphorylation;GO:0005524 - ATP binding;GO:0004672 - protein kinase activity;GO:0030246 - carbohydrate binding
Lus10014291.g.BGIv1.0	86.6817	3.32755	0.273462	12.1682	4.58971e-34	9.65558e-33	up	?
Lus10006547.g.BGIv1.0	526.384	3.3243	0.117891	28.1981	6.17785e-175	6.27069e-173	up	PF02365 - No apical meristem (NAM) protein (NAM) (1 of 189)	GO:0006355 - regulation of transcription, DNA-templated;GO:0003677 - DNA binding
Lus10000318.g.BGIv1.0	249.107	3.31702	0.165165	20.0831	1.03796e-89	5.21624e-88	up	PF00005//PF14510 - ABC transporter (ABC_tran) // ABC-transporter extracellular N-terminal (ABC_trans_N) (1 of 1)	GO:0016887 - ATPase activity;GO:0005524 - ATP binding
Lus10000074.g.BGIv1.0	303.562	3.31643	0.146597	22.6227	2.59161e-113	1.62516e-111	up	4.4.1.11 - Methionine gamma-lyase / Methionine lyase (1 of 8)	GO:0030170 - pyridoxal phosphate binding
Lus10022246.g.BGIv1.0	72.7371	3.31587	0.313952	10.5617	4.4838e-26	7.53564e-25	up	PTHR24078:SF166 - LD21896P (1 of 1)
Lus10022495.g.BGIv1.0	8117.58	3.3147	0.0340153	97.4475	0	0	up	PTHR32444:SF13 - COMITIN (1 of 2)
Lus10021060.g.BGIv1.0	12.7981	3.31302	0.723748	4.57759	4.70373e-06	2.44488e-05	up	PTHR27007:SF56 - L-TYPE LECTIN-DOMAIN CONTAINING RECEPTOR KINASE S.5-RELATED (1 of 6)	GO:0030246 - carbohydrate binding;GO:0006468 - protein phosphorylation;GO:0005524 - ATP binding;GO:0004672 - protein kinase activity
Lus10006550.g.BGIv1.0	2518.96	3.31144	0.132876	24.9212	4.38207e-137	3.43792e-135	up	PTHR31238:SF44 - GERMIN-LIKE PROTEIN SUBFAMILY 1 MEMBER 13-RELATED (1 of 14)	GO:0045735 - nutrient reservoir activity
Lus10031473.g.BGIv1.0	44.9812	3.30737	0.39236	8.42943	3.47353e-17	4.12734e-16	up	PTHR32278:SF2 - F-BOX PROTEIN PP2-B13-RELATED (1 of 9)
Lus10006549.g.BGIv1.0	1774.61	3.30364	0.0708986	46.5966	0	0	up	PTHR31238:SF44 - GERMIN-LIKE PROTEIN SUBFAMILY 1 MEMBER 13-RELATED (1 of 14)	GO:0045735 - nutrient reservoir activity
Lus10038526.g.BGIv1.0	29.2119	3.29947	0.461037	7.15662	8.26908e-13	7.69554e-12	up	PTHR31403:SF13 - DAD1-LIKE ACYLHYDROLASE (1 of 7)	GO:0016788 - hydrolase activity, acting on ester bonds;GO:0006886 - intracellular protein transport;GO:0006505 - GPI anchor metabolic process
Lus10031144.g.BGIv1.0	416.057	3.29908	0.127925	25.7892	1.17147e-146	9.92762e-145	up	K01193 - beta-fructofuranosidase (E3.2.1.26, sacA) (1 of 12)	GO:0004575 - sucrose alpha-glucosidase activity;GO:0004564 - beta-fructofuranosidase activity
Lus10005107.g.BGIv1.0	39.3542	3.28367	0.418768	7.84126	4.46033e-15	4.74027e-14	up	PTHR31042:SF16 - CORE-2/I-BRANCHING BETA-1,6-N-ACETYLGLUCOSAMINYLTRANSFERASE FAMILY PROTEIN (1 of 6)	GO:0016020 - membrane;GO:0008375 - acetylglucosaminyltransferase activity
Lus10042265.g.BGIv1.0	224.762	3.27789	0.173581	18.8839	1.54761e-79	6.98604e-78	up	?
Lus10005397.g.BGIv1.0	101.801	3.27616	0.248339	13.1923	9.7177e-40	2.34189e-38	up	PF07468 - Agglutinin domain (Agglutinin) (1 of 19)
Lus10006774.g.BGIv1.0	52.6711	3.27453	0.340675	9.61189	7.12272e-22	1.03659e-20	up	?
Lus10027975.g.BGIv1.0	499.845	3.27207	0.115655	28.2916	4.3899e-176	4.49395e-174	up	K08145 - MFS transporter, SP family, solute carrier family 2 (facilitated glucose transporter), member 8 (SLC2A8, GLUT8) (1 of 11)	GO:0055085 - transmembrane transport;GO:0016021 - integral component of membrane
Lus10007892.g.BGIv1.0	446.073	3.26904	0.230333	14.1927	1.01706e-45	2.75604e-44	up	PF00197 - Trypsin and protease inhibitor (Kunitz_legume) (1 of 21)	GO:0004866 - endopeptidase inhibitor activity
Lus10031484.g.BGIv1.0	22.1261	3.26642	0.52546	6.2163	5.09027e-10	3.89405e-09	up	PTHR32278:SF2 - F-BOX PROTEIN PP2-B13-RELATED (1 of 9)
Lus10032040.g.BGIv1.0	169.73	3.26633	0.195145	16.738	6.92655e-63	2.49384e-61	up	2.2.1.6 - Acetolactate synthase / Alpha-acetolactate synthetase (1 of 11)	GO:0030976 - thiamine pyrophosphate binding
Lus10005379.g.BGIv1.0	35.7681	3.26196	0.411476	7.92747	2.23651e-15	2.4286e-14	up	?
Lus10003148.g.BGIv1.0	961.941	3.25817	0.0861667	37.8123	0	0	up	KOG0156 - Cytochrome P450 CYP2 subfamily (1 of 184)	GO:0055114 - oxidation-reduction process;GO:0020037 - heme binding;GO:0016705 - oxidoreductase activity, acting on paired donors, with incorporation or reduction of molecular oxygen;GO:0005506 - iron ion binding
Lus10015209.g.BGIv1.0	43.664	3.25791	0.670588	4.85829	1.18403e-06	6.60013e-06	up	PTHR32278:SF2 - F-BOX PROTEIN PP2-B13-RELATED (1 of 9)
Lus10021258.g.BGIv1.0	1309.78	3.25609	0.0734215	44.3479	0	0	up	KOG0725 - Reductases with broad range of substrate specificities (1 of 96)
Lus10026372.g.BGIv1.0	5.54264	3.24405	1.05212	3.08336	0.00204678	0.00677832	up	PTHR33734:SF5 - LYSM DOMAIN-CONTAINING GPI-ANCHORED PROTEIN 2 (1 of 6)
Lus10030165.g.BGIv1.0	59.9595	3.23916	0.347843	9.31212	1.25302e-20	1.72901e-19	up	PTHR23029:SF45 - PHOSPHOGLYCERATE MUTASE FAMILY PROTEIN (1 of 2)
Lus10019310.g.BGIv1.0	32.5276	3.23646	0.473468	6.83564	8.16404e-12	7.13748e-11	up	?
Lus10032041.g.BGIv1.0	381.522	3.23412	0.131019	24.6843	1.57578e-134	1.21504e-132	up	PF00205//PF02775 - Thiamine pyrophosphate enzyme, central domain (TPP_enzyme_M) // Thiamine pyrophosphate enzyme, C-terminal TPP binding domain (TPP_enzyme_C) (1 of 2)	GO:0030976 - thiamine pyrophosphate binding;GO:0000287 - magnesium ion binding;GO:0003824 - catalytic activity
Lus10028594.g.BGIv1.0	5.1106	3.23316	1.08645	2.97589	0.00292136	0.00931909	up	K07437 - cytochrome P450, family 26, subfamily A (CYP26A) (1 of 4)	GO:0055114 - oxidation-reduction process;GO:0020037 - heme binding;GO:0016705 - oxidoreductase activity, acting on paired donors, with incorporation or reduction of molecular oxygen;GO:0005506 - iron ion binding
Lus10020831.g.BGIv1.0	19.28	3.2325	0.577474	5.59765	2.17276e-08	1.45168e-07	up	PTHR33227:SF4 - F12F1.21 PROTEIN (1 of 2)
Lus10037818.g.BGIv1.0	299.797	3.22804	0.164613	19.6098	1.27445e-85	6.19668e-84	up	PTHR10641:SF623 - MYB DOMAIN PROTEIN 78 (1 of 2)	GO:0005634 - nucleus;GO:0043565 - sequence-specific DNA binding
Lus10015666.g.BGIv1.0	581.027	3.2278	0.103504	31.1853	1.68417e-213	2.13083e-211	up	PTHR11771:SF38 - LIPOXYGENASE 3, CHLOROPLASTIC-RELATED (1 of 3)	GO:0005515 - protein binding;GO:0055114 - oxidation-reduction process;GO:0046872 - metal ion binding;GO:0016702 - oxidoreductase activity, acting on single donors with incorporation of molecular oxygen, incorporation of two atoms of oxygen
Lus10028377.g.BGIv1.0	3758.23	3.22711	0.0460791	70.0342	0	0	up	PF00182//PF00187 - Chitinase class I (Glyco_hydro_19) // Chitin recognition protein (Chitin_bind_1) (1 of 3)	GO:0008061 - chitin binding;GO:0016998 - cell wall macromolecule catabolic process;GO:0006032 - chitin catabolic process;GO:0004568 - chitinase activity
Lus10032017.g.BGIv1.0	4.59072	3.21447	1.16238	2.76542	0.0056849	0.0168944	up	PF07883 - Cupin domain (Cupin_2) (1 of 56)	GO:0048046 - apoplast;GO:0005618 - cell wall;GO:0030145 - manganese ion binding;GO:0045735 - nutrient reservoir activity
Lus10041591.g.BGIv1.0	113.837	3.21017	0.237328	13.5263	1.09385e-41	2.76596e-40	up	PTHR31896:SF12 - ANTHRANILATE N-HYDROXYCINNAMOYL/BENZOYLTRANSFERASE-LIKE PROTEIN-RELATED (1 of 7)	GO:0016747 - transferase activity, transferring acyl groups other than amino-acyl groups
Lus10034630.g.BGIv1.0	41.0591	3.20445	0.399831	8.01451	1.10578e-15	1.22011e-14	up	PTHR10165 - LIPID PHOSPHATE PHOSPHATASE (1 of 7)	GO:0008195 - phosphatidate phosphatase activity
Lus10031472.g.BGIv1.0	40.9533	3.20298	0.394155	8.1262	4.42943e-16	4.99712e-15	up	PTHR32278:SF2 - F-BOX PROTEIN PP2-B13-RELATED (1 of 9)
Lus10029496.g.BGIv1.0	40.6331	3.20259	0.439759	7.2826	3.27457e-13	3.11935e-12	up	?
Lus10009151.g.BGIv1.0	15.9332	3.19513	0.630529	5.06737	4.03341e-07	2.36541e-06	up	PF13947//PF14380 - Wall-associated receptor kinase galacturonan-binding (GUB_WAK_bind) // Wall-associated receptor kinase C-terminal (WAK_assoc) (1 of 5)	GO:0030247 - polysaccharide binding
Lus10032192.g.BGIv1.0	206.892	3.19181	0.171385	18.6236	2.06876e-77	9.1545e-76	up	PF00106 - short chain dehydrogenase (adh_short) (1 of 81)	GO:0016491 - oxidoreductase activity;GO:0008152 - metabolic process
Lus10036511.g.BGIv1.0	28.4435	3.1916	0.479041	6.66248	2.69243e-11	2.26197e-10	up	?
Lus10025771.g.BGIv1.0	10.0558	3.18596	0.784636	4.06043	4.89815e-05	0.000219507	up	3.5.1.52 - Peptide-N(4)-(N-acetyl-beta-glucosaminyl)asparagine amidase / N-oligosaccharide glycopeptidase (1 of 16)	GO:0009505 - plant-type cell wall;GO:0005774 - vacuolar membrane
Lus10000622.g.BGIv1.0	80.1601	3.18565	0.280284	11.3658	6.18924e-30	1.16925e-28	up	PTHR31238:SF44 - GERMIN-LIKE PROTEIN SUBFAMILY 1 MEMBER 13-RELATED (1 of 14)	GO:0048046 - apoplast;GO:0005618 - cell wall;GO:0030145 - manganese ion binding;GO:0045735 - nutrient reservoir activity
Lus10006538.g.BGIv1.0	103.744	3.17571	0.247842	12.8135	1.3783e-37	3.17468e-36	up	PTHR31238:SF44 - GERMIN-LIKE PROTEIN SUBFAMILY 1 MEMBER 13-RELATED (1 of 14)	GO:0048046 - apoplast;GO:0005618 - cell wall;GO:0030145 - manganese ion binding;GO:0045735 - nutrient reservoir activity
Lus10010309.g.BGIv1.0	13.0971	3.17546	0.694357	4.57323	4.8026e-06	2.49446e-05	up	PTHR31707:SF38 - PECTINESTERASE/PECTINESTERASE INHIBITOR 20-RELATED (1 of 4)	GO:0004857 - enzyme inhibitor activity;GO:0042545 - cell wall modification;GO:0030599 - pectinesterase activity;GO:0005618 - cell wall
Lus10042561.g.BGIv1.0	4.89782	3.17364	1.11531	2.84553	0.00443375	0.013516	up	PTHR10641//PTHR10641:SF523 - MYB-LIKE DNA-BINDING PROTEIN MYB // SUBFAMILY NOT NAMED (1 of 8)
Lus10004635.g.BGIv1.0	44.0374	3.1721	0.384413	8.25182	1.56005e-16	1.79724e-15	up	?
Lus10042343.g.BGIv1.0	34.3204	3.1662	0.984404	3.21636	0.00129828	0.00450274	up	PTHR11206//PTHR11206:SF181 - MULTIDRUG RESISTANCE PROTEIN // SUBFAMILY NOT NAMED (1 of 4)	GO:0055085 - transmembrane transport;GO:0016020 - membrane;GO:0015297 - antiporter activity;GO:0015238 - xenobiotic transmembrane transporter activity;GO:0006855 - drug transmembrane transport
Lus10035262.g.BGIv1.0	80.9021	3.1654	0.274052	11.5504	7.35056e-31	1.43232e-29	up	PTHR10165 - LIPID PHOSPHATE PHOSPHATASE (1 of 7)	GO:0008195 - phosphatidate phosphatase activity
Lus10018047.g.BGIv1.0	11.6998	3.16132	0.749859	4.21589	2.488e-05	0.000116344	up	K01025 - uncharacterized protein (E2.8.2.-) (1 of 5)	GO:0008146 - sulfotransferase activity
Lus10041951.g.BGIv1.0	252.632	3.15699	0.166778	18.9293	6.5431e-80	2.97227e-78	up	PTHR24298:SF182 - CYTOCHROME P450 71A12-RELATED (1 of 1)	GO:0055114 - oxidation-reduction process;GO:0020037 - heme binding;GO:0016705 - oxidoreductase activity, acting on paired donors, with incorporation or reduction of molecular oxygen;GO:0005506 - iron ion binding
Lus10030589.g.BGIv1.0	78.2184	3.15501	0.278968	11.3096	1.17638e-29	2.19583e-28	up	PTHR27002:SF70 - CYSTEINE-RICH RECEPTOR-LIKE PROTEIN KINASE 2 (1 of 4)	GO:0006468 - protein phosphorylation;GO:0005524 - ATP binding;GO:0004672 - protein kinase activity
Lus10002582.g.BGIv1.0	50.788	3.15174	0.34812	9.05361	1.38324e-19	1.82662e-18	up	PTHR22958 - RELATED TO MULTIFUNCTIONAL CYCLIN-DEPENDENT KINASE-RELATED (1 of 6)	GO:0008081 - phosphoric diester hydrolase activity;GO:0006629 - lipid metabolic process
Lus10005523.g.BGIv1.0	109.203	3.15151	0.236355	13.3338	1.47191e-40	3.62749e-39	up	PF05678 - VQ motif (VQ) (1 of 42)
Lus10004520.g.BGIv1.0	9.3738	3.15057	0.835198	3.77224	0.000161787	0.000667125	up	KOG0058 - Peptide exporter, ABC superfamily (1 of 6)	GO:0016887 - ATPase activity;GO:0005524 - ATP binding;GO:0055085 - transmembrane transport;GO:0042626 - ATPase-coupled transmembrane transporter activity;GO:0016021 - integral component of membrane;GO:0006810 - transport
Lus10003338.g.BGIv1.0	486.687	3.14917	0.113281	27.7997	4.37701e-170	4.32074e-168	up	PTHR22950//PTHR22950:SF233 - AMINO ACID TRANSPORTER // SUBFAMILY NOT NAMED (1 of 4)	GO:0016021 - integral component of membrane;GO:0005886 - plasma membrane;GO:0015171 - amino acid transmembrane transporter activity;GO:0003333 - amino acid transmembrane transport
Lus10025455.g.BGIv1.0	4.10195	3.14378	1.20537	2.60814	0.00910365	0.02568	up	PTHR27001:SF39 - PROTEIN KINASE FAMILY PROTEIN (1 of 2)	GO:0006468 - protein phosphorylation;GO:0004672 - protein kinase activity
Lus10001050.g.BGIv1.0	127.217	3.13862	0.224537	13.9782	2.11801e-44	5.60827e-43	up	K02291 - phytoene synthase (crtB) (1 of 5)	GO:0016740 - transferase activity;GO:0009058 - biosynthetic process
Lus10033517.g.BGIv1.0	5.22229	3.1376	1.08159	2.90092	0.00372069	0.011565	up	PF03514 - GRAS domain family (GRAS) (1 of 119)	GO:0005634 - nucleus;GO:0003700 - DNA-binding transcription factor activity;GO:0043565 - sequence-specific DNA binding
Lus10024060.g.BGIv1.0	222.847	3.12876	0.168254	18.5955	3.49559e-77	1.54115e-75	up	PTHR19241:SF219 - ABC TRANSPORTER G FAMILY MEMBER 38 (1 of 17)	GO:0016887 - ATPase activity;GO:0005524 - ATP binding;GO:0016020 - membrane
Lus10041164.g.BGIv1.0	15.4711	3.11845	0.623764	4.99941	5.75072e-07	3.30987e-06	up	?
Lus10014064.g.BGIv1.0	4.0488	3.1162	1.28188	2.43097	0.0150585	0.0399294	up	PF07939 - Protein of unknown function (DUF1685) (DUF1685) (1 of 14)
Lus10043308.g.BGIv1.0	52.7613	3.11614	0.354387	8.79305	1.45548e-18	1.8331e-17	up	PF00067 - Cytochrome P450 (p450) (1 of 443)	GO:0055114 - oxidation-reduction process;GO:0020037 - heme binding;GO:0016705 - oxidoreductase activity, acting on paired donors, with incorporation or reduction of molecular oxygen;GO:0005506 - iron ion binding
Lus10033433.g.BGIv1.0	101.48	3.11373	0.248921	12.5089	6.67092e-36	1.47689e-34	up	PTHR31087:SF3 - PROTEIN LURP-ONE-RELATED 16-RELATED (1 of 2)
Lus10005080.g.BGIv1.0	17.8968	3.11207	0.579773	5.36774	7.97286e-08	5.03216e-07	up	PTHR11945//PTHR11945:SF196 - MADS BOX PROTEIN // SUBFAMILY NOT NAMED (1 of 6)	GO:0006355 - regulation of transcription, DNA-templated;GO:0005634 - nucleus;GO:0003700 - DNA-binding transcription factor activity;GO:0046983 - protein dimerization activity;GO:0003677 - DNA binding
Lus10006569.g.BGIv1.0	131.122	3.10933	0.214138	14.5202	9.02198e-48	2.55258e-46	up	PF05678 - VQ motif (VQ) (1 of 42)
Lus10012705.g.BGIv1.0	8.30452	3.10645	0.839781	3.69913	0.000216344	0.000873543	up	?
Lus10004008.g.BGIv1.0	4.67908	3.09535	1.10843	2.79257	0.00522912	0.015676	up	2.3.1.20//2.3.1.75 - Diacylglycerol O-acyltransferase / Diglyceride acyltransferase // Long-chain-alcohol O-fatty-acyltransferase / Wax synthase (1 of 3)	GO:0045017 - glycerolipid biosynthetic process;GO:0004144 - diacylglycerol O-acyltransferase activity
Lus10021400.g.BGIv1.0	18.5649	3.09461	0.581952	5.31764	1.05124e-07	6.56124e-07	up	PTHR11010:SF47 - PROLYLCARBOXYPEPTIDASE-LIKE PROTEIN-RELATED (1 of 2)	GO:0008236 - serine-type peptidase activity;GO:0006508 - proteolysis
Lus10016787.g.BGIv1.0	127.474	3.09383	0.213578	14.4857	1.49147e-47	4.20326e-46	up	PTHR10334:SF207 - CAP (CYSTEINE-RICH SECRETORY PROTEINS, ANTIGEN 5, AND PATHOGENESIS-RELATED 1 PROTEIN) SUPERFAMILY PROTEIN (1 of 2)	GO:0005615 - extracellular space
Lus10040115.g.BGIv1.0	10.1315	3.09378	0.749397	4.12836	3.65363e-05	0.000166687	up	PF01357 - Pollen allergen (Pollen_allerg_1) (1 of 66)	GO:0005576 - extracellular region
Lus10019833.g.BGIv1.0	435.125	3.09297	0.127122	24.3307	9.28054e-131	6.91843e-129	up	PTHR11926//PTHR11926:SF190 - GLUCOSYL/GLUCURONOSYL TRANSFERASES // SUBFAMILY NOT NAMED (1 of 6)	GO:0016758 - transferase activity, transferring hexosyl groups;GO:0008152 - metabolic process
Lus10015519.g.BGIv1.0	108.48	3.09028	0.232358	13.2997	2.32429e-40	5.66981e-39	up	KOG0524 - Pyruvate dehydrogenase E1, beta subunit (1 of 1)	GO:0008152 - metabolic process;GO:0003824 - catalytic activity
Lus10000859.g.BGIv1.0	26.357	3.09008	0.48347	6.39147	1.64303e-10	1.30527e-09	up	?
Lus10031100.g.BGIv1.0	866.094	3.08802	0.0889595	34.7126	5.08065e-264	8.49107e-262	up	1.1.1.330 - Very-long-chain 3-oxoacyl-CoA reductase / Very-long-chain beta-ketoacyl-CoA reductase (1 of 30)	GO:0016491 - oxidoreductase activity;GO:0008152 - metabolic process
Lus10035480.g.BGIv1.0	10.5129	3.08546	0.744648	4.14351	3.42026e-05	0.000156778	up	K19329 - WW domain-containing oxidoreductase (WWOX) (1 of 12)	GO:0016491 - oxidoreductase activity;GO:0008152 - metabolic process
Lus10013584.g.BGIv1.0	45.2118	3.08478	0.379164	8.13575	4.09411e-16	4.63337e-15	up	PTHR22849:SF38 - E3 UBIQUITIN-PROTEIN LIGASE PUB22-RELATED (1 of 5)	GO:0016567 - protein ubiquitination;GO:0004842 - ubiquitin-protein transferase activity
Lus10013566.g.BGIv1.0	81.8618	3.07828	0.280785	10.9631	5.74825e-28	1.02149e-26	up	2.7.11.1 - Non-specific serine/threonine protein kinase / Threonine-specific protein kinase (1 of 1714)	GO:0006468 - protein phosphorylation;GO:0005524 - ATP binding;GO:0004672 - protein kinase activity
Lus10001108.g.BGIv1.0	1488.32	3.07749	0.0741808	41.4864	0	0	up	PTHR10209//PTHR10209:SF123 - OXIDOREDUCTASE, 2OG-FE II OXYGENASE FAMILY PROTEIN // SUBFAMILY NOT NAMED (1 of 8)	GO:0055114 - oxidation-reduction process;GO:0016491 - oxidoreductase activity
Lus10009009.g.BGIv1.0	441.825	3.06973	0.123221	24.9124	5.45541e-137	4.27067e-135	up	1.3.3.8 - Tetrahydroberberine oxidase / THB oxidase (1 of 42)	GO:0055114 - oxidation-reduction process;GO:0050660 - flavin adenine dinucleotide binding;GO:0016491 - oxidoreductase activity
Lus10016145.g.BGIv1.0	127.7	3.06939	0.400972	7.65489	1.93478e-14	1.98914e-13	up	1.14.11.23//1.14.11.9 - Flavonol synthase / FLS // Flavanone 3-dioxygenase / Naringenin,2-oxoglutarate:oxygen oxidoreductase (3-hydroxylating) (1 of 4)	GO:0055114 - oxidation-reduction process;GO:0016491 - oxidoreductase activity
Lus10015184.g.BGIv1.0	424.43	3.06367	0.121782	25.1571	1.18273e-139	9.40222e-138	up	K15718 - linoleate 9S-lipoxygenase (LOX1_5) (1 of 5)	GO:0005515 - protein binding;GO:0055114 - oxidation-reduction process;GO:0046872 - metal ion binding;GO:0016702 - oxidoreductase activity, acting on single donors with incorporation of molecular oxygen, incorporation of two atoms of oxygen
Lus10025526.g.BGIv1.0	9985.78	3.0635	0.126343	24.2475	7.02342e-130	5.20341e-128	up	PF01190//PF04554 - Pollen proteins Ole e I like (Pollen_Ole_e_I) // Extensin-like region (Extensin_2) (1 of 2)	GO:0009664 - plant-type cell wall organization;GO:0005199 - structural constituent of cell wall
Lus10032416.g.BGIv1.0	18.0927	3.06169	0.617042	4.96188	6.98131e-07	3.99128e-06	up	PTHR13301:SF51 - CELLULOSE SYNTHASE-LIKE PROTEIN G1-RELATED (1 of 6)	GO:0030244 - cellulose biosynthetic process;GO:0016760 - cellulose synthase (UDP-forming) activity;GO:0016020 - membrane
Lus10003267.g.BGIv1.0	3187.8	3.06114	0.0462334	66.2106	0	0	up	PTHR31238:SF44 - GERMIN-LIKE PROTEIN SUBFAMILY 1 MEMBER 13-RELATED (1 of 14)	GO:0048046 - apoplast;GO:0005618 - cell wall;GO:0030145 - manganese ion binding;GO:0045735 - nutrient reservoir activity
Lus10001322.g.BGIv1.0	1653.87	3.06046	0.0641095	47.7381	0	0	up	1.1.1.267//2.2.1.7 - 1-deoxy-D-xylulose-5-phosphate reductoisomerase / DXP-reductoisomerase // 1-deoxy-D-xylulose-5-phosphate synthase / DXP-synthase (1 of 5)	GO:0008152 - metabolic process;GO:0003824 - catalytic activity;GO:0016114 - terpenoid biosynthetic process;GO:0008661 - 1-deoxy-D-xylulose-5-phosphate synthase activity
Lus10003512.g.BGIv1.0	4.56174	3.06045	1.16838	2.6194	0.00880846	0.0249217	up	PTHR31444:SF2 - GLUCURONOXYLAN 4-O-METHYLTRANSFERASE 2-RELATED (1 of 6)
Lus10004387.g.BGIv1.0	1074.81	3.05567	0.0780177	39.1664	0	0	up	1.14.11.19 - Leucocyanidin oxygenase / Leucoanthocyanidin dioxygenase (1 of 6)	GO:0055114 - oxidation-reduction process;GO:0016491 - oxidoreductase activity
Lus10024518.g.BGIv1.0	33.7162	3.05549	1.0098	3.02585	0.00247931	0.00803887	up	1.14.13.121 - Premnaspirodiene oxygenase / Hyoscymus muticus premnaspirodiene oxygenase (1 of 43)	GO:0055114 - oxidation-reduction process;GO:0020037 - heme binding;GO:0016705 - oxidoreductase activity, acting on paired donors, with incorporation or reduction of molecular oxygen;GO:0005506 - iron ion binding
Lus10006984.g.BGIv1.0	674.052	3.05205	0.0984516	31.0005	5.3054e-211	6.59632e-209	up	1.1.1.267//2.2.1.7 - 1-deoxy-D-xylulose-5-phosphate reductoisomerase / DXP-reductoisomerase // 1-deoxy-D-xylulose-5-phosphate synthase / DXP-synthase (1 of 5)	GO:0008152 - metabolic process;GO:0003824 - catalytic activity;GO:0016114 - terpenoid biosynthetic process;GO:0008661 - 1-deoxy-D-xylulose-5-phosphate synthase activity
Lus10017829.g.BGIv1.0	24.1684	3.04588	0.489249	6.22563	4.7964e-10	3.67864e-09	up	PTHR31839:SF0 - DEHYDRATION-RESPONSIVE ELEMENT-BINDING PROTEIN 1E-RELATED (1 of 5)	GO:0006355 - regulation of transcription, DNA-templated;GO:0003700 - DNA-binding transcription factor activity
Lus10001640.g.BGIv1.0	294.47	3.04445	0.151012	20.1603	2.18729e-90	1.11008e-88	up	PTHR11260:SF303 - GLUTATHIONE S-TRANSFERASE U1-RELATED (1 of 16)	GO:0005515 - protein binding
Lus10022755.g.BGIv1.0	4.52432	3.04104	1.12361	2.7065	0.00679959	0.0198362	up	PF07107 - Wound-induced protein WI12 (WI12) (1 of 5)
Lus10033355.g.BGIv1.0	111.619	3.0388	0.22793	13.3322	1.50471e-40	3.70325e-39	up	K15813 - beta-amyrin synthase (LUP4) (1 of 4)	GO:0003824 - catalytic activity
Lus10017333.g.BGIv1.0	2393.28	3.03805	0.0535258	56.7586	0	0	up	K01761 - methionine-gamma-lyase (E4.4.1.11) (1 of 2)	GO:0030170 - pyridoxal phosphate binding;GO:0009058 - biosynthetic process
Lus10013900.g.BGIv1.0	45.6737	3.03434	0.366165	8.2868	1.16335e-16	1.3467e-15	up	PF03242 - Late embryogenesis abundant protein (LEA_3) (1 of 11)	GO:0006950 - response to stress
Lus10011090.g.BGIv1.0	202.726	3.02998	0.170848	17.7349	2.25453e-70	9.04127e-69	up	PF00197 - Trypsin and protease inhibitor (Kunitz_legume) (1 of 21)	GO:0004866 - endopeptidase inhibitor activity
Lus10003902.g.BGIv1.0	3.46744	3.02791	1.28183	2.36218	0.0181678	0.0470999	up	PTHR13136 - TESTIS DEVELOPMENT PROTEIN PRTD (1 of 5)	GO:0005634 - nucleus
Lus10033571.g.BGIv1.0	55.3346	3.02788	0.320806	9.43835	3.78695e-21	5.34038e-20	up	?
Lus10003858.g.BGIv1.0	933.106	3.02158	0.0825391	36.6078	2.14875e-293	4.38687e-291	up	1.4.1.3 - Glutamate dehydrogenase (NAD(P)(+)) / Glutamic dehydrogenase (1 of 5)	GO:0055114 - oxidation-reduction process;GO:0016491 - oxidoreductase activity;GO:0006520 - cellular amino acid metabolic process
Lus10043084.g.BGIv1.0	69.9506	3.01698	0.312666	9.64919	4.95441e-22	7.24255e-21	up	PTHR31852:SF43 - LATE EMBRYOGENESIS ABUNDANT HYDROXYPROLINE-RICH GLYCOPROTEIN (1 of 6)	GO:0016021 - integral component of membrane
Lus10039830.g.BGIv1.0	360.524	3.01575	0.12606	23.9232	1.75626e-126	1.26212e-124	up	PF00407 - Pathogenesis-related protein Bet v I family (Bet_v_1) (1 of 55)	GO:0009607 - response to biotic stimulus;GO:0006952 - defense response
Lus10016601.g.BGIv1.0	1210.82	3.01523	0.0770242	39.1465	0	0	up	1.14.13.121 - Premnaspirodiene oxygenase / Hyoscymus muticus premnaspirodiene oxygenase (1 of 43)	GO:0055114 - oxidation-reduction process;GO:0020037 - heme binding;GO:0016705 - oxidoreductase activity, acting on paired donors, with incorporation or reduction of molecular oxygen;GO:0005506 - iron ion binding
Lus10035736.g.BGIv1.0	70.967	3.01154	0.28987	10.3893	2.77491e-25	4.55704e-24	up	K00079 - carbonyl reductase 1 (CBR1) (1 of 3)	GO:0016491 - oxidoreductase activity;GO:0008152 - metabolic process
Lus10019457.g.BGIv1.0	131.132	3.01079	0.212226	14.1867	1.1074e-45	2.99631e-44	up	PF00067 - Cytochrome P450 (p450) (1 of 443)	GO:0055114 - oxidation-reduction process;GO:0020037 - heme binding;GO:0016705 - oxidoreductase activity, acting on paired donors, with incorporation or reduction of molecular oxygen;GO:0005506 - iron ion binding
Lus10004176.g.BGIv1.0	99.4265	3.00202	0.239118	12.5546	3.75307e-36	8.3709e-35	up	1.14.19.6//1.3.1.35 - Delta(12)-fatty-acid desaturase / Oleoyl-CoA Delta(12) desaturase (1 of 11)	GO:0055114 - oxidation-reduction process;GO:0016717 - oxidoreductase activity, acting on paired donors, with oxidation of a pair of donors resulting in the reduction of molecular oxygen to two molecules of water;GO:0006629 - lipid metabolic process
Lus10001300.g.BGIv1.0	36.2913	3.00078	0.409265	7.33212	2.26535e-13	2.18109e-12	up	?
Lus10015521.g.BGIv1.0	30.4438	2.98929	0.461399	6.47874	9.24901e-11	7.4783e-10	up	PTHR31403:SF13 - DAD1-LIKE ACYLHYDROLASE (1 of 7)	GO:0016788 - hydrolase activity, acting on ester bonds;GO:0006886 - intracellular protein transport;GO:0006505 - GPI anchor metabolic process
Lus10023942.g.BGIv1.0	4.18489	2.98783	1.20746	2.47447	0.0133434	0.0358794	up	PTHR23023//PTHR23023:SF98 - DIMETHYLANILINE MONOOXYGENASE // SUBFAMILY NOT NAMED (1 of 4)	GO:0055114 - oxidation-reduction process;GO:0050661 - NADP binding;GO:0050660 - flavin adenine dinucleotide binding;GO:0004499 - N,N-dimethylaniline monooxygenase activity
Lus10019808.g.BGIv1.0	1631.09	2.98677	0.0629049	47.4807	0	0	up	PTHR11926:SF167 - UDP-GLYCOSYLTRANSFERASE 84A1-RELATED (1 of 5)	GO:0016758 - transferase activity, transferring hexosyl groups;GO:0008152 - metabolic process
Lus10018303.g.BGIv1.0	72.0874	2.98663	0.284368	10.5027	8.39507e-26	1.39848e-24	up	PF14299 - Phloem protein 2 (PP2) (1 of 38)
Lus10038267.g.BGIv1.0	5.27081	2.9851	1.08718	2.74572	0.0060379	0.0178387	up	?
Lus10010534.g.BGIv1.0	1147.12	2.98352	0.0753433	39.599	0	0	up	PTHR23500:SF70 - SUGAR TRANSPORT PROTEIN 13 (1 of 4)	GO:0055085 - transmembrane transport;GO:0016021 - integral component of membrane
Lus10032734.g.BGIv1.0	126.762	2.98223	0.223846	13.3227	1.70851e-40	4.1962e-39	up	PTHR10891:SF568 - CALCIUM-BINDING PROTEIN CML41-RELATED (1 of 1)
Lus10041546.g.BGIv1.0	235.658	2.98003	0.166237	17.9264	7.33696e-72	3.00606e-70	up	PTHR31221:SF25 - WRKY TRANSCRIPTION FACTOR 45-RELATED (1 of 4)	GO:0043565 - sequence-specific DNA binding;GO:0006355 - regulation of transcription, DNA-templated;GO:0003700 - DNA-binding transcription factor activity
Lus10026243.g.BGIv1.0	466.004	2.97991	0.110592	26.945	6.52177e-160	5.94772e-158	up	PTHR13683:SF246 - ASPARTYL PROTEASE FAMILY PROTEIN (1 of 9)	GO:0006508 - proteolysis;GO:0004190 - aspartic-type endopeptidase activity
Lus10012400.g.BGIv1.0	8.5141	2.97733	0.902227	3.29998	0.000966908	0.00344228	up	PTHR24298:SF86 - CYTOCHROME P450 71B21-RELATED (1 of 14)	GO:0055114 - oxidation-reduction process;GO:0020037 - heme binding;GO:0016705 - oxidoreductase activity, acting on paired donors, with incorporation or reduction of molecular oxygen;GO:0005506 - iron ion binding
Lus10034362.g.BGIv1.0	25.5203	2.97326	0.464893	6.39557	1.59949e-10	1.27321e-09	up	K13963 - serpin B (SERPINB) (1 of 5)	GO:0005615 - extracellular space
Lus10032671.g.BGIv1.0	252.837	2.96907	0.161772	18.3534	3.10183e-75	1.33001e-73	up	PTHR31852:SF43 - LATE EMBRYOGENESIS ABUNDANT HYDROXYPROLINE-RICH GLYCOPROTEIN (1 of 6)	GO:0016021 - integral component of membrane
Lus10024120.g.BGIv1.0	826.658	2.96808	0.0849252	34.9494	1.32319e-267	2.308e-265	up	K04121 - ent-kaurene synthase (E4.2.3.19) (1 of 3)	GO:0016829 - lyase activity;GO:0010333 - terpene synthase activity;GO:0008152 - metabolic process;GO:0000287 - magnesium ion binding
Lus10026135.g.BGIv1.0	14.9894	2.96783	0.661617	4.48573	7.26651e-06	3.68942e-05	up	?
Lus10004225.g.BGIv1.0	8.95251	2.96419	0.877205	3.37913	0.000727163	0.00265371	up	PTHR32285:SF53 - PROTEIN TRICHOME BIREFRINGENCE-LIKE 8-RELATED (1 of 5)	GO:0016021 - integral component of membrane
Lus10017624.g.BGIv1.0	568.37	2.96151	0.101562	29.1596	6.32034e-187	6.8611e-185	up	K13789 - geranylgeranyl diphosphate synthase, type II (GGPS) (1 of 5)	GO:0008299 - isoprenoid biosynthetic process
Lus10032952.g.BGIv1.0	113.672	2.95739	0.230452	12.833	1.07158e-37	2.47613e-36	up	PTHR24326:SF122 - HOMEOBOX-LEUCINE ZIPPER PROTEIN ATHB-12-RELATED (1 of 4)	GO:0043565 - sequence-specific DNA binding;GO:0006355 - regulation of transcription, DNA-templated;GO:0003700 - DNA-binding transcription factor activity;GO:0003677 - DNA binding
Lus10040124.g.BGIv1.0	51.1511	2.95557	0.336563	8.78162	1.61133e-18	2.02512e-17	up	PTHR22849//PTHR22849:SF9 - WDSAM1 PROTEIN // SUBFAMILY NOT NAMED (1 of 5)	GO:0016567 - protein ubiquitination;GO:0004842 - ubiquitin-protein transferase activity
Lus10010476.g.BGIv1.0	27.0171	2.95552	0.45516	6.49336	8.39405e-11	6.80402e-10	up	PTHR11926:SF242 - UDP-GLYCOSYLTRANSFERASE 71B2-RELATED (1 of 10)	GO:0016758 - transferase activity, transferring hexosyl groups;GO:0008152 - metabolic process
Lus10019807.g.BGIv1.0	1303.59	2.95389	0.0677273	43.6145	0	0	up	PF04450 - Peptidase of plants and bacteria (BSP) (1 of 38)
Lus10010545.g.BGIv1.0	57.9267	2.9499	0.32159	9.17285	4.60663e-20	6.19713e-19	up	1.14.13.121 - Premnaspirodiene oxygenase / Hyoscymus muticus premnaspirodiene oxygenase (1 of 43)	GO:0055114 - oxidation-reduction process;GO:0020037 - heme binding;GO:0016705 - oxidoreductase activity, acting on paired donors, with incorporation or reduction of molecular oxygen;GO:0005506 - iron ion binding
Lus10017579.g.BGIv1.0	231.267	2.9451	0.156079	18.8693	2.04089e-79	9.20115e-78	up	PTHR17204:SF28 - F1C9.34 PROTEIN-RELATED (1 of 4)
Lus10017096.g.BGIv1.0	92.6809	2.94276	0.247273	11.9009	1.17128e-32	2.39535e-31	up	PTHR10641:SF623 - MYB DOMAIN PROTEIN 78 (1 of 2)	GO:0005634 - nucleus;GO:0043565 - sequence-specific DNA binding
Lus10009516.g.BGIv1.0	5.12907	2.93708	1.06227	2.76492	0.0056936	0.016916	up	4.1.2.46 - Aliphatic (R)-hydroxynitrile lyase / (R)-oxynitrilase (1 of 4)	GO:0055114 - oxidation-reduction process;GO:0016491 - oxidoreductase activity;GO:0008270 - zinc ion binding
Lus10012879.g.BGIv1.0	634.574	2.93569	0.0949861	30.9066	9.74895e-210	1.20378e-207	up	1.14.13.121 - Premnaspirodiene oxygenase / Hyoscymus muticus premnaspirodiene oxygenase (1 of 43)	GO:0055114 - oxidation-reduction process;GO:0020037 - heme binding;GO:0016705 - oxidoreductase activity, acting on paired donors, with incorporation or reduction of molecular oxygen;GO:0005506 - iron ion binding
Lus10030189.g.BGIv1.0	5483.46	2.93514	0.0379437	77.3552	0	0	up	1.14.13.68 - 4-hydroxyphenylacetaldehyde oxime monooxygenase / Cytochrome P450-II-dependent monooxygenase (1 of 3)	GO:0055114 - oxidation-reduction process;GO:0020037 - heme binding;GO:0016705 - oxidoreductase activity, acting on paired donors, with incorporation or reduction of molecular oxygen;GO:0005506 - iron ion binding
Lus10033781.g.BGIv1.0	16.8323	2.93487	0.611703	4.79786	1.60371e-06	8.79093e-06	up	PTHR27007:SF24 - L-TYPE LECTIN-DOMAIN CONTAINING RECEPTOR KINASE IX.1-RELATED (1 of 23)	GO:0030246 - carbohydrate binding
Lus10040274.g.BGIv1.0	108.234	2.93201	0.227703	12.8765	6.10454e-38	1.41789e-36	up	PTHR31529:SF6 - LOB DOMAIN-CONTAINING PROTEIN 33 (1 of 2)	GO:0005634 - nucleus;GO:0045893 - positive regulation of transcription, DNA-templated
Lus10003128.g.BGIv1.0	761.344	2.92783	0.0921401	31.7759	1.39569e-221	1.90683e-219	up	PTHR31221:SF25 - WRKY TRANSCRIPTION FACTOR 45-RELATED (1 of 4)	GO:0043565 - sequence-specific DNA binding;GO:0006355 - regulation of transcription, DNA-templated;GO:0003700 - DNA-binding transcription factor activity
Lus10028782.g.BGIv1.0	671.669	2.92759	0.0937243	31.2362	3.44048e-214	4.36831e-212	up	PF00954//PF01453//PF07714//PF08276 - S-locus glycoprotein domain (S_locus_glycop) // D-mannose binding lectin (B_lectin) // Protein tyrosine kinase (Pkinase_Tyr) // PAN-like domain (PAN_2) (1 of 37)	GO:0048544 - recognition of pollen;GO:0006468 - protein phosphorylation;GO:0004672 - protein kinase activity
Lus10020023.g.BGIv1.0	173.522	2.92753	0.184917	15.8315	1.88533e-56	6.27839e-55	up	?
Lus10029331.g.BGIv1.0	11.9721	2.92541	0.684254	4.27533	1.90857e-05	9.08927e-05	up	PTHR31190:SF21 - ETHYLENE-RESPONSIVE TRANSCRIPTION FACTOR 13 (1 of 19)	GO:0006355 - regulation of transcription, DNA-templated;GO:0003700 - DNA-binding transcription factor activity
Lus10033661.g.BGIv1.0	1441.3	2.92493	0.0664253	44.0333	0	0	up	K00815 - tyrosine aminotransferase (TAT) (1 of 9)	GO:0016829 - lyase activity;GO:0006520 - cellular amino acid metabolic process
Lus10009326.g.BGIv1.0	15.3968	2.92163	0.65477	4.46208	8.11683e-06	4.09396e-05	up	PTHR14155 - RING FINGER DOMAIN-CONTAINING (1 of 164)	GO:0008270 - zinc ion binding;GO:0005515 - protein binding
Lus10035366.g.BGIv1.0	177.494	2.91917	0.178475	16.3562	3.93202e-60	1.37437e-58	up	PTHR11514:SF43 - TRANSCRIPTION FACTOR MYC3-RELATED (1 of 6)	GO:0046983 - protein dimerization activity
Lus10007364.g.BGIv1.0	29.3492	2.91903	0.452677	6.44837	1.13061e-10	9.11288e-10	up	PTHR31852:SF1 - LATE EMBRYOGENESIS ABUNDANT (LEA) HYDROXYPROLINE-RICH GLYCOPROTEIN-RELATED (1 of 2)
Lus10004365.g.BGIv1.0	21.3017	2.9176	0.52733	5.53278	3.1519e-08	2.06932e-07	up	PF00069//PF01453 - Protein kinase domain (Pkinase) // D-mannose binding lectin (B_lectin) (1 of 8)	GO:0006468 - protein phosphorylation;GO:0005524 - ATP binding;GO:0004672 - protein kinase activity
Lus10001672.g.BGIv1.0	511.499	2.91714	0.112606	25.9057	5.74396e-148	4.87924e-146	up	4.4.1.11 - Methionine gamma-lyase / Methionine lyase (1 of 8)	GO:0030170 - pyridoxal phosphate binding;GO:0009058 - biosynthetic process
Lus10033559.g.BGIv1.0	39.9536	2.91601	0.369661	7.88834	3.06234e-15	3.29745e-14	up	PF05553 - Cotton fibre expressed protein (DUF761) (1 of 47)
Lus10021313.g.BGIv1.0	122.586	2.91485	0.213125	13.6767	1.39891e-42	3.6007e-41	up	KOG0725 - Reductases with broad range of substrate specificities (1 of 96)	GO:0016491 - oxidoreductase activity
Lus10040445.g.BGIv1.0	883.901	2.90829	0.080742	36.0196	4.13165e-284	7.89673e-282	up	PTHR11474//PTHR11474:SF42 - TYROSINASE // SUBFAMILY NOT NAMED (1 of 5)	GO:0016491 - oxidoreductase activity;GO:0008152 - metabolic process;GO:0055114 - oxidation-reduction process;GO:0004097 - catechol oxidase activity
Lus10003147.g.BGIv1.0	1858.95	2.90707	0.0619903	46.8956	0	0	up	KOG0156 - Cytochrome P450 CYP2 subfamily (1 of 184)	GO:0055114 - oxidation-reduction process;GO:0020037 - heme binding;GO:0016705 - oxidoreductase activity, acting on paired donors, with incorporation or reduction of molecular oxygen;GO:0005506 - iron ion binding
Lus10043013.g.BGIv1.0	820.404	2.90357	0.0834923	34.7765	5.51131e-265	9.38542e-263	up	PTHR11638:SF118 - CHAPERONE PROTEIN CLPD, CHLOROPLASTIC (1 of 3)	GO:0016887 - ATPase activity;GO:0005524 - ATP binding;GO:0019538 - protein metabolic process
Lus10007956.g.BGIv1.0	265.898	2.90207	0.144843	20.036	2.67474e-89	1.33484e-87	up	PTHR23241:SF44 - LATE EMBRYOGENESIS ABUNDANT DOMAIN-CONTAINING PROTEIN (1 of 2)
Lus10019801.g.BGIv1.0	4960.01	2.90121	0.0420743	68.9546	0	0	up	PTHR32227:SF49 - BETA-1,3-GLUCANASE 1-RELATED (1 of 13)	GO:0005975 - carbohydrate metabolic process;GO:0004553 - hydrolase activity, hydrolyzing O-glycosyl compounds
Lus10013589.g.BGIv1.0	155.123	2.89753	0.191049	15.1664	5.90454e-52	1.81957e-50	up	PTHR19957:SF69 - SYNTAXIN-121-RELATED (1 of 4)	GO:0005515 - protein binding;GO:0016020 - membrane
Lus10039210.g.BGIv1.0	1108.48	2.89531	0.0794635	36.4356	1.16105e-290	2.31772e-288	up	PF00197 - Trypsin and protease inhibitor (Kunitz_legume) (1 of 21)	GO:0004866 - endopeptidase inhibitor activity
Lus10027989.g.BGIv1.0	290.89	2.89357	0.147078	19.6737	3.62018e-86	1.7698e-84	up	PTHR31388:SF22 - PEROXIDASE 22-RELATED (1 of 8)	GO:0055114 - oxidation-reduction process;GO:0020037 - heme binding;GO:0006979 - response to oxidative stress;GO:0004601 - peroxidase activity
Lus10037231.g.BGIv1.0	9.33865	2.8926	0.777121	3.7222	0.000197491	0.000803378	up	PF04601 - Domain of unknown function (DUF569) (DUF569) (1 of 9)
Lus10028488.g.BGIv1.0	135.451	2.8922	0.205231	14.0924	4.22813e-45	1.13124e-43	up	?
Lus10036476.g.BGIv1.0	30.9286	2.89169	0.424641	6.80973	9.77805e-12	8.49685e-11	up	PF05340 - Protein of unknown function (DUF740) (DUF740) (1 of 9)
Lus10015559.g.BGIv1.0	4.08574	2.88799	1.15709	2.49591	0.0125634	0.0340445	up	PTHR10795:SF390 - SUBTILISIN-LIKE SERINE PROTEASE (1 of 1)	GO:0006508 - proteolysis;GO:0004252 - serine-type endopeptidase activity
Lus10025285.g.BGIv1.0	10.6018	2.88787	0.733683	3.93612	8.28082e-05	0.000358101	up	?
Lus10020028.g.BGIv1.0	31.8516	2.88365	0.417769	6.90251	5.10911e-12	4.51612e-11	up	PF14476 - Petal formation-expressed (Chloroplast_duf) (1 of 4)
Lus10018014.g.BGIv1.0	121.822	2.88332	0.21586	13.3573	1.07336e-40	2.64891e-39	up	?
Lus10023280.g.BGIv1.0	68.8594	2.88082	0.286129	10.0683	7.63211e-24	1.19389e-22	up	PTHR31403:SF13 - DAD1-LIKE ACYLHYDROLASE (1 of 7)	GO:0016788 - hydrolase activity, acting on ester bonds;GO:0006886 - intracellular protein transport;GO:0006505 - GPI anchor metabolic process
Lus10008182.g.BGIv1.0	797.528	2.87544	0.0907345	31.6907	2.08862e-220	2.82136e-218	up	K08145 - MFS transporter, SP family, solute carrier family 2 (facilitated glucose transporter), member 8 (SLC2A8, GLUT8) (1 of 11)	GO:0055085 - transmembrane transport;GO:0016021 - integral component of membrane
Lus10020311.g.BGIv1.0	31.7757	2.87431	0.449049	6.40088	1.5448e-10	1.23187e-09	up	1.11.1.7 - Peroxidase / Lactoperoxidase (1 of 142)	GO:0055114 - oxidation-reduction process;GO:0020037 - heme binding;GO:0006979 - response to oxidative stress;GO:0004601 - peroxidase activity
Lus10021193.g.BGIv1.0	27.1582	2.87261	0.458454	6.26587	3.70745e-10	2.8661e-09	up	K14516 - ethylene-responsive transcription factor 1 (ERF1) (1 of 7)	GO:0006355 - regulation of transcription, DNA-templated;GO:0003700 - DNA-binding transcription factor activity
Lus10006731.g.BGIv1.0	75.0684	2.86975	0.283935	10.1071	5.14015e-24	8.08298e-23	up	K17871 - NADH:ubiquinone reductase (non-electrogenic) (ndh1) (1 of 12)	GO:0055114 - oxidation-reduction process;GO:0016491 - oxidoreductase activity
Lus10028679.g.BGIv1.0	179.351	2.86805	0.198505	14.4483	2.57115e-47	7.17845e-46	up	PF00847 - AP2 domain (AP2) (1 of 230)	GO:0006355 - regulation of transcription, DNA-templated;GO:0003700 - DNA-binding transcription factor activity
Lus10002357.g.BGIv1.0	552.246	2.86463	0.104953	27.2944	4.94296e-164	4.63735e-162	up	KOG0156 - Cytochrome P450 CYP2 subfamily (1 of 184)	GO:0055114 - oxidation-reduction process;GO:0020037 - heme binding;GO:0016705 - oxidoreductase activity, acting on paired donors, with incorporation or reduction of molecular oxygen;GO:0005506 - iron ion binding
Lus10016179.g.BGIv1.0	7.11114	2.86133	0.917077	3.12005	0.0018082	0.00606934	up	KOG0725 - Reductases with broad range of substrate specificities (1 of 96)
Lus10042281.g.BGIv1.0	6948.36	2.85842	0.0368295	77.6122	0	0	up	K01953 - asparagine synthase (glutamine-hydrolysing) (asnB, ASNS) (1 of 4)	GO:0006529 - asparagine biosynthetic process;GO:0004066 - asparagine synthase (glutamine-hydrolyzing) activity
Lus10015546.g.BGIv1.0	96.6911	2.85577	0.241518	11.8243	2.92395e-32	5.94585e-31	up	PF03106 - WRKY DNA -binding domain (WRKY) (1 of 108)	GO:0043565 - sequence-specific DNA binding;GO:0006355 - regulation of transcription, DNA-templated;GO:0003700 - DNA-binding transcription factor activity
Lus10026247.g.BGIv1.0	30.6026	2.85332	0.461891	6.17747	6.51356e-10	4.9481e-09	up	PF05678 - VQ motif (VQ) (1 of 42)
Lus10038560.g.BGIv1.0	5.21983	2.85262	1.12802	2.52886	0.0114432	0.0313804	up	PTHR33101:SF10 - RHO GUANINE NUCLEOTIDE EXCHANGE FACTOR 8-RELATED (1 of 5)	GO:0005089 - Rho guanyl-nucleotide exchange factor activity
Lus10011604.g.BGIv1.0	1600.47	2.85203	0.0676165	42.1796	0	0	up	2.6.1.88 - Methionine transaminase / Methionine-oxo-acid transaminase (1 of 5)	GO:0008152 - metabolic process;GO:0003824 - catalytic activity
Lus10018119.g.BGIv1.0	73.1709	2.84465	0.274952	10.346	4.36387e-25	7.10478e-24	up	PTHR32448:SF11 - BERBERINE BRIDGE ENZYME-RELATED (1 of 4)	GO:0055114 - oxidation-reduction process;GO:0050660 - flavin adenine dinucleotide binding;GO:0016491 - oxidoreductase activity
Lus10031340.g.BGIv1.0	20.9305	2.84416	0.51971	5.47259	4.43497e-08	2.87597e-07	up	?
Lus10025500.g.BGIv1.0	166.421	2.83648	0.188845	15.0201	5.41915e-51	1.64045e-49	up	PTHR33735:SF4 - EXPRESSED PROTEIN (1 of 3)
Lus10042598.g.BGIv1.0	108.357	2.8361	0.227575	12.4622	1.19953e-35	2.6378e-34	up	?
Lus10010285.g.BGIv1.0	634.092	2.83514	0.102532	27.6514	2.68237e-168	2.62624e-166	up	?
Lus10005395.g.BGIv1.0	4287.9	2.83368	0.0478111	59.2682	0	0	up	PF07468 - Agglutinin domain (Agglutinin) (1 of 19)
Lus10040125.g.BGIv1.0	72.9147	2.83024	0.272509	10.3858	2.87673e-25	4.7221e-24	up	PTHR22849//PTHR22849:SF9 - WDSAM1 PROTEIN // SUBFAMILY NOT NAMED (1 of 5)	GO:0004842 - ubiquitin-protein transferase activity
Lus10016991.g.BGIv1.0	15.0112	2.82924	0.612346	4.62034	3.83121e-06	2.01008e-05	up	KOG0725 - Reductases with broad range of substrate specificities (1 of 96)	GO:0016491 - oxidoreductase activity
Lus10035907.g.BGIv1.0	91.6696	2.8258	0.243254	11.6167	3.38974e-31	6.65574e-30	up	PTHR24282:SF22 - CYTOCHROME P450, FAMILY 709, SUBFAMILY B, POLYPEPTIDE 2-RELATED (1 of 2)	GO:0055114 - oxidation-reduction process;GO:0020037 - heme binding;GO:0016705 - oxidoreductase activity, acting on paired donors, with incorporation or reduction of molecular oxygen;GO:0005506 - iron ion binding
Lus10036773.g.BGIv1.0	103.027	2.81646	0.233775	12.0477	1.99333e-33	4.13059e-32	up	PTHR31719:SF40 - NAC TRANSCRIPTION FACTOR 29 (1 of 4)	GO:0006355 - regulation of transcription, DNA-templated;GO:0003677 - DNA binding
Lus10036571.g.BGIv1.0	6.78586	2.81444	0.9707	2.89939	0.0037389	0.0116166	up	PTHR32246:SF20 - BON1-ASSOCIATED PROTEIN 1-RELATED (1 of 4)	GO:0005515 - protein binding
Lus10036512.g.BGIv1.0	57.5237	2.81165	0.309047	9.0978	9.21762e-20	1.22715e-18	up	?
Lus10023397.g.BGIv1.0	9.72519	2.80697	0.74443	3.77063	0.000162833	0.000670901	up	PTHR33595:SF3 - EMB (1 of 4)
Lus10025164.g.BGIv1.0	4.23212	2.80245	1.1291	2.48201	0.0130643	0.0352327	up	?
Lus10004846.g.BGIv1.0	54.689	2.80198	0.325935	8.59674	8.20149e-18	1.00203e-16	up	PTHR31989:SF4 - NAC DOMAIN-CONTAINING PROTEIN 61-RELATED (1 of 2)	GO:0006355 - regulation of transcription, DNA-templated;GO:0003677 - DNA binding
Lus10033418.g.BGIv1.0	352.06	2.79964	0.125523	22.3039	3.38606e-110	2.07271e-108	up	PTHR11772//PTHR11772:SF14 - ASPARAGINE SYNTHETASE // SUBFAMILY NOT NAMED (1 of 2)
Lus10000627.g.BGIv1.0	447.705	2.79885	0.110922	25.2326	1.75902e-140	1.40456e-138	up	PTHR24298:SF1 - CYTOCHROME P450, FAMILY 79, SUBFAMILY C, POLYPEPTIDE 1-RELATED (1 of 12)
Lus10030148.g.BGIv1.0	616.983	2.78673	0.0946457	29.4438	1.50988e-190	1.68487e-188	up	K00430 - peroxidase (E1.11.1.7) (1 of 94)	GO:0055114 - oxidation-reduction process;GO:0020037 - heme binding;GO:0006979 - response to oxidative stress;GO:0004601 - peroxidase activity
Lus10027598.g.BGIv1.0	924.05	2.78502	0.0835786	33.3222	1.84204e-243	2.80459e-241	up	K00487 - trans-cinnamate 4-monooxygenase (CYP73A) (1 of 3)	GO:0055114 - oxidation-reduction process;GO:0020037 - heme binding;GO:0016705 - oxidoreductase activity, acting on paired donors, with incorporation or reduction of molecular oxygen;GO:0005506 - iron ion binding
Lus10038556.g.BGIv1.0	14.7877	2.78423	0.621527	4.47967	7.47603e-06	3.78777e-05	up	PF00954//PF01453//PF07714//PF08276//PF11883 - S-locus glycoprotein domain (S_locus_glycop) // D-mannose binding lectin (B_lectin) // Protein tyrosine kinase (Pkinase_Tyr) // PAN-like domain (PAN_2) // Domain of unknown function (DUF3403) (DUF3403) (1 of 8)	GO:0004674 - protein serine/threonine kinase activity;GO:0048544 - recognition of pollen;GO:0006468 - protein phosphorylation;GO:0004672 - protein kinase activity
Lus10029495.g.BGIv1.0	306.01	2.78026	0.139236	19.968	1.04611e-88	5.18465e-87	up	PTHR10742:SF273 - POLYAMINE OXIDASE 1 (1 of 2)	GO:0055114 - oxidation-reduction process;GO:0016491 - oxidoreductase activity
Lus10027145.g.BGIv1.0	512.263	2.77992	0.108951	25.5154	1.33035e-143	1.09638e-141	up	PF01657 - Salt stress response/antifungal (Stress-antifung) (1 of 114)	GO:0016301 - kinase activity
Lus10015769.g.BGIv1.0	177.059	2.77864	0.202665	13.7105	8.78934e-43	2.26556e-41	up	PF11820 - Protein of unknown function (DUF3339) (DUF3339) (1 of 20)
Lus10029961.g.BGIv1.0	44.2623	2.7778	0.345451	8.04108	8.905e-16	9.88186e-15	up	PTHR23500:SF62 - SUGAR TRANSPORTER ERD6-LIKE 14-RELATED (1 of 22)	GO:0055085 - transmembrane transport;GO:0016021 - integral component of membrane
Lus10007902.g.BGIv1.0	438.071	2.77437	0.114651	24.1985	2.30732e-129	1.69197e-127	up	PF00197 - Trypsin and protease inhibitor (Kunitz_legume) (1 of 21)	GO:0004866 - endopeptidase inhibitor activity
Lus10027425.g.BGIv1.0	17.9456	2.76766	0.562544	4.9199	8.65906e-07	4.89441e-06	up	1.14.13.71 - N-methylcoclaurine 3'-monooxygenase / N-methylcoclaurine 3'-hydroxylase (1 of 7)	GO:0055114 - oxidation-reduction process;GO:0020037 - heme binding;GO:0016705 - oxidoreductase activity, acting on paired donors, with incorporation or reduction of molecular oxygen;GO:0005506 - iron ion binding
Lus10021743.g.BGIv1.0	159.372	2.76748	0.200745	13.7861	3.0913e-43	8.04904e-42	up	PTHR23024//PTHR23024:SF235 - MEMBER OF 'GDXG' FAMILY OF LIPOLYTIC ENZYMES // SUBFAMILY NOT NAMED (1 of 1)	GO:0016787 - hydrolase activity
Lus10009136.g.BGIv1.0	168.44	2.76596	0.183103	15.106	1.47869e-51	4.52961e-50	up	2.5.1.29 - Geranylgeranyl diphosphate synthase / Geranylgeranyl-PP synthetase (1 of 18)	GO:0008299 - isoprenoid biosynthetic process
Lus10034390.g.BGIv1.0	16.6265	2.76344	0.579097	4.77198	1.82423e-06	9.9376e-06	up	PTHR23079:SF9 - RNA-DEPENDENT RNA POLYMERASE 1 (1 of 4)	GO:0003968 - RNA-directed 5'-3' RNA polymerase activity
Lus10018169.g.BGIv1.0	165.62	2.76293	0.190999	14.4657	1.99559e-47	5.60638e-46	up	PTHR11014:SF62 - IAA-AMINO ACID HYDROLASE ILR1-LIKE 6 (1 of 2)	GO:0016787 - hydrolase activity;GO:0008152 - metabolic process
Lus10006288.g.BGIv1.0	9.08579	2.76043	0.77472	3.56313	0.000366464	0.00141787	up	PTHR23294 - ET TRANSLATION PRODUCT-RELATED (1 of 9)	GO:0016021 - integral component of membrane
Lus10024593.g.BGIv1.0	274.647	2.75887	0.150649	18.3133	6.48513e-75	2.7675e-73	up	PTHR31080:SF2 - F23N19.14-RELATED (1 of 3)	GO:0004857 - enzyme inhibitor activity
Lus10026740.g.BGIv1.0	5145.77	2.75831	0.135241	20.3955	1.83345e-92	9.56159e-91	up	PF01190//PF04554 - Pollen proteins Ole e I like (Pollen_Ole_e_I) // Extensin-like region (Extensin_2) (1 of 2)	GO:0009664 - plant-type cell wall organization;GO:0005199 - structural constituent of cell wall
Lus10022749.g.BGIv1.0	195.892	2.75786	0.181729	15.1756	5.12744e-52	1.58281e-50	up	PTHR24347:SF215 - CBL-INTERACTING SERINE/THREONINE-PROTEIN KINASE 20 (1 of 1)	GO:0007165 - signal transduction
Lus10009611.g.BGIv1.0	9.83471	2.75737	0.734668	3.75323	0.000174572	0.000715576	up	?
Lus10003154.g.BGIv1.0	19.8641	2.75359	0.511956	5.37857	7.50809e-08	4.7505e-07	up	PTHR11926//PTHR11926:SF359 - GLUCOSYL/GLUCURONOSYL TRANSFERASES // SUBFAMILY NOT NAMED (1 of 3)	GO:0016758 - transferase activity, transferring hexosyl groups;GO:0008152 - metabolic process
Lus10027648.g.BGIv1.0	392.24	2.75248	0.121356	22.681	6.89585e-114	4.36236e-112	up	K13464 - jasmonate ZIM domain-containing protein (JAZ) (1 of 10)
Lus10040444.g.BGIv1.0	428.355	2.75204	0.112265	24.5137	1.0549e-132	8.03067e-131	up	1.14.18.1 - Tyrosinase / Tyrosine-dopa oxidase (1 of 7)	GO:0016491 - oxidoreductase activity;GO:0008152 - metabolic process
Lus10042206.g.BGIv1.0	5.31011	2.75005	1.02082	2.69396	0.00706076	0.0205165	up	?
Lus10033256.g.BGIv1.0	55.7085	2.74547	0.306755	8.95004	3.55345e-19	4.60947e-18	up	PTHR23198:SF4 - NUCLEOPORIN AUTOPEPTIDASE (1 of 3)	GO:0005643 - nuclear pore;GO:0017056 - structural constituent of nuclear pore
Lus10037465.g.BGIv1.0	212.234	2.74429	0.189724	14.4646	2.02709e-47	5.68599e-46	up	PTHR21493:SF131 - ALPHA/BETA-HYDROLASES (1 of 2)	GO:0006629 - lipid metabolic process
Lus10028657.g.BGIv1.0	18.0548	2.74353	0.553145	4.95986	7.05428e-07	4.03044e-06	up	PTHR10891//PTHR10891:SF530 - EF-HAND CALCIUM-BINDING DOMAIN CONTAINING PROTEIN // SUBFAMILY NOT NAMED (1 of 5)	GO:0005509 - calcium ion binding
Lus10016369.g.BGIv1.0	912.239	2.74259	0.0802024	34.1958	2.78836e-256	4.45294e-254	up	PTHR10992:SF879 - PHEOPHYTINASE, CHLOROPLASTIC (1 of 3)
Lus10025286.g.BGIv1.0	17.4516	2.7394	0.561417	4.87943	1.06392e-06	5.95832e-06	up	PTHR33312:SF2 - MEMBRANE-ASSOCIATED KINASE REGULATOR 3-RELATED (1 of 6)
Lus10038524.g.BGIv1.0	193.3	2.73692	0.169669	16.131	1.54597e-58	5.30563e-57	up	PTHR31403:SF13 - DAD1-LIKE ACYLHYDROLASE (1 of 7)	GO:0016788 - hydrolase activity, acting on ester bonds;GO:0006886 - intracellular protein transport;GO:0006505 - GPI anchor metabolic process
Lus10026323.g.BGIv1.0	373.496	2.73375	0.129033	21.1865	1.27273e-99	7.11222e-98	up	PTHR11206//PTHR11206:SF181 - MULTIDRUG RESISTANCE PROTEIN // SUBFAMILY NOT NAMED (1 of 4)	GO:0055085 - transmembrane transport;GO:0016020 - membrane;GO:0015297 - antiporter activity;GO:0015238 - xenobiotic transmembrane transporter activity;GO:0006855 - drug transmembrane transport
Lus10023644.g.BGIv1.0	314.976	2.73207	0.134026	20.3847	2.28775e-92	1.18963e-90	up	K13606 - chlorophyll(ide) b reductase (NOL, NYC1) (1 of 3)	GO:0009536 - plastid;GO:0034256 - chlorophyll(ide) b reductase activity;GO:0015996 - chlorophyll catabolic process;GO:0010304 - PSII associated light-harvesting complex II catabolic process
Lus10029035.g.BGIv1.0	182.286	2.73104	0.16962	16.101	2.51182e-58	8.57119e-57	up	1.14.13.121 - Premnaspirodiene oxygenase / Hyoscymus muticus premnaspirodiene oxygenase (1 of 43)	GO:0055114 - oxidation-reduction process;GO:0020037 - heme binding;GO:0016705 - oxidoreductase activity, acting on paired donors, with incorporation or reduction of molecular oxygen;GO:0005506 - iron ion binding
Lus10027727.g.BGIv1.0	487.789	2.72992	0.105033	25.991	6.25534e-149	5.33888e-147	up	PF00005//PF01061//PF14510 - ABC transporter (ABC_tran) // ABC-2 type transporter (ABC2_membrane) // ABC-transporter extracellular N-terminal (ABC_trans_N) (1 of 2)	GO:0016887 - ATPase activity;GO:0005524 - ATP binding;GO:0016020 - membrane
Lus10020643.g.BGIv1.0	16.259	2.72463	0.571961	4.76366	1.9011e-06	1.03406e-05	up	PTHR31989:SF4 - NAC DOMAIN-CONTAINING PROTEIN 61-RELATED (1 of 2)	GO:0006355 - regulation of transcription, DNA-templated;GO:0003677 - DNA binding
Lus10041713.g.BGIv1.0	838.912	2.72453	0.0815715	33.4005	1.34916e-244	2.0629e-242	up	K12356 - coniferyl-alcohol glucosyltransferase (UGT72E) (1 of 4)	GO:0016758 - transferase activity, transferring hexosyl groups;GO:0008152 - metabolic process
Lus10027780.g.BGIv1.0	4.03724	2.71754	1.12232	2.42135	0.0154629	0.040866	up	PF00646 - F-box domain (F-box) (1 of 240)	GO:0005515 - protein binding
Lus10000254.g.BGIv1.0	160.298	2.71373	0.183784	14.7659	2.43112e-49	7.1252e-48	up	PTHR11122:SF10 - APOSPORY-ASSOCIATED PROTEIN C-RELATED (1 of 7)	GO:0016853 - isomerase activity;GO:0005975 - carbohydrate metabolic process
Lus10001260.g.BGIv1.0	60.2668	2.71146	0.303626	8.93028	4.24937e-19	5.48568e-18	up	PF11204 - Protein of unknown function (DUF2985) (DUF2985) (1 of 4)	GO:0016021 - integral component of membrane
Lus10005362.g.BGIv1.0	214.32	2.71087	0.161371	16.799	2.48362e-63	8.97803e-62	up	2.3.1.115 - Isoflavone-7-O-beta-glucoside 6''-O-malonyltransferase / Flavone/flavonol 7-O-beta-D-glucoside malonyltransferase (1 of 15)	GO:0016747 - transferase activity, transferring acyl groups other than amino-acyl groups
Lus10042593.g.BGIv1.0	1757.47	2.70994	0.059665	45.4193	0	0	up	K04120 - ent-copalyl diphosphate synthase (E5.5.1.13) (1 of 2)	GO:0016829 - lyase activity;GO:0010333 - terpene synthase activity;GO:0000287 - magnesium ion binding;GO:0008152 - metabolic process
Lus10008392.g.BGIv1.0	1664.19	2.70941	0.0624867	43.3597	0	0	up	PTHR31953:SF16 - BETA-FRUCTOFURANOSIDASE, INSOLUBLE ISOENZYME CWINV1-RELATED (1 of 6)	GO:0004553 - hydrolase activity, hydrolyzing O-glycosyl compounds;GO:0005975 - carbohydrate metabolic process
Lus10021311.g.BGIv1.0	38.9439	2.70558	0.414643	6.5251	6.79583e-11	5.54468e-10	up	1.1.1.295 - Momilactone-A synthase / Momilactone A synthase (1 of 1)	GO:0016491 - oxidoreductase activity;GO:0008152 - metabolic process
Lus10001144.g.BGIv1.0	35.7136	2.70382	0.382799	7.06329	1.62606e-12	1.48823e-11	up	?
Lus10042557.g.BGIv1.0	26.815	2.70117	0.466702	5.78779	7.13177e-09	4.98267e-08	up	PF00847 - AP2 domain (AP2) (1 of 230)	GO:0006355 - regulation of transcription, DNA-templated;GO:0003700 - DNA-binding transcription factor activity
Lus10004932.g.BGIv1.0	7.29863	2.70114	0.952178	2.8368	0.00455678	0.0138511	up	KOG1650 - Predicted K+/H+-antiporter (1 of 26)	GO:0055085 - transmembrane transport;GO:0016021 - integral component of membrane;GO:0015299 - solute:proton antiporter activity;GO:0006812 - cation transport
Lus10027725.g.BGIv1.0	797.213	2.70106	0.0886264	30.477	5.26329e-204	6.26228e-202	up	PF00005//PF01061//PF02806//PF02922//PF08370 - ABC transporter (ABC_tran) // ABC-2 type transporter (ABC2_membrane) // Alpha amylase, C-terminal all-beta domain (Alpha-amylase_C) // Carbohydrate-binding module 48 (Isoamylase N-terminal domain) (CBM_48) // Plant PDR ABC transporter associated (PDR_assoc) (1 of 1)	GO:0005975 - carbohydrate metabolic process;GO:0004553 - hydrolase activity, hydrolyzing O-glycosyl compounds;GO:0016887 - ATPase activity;GO:0005524 - ATP binding;GO:0043169 - cation binding;GO:0003824 - catalytic activity;GO:0016020 - membrane
Lus10008173.g.BGIv1.0	2472.99	2.69525	0.0565236	47.6837	0	0	up	PTHR31388:SF22 - PEROXIDASE 22-RELATED (1 of 8)	GO:0055114 - oxidation-reduction process;GO:0020037 - heme binding;GO:0006979 - response to oxidative stress;GO:0004601 - peroxidase activity
Lus10001009.g.BGIv1.0	890.185	2.68476	0.0790001	33.9843	3.79722e-253	6.01065e-251	up	PTHR31692:SF10 - EXPANSIN-LIKE B1 (1 of 8)	GO:0005576 - extracellular region
Lus10028324.g.BGIv1.0	181.866	2.68392	0.185594	14.4612	2.13002e-47	5.97004e-46	up	?
Lus10007960.g.BGIv1.0	64.3982	2.68344	0.28524	9.40767	5.07241e-21	7.11404e-20	up	PF14009 - Domain of unknown function (DUF4228) (DUF4228) (1 of 47)
Lus10016962.g.BGIv1.0	317.72	2.6813	0.131449	20.3981	1.73871e-92	9.0807e-91	up	PTHR31415:SF4 - HARPIN-INDUCED PROTEIN-LIKE-RELATED (1 of 3)	GO:0016021 - integral component of membrane
Lus10012499.g.BGIv1.0	1083.25	2.6794	0.0723755	37.0208	5.30232e-300	1.15468e-297	up	K00522 - ferritin heavy chain (FTH1) (1 of 6)	GO:0008199 - ferric iron binding;GO:0006879 - cellular iron ion homeostasis;GO:0006826 - iron ion transport
Lus10000600.g.BGIv1.0	64.0089	2.67888	0.297694	8.99876	2.28283e-19	2.98931e-18	up	PTHR31403:SF2 - PHOSPHOLIPASE A1-IBETA2, CHLOROPLASTIC (1 of 4)	GO:0006629 - lipid metabolic process
Lus10012496.g.BGIv1.0	743.743	2.67884	0.0940475	28.4839	1.85264e-178	1.92396e-176	up	?
Lus10024076.g.BGIv1.0	39.3941	2.67773	0.364038	7.35564	1.90012e-13	1.83931e-12	up	2.4.1.69 - Galactoside 2-alpha-L-fucosyltransferase / Secretor-type beta-galactoside alpha-1->2 fucosyltransferase (1 of 17)	GO:0042546 - cell wall biogenesis;GO:0016020 - membrane;GO:0008107 - galactoside 2-alpha-L-fucosyltransferase activity
Lus10027820.g.BGIv1.0	42.561	2.67575	0.356418	7.50733	6.03459e-14	6.04165e-13	up	K01568 - pyruvate decarboxylase (E4.1.1.1, pdc) (1 of 5)	GO:0030976 - thiamine pyrophosphate binding;GO:0003824 - catalytic activity;GO:0000287 - magnesium ion binding
Lus10016819.g.BGIv1.0	9.0242	2.67191	0.807779	3.30773	0.000940565	0.00335781	up	?
Lus10018945.g.BGIv1.0	695.391	2.67097	0.0883414	30.2347	8.29809e-201	9.77597e-199	up	PF00676//PF01535//PF13041 - Dehydrogenase E1 component (E1_dh) // PPR repeat (PPR) // PPR repeat family (PPR_2) (1 of 1)	GO:0016624 - oxidoreductase activity, acting on the aldehyde or oxo group of donors, disulfide as acceptor;GO:0008152 - metabolic process
Lus10023259.g.BGIv1.0	51.8179	2.66884	0.314263	8.49236	2.02477e-17	2.43607e-16	up	2.5.1.1//2.5.1.10//2.5.1.29 - Dimethylallyltranstransferase / Prenyltransferase // (2E,6E)-farnesyl diphosphate synthase / Geranyltranstransferase // Geranylgeranyl diphosphate synthase / Geranylgeranyl-PP synthetase (1 of 1)	GO:0008299 - isoprenoid biosynthetic process
Lus10036005.g.BGIv1.0	179.62	2.66266	0.171513	15.5246	2.36466e-54	7.55933e-53	up	PF14009 - Domain of unknown function (DUF4228) (DUF4228) (1 of 47)
Lus10022441.g.BGIv1.0	80.9849	2.6614	0.275417	9.66318	4.32233e-22	6.34437e-21	up	1.1.1.146 - 11-beta-hydroxysteroid dehydrogenase / Corticosteroid 11-beta-dehydrogenase (1 of 11)	GO:0016021 - integral component of membrane;GO:0016491 - oxidoreductase activity
Lus10042615.g.BGIv1.0	8.14005	2.66007	0.793077	3.35411	0.000796212	0.00288402	up	PF00190 - Cupin (Cupin_1) (1 of 49)	GO:0045735 - nutrient reservoir activity
Lus10010031.g.BGIv1.0	379.255	2.65934	0.119493	22.2551	1.00566e-109	6.10396e-108	up	PTHR21493:SF117 - ALPHA/BETA-HYDROLASES SUPERFAMILY PROTEIN (1 of 2)	GO:0006629 - lipid metabolic process
Lus10002365.g.BGIv1.0	61.6459	2.65921	0.288869	9.20562	3.39705e-20	4.59573e-19	up	PTHR11206:SF115 - MATE EFFLUX FAMILY PROTEIN (1 of 7)	GO:0055085 - transmembrane transport;GO:0016020 - membrane;GO:0015297 - antiporter activity;GO:0015238 - xenobiotic transmembrane transporter activity;GO:0006855 - drug transmembrane transport
Lus10028070.g.BGIv1.0	10.9043	2.65674	0.735013	3.61455	0.000300867	0.00118267	up	PF04788 - Protein of unknown function (DUF620) (DUF620) (1 of 16)
Lus10030828.g.BGIv1.0	163.684	2.6564	0.180764	14.6954	6.90014e-49	1.99948e-47	up	PTHR11014//PTHR11014:SF85 - PEPTIDASE M20 FAMILY MEMBER // SUBFAMILY NOT NAMED (1 of 4)	GO:0016787 - hydrolase activity;GO:0008152 - metabolic process
Lus10041163.g.BGIv1.0	58.6348	2.65635	0.296452	8.96046	3.23313e-19	4.20459e-18	up	?
Lus10014377.g.BGIv1.0	202.957	2.65479	0.165649	16.0266	8.32903e-58	2.81807e-56	up	?
Lus10037300.g.BGIv1.0	10.9145	2.65462	0.70144	3.78453	0.000153998	0.000636909	up	PTHR34776:SF1 - F17F16.3 PROTEIN (1 of 1)	GO:0016021 - integral component of membrane
Lus10018070.g.BGIv1.0	16.6605	2.65021	0.560563	4.72777	2.26997e-06	1.22286e-05	up	?
Lus10031099.g.BGIv1.0	151.042	2.64939	0.189651	13.9698	2.38329e-44	6.30608e-43	up	PTHR11040:SF35 - ZINC TRANSPORTER 3-RELATED (1 of 5)	GO:0055085 - transmembrane transport;GO:0046873 - metal ion transmembrane transporter activity;GO:0030001 - metal ion transport;GO:0016020 - membrane
Lus10038278.g.BGIv1.0	269.731	2.64878	0.144888	18.2816	1.15934e-74	4.92989e-73	up	1.1.1.40 - Malate dehydrogenase (oxaloacetate-decarboxylating) (NADP(+)) / Pyruvic-malic carboxylase (1 of 12)	GO:0055114 - oxidation-reduction process;GO:0051287 - NAD binding;GO:0004471 - malate dehydrogenase (decarboxylating) (NAD+) activity
Lus10024673.g.BGIv1.0	103.049	2.64813	0.224965	11.7713	5.48478e-32	1.10657e-30	up	PTHR11751:SF380 - 1-AMINOCYCLOPROPANE-1-CARBOXYLATE SYNTHASE 2-RELATED (1 of 4)	GO:0030170 - pyridoxal phosphate binding;GO:0009058 - biosynthetic process
Lus10034577.g.BGIv1.0	84.2565	2.64643	0.262133	10.0957	5.77043e-24	9.05823e-23	up	PTHR10174//PTHR10174:SF121 - RETINALDEHYDE BINDING PROTEIN-RELATED // SUBFAMILY NOT NAMED (1 of 4)
Lus10041941.g.BGIv1.0	9.99002	2.64541	0.797221	3.31829	0.000905702	0.00324496	up	?
Lus10040271.g.BGIv1.0	830.077	2.64351	0.0917217	28.821	1.17201e-182	1.23861e-180	up	PTHR24322:SF630 - NAD(P)-BINDING ROSSMANN-FOLD SUPERFAMILY PROTEIN (1 of 1)	GO:0016491 - oxidoreductase activity
Lus10011079.g.BGIv1.0	1998.8	2.64086	0.0615549	42.9026	0	0	up	PTHR31517:SF3 - PEROXIDASE 35-RELATED (1 of 1)	GO:0055114 - oxidation-reduction process;GO:0020037 - heme binding;GO:0006979 - response to oxidative stress;GO:0004601 - peroxidase activity
Lus10032943.g.BGIv1.0	176.246	2.64074	0.175185	15.074	2.40082e-51	7.31689e-50	up	1.3.3.8 - Tetrahydroberberine oxidase / THB oxidase (1 of 42)	GO:0055114 - oxidation-reduction process;GO:0050660 - flavin adenine dinucleotide binding;GO:0016491 - oxidoreductase activity
Lus10012281.g.BGIv1.0	14.9611	2.63957	0.59139	4.46334	8.0693e-06	4.07285e-05	up	PTHR22950//PTHR22950:SF267 - AMINO ACID TRANSPORTER // SUBFAMILY NOT NAMED (1 of 2)	GO:0016021 - integral component of membrane
Lus10018735.g.BGIv1.0	5906.11	2.63803	0.0378314	69.7313	0	0	up	PTHR12411//PTHR12411:SF352 - CYSTEINE PROTEASE FAMILY C1-RELATED // SUBFAMILY NOT NAMED (1 of 3)	GO:0008234 - cysteine-type peptidase activity;GO:0006508 - proteolysis
Lus10036547.g.BGIv1.0	98.0154	2.6371	0.241829	10.9048	1.09307e-27	1.93003e-26	up	2.1.1.274 - Salicylate carboxymethyltransferase / Salicylate O-methyltransferase (1 of 10)	GO:0008168 - methyltransferase activity
Lus10021984.g.BGIv1.0	59.8626	2.63648	0.300499	8.77368	1.72927e-18	2.17108e-17	up	?
Lus10001442.g.BGIv1.0	124.943	2.63432	0.21002	12.5432	4.3339e-36	9.65442e-35	up	PTHR31517:SF10 - PEROXIDASE 16-RELATED (1 of 2)	GO:0055114 - oxidation-reduction process;GO:0020037 - heme binding;GO:0006979 - response to oxidative stress;GO:0004601 - peroxidase activity
Lus10009442.g.BGIv1.0	1113.24	2.63358	0.0729614	36.0955	2.67171e-285	5.16129e-283	up	PTHR11746//PTHR11746:SF81 - O-METHYLTRANSFERASE // SUBFAMILY NOT NAMED (1 of 3)	GO:0046983 - protein dimerization activity;GO:0008171 - O-methyltransferase activity
Lus10039208.g.BGIv1.0	531.18	2.63183	0.10814	24.3372	7.92281e-131	5.91855e-129	up	PF00197 - Trypsin and protease inhibitor (Kunitz_legume) (1 of 21)	GO:0004866 - endopeptidase inhibitor activity
Lus10016884.g.BGIv1.0	460.536	2.62972	0.111424	23.6011	3.75414e-123	2.58913e-121	up	PTHR22952//PTHR22952:SF154 - CAMP-RESPONSE ELEMENT BINDING PROTEIN-RELATED // SUBFAMILY NOT NAMED (1 of 2)	GO:0043565 - sequence-specific DNA binding;GO:0006355 - regulation of transcription, DNA-templated;GO:0003700 - DNA-binding transcription factor activity
Lus10022836.g.BGIv1.0	203.29	2.62691	0.163496	16.067	4.34267e-58	1.47626e-56	up	1.10.3.1//1.14.18.1 - Catechol oxidase / Tyrosinase // Tyrosinase / Tyrosine-dopa oxidase (1 of 1)	GO:0055114 - oxidation-reduction process;GO:0004097 - catechol oxidase activity;GO:0016491 - oxidoreductase activity;GO:0008152 - metabolic process
Lus10005104.g.BGIv1.0	18.3126	2.62449	0.530699	4.94534	7.60128e-07	4.31961e-06	up	PTHR14155//PTHR14155:SF179 - RING FINGER DOMAIN-CONTAINING // SUBFAMILY NOT NAMED (1 of 3)	GO:0008270 - zinc ion binding;GO:0005515 - protein binding
Lus10010866.g.BGIv1.0	1582.42	2.62406	0.0632145	41.5104	0	0	up	PTHR22595:SF37 - CHITINASE-RELATED (1 of 9)	GO:0016998 - cell wall macromolecule catabolic process;GO:0006032 - chitin catabolic process;GO:0004568 - chitinase activity
Lus10039768.g.BGIv1.0	28.8743	2.62399	0.452044	5.80472	6.4473e-09	4.52912e-08	up	K17871 - NADH:ubiquinone reductase (non-electrogenic) (ndh1) (1 of 12)	GO:0055114 - oxidation-reduction process;GO:0016491 - oxidoreductase activity
Lus10034191.g.BGIv1.0	7.98342	2.62246	0.81664	3.21127	0.00132147	0.00457493	up	PF07883 - Cupin domain (Cupin_2) (1 of 56)	GO:0048046 - apoplast;GO:0005618 - cell wall;GO:0030145 - manganese ion binding;GO:0045735 - nutrient reservoir activity
Lus10039015.g.BGIv1.0	980.048	2.62204	0.0793091	33.061	1.08017e-239	1.59724e-237	up	PTHR31568:SF17 - EXPRESSED PROTEIN (1 of 2)
Lus10029720.g.BGIv1.0	39.9033	2.62124	0.38688	6.77532	1.24133e-11	1.06989e-10	up	PTHR27001:SF194 - PROTEIN KINASE FAMILY PROTEIN (1 of 7)	GO:0006468 - protein phosphorylation;GO:0004672 - protein kinase activity
Lus10013790.g.BGIv1.0	526.437	2.62071	0.105232	24.904	6.73527e-137	5.26112e-135	up	PTHR11062//PTHR11062:SF66 - EXOSTOSIN HEPARAN SULFATE GLYCOSYLTRANSFERASE -RELATED // SUBFAMILY NOT NAMED (1 of 2)	GO:0005794 - Golgi apparatus;GO:0016757 - transferase activity, transferring glycosyl groups;GO:0006486 - protein glycosylation
Lus10019992.g.BGIv1.0	120.424	2.61987	0.216678	12.091	1.17789e-33	2.45784e-32	up	KOG0523 - Transketolase (1 of 1)	GO:0008152 - metabolic process;GO:0003824 - catalytic activity;GO:0016114 - terpenoid biosynthetic process;GO:0008661 - 1-deoxy-D-xylulose-5-phosphate synthase activity
Lus10020091.g.BGIv1.0	79.8279	2.61985	0.265619	9.86319	6.01108e-23	9.10198e-22	up	K17871 - NADH:ubiquinone reductase (non-electrogenic) (ndh1) (1 of 12)	GO:0055114 - oxidation-reduction process;GO:0016491 - oxidoreductase activity
Lus10037225.g.BGIv1.0	152.5	2.61802	0.194614	13.4523	2.98284e-41	7.4482e-40	up	PTHR10438:SF278 - THIOREDOXIN H7-RELATED (1 of 6)	GO:0045454 - cell redox homeostasis;GO:0015035 - protein disulfide oxidoreductase activity;GO:0006662 - glycerol ether metabolic process
Lus10031471.g.BGIv1.0	13.2816	2.61664	0.657789	3.97794	6.95157e-05	0.000304169	up	PTHR32278:SF2 - F-BOX PROTEIN PP2-B13-RELATED (1 of 9)
Lus10009137.g.BGIv1.0	145.16	2.61602	0.208226	12.5634	3.35751e-36	7.49328e-35	up	2.5.1.29 - Geranylgeranyl diphosphate synthase / Geranylgeranyl-PP synthetase (1 of 18)	GO:0008299 - isoprenoid biosynthetic process
Lus10009386.g.BGIv1.0	393.671	2.61375	0.128727	20.3046	1.17165e-91	6.06626e-90	up	PTHR22950:SF319 - GABA TRANSPORTER 1 (1 of 1)	GO:0016021 - integral component of membrane;GO:0005886 - plasma membrane;GO:0015171 - amino acid transmembrane transporter activity;GO:0003333 - amino acid transmembrane transport
Lus10006732.g.BGIv1.0	9.08854	2.61348	0.762908	3.42568	0.000613257	0.0022764	up	PF00931//PF01582 - NB-ARC domain (NB-ARC) // TIR domain (TIR) (1 of 22)	GO:0043531 - ADP binding;GO:0007165 - signal transduction;GO:0005515 - protein binding
Lus10018947.g.BGIv1.0	15.4388	2.61003	0.601143	4.34177	1.41338e-05	6.85957e-05	up	?
Lus10037205.g.BGIv1.0	26.8309	2.60693	0.437647	5.9567	2.57376e-09	1.8649e-08	up	PTHR31429:SF1 - WRKY FAMILY TRANSCRIPTION FACTOR-RELATED (1 of 6)	GO:0043565 - sequence-specific DNA binding;GO:0006355 - regulation of transcription, DNA-templated;GO:0003700 - DNA-binding transcription factor activity
Lus10026341.g.BGIv1.0	24.2196	2.60507	0.518606	5.02322	5.08116e-07	2.94004e-06	up	K11812//K12153 - tryptophan N-monooxygenase (CYP79B2) // phenylalanine N-monooxygenase (CYP79A2) (1 of 1)	GO:0055114 - oxidation-reduction process;GO:0020037 - heme binding;GO:0016705 - oxidoreductase activity, acting on paired donors, with incorporation or reduction of molecular oxygen;GO:0005506 - iron ion binding
Lus10003316.g.BGIv1.0	16.5985	2.60252	0.567561	4.58545	4.53007e-06	2.35734e-05	up	PTHR10314:SF125 - THREONINE SYNTHASE 2, CHLOROPLASTIC (1 of 3)
Lus10025823.g.BGIv1.0	1164.17	2.59918	0.0714384	36.3835	7.75434e-290	1.53939e-287	up	K00029 - malate dehydrogenase (oxaloacetate-decarboxylating)(NADP+) (E1.1.1.40, maeB) (1 of 6)	GO:0055114 - oxidation-reduction process;GO:0004471 - malate dehydrogenase (decarboxylating) (NAD+) activity;GO:0051287 - NAD binding
Lus10030541.g.BGIv1.0	4.53278	2.59447	1.07472	2.41409	0.0157748	0.04158	up	PTHR33122:SF1 - 5B PROTEIN LIKE PROTEIN-RELATED (1 of 1)
Lus10021020.g.BGIv1.0	294.471	2.59372	0.133917	19.3682	1.43253e-83	6.78176e-82	up	PF05562 - Cold acclimation protein WCOR413 (WCOR413) (1 of 11)	GO:0016021 - integral component of membrane
Lus10039314.g.BGIv1.0	1235.42	2.59187	0.0685973	37.7839	0	0	up	PTHR31707:SF55 - PECTINESTERASE 2-RELATED (1 of 6)	GO:0004857 - enzyme inhibitor activity;GO:0042545 - cell wall modification;GO:0030599 - pectinesterase activity;GO:0005618 - cell wall
Lus10000858.g.BGIv1.0	44.7406	2.58801	0.359362	7.20169	5.94727e-13	5.57665e-12	up	?
Lus10002741.g.BGIv1.0	4545.59	2.58798	0.0392151	65.9945	0	0	up	PF14368 - Probable lipid transfer (LTP_2) (1 of 77)
Lus10005158.g.BGIv1.0	26.4153	2.58438	0.444691	5.81164	6.1865e-09	4.34931e-08	up	PTHR11941//PTHR11941:SF84 - ENOYL-COA HYDRATASE-RELATED // SUBFAMILY NOT NAMED (1 of 7)	GO:0008152 - metabolic process;GO:0003824 - catalytic activity
Lus10026032.g.BGIv1.0	72.8347	2.58098	0.271564	9.50416	2.01674e-21	2.87106e-20	up	PTHR23500:SF154 - POLYOL TRANSPORTER 3-RELATED (1 of 6)	GO:0055085 - transmembrane transport;GO:0022857 - transmembrane transporter activity;GO:0016021 - integral component of membrane
Lus10039654.g.BGIv1.0	262.697	2.57889	0.145184	17.7629	1.36969e-70	5.5051e-69	up	PF05678 - VQ motif (VQ) (1 of 42)
Lus10010864.g.BGIv1.0	134.364	2.57819	0.194	13.2896	2.65939e-40	6.48286e-39	up	PTHR22595:SF37 - CHITINASE-RELATED (1 of 9)	GO:0016998 - cell wall macromolecule catabolic process;GO:0006032 - chitin catabolic process;GO:0004568 - chitinase activity
Lus10028407.g.BGIv1.0	12.0727	2.57605	0.72541	3.55117	0.000383529	0.00147785	up	K04730 - interleukin-1 receptor-associated kinase 1 (IRAK1) (1 of 25)	GO:0006468 - protein phosphorylation;GO:0004672 - protein kinase activity
Lus10025998.g.BGIv1.0	18.5564	2.57572	0.535923	4.80613	1.5388e-06	8.45187e-06	up	?
Lus10034626.g.BGIv1.0	364.045	2.57197	0.119881	21.4543	4.16326e-102	2.36326e-100	up	KOG0725 - Reductases with broad range of substrate specificities (1 of 96)	GO:0016491 - oxidoreductase activity
Lus10003051.g.BGIv1.0	915.38	2.56721	0.0771804	33.2625	1.3467e-242	2.03318e-240	up	K00318 - proline dehydrogenase (PRODH) (1 of 4)	GO:0006562 - proline catabolic process;GO:0004657 - proline dehydrogenase activity
Lus10025985.g.BGIv1.0	21.9848	2.55998	0.484351	5.28538	1.25445e-07	7.75948e-07	up	PF05553//PF14364 - Cotton fibre expressed protein (DUF761) // Domain of unknown function (DUF4408) (DUF4408) (1 of 6)
Lus10008834.g.BGIv1.0	75.4268	2.55166	0.276454	9.22996	2.70725e-20	3.68334e-19	up	PTHR23070:SF13 - P-LOOP CONTAINING NUCLEOSIDE TRIPHOSPHATE HYDROLASES SUPERFAMILY PROTEIN (1 of 6)	GO:0005524 - ATP binding
Lus10002770.g.BGIv1.0	27.9961	2.55147	0.45891	5.55986	2.69994e-08	1.78725e-07	up	PTHR22835//PTHR22835:SF177 - ZINC FINGER FYVE DOMAIN CONTAINING PROTEIN // SUBFAMILY NOT NAMED (1 of 16)	GO:0016788 - hydrolase activity, acting on ester bonds
Lus10039599.g.BGIv1.0	231.976	2.55063	0.165862	15.378	2.29814e-53	7.26909e-52	up	K13366 - polyamine oxidase (MPAO, PAO1) (1 of 3)	GO:0055114 - oxidation-reduction process;GO:0016491 - oxidoreductase activity
Lus10015517.g.BGIv1.0	391.692	2.54817	0.127462	19.9916	6.51562e-89	3.23369e-87	up	1.1.1.267//2.2.1.7 - 1-deoxy-D-xylulose-5-phosphate reductoisomerase / DXP-reductoisomerase // 1-deoxy-D-xylulose-5-phosphate synthase / DXP-synthase (1 of 5)	GO:0008152 - metabolic process;GO:0003824 - catalytic activity;GO:0016114 - terpenoid biosynthetic process;GO:0008661 - 1-deoxy-D-xylulose-5-phosphate synthase activity
Lus10016659.g.BGIv1.0	29.5561	2.54775	0.426278	5.97673	2.27655e-09	1.65388e-08	up	PTHR10209:SF211 - 2-OXOGLUTARATE (2OG) AND FE(II)-DEPENDENT OXYGENASE SUPERFAMILY PROTEIN-RELATED (1 of 8)	GO:0055114 - oxidation-reduction process;GO:0016491 - oxidoreductase activity
Lus10027747.g.BGIv1.0	267.224	2.54679	0.143438	17.7553	1.56845e-70	6.29692e-69	up	PTHR11709:SF9 - LACCASE-7-RELATED (1 of 2)	GO:0005507 - copper ion binding;GO:0055114 - oxidation-reduction process;GO:0016491 - oxidoreductase activity
Lus10012115.g.BGIv1.0	78.3903	2.54627	0.254353	10.0108	1.36683e-23	2.11148e-22	up	PTHR31062:SF16 - XYLOGLUCAN ENDOTRANSGLUCOSYLASE/HYDROLASE PROTEIN 29-RELATED (1 of 2)	GO:0048046 - apoplast;GO:0016762 - xyloglucan:xyloglucosyl transferase activity;GO:0006073 - cellular glucan metabolic process;GO:0005618 - cell wall;GO:0005975 - carbohydrate metabolic process;GO:0004553 - hydrolase activity, hydrolyzing O-glycosyl compounds
Lus10015850.g.BGIv1.0	51.9936	2.54172	0.315068	8.06722	7.19193e-16	8.02798e-15	up	PTHR10778:SF19 - UDP-GALACTOSE/UDP-GLUCOSE TRANSPORTER 2 (1 of 4)	GO:0055085 - transmembrane transport
Lus10013947.g.BGIv1.0	8.66307	2.54052	0.807637	3.14562	0.00165735	0.00562023	up	PF04654 - Protein of unknown function, DUF599 (DUF599) (1 of 15)
Lus10017030.g.BGIv1.0	207.634	2.53969	0.167266	15.1835	4.54677e-52	1.40598e-50	up	2.7.11.17 - Calcium/calmodulin-dependent protein kinase / Microtubule-associated protein 2 kinase (1 of 24)
Lus10038430.g.BGIv1.0	16.3078	2.53709	0.581976	4.35943	1.30401e-05	6.37753e-05	up	?
Lus10041660.g.BGIv1.0	163.224	2.53658	0.176927	14.3369	1.2874e-46	3.54203e-45	up	PTHR31429:SF3 - WRKY TRANSCRIPTION FACTOR 40-RELATED (1 of 4)	GO:0043565 - sequence-specific DNA binding;GO:0006355 - regulation of transcription, DNA-templated;GO:0003700 - DNA-binding transcription factor activity
Lus10005048.g.BGIv1.0	224.916	2.53409	0.154317	16.4213	1.34625e-60	4.73785e-59	up	K01568 - pyruvate decarboxylase (E4.1.1.1, pdc) (1 of 5)	GO:0030976 - thiamine pyrophosphate binding;GO:0003824 - catalytic activity;GO:0000287 - magnesium ion binding
Lus10041684.g.BGIv1.0	2739.67	2.53042	0.0541447	46.7344	0	0	up	PTHR19241:SF219 - ABC TRANSPORTER G FAMILY MEMBER 38 (1 of 17)	GO:0016887 - ATPase activity;GO:0005524 - ATP binding;GO:0016020 - membrane
Lus10002194.g.BGIv1.0	17.6697	2.53036	0.531576	4.7601	1.93493e-06	1.05151e-05	up	K19038 - E3 ubiquitin-protein ligase ATL41 [EC:6.3.2.19] (ATL41) (1 of 2)	GO:0008270 - zinc ion binding;GO:0005515 - protein binding
Lus10039608.g.BGIv1.0	74.3032	2.52899	0.260583	9.70512	2.86726e-22	4.24151e-21	up	?
Lus10028678.g.BGIv1.0	330.798	2.52851	0.125019	20.225	5.895e-91	3.01736e-89	up	PTHR10209:SF189 - 1-AMINOCYCLOPROPANE-1-CARBOXYLATE OXIDASE 5 (1 of 2)	GO:0055114 - oxidation-reduction process;GO:0016491 - oxidoreductase activity
Lus10010257.g.BGIv1.0	164.378	2.52846	0.18511	13.6593	1.778e-42	4.56011e-41	up	?
Lus10014813.g.BGIv1.0	98.485	2.52821	0.253633	9.96796	2.1051e-23	3.23526e-22	up	PF00954//PF01453//PF07714//PF08276//PF11883 - S-locus glycoprotein domain (S_locus_glycop) // D-mannose binding lectin (B_lectin) // Protein tyrosine kinase (Pkinase_Tyr) // PAN-like domain (PAN_2) // Domain of unknown function (DUF3403) (DUF3403) (1 of 8)	GO:0004674 - protein serine/threonine kinase activity;GO:0048544 - recognition of pollen;GO:0006468 - protein phosphorylation;GO:0004672 - protein kinase activity
Lus10010391.g.BGIv1.0	248.069	2.52684	0.144466	17.4909	1.68113e-68	6.53042e-67	up	K14487 - auxin responsive GH3 gene family (GH3) (1 of 7)
Lus10030931.g.BGIv1.0	429.046	2.52525	0.109211	23.1226	2.74286e-118	1.81504e-116	up	PF01357//PF03330 - Pollen allergen (Pollen_allerg_1) // Rare lipoprotein A (RlpA)-like double-psi beta-barrel (DPBB_1) (1 of 57)	GO:0005576 - extracellular region
Lus10042078.g.BGIv1.0	1655.39	2.52463	0.0609655	41.4109	0	0	up	3.4.22.6 - Chymopapain / Papaya proteinase II (1 of 6)	GO:0008234 - cysteine-type peptidase activity;GO:0006508 - proteolysis
Lus10001581.g.BGIv1.0	34.1369	2.51844	0.41641	6.04799	1.46665e-09	1.08242e-08	up	PTHR11785:SF230 - CATIONIC AMINO ACID TRANSPORTER 1 (1 of 3)	GO:0016020 - membrane;GO:0015171 - amino acid transmembrane transporter activity;GO:0003333 - amino acid transmembrane transport
Lus10007731.g.BGIv1.0	1699.15	2.51555	0.0573608	43.8549	0	0	up	K16296 - serine carboxypeptidase-like clade I [EC:3.4.16.-] (SCPL-I) (1 of 9)	GO:0006508 - proteolysis;GO:0004185 - serine-type carboxypeptidase activity
Lus10031200.g.BGIv1.0	8.25831	2.50944	0.806047	3.11327	0.00185028	0.00619436	up	K00279 - cytokinin dehydrogenase (CKX) (1 of 6)	GO:0055114 - oxidation-reduction process;GO:0050660 - flavin adenine dinucleotide binding;GO:0016491 - oxidoreductase activity;GO:0019139 - cytokinin dehydrogenase activity;GO:0009690 - cytokinin metabolic process
Lus10024046.g.BGIv1.0	11.7925	2.50805	0.650977	3.85274	0.000116802	0.000491618	up	K07893 - Ras-related protein Rab-6A (RAB6A) (1 of 6)	GO:0005525 - GTP binding
Lus10007079.g.BGIv1.0	29.572	2.50685	0.416642	6.0168	1.77904e-09	1.30299e-08	up	PTHR27007:SF24 - L-TYPE LECTIN-DOMAIN CONTAINING RECEPTOR KINASE IX.1-RELATED (1 of 23)	GO:0006468 - protein phosphorylation;GO:0005524 - ATP binding;GO:0004672 - protein kinase activity
Lus10006657.g.BGIv1.0	1500.7	2.50586	0.062504	40.0912	0	0	up	PTHR33021:SF55 - BLUE COPPER PROTEIN (1 of 3)	GO:0009055 - electron transfer activity
Lus10028135.g.BGIv1.0	594.604	2.5043	0.0983454	25.4644	4.89248e-143	3.99538e-141	up	K00451 - homogentisate 1,2-dioxygenase (HGD, hmgA) (1 of 2)	GO:0055114 - oxidation-reduction process;GO:0006570 - tyrosine metabolic process;GO:0006559 - L-phenylalanine catabolic process;GO:0004411 - homogentisate 1,2-dioxygenase activity
Lus10028068.g.BGIv1.0	24.5288	2.50404	0.452434	5.5346	3.11938e-08	2.04947e-07	up	K05278 - flavonol synthase (FLS) (1 of 3)	GO:0055114 - oxidation-reduction process;GO:0016491 - oxidoreductase activity
Lus10032178.g.BGIv1.0	16088.2	2.49929	0.0294902	84.7496	0	0	up	PF00407 - Pathogenesis-related protein Bet v I family (Bet_v_1) (1 of 55)	GO:0009607 - response to biotic stimulus;GO:0006952 - defense response
Lus10023670.g.BGIv1.0	6.016	2.49773	0.928133	2.69114	0.00712089	0.0206612	up	K00660 - chalcone synthase (CHS) (1 of 3)	GO:0016747 - transferase activity, transferring acyl groups other than amino-acyl groups;GO:0008610 - lipid biosynthetic process
Lus10035441.g.BGIv1.0	226.092	2.49521	0.156948	15.8984	6.50337e-57	2.17984e-55	up	K18134 - protein O-GlcNAc transferase (EOGT) (1 of 4)	GO:0016757 - transferase activity, transferring glycosyl groups
Lus10032435.g.BGIv1.0	89.5437	2.4942	0.275576	9.05084	1.4187e-19	1.87139e-18	up	K01194 - alpha,alpha-trehalase (E3.2.1.28, treA, treF) (1 of 3)	GO:0005991 - trehalose metabolic process;GO:0004555 - alpha,alpha-trehalase activity
Lus10001468.g.BGIv1.0	99.0779	2.49312	0.226796	10.9928	4.13971e-28	7.36377e-27	up	PF00534//PF00862//PF13456 - Glycosyl transferases group 1 (Glycos_transf_1) // Sucrose synthase (Sucrose_synth) // Reverse transcriptase-like (RVT_3) (1 of 1)	GO:0016157 - sucrose synthase activity;GO:0005985 - sucrose metabolic process
Lus10020514.g.BGIv1.0	361.815	2.49255	0.124863	19.9623	1.17249e-88	5.80302e-87	up	2.3.1.115 - Isoflavone-7-O-beta-glucoside 6''-O-malonyltransferase / Flavone/flavonol 7-O-beta-D-glucoside malonyltransferase (1 of 15)	GO:0016747 - transferase activity, transferring acyl groups other than amino-acyl groups
Lus10043014.g.BGIv1.0	592.659	2.49034	0.0985504	25.2697	6.87211e-141	5.52413e-139	up	PF00004//PF02861 - ATPase family associated with various cellular activities (AAA) (AAA) // Clp amino terminal domain, pathogenicity island component (Clp_N) (1 of 1)	GO:0005524 - ATP binding;GO:0019538 - protein metabolic process
Lus10032881.g.BGIv1.0	246.66	2.48463	0.144692	17.1718	4.31838e-66	1.61465e-64	up	PTHR33095:SF7 - AR781 (1 of 4)	GO:0005886 - plasma membrane
Lus10040725.g.BGIv1.0	871.072	2.48324	0.079051	31.4131	1.34083e-216	1.7393e-214	up	PTHR11926:SF102 - GLUCOSYLTRANSFERASE-LIKE PROTEIN-RELATED (1 of 5)	GO:0016758 - transferase activity, transferring hexosyl groups;GO:0008152 - metabolic process
Lus10000283.g.BGIv1.0	5.97107	2.48171	0.912952	2.71834	0.00656112	0.0192264	up	?
Lus10015339.g.BGIv1.0	15953.3	2.48168	0.0310658	79.8848	0	0	up	PF00407 - Pathogenesis-related protein Bet v I family (Bet_v_1) (1 of 55)	GO:0009607 - response to biotic stimulus;GO:0006952 - defense response
Lus10013224.g.BGIv1.0	8.08456	2.48138	0.784905	3.16137	0.00157028	0.00534969	up	PTHR32002:SF6 - PROTEIN NLP4-RELATED (1 of 5)	GO:0005515 - protein binding
Lus10005592.g.BGIv1.0	336.252	2.48101	0.131319	18.893	1.30243e-79	5.89406e-78	up	PTHR11260:SF204 - GLUTATHIONE S-TRANSFERASE U21-RELATED (1 of 4)	GO:0005515 - protein binding
Lus10025902.g.BGIv1.0	2228.12	2.47029	0.057094	43.2671	0	0	up	1.14.14.1 - Unspecific monooxygenase / Xenobiotic monooxygenase (1 of 19)	GO:0055114 - oxidation-reduction process;GO:0020037 - heme binding;GO:0016705 - oxidoreductase activity, acting on paired donors, with incorporation or reduction of molecular oxygen;GO:0005506 - iron ion binding
Lus10008536.g.BGIv1.0	99.8566	2.46168	0.22381	10.9989	3.86682e-28	6.892e-27	up	1.10.3.1 - Catechol oxidase / Tyrosinase (1 of 7)	GO:0055114 - oxidation-reduction process;GO:0004097 - catechol oxidase activity;GO:0016491 - oxidoreductase activity;GO:0008152 - metabolic process
Lus10002547.g.BGIv1.0	27008.1	2.46091	0.0312029	78.868	0	0	up	K00454 - lipoxygenase (LOX2S) (1 of 9)	GO:0005515 - protein binding;GO:0055114 - oxidation-reduction process;GO:0046872 - metal ion binding;GO:0016702 - oxidoreductase activity, acting on single donors with incorporation of molecular oxygen, incorporation of two atoms of oxygen
Lus10010343.g.BGIv1.0	63.7167	2.46004	0.282317	8.71375	2.93978e-18	3.66524e-17	up	PF05340 - Protein of unknown function (DUF740) (DUF740) (1 of 9)
Lus10022222.g.BGIv1.0	45.6606	2.45972	0.326461	7.53449	4.90238e-14	4.94116e-13	up	PTHR11926:SF250 - UDP-GLYCOSYLTRANSFERASE 90A1-RELATED (1 of 3)	GO:0016758 - transferase activity, transferring hexosyl groups;GO:0008152 - metabolic process
Lus10014134.g.BGIv1.0	22.4006	2.45809	0.513221	4.78954	1.67168e-06	9.14813e-06	up	K05277 - leucoanthocyanidin dioxygenase (E1.14.11.19) (1 of 2)	GO:0055114 - oxidation-reduction process;GO:0016491 - oxidoreductase activity
Lus10032656.g.BGIv1.0	10.7188	2.45791	0.687026	3.57761	0.000346755	0.00134757	up	?
Lus10038793.g.BGIv1.0	55.3292	2.45763	0.351198	6.99786	2.59899e-12	2.3464e-11	up	PF05553 - Cotton fibre expressed protein (DUF761) (1 of 47)
Lus10004399.g.BGIv1.0	34.5919	2.45495	0.382706	6.41471	1.41088e-10	1.12808e-09	up	PTHR11732//PTHR11732:SF226 - ALDO/KETO REDUCTASE // SUBFAMILY NOT NAMED (1 of 8)
Lus10023375.g.BGIv1.0	340.316	2.45411	0.129512	18.9489	4.51163e-80	2.05465e-78	up	1.3.3.8 - Tetrahydroberberine oxidase / THB oxidase (1 of 42)	GO:0055114 - oxidation-reduction process;GO:0050660 - flavin adenine dinucleotide binding;GO:0016491 - oxidoreductase activity
Lus10003150.g.BGIv1.0	7.93605	2.45349	0.786927	3.11781	0.001822	0.00611052	up	PTHR24078//PTHR24078:SF222 - DNAJ HOMOLOG SUBFAMILY C MEMBER // SUBFAMILY NOT NAMED (1 of 7)
Lus10019659.g.BGIv1.0	57.1969	2.45174	0.309341	7.92569	2.26881e-15	2.46218e-14	up	PF14009 - Domain of unknown function (DUF4228) (DUF4228) (1 of 47)
Lus10037893.g.BGIv1.0	6.52888	2.4487	0.874007	2.80169	0.00508353	0.0152804	up	?
Lus10013770.g.BGIv1.0	126.077	2.44625	0.197122	12.4098	2.31289e-35	5.03678e-34	up	PF00197 - Trypsin and protease inhibitor (Kunitz_legume) (1 of 21)	GO:0004866 - endopeptidase inhibitor activity
Lus10037951.g.BGIv1.0	24.3566	2.4449	0.47841	5.11047	3.21359e-07	1.90671e-06	up	PTHR12411//PTHR12411:SF342 - CYSTEINE PROTEASE FAMILY C1-RELATED // SUBFAMILY NOT NAMED (1 of 2)	GO:0006468 - protein phosphorylation;GO:0005524 - ATP binding;GO:0004672 - protein kinase activity;GO:0008234 - cysteine-type peptidase activity;GO:0006508 - proteolysis
Lus10023140.g.BGIv1.0	6958.44	2.44262	0.0387616	63.0163	0	0	up	PTHR24298:SF144 - BIFUNCTIONAL DIHYDROCAMALEXATE SYNTHASE/CAMALEXIN SYNTHASE-RELATED (1 of 3)	GO:0055114 - oxidation-reduction process;GO:0020037 - heme binding;GO:0016705 - oxidoreductase activity, acting on paired donors, with incorporation or reduction of molecular oxygen;GO:0005506 - iron ion binding
Lus10039060.g.BGIv1.0	416.501	2.43865	0.111593	21.8531	7.25589e-106	4.25316e-104	up	PTHR11615//PTHR11615:SF100 - NITRATE, FROMATE, IRON DEHYDROGENASE // SUBFAMILY NOT NAMED (1 of 2)
Lus10039745.g.BGIv1.0	704.351	2.43418	0.0955156	25.4847	2.91623e-143	2.39785e-141	up	PTHR31625:SF2 - COUMAROYL-COA:ANTHOCYANIDIN 3-O-GLUCOSIDE-6''-O-COUMAROYLTRANSFERASE 1-RELATED (1 of 11)	GO:0016747 - transferase activity, transferring acyl groups other than amino-acyl groups
Lus10000880.g.BGIv1.0	6.12914	2.43191	0.90235	2.69509	0.00703706	0.0204578	up	K01761 - methionine-gamma-lyase (E4.4.1.11) (1 of 2)	GO:0030170 - pyridoxal phosphate binding;GO:0009058 - biosynthetic process
Lus10033308.g.BGIv1.0	83.9931	2.43023	0.273563	8.88361	6.47224e-19	8.3087e-18	up	K09843 - (+)-abscisic acid 8'-hydroxylase (E1.14.13.93) (1 of 8)	GO:0055114 - oxidation-reduction process;GO:0020037 - heme binding;GO:0016705 - oxidoreductase activity, acting on paired donors, with incorporation or reduction of molecular oxygen;GO:0005506 - iron ion binding
Lus10014105.g.BGIv1.0	914.519	2.4301	0.0827096	29.3811	9.58181e-190	1.06263e-187	up	PTHR11926:SF167 - UDP-GLYCOSYLTRANSFERASE 84A1-RELATED (1 of 5)	GO:0016758 - transferase activity, transferring hexosyl groups;GO:0008152 - metabolic process
Lus10003925.g.BGIv1.0	441.912	2.42681	0.106284	22.8333	2.13961e-115	1.37779e-113	up	PTHR21493:SF131 - ALPHA/BETA-HYDROLASES (1 of 2)	GO:0006629 - lipid metabolic process
Lus10020411.g.BGIv1.0	40.6018	2.42544	0.361272	6.7136	1.89881e-11	1.61143e-10	up	PTHR24351:SF69 - AGC (CAMP-DEPENDENT, CGMP-DEPENDENT AND PROTEIN KINASE C) KINASE FAMILY PROTEIN-RELATED (1 of 4)	GO:0006468 - protein phosphorylation;GO:0004672 - protein kinase activity;GO:0005524 - ATP binding
Lus10018791.g.BGIv1.0	3011.2	2.425	0.0551086	44.0041	0	0	up	4.2.1.92 - Hydroperoxide dehydratase / Hydroperoxide isomerase (1 of 2)	GO:0055114 - oxidation-reduction process;GO:0020037 - heme binding;GO:0016705 - oxidoreductase activity, acting on paired donors, with incorporation or reduction of molecular oxygen;GO:0005506 - iron ion binding
Lus10022195.g.BGIv1.0	418.621	2.42163	0.110776	21.8606	6.15943e-106	3.62227e-104	up	1.14.11.20 - Deacetoxyvindoline 4-hydroxylase / Desacetyoxyvindoline-17-hydroxylase (1 of 33)	GO:0055114 - oxidation-reduction process;GO:0016491 - oxidoreductase activity
Lus10022047.g.BGIv1.0	1326.44	2.41931	0.0674773	35.8537	1.61073e-281	2.99879e-279	up	K04120 - ent-copalyl diphosphate synthase (E5.5.1.13) (1 of 2)	GO:0016829 - lyase activity;GO:0010333 - terpene synthase activity;GO:0000287 - magnesium ion binding;GO:0008152 - metabolic process
Lus10013731.g.BGIv1.0	21.2385	2.41592	0.49071	4.92331	8.50929e-07	4.81354e-06	up	PF00197 - Trypsin and protease inhibitor (Kunitz_legume) (1 of 21)	GO:0004866 - endopeptidase inhibitor activity
Lus10018795.g.BGIv1.0	29.0047	2.41453	0.40882	5.90609	3.50325e-09	2.51355e-08	up	PTHR11157:SF11 - F25A4.4 (1 of 4)	GO:0016021 - integral component of membrane
Lus10003805.g.BGIv1.0	166.195	2.41444	0.176952	13.6446	2.17439e-42	5.57278e-41	up	PTHR11926:SF242 - UDP-GLYCOSYLTRANSFERASE 71B2-RELATED (1 of 10)	GO:0016758 - transferase activity, transferring hexosyl groups;GO:0008152 - metabolic process
Lus10014658.g.BGIv1.0	686.218	2.41261	0.0895282	26.9481	6.00297e-160	5.48851e-158	up	4.1.2.5 - L-threonine aldolase / L-threonine acetaldehyde-lyase (1 of 2)	GO:0030170 - pyridoxal phosphate binding;GO:0009058 - biosynthetic process
Lus10028858.g.BGIv1.0	131.618	2.411	0.194728	12.3814	3.29685e-35	7.15354e-34	up	PF08627 - CRT-like, chloroquine-resistance transporter-like (CRT-like) (1 of 5)
Lus10021098.g.BGIv1.0	1426.14	2.40982	0.0632265	38.1141	0	0	up	PTHR23201:SF2 - GIBBERELLIN-REGULATED PROTEIN 1-RELATED (1 of 3)
Lus10028648.g.BGIv1.0	690.899	2.40876	0.0918613	26.2216	1.50542e-151	1.30659e-149	up	K00166 - 2-oxoisovalerate dehydrogenase E1 component alpha subunit (BCKDHA, bkdA1) (1 of 2)	GO:0016624 - oxidoreductase activity, acting on the aldehyde or oxo group of donors, disulfide as acceptor;GO:0008152 - metabolic process
Lus10000527.g.BGIv1.0	103.764	2.40774	0.223462	10.7747	4.53151e-27	7.90803e-26	up	?
Lus10033659.g.BGIv1.0	71.4575	2.40656	0.270438	8.89875	5.64776e-19	7.26326e-18	up	K00815 - tyrosine aminotransferase (TAT) (1 of 9)	GO:0016829 - lyase activity;GO:0006520 - cellular amino acid metabolic process
Lus10034100.g.BGIv1.0	138.933	2.40161	0.200254	11.9928	3.87613e-33	7.99983e-32	up	PTHR34191:SF2 - STRESS-INDUCED PROTEIN KIN1-RELATED (1 of 10)
Lus10013730.g.BGIv1.0	39.4388	2.40157	0.356102	6.74405	1.54029e-11	1.31995e-10	up	PF00197 - Trypsin and protease inhibitor (Kunitz_legume) (1 of 21)	GO:0004866 - endopeptidase inhibitor activity
Lus10021345.g.BGIv1.0	16.3717	2.40119	0.566514	4.23853	2.24987e-05	0.000105898	up	PTHR19375:SF219 - MEDIATOR OF RNA POLYMERASE II TRANSCRIPTION SUBUNIT 37A-RELATED (1 of 12)	GO:0016592 - mediator complex;GO:0005524 - ATP binding;GO:0009860 - pollen tube growth
Lus10003231.g.BGIv1.0	30145.8	2.40088	0.0291038	82.4936	0	0	up	PTHR22595//PTHR22595:SF60 - CHITINASE-RELATED // SUBFAMILY NOT NAMED (1 of 9)	GO:0016998 - cell wall macromolecule catabolic process;GO:0006032 - chitin catabolic process;GO:0004568 - chitinase activity
Lus10011993.g.BGIv1.0	28.6761	2.40063	0.447878	5.35999	8.32247e-08	5.24361e-07	up	PF04520 - Senescence regulator (Senescence_reg) (1 of 20)
Lus10029200.g.BGIv1.0	33.4726	2.39942	0.427505	5.61261	1.99297e-08	1.33703e-07	up	PTHR11014//PTHR11014:SF85 - PEPTIDASE M20 FAMILY MEMBER // SUBFAMILY NOT NAMED (1 of 4)	GO:0016787 - hydrolase activity;GO:0008152 - metabolic process
Lus10037810.g.BGIv1.0	58.6976	2.39785	0.296959	8.07469	6.76456e-16	7.56032e-15	up	PTHR11802:SF25 - SERINE CARBOXYPEPTIDASE-LIKE 33 (1 of 1)	GO:0006508 - proteolysis;GO:0004185 - serine-type carboxypeptidase activity
Lus10000071.g.BGIv1.0	17.4029	2.39669	0.563759	4.25126	2.12571e-05	0.000100488	up	PTHR15486:SF18 - GLYCEROL-3-PHOSPHATE ACYLTRANSFERASE 2-RELATED (1 of 5)	GO:0016746 - transferase activity, transferring acyl groups;GO:0008152 - metabolic process
Lus10039746.g.BGIv1.0	261.428	2.39637	0.137908	17.3766	1.24026e-67	4.76632e-66	up	PTHR31625:SF2 - COUMAROYL-COA:ANTHOCYANIDIN 3-O-GLUCOSIDE-6''-O-COUMAROYLTRANSFERASE 1-RELATED (1 of 11)	GO:0016747 - transferase activity, transferring acyl groups other than amino-acyl groups
Lus10033420.g.BGIv1.0	6.987	2.39517	0.843632	2.83912	0.00452384	0.013765	up	PTHR31985:SF19 - ETHYLENE-RESPONSIVE TRANSCRIPTION FACTOR ERF017 (1 of 2)	GO:0006355 - regulation of transcription, DNA-templated;GO:0003700 - DNA-binding transcription factor activity
Lus10013936.g.BGIv1.0	22064.4	2.39196	0.0249242	95.9692	0	0	up	PTHR31828:SF1 - PHOSPHOLIPASE A1-IIALPHA-RELATED (1 of 2)	GO:0006629 - lipid metabolic process
Lus10018469.g.BGIv1.0	17.662	2.3916	0.534746	4.47241	7.73447e-06	3.91099e-05	up	PTHR31719:SF9 - ATNAC2-RELATED (1 of 6)	GO:0006355 - regulation of transcription, DNA-templated;GO:0003677 - DNA binding
Lus10003269.g.BGIv1.0	1722.3	2.39142	0.0560558	42.6615	0	0	up	PF02365 - No apical meristem (NAM) protein (NAM) (1 of 189)	GO:0006355 - regulation of transcription, DNA-templated;GO:0003677 - DNA binding
Lus10014740.g.BGIv1.0	572.499	2.3911	0.222202	10.7609	5.26374e-27	9.16804e-26	up	PF00280 - Potato inhibitor I family (potato_inhibit) (1 of 12)	GO:0009611 - response to wounding;GO:0004867 - serine-type endopeptidase inhibitor activity
Lus10005436.g.BGIv1.0	96.904	2.38777	0.224671	10.6278	2.21153e-26	3.76432e-25	up	PTHR12542//PTHR12542:SF17 - EXOCYST COMPLEX PROTEIN EXO70 // SUBFAMILY NOT NAMED (1 of 5)	GO:0006887 - exocytosis;GO:0000145 - exocyst
Lus10019725.g.BGIv1.0	10215.2	2.38753	0.0329358	72.4903	0	0	up	K13366 - polyamine oxidase (MPAO, PAO1) (1 of 3)	GO:0016491 - oxidoreductase activity
Lus10007085.g.BGIv1.0	183.685	2.38671	0.169284	14.0988	3.86168e-45	1.03396e-43	up	PTHR11751:SF126 - TRYPTOPHAN AMINOTRANSFERASE-RELATED PROTEIN 3-RELATED (1 of 2)	GO:0016846 - carbon-sulfur lyase activity
Lus10037221.g.BGIv1.0	1030.89	2.38396	0.0745153	31.9928	1.37202e-224	1.90346e-222	up	PTHR11654:SF20 - PROTEIN NRT1/ PTR FAMILY 2.12-RELATED (1 of 2)	GO:0055085 - transmembrane transport;GO:0016021 - integral component of membrane;GO:0016020 - membrane;GO:0006810 - transport;GO:0005215 - transporter activity
Lus10016858.g.BGIv1.0	27346.8	2.37672	0.0277633	85.6064	0	0	up	PTHR30620:SF50 - BETA-D-XYLOSIDASE 1 (1 of 1)	GO:0005975 - carbohydrate metabolic process;GO:0004553 - hydrolase activity, hydrolyzing O-glycosyl compounds
Lus10030768.g.BGIv1.0	191.304	2.37434	0.173702	13.669	1.55415e-42	3.99741e-41	up	PTHR27002:SF84 - ATP BINDING / PROTEIN KINASE-RELATED (1 of 21)	GO:0048544 - recognition of pollen;GO:0006468 - protein phosphorylation;GO:0004672 - protein kinase activity
Lus10030970.g.BGIv1.0	140.122	2.37379	0.20107	11.8058	3.64204e-32	7.38521e-31	up	K13422 - transcription factor MYC2 (MYC2) (1 of 3)	GO:0046983 - protein dimerization activity
Lus10012066.g.BGIv1.0	81.461	2.37183	0.254875	9.30584	1.32944e-20	1.83235e-19	up	?
Lus10025079.g.BGIv1.0	951.435	2.36941	0.0783955	30.2238	1.15274e-200	1.3536e-198	up	PF11833 - Protein of unknown function (DUF3353) (DUF3353) (1 of 11)
Lus10008659.g.BGIv1.0	30.8282	2.36935	0.410692	5.76915	7.96723e-09	5.53516e-08	up	PF05678 - VQ motif (VQ) (1 of 42)
Lus10029605.g.BGIv1.0	405.317	2.36509	0.115012	20.5639	5.78298e-94	3.08758e-92	up	K15277 - solute carrier family 35 (adenosine 3'-phospho 5'-phosphosulfate transporter), member B3 (SLC35B3, PAPST2) (1 of 3)	GO:0055085 - transmembrane transport
Lus10029370.g.BGIv1.0	12.1058	2.36346	0.633625	3.73006	0.000191431	0.000780758	up	KOG0725 - Reductases with broad range of substrate specificities (1 of 96)
Lus10032071.g.BGIv1.0	46.4128	2.3633	0.334085	7.07395	1.50582e-12	1.38169e-11	up	K00134 - glyceraldehyde 3-phosphate dehydrogenase (GAPDH, gapA) (1 of 10)	GO:0055114 - oxidation-reduction process;GO:0016620 - oxidoreductase activity, acting on the aldehyde or oxo group of donors, NAD or NADP as acceptor
Lus10027487.g.BGIv1.0	19.6038	2.36144	0.495417	4.76657	1.8739e-06	1.01973e-05	up	?
Lus10006740.g.BGIv1.0	17.5799	2.36012	0.54676	4.31655	1.58486e-05	7.63059e-05	up	PTHR10641:SF586 - MYB TRANSCRIPTION FACTOR-RELATED (1 of 11)	GO:0005634 - nucleus;GO:0003700 - DNA-binding transcription factor activity;GO:0043565 - sequence-specific DNA binding;GO:0044212 - transcription regulatory region DNA binding;GO:0030154 - cell differentiation
Lus10023204.g.BGIv1.0	103.828	2.35578	0.226724	10.3905	2.73848e-25	4.49927e-24	up	?
Lus10042423.g.BGIv1.0	25.3736	2.35527	0.445427	5.28767	1.23882e-07	7.66807e-07	up	PF05678 - VQ motif (VQ) (1 of 42)
Lus10032331.g.BGIv1.0	475.662	2.35413	0.106612	22.0813	4.78572e-108	2.88041e-106	up	PTHR21495//PTHR21495:SF70 - NUCLEOPORIN-RELATED // SUBFAMILY NOT NAMED (1 of 3)	GO:0048046 - apoplast
Lus10016720.g.BGIv1.0	16.5477	2.35359	0.549989	4.27934	1.87446e-05	8.93279e-05	up	K15102 - solute carrier family 25 (mitochondrial phosphate transporter), member 3 (SLC25A3, PHC, PIC) (1 of 7)	GO:0031305 - integral component of mitochondrial inner membrane;GO:0005315 - inorganic phosphate transmembrane transporter activity;GO:0035435 - phosphate ion transmembrane transport
Lus10011093.g.BGIv1.0	17.2651	2.35309	0.549035	4.28586	1.8203e-05	8.6885e-05	up	K11816 - indole-3-pyruvate monooxygenase (YUCCA) (1 of 9)	GO:0055114 - oxidation-reduction process;GO:0050661 - NADP binding;GO:0050660 - flavin adenine dinucleotide binding;GO:0004499 - N,N-dimethylaniline monooxygenase activity
Lus10041066.g.BGIv1.0	12.4458	2.35026	0.685797	3.42705	0.000610171	0.00226682	up	PTHR11709:SF94 - LACCASE-15 (1 of 4)	GO:0055114 - oxidation-reduction process;GO:0016491 - oxidoreductase activity;GO:0005507 - copper ion binding
Lus10043469.g.BGIv1.0	136.615	2.34993	0.192166	12.2287	2.18506e-34	4.62935e-33	up	?
Lus10015651.g.BGIv1.0	105.688	2.3497	0.2315	10.1499	3.31683e-24	5.27581e-23	up	PF08879//PF08880 - WRC (WRC) // QLQ (QLQ) (1 of 16)	GO:0006355 - regulation of transcription, DNA-templated;GO:0005634 - nucleus;GO:0005524 - ATP binding;GO:0032502 - developmental process;GO:0006351 - transcription, DNA-templated
Lus10015164.g.BGIv1.0	172.004	2.34923	0.179517	13.0864	3.93844e-39	9.4093e-38	up	3.1.3.11//3.1.3.37 - Fructose-bisphosphatase / Hexose diphosphatase // Sedoheptulose-bisphosphatase / Sedoheptulose-1,7-bisphosphatase (1 of 1)	GO:0003824 - catalytic activity
Lus10014982.g.BGIv1.0	23.3912	2.34879	0.464707	5.05435	4.3186e-07	2.52073e-06	up	PTHR33836:SF1 - ARM REPEAT SUPERFAMILY PROTEIN-RELATED (1 of 2)
Lus10029440.g.BGIv1.0	40.9375	2.34865	0.348987	6.72991	1.69768e-11	1.44655e-10	up	PTHR10168:SF81 - MONOTHIOL GLUTAREDOXIN-S1-RELATED (1 of 4)	GO:0045454 - cell redox homeostasis;GO:0015035 - protein disulfide oxidoreductase activity;GO:0009055 - electron transfer activity
Lus10029962.g.BGIv1.0	172.426	2.34766	0.181774	12.9153	3.69153e-38	8.61885e-37	up	PTHR23500:SF62 - SUGAR TRANSPORTER ERD6-LIKE 14-RELATED (1 of 22)	GO:0055085 - transmembrane transport;GO:0016021 - integral component of membrane
Lus10026357.g.BGIv1.0	344.157	2.34288	0.120408	19.4579	2.49771e-84	1.19504e-82	up	PF00197 - Trypsin and protease inhibitor (Kunitz_legume) (1 of 21)	GO:0004866 - endopeptidase inhibitor activity
Lus10021395.g.BGIv1.0	18.7294	2.34271	0.506895	4.62168	3.80654e-06	1.99791e-05	up	PF02458 - Transferase family (Transferase) (1 of 177)	GO:0016747 - transferase activity, transferring acyl groups other than amino-acyl groups
Lus10010936.g.BGIv1.0	237.506	2.34254	0.14372	16.2993	9.97854e-60	3.46759e-58	up	PTHR31062:SF34 - XYLOGLUCAN ENDOTRANSGLUCOSYLASE/HYDROLASE PROTEIN 15-RELATED (1 of 8)	GO:0048046 - apoplast;GO:0016762 - xyloglucan:xyloglucosyl transferase activity;GO:0006073 - cellular glucan metabolic process;GO:0005618 - cell wall;GO:0005975 - carbohydrate metabolic process;GO:0004553 - hydrolase activity, hydrolyzing O-glycosyl compounds
Lus10035479.g.BGIv1.0	25.3509	2.34199	0.462129	5.06782	4.02388e-07	2.3602e-06	up	K19329 - WW domain-containing oxidoreductase (WWOX) (1 of 12)	GO:0016491 - oxidoreductase activity;GO:0008152 - metabolic process
Lus10005262.g.BGIv1.0	71.1181	2.34184	0.265508	8.82022	1.14235e-18	1.44889e-17	up	KOG0725 - Reductases with broad range of substrate specificities (1 of 96)	GO:0016491 - oxidoreductase activity
Lus10031971.g.BGIv1.0	313.423	2.33933	0.128511	18.2034	4.85456e-74	2.04735e-72	up	PF01575//PF06522 - MaoC like domain (MaoC_dehydratas) // NADH-ubiquinone reductase complex 1 MLRQ subunit (B12D) (1 of 1)
Lus10028487.g.BGIv1.0	7.40554	2.3387	0.802064	2.91586	0.00354715	0.0110726	up	?
Lus10035704.g.BGIv1.0	147.687	2.33637	0.184344	12.674	8.2425e-37	1.8733e-35	up	KOG0253 - Synaptic vesicle transporter SV2 (major facilitator superfamily) (1 of 8)	GO:0055085 - transmembrane transport;GO:0016021 - integral component of membrane
Lus10018602.g.BGIv1.0	106.948	2.33613	0.236834	9.86402	5.96158e-23	9.03084e-22	up	PTHR27007:SF9 - L-TYPE LECTIN-DOMAIN CONTAINING RECEPTOR KINASE VII.1-RELATED (1 of 4)	GO:0006468 - protein phosphorylation;GO:0004672 - protein kinase activity;GO:0030246 - carbohydrate binding
Lus10020288.g.BGIv1.0	1417.92	2.33548	0.0626856	37.257	8.17145e-304	1.81245e-301	up	1.4.1.3 - Glutamate dehydrogenase (NAD(P)(+)) / Glutamic dehydrogenase (1 of 5)	GO:0055114 - oxidation-reduction process;GO:0016491 - oxidoreductase activity;GO:0006520 - cellular amino acid metabolic process
Lus10013221.g.BGIv1.0	33.231	2.33509	0.385208	6.0619	1.34524e-09	9.9582e-09	up	PF13704 - Glycosyl transferase family 2 (Glyco_tranf_2_4) (1 of 12)	GO:0016021 - integral component of membrane;GO:0016757 - transferase activity, transferring glycosyl groups
Lus10021354.g.BGIv1.0	211.679	2.33191	0.152523	15.2889	9.07265e-53	2.83724e-51	up	2.7.11.17 - Calcium/calmodulin-dependent protein kinase / Microtubule-associated protein 2 kinase (1 of 24)
Lus10022673.g.BGIv1.0	339.084	2.33174	0.121451	19.199	3.77411e-82	1.75435e-80	up	K00522 - ferritin heavy chain (FTH1) (1 of 6)	GO:0008199 - ferric iron binding;GO:0006879 - cellular iron ion homeostasis;GO:0006826 - iron ion transport
Lus10028695.g.BGIv1.0	46.0137	2.32997	0.327825	7.10737	1.18273e-12	1.09081e-11	up	4.4.1.4 - Alliin lyase / L-cysteine sulfoxide lyase (1 of 1)	GO:0016846 - carbon-sulfur lyase activity
Lus10021480.g.BGIv1.0	2031.48	2.32897	0.0513983	45.3122	0	0	up	1.17.7.1 - (E)-4-hydroxy-3-methylbut-2-enyl-diphosphate synthase (ferredoxin) / 4-hydroxy-3-methylbut-2-en-1-yl diphosphate synthase (1 of 4)	GO:0055114 - oxidation-reduction process;GO:0046429 - 4-hydroxy-3-methylbut-2-en-1-yl diphosphate synthase activity;GO:0016114 - terpenoid biosynthetic process
Lus10035258.g.BGIv1.0	192.776	2.32818	0.171545	13.5719	5.88156e-42	1.49038e-40	up	KOG0725 - Reductases with broad range of substrate specificities (1 of 96)	GO:0016491 - oxidoreductase activity
Lus10014092.g.BGIv1.0	1934.41	2.32662	0.0557197	41.7558	0	0	up	3.5.1.9 - Arylformamidase / Kynurenine formamidase (1 of 9)	GO:0019441 - tryptophan catabolic process to kynurenine;GO:0004061 - arylformamidase activity
Lus10023499.g.BGIv1.0	390.739	2.32552	0.114847	20.2488	3.63755e-91	1.87256e-89	up	PTHR10209//PTHR10209:SF123 - OXIDOREDUCTASE, 2OG-FE II OXYGENASE FAMILY PROTEIN // SUBFAMILY NOT NAMED (1 of 8)	GO:0055114 - oxidation-reduction process;GO:0016491 - oxidoreductase activity
Lus10014273.g.BGIv1.0	904.884	2.32412	0.0790474	29.4016	5.23976e-190	5.82894e-188	up	K09755 - ferulate-5-hydroxylase (CYP84A, F5H) (1 of 4)	GO:0055114 - oxidation-reduction process;GO:0020037 - heme binding;GO:0016705 - oxidoreductase activity, acting on paired donors, with incorporation or reduction of molecular oxygen;GO:0005506 - iron ion binding
Lus10004786.g.BGIv1.0	569.091	2.32404	0.104303	22.2816	5.57679e-110	3.40212e-108	up	K00121 - S-(hydroxymethyl)glutathione dehydrogenase / alcohol dehydrogenase (frmA, ADH5, adhC) (1 of 7)	GO:0055114 - oxidation-reduction process;GO:0016491 - oxidoreductase activity;GO:0008270 - zinc ion binding
Lus10042486.g.BGIv1.0	269.617	2.32267	0.135183	17.1817	3.64084e-66	1.36558e-64	up	PTHR24282:SF53 - CYTOCHROME P450-RELATED (1 of 5)	GO:0055114 - oxidation-reduction process;GO:0020037 - heme binding;GO:0016705 - oxidoreductase activity, acting on paired donors, with incorporation or reduction of molecular oxygen;GO:0005506 - iron ion binding
Lus10040291.g.BGIv1.0	33.7922	2.32093	0.402034	5.77296	7.78887e-09	5.41439e-08	up	PTHR10774//PTHR10774:SF58 - EXTENDED SYNAPTOTAGMIN-RELATED // SUBFAMILY NOT NAMED (1 of 2)	GO:0005515 - protein binding
Lus10007495.g.BGIv1.0	65.2248	2.32044	0.299834	7.73908	1.00142e-14	1.04754e-13	up	PTHR34945:SF1 - 2-OXOGLUTARATE (2OG) AND FE(II)-DEPENDENT OXYGENASE SUPERFAMILY PROTEIN (1 of 2)
Lus10014082.g.BGIv1.0	1957.42	2.32009	0.063641	36.4559	5.54915e-291	1.12018e-288	up	PTHR11926//PTHR11926:SF190 - GLUCOSYL/GLUCURONOSYL TRANSFERASES // SUBFAMILY NOT NAMED (1 of 6)	GO:0016758 - transferase activity, transferring hexosyl groups;GO:0008152 - metabolic process
Lus10037038.g.BGIv1.0	11.0667	2.32006	0.686924	3.37746	0.000731592	0.00266771	up	PF01486 - K-box region (K-box) (1 of 55)	GO:0006355 - regulation of transcription, DNA-templated;GO:0005634 - nucleus;GO:0003700 - DNA-binding transcription factor activity
Lus10016995.g.BGIv1.0	114.265	2.31934	0.216749	10.7006	1.0114e-26	1.74133e-25	up	KOG0725 - Reductases with broad range of substrate specificities (1 of 96)	GO:0016491 - oxidoreductase activity
Lus10024511.g.BGIv1.0	4009.65	2.31918	0.0405577	57.1821	0	0	up	PTHR31048:SF19 - OSMOTIN-LIKE PROTEIN OSM34 (1 of 1)
Lus10005766.g.BGIv1.0	122.771	2.31688	0.208415	11.1167	1.04076e-28	1.89063e-27	up	1.14.13.71 - N-methylcoclaurine 3'-monooxygenase / N-methylcoclaurine 3'-hydroxylase (1 of 7)	GO:0055114 - oxidation-reduction process;GO:0020037 - heme binding;GO:0016705 - oxidoreductase activity, acting on paired donors, with incorporation or reduction of molecular oxygen;GO:0005506 - iron ion binding
Lus10014401.g.BGIv1.0	273.774	2.31323	0.142539	16.2288	3.15799e-59	1.09004e-57	up	2.4.1.203 - Trans-zeatin O-beta-D-glucosyltransferase / Zeatin O-glucosyltransferase (1 of 22)	GO:0016758 - transferase activity, transferring hexosyl groups;GO:0008152 - metabolic process
Lus10040044.g.BGIv1.0	119.102	2.31184	0.207503	11.1412	7.90319e-29	1.44224e-27	up	PTHR24073:SF515 - GENOMIC DNA, CHROMOSOME 3, P1 CLONE: MSD21 (1 of 6)	GO:0007264 - small GTPase mediated signal transduction;GO:0005525 - GTP binding
Lus10005105.g.BGIv1.0	19.3517	2.311	0.523113	4.41778	9.97192e-06	4.96482e-05	up	?
Lus10008121.g.BGIv1.0	44.8902	2.31024	0.334706	6.9023	5.11672e-12	4.52063e-11	up	PTHR21493:SF121 - LIPASE CLASS 3 FAMILY PROTEIN (1 of 6)	GO:0016042 - lipid catabolic process;GO:0006629 - lipid metabolic process
Lus10041771.g.BGIv1.0	37.7215	2.31014	0.356941	6.47205	9.6679e-11	7.80996e-10	up	?
Lus10016312.g.BGIv1.0	174.824	2.30891	0.169797	13.5981	4.11241e-42	1.04503e-40	up	PTHR10174//PTHR10174:SF151 - RETINALDEHYDE BINDING PROTEIN-RELATED // SUBFAMILY NOT NAMED (1 of 3)	GO:0008526 - phosphatidylinositol transfer activity
Lus10021321.g.BGIv1.0	162.883	2.30712	0.170739	13.5126	1.31849e-41	3.32464e-40	up	PTHR11014:SF108 - IAA-AMINO ACID HYDROLASE ILR1 (1 of 2)	GO:0016787 - hydrolase activity;GO:0008152 - metabolic process
Lus10037213.g.BGIv1.0	135.862	2.30547	0.563289	4.09287	4.26073e-05	0.000192599	up	PTHR10264//PTHR10264:SF93 - BAND 7 PROTEIN-RELATED // SUBFAMILY NOT NAMED (1 of 2)	GO:0016020 - membrane
Lus10009921.g.BGIv1.0	23.959	2.3006	0.464826	4.94939	7.44479e-07	4.23739e-06	up	PTHR13902:SF49 - SERINE/THREONINE-PROTEIN KINASE WNK4-RELATED (1 of 4)	GO:0006468 - protein phosphorylation;GO:0005524 - ATP binding;GO:0004672 - protein kinase activity
Lus10000514.g.BGIv1.0	743.53	2.30005	0.0856869	26.8426	1.03048e-158	9.3033e-157	up	PTHR13683:SF347 - CYSTEINE-RICH PEPTIDE FAMILY PROTEIN (1 of 6)	GO:0006508 - proteolysis;GO:0004190 - aspartic-type endopeptidase activity
Lus10023057.g.BGIv1.0	1878.82	2.29999	0.0555409	41.4107	0	0	up	PTHR13301:SF51 - CELLULOSE SYNTHASE-LIKE PROTEIN G1-RELATED (1 of 6)	GO:0005794 - Golgi apparatus;GO:0016021 - integral component of membrane;GO:0005886 - plasma membrane;GO:0005802 - trans-Golgi network;GO:0016760 - cellulose synthase (UDP-forming) activity;GO:0016759 - cellulose synthase activity;GO:0071555 - cell wall organization;GO:0030244 - cellulose biosynthetic process;GO:0009833 - plant-type primary cell wall biogenesis
Lus10007890.g.BGIv1.0	152.774	2.29891	0.193008	11.9109	1.03842e-32	2.12485e-31	up	PF00197 - Trypsin and protease inhibitor (Kunitz_legume) (1 of 21)	GO:0004866 - endopeptidase inhibitor activity
Lus10021029.g.BGIv1.0	987.744	2.29683	0.0731152	31.4139	1.30839e-216	1.70338e-214	up	PTHR27000:SF136 - POLYGALACTURONASE INHIBITOR 1-RELATED (1 of 3)	GO:0005515 - protein binding
Lus10038200.g.BGIv1.0	480.661	2.29493	0.114277	20.0822	1.05715e-89	5.30524e-88	up	KOG0156 - Cytochrome P450 CYP2 subfamily (1 of 184)	GO:0055114 - oxidation-reduction process;GO:0020037 - heme binding;GO:0016705 - oxidoreductase activity, acting on paired donors, with incorporation or reduction of molecular oxygen;GO:0005506 - iron ion binding
Lus10002781.g.BGIv1.0	633.956	2.29454	0.0970608	23.6403	1.48606e-123	1.03083e-121	up	PF04520 - Senescence regulator (Senescence_reg) (1 of 20)
Lus10031345.g.BGIv1.0	67.0715	2.29436	0.284542	8.06336	7.42235e-16	8.2749e-15	up	PTHR10891:SF573 - CALCIUM-BINDING PROTEIN CML24-RELATED (1 of 5)	GO:0005509 - calcium ion binding
Lus10002258.g.BGIv1.0	580.198	2.29147	0.0979255	23.4002	4.25838e-121	2.88158e-119	up	PTHR23500:SF62 - SUGAR TRANSPORTER ERD6-LIKE 14-RELATED (1 of 22)	GO:0055085 - transmembrane transport;GO:0016021 - integral component of membrane
Lus10040474.g.BGIv1.0	151.206	2.2898	0.178554	12.8242	1.20084e-37	2.77127e-36	up	1.2.3.7 - Indole-3-acetaldehyde oxidase / Indoleacetaldehyde oxidase (1 of 4)	GO:0051536 - iron-sulfur cluster binding;GO:0009055 - electron transfer activity;GO:0055114 - oxidation-reduction process;GO:0046872 - metal ion binding;GO:0016491 - oxidoreductase activity
Lus10030795.g.BGIv1.0	1125.24	2.2886	0.0747123	30.6322	4.56722e-206	5.47031e-204	up	PF07063 - Domain of unknown function (DUF1338) (DUF1338) (1 of 2)
Lus10004752.g.BGIv1.0	18.1895	2.28838	0.562541	4.06794	4.7431e-05	0.000213169	up	K09286 - EREBP-like factor (EREBP) (1 of 44)	GO:0006355 - regulation of transcription, DNA-templated;GO:0003700 - DNA-binding transcription factor activity
Lus10028509.g.BGIv1.0	223.431	2.28715	0.147982	15.4556	6.91855e-54	2.19998e-52	up	K13789 - geranylgeranyl diphosphate synthase, type II (GGPS) (1 of 5)	GO:0008299 - isoprenoid biosynthetic process
Lus10000924.g.BGIv1.0	53.167	2.28489	0.309176	7.39025	1.46558e-13	1.42868e-12	up	PTHR23500:SF62 - SUGAR TRANSPORTER ERD6-LIKE 14-RELATED (1 of 22)	GO:0055085 - transmembrane transport;GO:0016021 - integral component of membrane
Lus10037585.g.BGIv1.0	424.451	2.28365	0.111247	20.5277	1.21759e-93	6.47197e-92	up	PTHR10696//PTHR10696:SF21 - GAMMA-BUTYROBETAINE HYDROXYLASE-RELATED // SUBFAMILY NOT NAMED (1 of 9)	GO:0055114 - oxidation-reduction process;GO:0016491 - oxidoreductase activity
Lus10041526.g.BGIv1.0	36.615	2.28361	0.364975	6.25688	3.92744e-10	3.03029e-09	up	PTHR31717:SF3 - ZINC FINGER PROTEIN CONSTANS-LIKE 14-RELATED (1 of 3)
Lus10005972.g.BGIv1.0	222.019	2.28243	0.152022	15.0139	5.95792e-51	1.8005e-49	up	PF05097 - Protein of unknown function (DUF688) (DUF688) (1 of 19)
Lus10019461.g.BGIv1.0	1113.49	2.27807	0.0717599	31.7458	3.62937e-221	4.9398e-219	up	1.14.13.68 - 4-hydroxyphenylacetaldehyde oxime monooxygenase / Cytochrome P450-II-dependent monooxygenase (1 of 3)	GO:0055114 - oxidation-reduction process;GO:0020037 - heme binding;GO:0016705 - oxidoreductase activity, acting on paired donors, with incorporation or reduction of molecular oxygen;GO:0005506 - iron ion binding
Lus10038520.g.BGIv1.0	58.9206	2.27511	0.287063	7.92548	2.27261e-15	2.46556e-14	up	?
Lus10006091.g.BGIv1.0	14.8058	2.27478	0.583953	3.89548	9.80052e-05	0.000418475	up	?
Lus10042263.g.BGIv1.0	45.028	2.27406	0.369296	6.15781	7.37565e-10	5.57706e-09	up	PTHR11926:SF176 - UDP-GLYCOSYLTRANSFERASE 87A2 (1 of 8)	GO:0016758 - transferase activity, transferring hexosyl groups;GO:0008152 - metabolic process
Lus10002008.g.BGIv1.0	457.144	2.26951	0.106004	21.4097	1.0853e-101	6.12199e-100	up	PTHR21726:SF30 - PHOSPHATIDYLINOSITOL N-ACETYGLUCOSAMINLYTRANSFERASE SUBUNIT P-LIKE PROTEIN (1 of 7)
Lus10025555.g.BGIv1.0	32.0558	2.26869	0.395286	5.73938	9.50229e-09	6.556e-08	up	3.1.4.46 - Glycerophosphodiester phosphodiesterase / Glycerophosphoryl diester phosphodiesterase (1 of 48)
Lus10001062.g.BGIv1.0	5.89162	2.26729	0.904255	2.50736	0.0121637	0.0331085	up	PF03106 - WRKY DNA -binding domain (WRKY) (1 of 108)	GO:0043565 - sequence-specific DNA binding;GO:0006355 - regulation of transcription, DNA-templated;GO:0003700 - DNA-binding transcription factor activity
Lus10038896.g.BGIv1.0	899.924	2.26702	0.078147	29.0097	4.95928e-185	5.35126e-183	up	1.14.13.109 - Abieta-7,13-dien-18-ol hydroxylase / CYP720B1 (1 of 10)	GO:0055114 - oxidation-reduction process;GO:0020037 - heme binding;GO:0016705 - oxidoreductase activity, acting on paired donors, with incorporation or reduction of molecular oxygen;GO:0005506 - iron ion binding
Lus10038254.g.BGIv1.0	344.66	2.26263	0.12787	17.6948	4.59951e-70	1.8282e-68	up	?	GO:0016021 - integral component of membrane
Lus10014480.g.BGIv1.0	176.761	2.25898	0.181606	12.4389	1.60619e-35	3.5127e-34	up	PTHR10374//PTHR10374:SF15 - LACTOYLGLUTATHIONE LYASE GLYOXALASE I // SUBFAMILY NOT NAMED (1 of 2)
Lus10043312.g.BGIv1.0	110.415	2.2568	0.215465	10.4741	1.13614e-25	1.88737e-24	up	1.14.13.68 - 4-hydroxyphenylacetaldehyde oxime monooxygenase / Cytochrome P450-II-dependent monooxygenase (1 of 3)	GO:0055114 - oxidation-reduction process;GO:0020037 - heme binding;GO:0016705 - oxidoreductase activity, acting on paired donors, with incorporation or reduction of molecular oxygen;GO:0005506 - iron ion binding
Lus10009956.g.BGIv1.0	189.659	2.25463	0.17357	12.9897	1.39943e-38	3.29949e-37	up	PF11891 - Domain of unknown function (DUF3411) (DUF3411) (1 of 16)
Lus10042731.g.BGIv1.0	154.935	2.25462	0.179818	12.5384	4.60305e-36	1.02476e-34	up	PTHR31719:SF16 - NAC DOMAIN-CONTAINING PROTEIN 2 (1 of 7)	GO:0006355 - regulation of transcription, DNA-templated;GO:0003677 - DNA binding
Lus10036334.g.BGIv1.0	206.801	2.25424	0.162335	13.8863	7.66684e-44	2.01525e-42	up	PTHR21493:SF117 - ALPHA/BETA-HYDROLASES SUPERFAMILY PROTEIN (1 of 2)	GO:0006629 - lipid metabolic process
Lus10015050.g.BGIv1.0	68.0904	2.24907	0.284961	7.89256	2.9605e-15	3.1897e-14	up	PTHR27001:SF211 - PROTEIN KINASE FAMILY PROTEIN (1 of 9)
Lus10013282.g.BGIv1.0	111.507	2.24797	0.222273	10.1135	4.81115e-24	7.5822e-23	up	PTHR11260:SF312 - GLUTATHIONE S-TRANSFERASE U17-RELATED (1 of 5)	GO:0005515 - protein binding
Lus10013959.g.BGIv1.0	31.0596	2.24785	0.40169	5.59599	2.19366e-08	1.46483e-07	up	PF00847 - AP2 domain (AP2) (1 of 230)	GO:0006355 - regulation of transcription, DNA-templated;GO:0003700 - DNA-binding transcription factor activity
Lus10039863.g.BGIv1.0	20.0316	2.24784	0.509603	4.41096	1.02914e-05	5.11465e-05	up	PTHR31338:SF16 - POLYKETIDE CYCLASE/DEHYDRASE AND LIPID TRANSPORT SUPERFAMILY PROTEIN (1 of 5)	GO:0009607 - response to biotic stimulus;GO:0006952 - defense response
Lus10029685.g.BGIv1.0	6.70757	2.2462	0.848965	2.64581	0.00814965	0.0232888	up	K09519 - DnaJ homolog subfamily B member 13 (DNAJB13) (1 of 4)
Lus10030941.g.BGIv1.0	766.67	2.24472	0.0836451	26.8362	1.22093e-158	1.09951e-156	up	4.2.1.78 - (S)-norcoclaurine synthase / (S)-norlaudanosoline synthase (1 of 10)	GO:0055114 - oxidation-reduction process;GO:0016491 - oxidoreductase activity
Lus10011529.g.BGIv1.0	146.082	2.2435	0.184508	12.1594	5.1132e-34	1.07443e-32	up	3.5.1.49 - Formamidase / Formamide amidohydrolase (1 of 4)	GO:0016811 - hydrolase activity, acting on carbon-nitrogen (but not peptide) bonds, in linear amides
Lus10019152.g.BGIv1.0	547.019	2.24324	0.0987389	22.7189	2.91084e-114	1.84792e-112	up	K01530 - phospholipid-translocating ATPase (E3.6.3.1) (1 of 9)	GO:0046872 - metal ion binding;GO:0000166 - nucleotide binding;GO:0016021 - integral component of membrane;GO:0015914 - phospholipid transport;GO:0005524 - ATP binding;GO:0004012 - ATPase-coupled intramembrane lipid transporter activity;GO:0000287 - magnesium ion binding
Lus10015749.g.BGIv1.0	533.733	2.242	0.0961991	23.3058	3.8686e-120	2.59341e-118	up	2.4.1.203 - Trans-zeatin O-beta-D-glucosyltransferase / Zeatin O-glucosyltransferase (1 of 22)	GO:0016758 - transferase activity, transferring hexosyl groups;GO:0008152 - metabolic process
Lus10021312.g.BGIv1.0	58.6073	2.24138	0.291367	7.69264	1.44127e-14	1.49502e-13	up	KOG0725 - Reductases with broad range of substrate specificities (1 of 96)	GO:0016491 - oxidoreductase activity
Lus10018873.g.BGIv1.0	836.44	2.24025	0.0774809	28.9136	8.05262e-184	8.63722e-182	up	?
Lus10032514.g.BGIv1.0	979.784	2.23878	0.0789887	28.343	1.02126e-176	1.05145e-174	up	PF00004//PF02861//PF07728//PF07899//PF10431 - ATPase family associated with various cellular activities (AAA) (AAA) // Clp amino terminal domain, pathogenicity island component (Clp_N) // AAA domain (dynein-related subfamily) (AAA_5) // Frigida-like protein (Frigida) // C-terminal, D2-small domain, of ClpB protein (ClpB_D2-small) (1 of 1)	GO:0016887 - ATPase activity;GO:0005524 - ATP binding;GO:0019538 - protein metabolic process
Lus10041685.g.BGIv1.0	4117.24	2.23772	0.0463526	48.2761	0	0	up	PTHR19241:SF219 - ABC TRANSPORTER G FAMILY MEMBER 38 (1 of 17)	GO:0016887 - ATPase activity;GO:0005524 - ATP binding;GO:0016020 - membrane
Lus10035527.g.BGIv1.0	6.78428	2.23704	0.885642	2.52589	0.0115405	0.0316014	up	PF04043 - Plant invertase/pectin methylesterase inhibitor (PMEI) (1 of 150)	GO:0004857 - enzyme inhibitor activity
Lus10009848.g.BGIv1.0	38.0568	2.23505	0.356383	6.27149	3.57609e-10	2.76633e-09	up	PTHR22814:SF60 - HEAVY METAL TRANSPORT/DETOXIFICATION SUPERFAMILY PROTEIN (1 of 2)	GO:0046872 - metal ion binding;GO:0030001 - metal ion transport
Lus10001526.g.BGIv1.0	6.20079	2.2311	0.919285	2.42699	0.0152247	0.0403076	up	?
Lus10005629.g.BGIv1.0	273.846	2.23107	0.13115	17.0117	6.72952e-65	2.4826e-63	up	4.1.1.17 - Ornithine decarboxylase / L-ornithine carboxy-lyase (1 of 2)	GO:0003824 - catalytic activity
Lus10005655.g.BGIv1.0	3758.34	2.231	0.0393931	56.6341	0	0	up	4.1.2.46 - Aliphatic (R)-hydroxynitrile lyase / (R)-oxynitrilase (1 of 4)	GO:0055114 - oxidation-reduction process
Lus10031235.g.BGIv1.0	542.48	2.23035	0.0989942	22.5301	2.10619e-112	1.31388e-110	up	PTHR10353//PTHR10353:SF81 - GLYCOSYL HYDROLASE // SUBFAMILY NOT NAMED (1 of 3)	GO:0005975 - carbohydrate metabolic process;GO:0004553 - hydrolase activity, hydrolyzing O-glycosyl compounds
Lus10012995.g.BGIv1.0	7.75634	2.22938	0.864558	2.57864	0.00991901	0.0277146	up	PTHR27003:SF38 - SERINE/THREONINE-PROTEIN KINASE-LIKE PROTEIN CCR4 (1 of 2)	GO:0006468 - protein phosphorylation;GO:0004672 - protein kinase activity
Lus10005239.g.BGIv1.0	210.883	2.22885	0.152807	14.586	3.44677e-48	9.83712e-47	up	PTHR22950:SF280 - TRANSMEMBRANE AMINO ACID TRANSPORTER FAMILY PROTEIN (1 of 2)	GO:0016021 - integral component of membrane
Lus10034180.g.BGIv1.0	208.436	2.22834	0.157296	14.1665	1.47609e-45	3.98488e-44	up	PTHR10797:SF3 - CCR4-ASSOCIATED FACTOR 1 HOMOLOG 11-RELATED (1 of 1)	GO:0005634 - nucleus
Lus10017954.g.BGIv1.0	16.0009	2.22739	0.568438	3.91844	8.91249e-05	0.00038325	up	?
Lus10032641.g.BGIv1.0	69.5532	2.22683	0.269983	8.24804	1.6101e-16	1.8543e-15	up	PTHR11552:SF140 - F7A19.28 PROTEIN (1 of 18)	GO:0055114 - oxidation-reduction process;GO:0050660 - flavin adenine dinucleotide binding;GO:0016614 - oxidoreductase activity, acting on CH-OH group of donors
Lus10024340.g.BGIv1.0	628.665	2.22476	0.0886943	25.0835	7.52818e-139	5.95821e-137	up	PTHR11654:SF79 - PROTEIN NRT1/ PTR FAMILY 5.5-RELATED (1 of 2)	GO:0055085 - transmembrane transport;GO:0016021 - integral component of membrane;GO:0016020 - membrane;GO:0006810 - transport;GO:0005215 - transporter activity
Lus10019460.g.BGIv1.0	604.856	2.22361	0.107395	20.705	3.12137e-95	1.679e-93	up	PF00067 - Cytochrome P450 (p450) (1 of 443)	GO:0055114 - oxidation-reduction process;GO:0020037 - heme binding;GO:0016705 - oxidoreductase activity, acting on paired donors, with incorporation or reduction of molecular oxygen;GO:0005506 - iron ion binding
Lus10004895.g.BGIv1.0	1032.86	2.21884	0.209184	10.6071	2.76167e-26	4.68519e-25	up	K02703 - photosystem II P680 reaction center D1 protein (psbA) (1 of 1)	GO:0045156 - electron transporter, transferring electrons within the cyclic electron transport pathway of photosynthesis activity;GO:0019684 - photosynthesis, light reaction;GO:0009772 - photosynthetic electron transport in photosystem II
Lus10018381.g.BGIv1.0	8.74228	2.21877	0.747676	2.96756	0.00300179	0.0095536	up	PTHR27002:SF122 - CYSTEINE-RICH RECEPTOR-LIKE PROTEIN KINASE 28-RELATED (1 of 13)	GO:0006468 - protein phosphorylation;GO:0005524 - ATP binding;GO:0004672 - protein kinase activity
Lus10028029.g.BGIv1.0	480.207	2.21682	0.108667	20.4002	1.66649e-92	8.71619e-91	up	PTHR12192:SF1 - CHAC-LIKE FAMILY PROTEIN (1 of 2)
Lus10013732.g.BGIv1.0	493.181	2.2165	0.102912	21.5377	6.90307e-103	3.9497e-101	up	PF00197 - Trypsin and protease inhibitor (Kunitz_legume) (1 of 21)	GO:0004866 - endopeptidase inhibitor activity
Lus10030355.g.BGIv1.0	45.9907	2.21522	0.356317	6.21699	5.06766e-10	3.87758e-09	up	PF00197 - Trypsin and protease inhibitor (Kunitz_legume) (1 of 21)	GO:0004866 - endopeptidase inhibitor activity
Lus10004686.g.BGIv1.0	38.5028	2.21513	0.352216	6.28913	3.19248e-10	2.4808e-09	up	PTHR10795//PTHR10795:SF348 - PROPROTEIN CONVERTASE SUBTILISIN/KEXIN // SUBFAMILY NOT NAMED (1 of 13)	GO:0006508 - proteolysis;GO:0004252 - serine-type endopeptidase activity
Lus10009156.g.BGIv1.0	305.349	2.2147	0.131544	16.8362	1.3241e-63	4.80095e-62	up	?
Lus10014822.g.BGIv1.0	40.5081	2.2139	0.352869	6.27402	3.51853e-10	2.72239e-09	up	PF03514 - GRAS domain family (GRAS) (1 of 119)	GO:0005634 - nucleus;GO:0003700 - DNA-binding transcription factor activity;GO:0043565 - sequence-specific DNA binding
Lus10027504.g.BGIv1.0	6.84808	2.21116	0.859835	2.57161	0.0101226	0.0282034	up	PTHR11206:SF152 - MATE EFFLUX FAMILY PROTEIN (1 of 3)	GO:0055085 - transmembrane transport;GO:0016020 - membrane;GO:0015297 - antiporter activity;GO:0015238 - xenobiotic transmembrane transporter activity;GO:0006855 - drug transmembrane transport
Lus10002717.g.BGIv1.0	8.13907	2.20954	0.771951	2.86228	0.00420602	0.0129028	up	2.7.11.1 - Non-specific serine/threonine protein kinase / Threonine-specific protein kinase (1 of 1714)
Lus10013309.g.BGIv1.0	106.093	2.20749	0.21935	10.0638	7.98949e-24	1.24708e-22	up	?
Lus10022137.g.BGIv1.0	1453.83	2.20665	0.0620136	35.5833	2.53758e-277	4.62844e-275	up	K14454 - aspartate aminotransferase, cytoplasmic (GOT1) (1 of 3)	GO:0030170 - pyridoxal phosphate binding;GO:0009058 - biosynthetic process;GO:0008483 - transaminase activity;GO:0006520 - cellular amino acid metabolic process
Lus10005358.g.BGIv1.0	676.892	2.20576	0.0927961	23.7699	6.83709e-125	4.80764e-123	up	PTHR31642:SF57 - SPERMIDINE HYDROXYCINNAMOYL TRANSFERASE (1 of 5)	GO:0016747 - transferase activity, transferring acyl groups other than amino-acyl groups
Lus10028663.g.BGIv1.0	626.878	2.20543	0.0908857	24.266	4.4792e-130	3.33223e-128	up	PTHR22893:SF67 - 12-OXOPHYTODIENOATE REDUCTASE 3 (1 of 2)	GO:0055114 - oxidation-reduction process;GO:0016491 - oxidoreductase activity;GO:0010181 - FMN binding
Lus10036077.g.BGIv1.0	43.897	2.20395	0.341881	6.44654	1.14434e-10	9.21732e-10	up	2.3.1.84 - Alcohol O-acetyltransferase / AATASE (1 of 62)	GO:0016747 - transferase activity, transferring acyl groups other than amino-acyl groups
Lus10034036.g.BGIv1.0	403.878	2.20248	0.111611	19.7336	1.10987e-86	5.44063e-85	up	PTHR13683:SF268 - EUKARYOTIC ASPARTYL PROTEASE FAMILY PROTEIN (1 of 11)	GO:0006508 - proteolysis;GO:0004190 - aspartic-type endopeptidase activity
Lus10015989.g.BGIv1.0	15.5324	2.19945	0.604611	3.63779	0.000274988	0.00108808	up	PTHR23024:SF102 - CARBOXYLESTERASE 15-RELATED (1 of 5)	GO:0016787 - hydrolase activity
Lus10017328.g.BGIv1.0	27.3246	2.19614	0.452304	4.85545	1.20112e-06	6.68916e-06	up	?
Lus10007877.g.BGIv1.0	107.041	2.19426	0.215705	10.1725	2.62971e-24	4.19773e-23	up	PTHR11614:SF88 - ALPHA/BETA-HYDROLASES SUPERFAMILY PROTEIN (1 of 2)
Lus10042301.g.BGIv1.0	137.446	2.18906	0.190491	11.4917	1.45219e-30	2.80388e-29	up	PF00197 - Trypsin and protease inhibitor (Kunitz_legume) (1 of 21)	GO:0004866 - endopeptidase inhibitor activity
Lus10035846.g.BGIv1.0	210.429	2.18885	0.15027	14.5662	4.6111e-48	1.31288e-46	up	PF00504 - Chlorophyll A-B binding protein (Chloroa_b-bind) (1 of 53)	GO:0016021 - integral component of membrane
Lus10011523.g.BGIv1.0	626.937	2.1878	0.0916422	23.8732	5.81039e-126	4.15068e-124	up	PTHR24413:SF129 - BTB AND MATH DOMAIN-CONTAINING PROTEIN 42 (1 of 3)	GO:0005515 - protein binding;GO:0008270 - zinc ion binding;GO:0006355 - regulation of transcription, DNA-templated;GO:0005634 - nucleus;GO:0004402 - histone acetyltransferase activity;GO:0003712 - transcription coregulator activity
Lus10028473.g.BGIv1.0	109.594	2.18646	0.227742	9.60057	7.95055e-22	1.15333e-20	up	PTHR11945 - MADS BOX PROTEIN (1 of 125)	GO:0046983 - protein dimerization activity;GO:0003677 - DNA binding
Lus10006468.g.BGIv1.0	251.382	2.18574	0.136467	16.0167	9.77196e-58	3.30316e-56	up	PTHR12735:SF11 - SUFE-LIKE PROTEIN 2, CHLOROPLASTIC (1 of 2)
Lus10013042.g.BGIv1.0	9.65145	2.1856	0.728284	3.00102	0.00269074	0.00865419	up	PTHR23515:SF3 - HIGH AFFINITY NITRATE TRANSPORTER 2.5 (1 of 6)	GO:0055085 - transmembrane transport;GO:0016021 - integral component of membrane
Lus10008597.g.BGIv1.0	23.0163	2.18531	0.509681	4.28761	1.80604e-05	8.62845e-05	up	PTHR27007:SF13 - L-TYPE LECTIN-DOMAIN CONTAINING RECEPTOR KINASE IV.1-RELATED (1 of 4)	GO:0006468 - protein phosphorylation;GO:0005524 - ATP binding;GO:0004672 - protein kinase activity;GO:0030246 - carbohydrate binding
Lus10039416.g.BGIv1.0	10.1521	2.18518	0.732888	2.9816	0.0028675	0.00916599	up	K00797 - spermidine synthase (speE, SRM) (1 of 8)	GO:0004766 - spermidine synthase activity;GO:0006596 - polyamine biosynthetic process
Lus10030530.g.BGIv1.0	258.072	2.18434	0.14756	14.8031	1.39941e-49	4.11824e-48	up	1.14.13.121 - Premnaspirodiene oxygenase / Hyoscymus muticus premnaspirodiene oxygenase (1 of 43)	GO:0055114 - oxidation-reduction process;GO:0020037 - heme binding;GO:0016705 - oxidoreductase activity, acting on paired donors, with incorporation or reduction of molecular oxygen;GO:0005506 - iron ion binding
Lus10041986.g.BGIv1.0	585.514	2.18352	0.0953911	22.8902	5.81473e-116	3.76459e-114	up	K13464 - jasmonate ZIM domain-containing protein (JAZ) (1 of 10)
Lus10035682.g.BGIv1.0	336.815	2.18337	0.121352	17.9921	2.2476e-72	9.30423e-71	up	PTHR21562:SF4 - PECTINACETYLESTERASE FAMILY PROTEIN (1 of 8)	GO:0016787 - hydrolase activity
Lus10035003.g.BGIv1.0	988.531	2.18261	0.0806326	27.0685	2.311e-161	2.13468e-159	up	2.3.2.15//2.3.2.2//3.4.19.13 - Glutathione gamma-glutamylcysteinyltransferase / Phytochelatin synthase // Gamma-glutamyltransferase / Glutamyl transpeptidase // Glutathione hydrolase / Glutathionase (1 of 1)	GO:0006749 - glutathione metabolic process;GO:0003840 - ?
Lus10036629.g.BGIv1.0	343.589	2.18075	0.121853	17.8965	1.25571e-71	5.1273e-70	up	PF00504 - Chlorophyll A-B binding protein (Chloroa_b-bind) (1 of 53)	GO:0016021 - integral component of membrane
Lus10018301.g.BGIv1.0	77.1073	2.17918	0.252383	8.6344	5.90342e-18	7.25699e-17	up	PF14299 - Phloem protein 2 (PP2) (1 of 38)
Lus10030214.g.BGIv1.0	938.819	2.17638	0.0738771	29.4595	9.51079e-191	1.06462e-188	up	PTHR24326:SF122 - HOMEOBOX-LEUCINE ZIPPER PROTEIN ATHB-12-RELATED (1 of 4)	GO:0003677 - DNA binding;GO:0043565 - sequence-specific DNA binding;GO:0006355 - regulation of transcription, DNA-templated;GO:0003700 - DNA-binding transcription factor activity
Lus10002783.g.BGIv1.0	254.006	2.17614	0.343115	6.34229	2.26373e-10	1.77832e-09	up	PTHR10791//PTHR10791:SF23 - RAG1-ACTIVATING PROTEIN 1 // SUBFAMILY NOT NAMED (1 of 5)	GO:0016021 - integral component of membrane;GO:0005886 - plasma membrane;GO:0008643 - carbohydrate transport
Lus10021326.g.BGIv1.0	47.411	2.1755	0.32321	6.73093	1.68587e-11	1.43683e-10	up	PTHR31140:SF2 - B3 DOMAIN-CONTAINING TRANSCRIPTION FACTOR VAL3 (1 of 1)	GO:0003677 - DNA binding
Lus10035524.g.BGIv1.0	1274.03	2.17416	0.0648971	33.5017	4.54735e-246	7.01267e-244	up	?
Lus10011930.g.BGIv1.0	935.59	2.17396	0.0772019	28.1595	1.83578e-174	1.85812e-172	up	K04733 - interleukin-1 receptor-associated kinase 4 (IRAK4) (1 of 78)	GO:0006468 - protein phosphorylation;GO:0005524 - ATP binding;GO:0004672 - protein kinase activity
Lus10025430.g.BGIv1.0	60.3249	2.17325	0.281211	7.72818	1.09095e-14	1.13854e-13	up	PF00847 - AP2 domain (AP2) (1 of 230)	GO:0006355 - regulation of transcription, DNA-templated;GO:0003700 - DNA-binding transcription factor activity
Lus10040936.g.BGIv1.0	61.0419	2.17299	0.691424	3.14278	0.00167352	0.00566864	up	PTHR11709:SF83 - LACCASE-1 (1 of 3)	GO:0055114 - oxidation-reduction process;GO:0016491 - oxidoreductase activity;GO:0005507 - copper ion binding
Lus10006896.g.BGIv1.0	633.009	2.17082	0.101661	21.3534	3.62223e-101	2.03684e-99	up	KOG4421//KOG4593 - Uncharacterized conserved protein // Mitotic checkpoint protein MAD1 (1 of 1)	GO:0003779 - actin binding
Lus10030751.g.BGIv1.0	465.876	2.17036	0.102741	21.1247	4.71722e-99	2.60768e-97	up	PF02458 - Transferase family (Transferase) (1 of 177)	GO:0016747 - transferase activity, transferring acyl groups other than amino-acyl groups
Lus10025668.g.BGIv1.0	203.871	2.16693	0.158859	13.6406	2.29665e-42	5.87773e-41	up	PTHR11014:SF62 - IAA-AMINO ACID HYDROLASE ILR1-LIKE 6 (1 of 2)	GO:0016787 - hydrolase activity;GO:0008152 - metabolic process
Lus10035775.g.BGIv1.0	33.5707	2.1668	0.398093	5.44295	5.24052e-08	3.37218e-07	up	PTHR10887//PTHR10887:SF372 - DNA2/NAM7 HELICASE FAMILY // SUBFAMILY NOT NAMED (1 of 4)
Lus10002343.g.BGIv1.0	350.598	2.16588	0.117126	18.4918	2.40205e-76	1.0424e-74	up	PTHR31808:SF2 - F21O3.2 PROTEIN-RELATED (1 of 5)
Lus10016111.g.BGIv1.0	237.562	2.16562	0.141936	15.2577	1.4625e-52	4.55774e-51	up	?
Lus10009808.g.BGIv1.0	1291.31	2.16423	0.0622478	34.768	7.41276e-265	1.25639e-262	up	1.5.1.8 - Saccharopine dehydrogenase (NADP(+), L-lysine-forming) / Lysine-ketoglutarate reductase (1 of 2)	GO:0055114 - oxidation-reduction process;GO:0016491 - oxidoreductase activity
Lus10021185.g.BGIv1.0	70.6856	2.16297	0.25745	8.4015	4.40803e-17	5.21017e-16	up	PTHR10641//PTHR10641:SF523 - MYB-LIKE DNA-BINDING PROTEIN MYB // SUBFAMILY NOT NAMED (1 of 8)	GO:0005634 - nucleus;GO:0003700 - DNA-binding transcription factor activity;GO:0043565 - sequence-specific DNA binding;GO:0044212 - transcription regulatory region DNA binding;GO:0030154 - cell differentiation
Lus10034042.g.BGIv1.0	1021.56	2.16234	0.0807247	26.7866	4.6261e-158	4.12469e-156	up	K18857 - alcohol dehydrogenase class-P (ADH1) (1 of 4)	GO:0055114 - oxidation-reduction process;GO:0016491 - oxidoreductase activity;GO:0008270 - zinc ion binding
Lus10024484.g.BGIv1.0	866.652	2.1623	0.0804344	26.8828	3.49051e-159	3.17521e-157	up	PTHR31750:SF4 - PROTEIN STAY-GREEN 1, CHLOROPLASTIC-RELATED (1 of 2)
Lus10002450.g.BGIv1.0	1252.61	2.16154	0.0653555	33.0736	7.12865e-240	1.05846e-237	up	PTHR23500:SF70 - SUGAR TRANSPORT PROTEIN 13 (1 of 4)	GO:0055085 - transmembrane transport;GO:0016021 - integral component of membrane
Lus10032006.g.BGIv1.0	1145.59	2.16107	0.0702785	30.7501	1.21992e-207	1.49096e-205	up	K18696 - glycerophosphodiester phosphodiesterase (GDE1) (1 of 3)	GO:0008081 - phosphoric diester hydrolase activity;GO:0006629 - lipid metabolic process
Lus10019340.g.BGIv1.0	36.2848	2.1605	0.370989	5.82362	5.75856e-09	4.05798e-08	up	PTHR24361:SF334 - MITOGEN-ACTIVATED PROTEIN KINASE KINASE KINASE 19-RELATED (1 of 15)	GO:0006468 - protein phosphorylation;GO:0005524 - ATP binding;GO:0004672 - protein kinase activity
Lus10036079.g.BGIv1.0	13.5958	2.15965	0.604482	3.57273	0.000353275	0.00137068	up	1.14.13.152 - Geraniol 8-hydroxylase / G10H (1 of 16)	GO:0055114 - oxidation-reduction process;GO:0020037 - heme binding;GO:0016705 - oxidoreductase activity, acting on paired donors, with incorporation or reduction of molecular oxygen;GO:0005506 - iron ion binding
Lus10033470.g.BGIv1.0	169.201	2.15954	0.179485	12.0319	2.41644e-33	5.00158e-32	up	K05658 - ATP-binding cassette, subfamily B (MDR/TAP), member 1 (ABCB1) (1 of 27)	GO:0016887 - ATPase activity;GO:0005524 - ATP binding;GO:0055085 - transmembrane transport;GO:0042626 - ATPase-coupled transmembrane transporter activity;GO:0016021 - integral component of membrane;GO:0006810 - transport
Lus10037196.g.BGIv1.0	855.533	2.15877	0.0804612	26.83	1.44384e-158	1.297e-156	up	PTHR24413:SF138 - F-BOX/KELCH-REPEAT PROTEIN SKIP11 (1 of 4)	GO:0005515 - protein binding
Lus10009717.g.BGIv1.0	133.487	2.15866	0.188778	11.4349	2.79857e-30	5.35168e-29	up	PF03514 - GRAS domain family (GRAS) (1 of 119)	GO:0005634 - nucleus;GO:0003700 - DNA-binding transcription factor activity;GO:0043565 - sequence-specific DNA binding;GO:0009739 - response to gibberellin
Lus10004191.g.BGIv1.0	36.7562	2.15758	0.387407	5.56927	2.55809e-08	1.69558e-07	up	PTHR22849//PTHR22849:SF24 - WDSAM1 PROTEIN // SUBFAMILY NOT NAMED (1 of 3)	GO:0016567 - protein ubiquitination;GO:0004842 - ubiquitin-protein transferase activity
Lus10038608.g.BGIv1.0	9.38031	2.15652	0.721962	2.98703	0.00281703	0.00901719	up	PF13962 - Domain of unknown function (PGG) (1 of 38)	GO:0016021 - integral component of membrane
Lus10022343.g.BGIv1.0	45.1727	2.15606	0.322739	6.68051	2.38109e-11	2.00791e-10	up	PTHR10891//PTHR10891:SF621 - EF-HAND CALCIUM-BINDING DOMAIN CONTAINING PROTEIN // SUBFAMILY NOT NAMED (1 of 2)	GO:0005509 - calcium ion binding
Lus10017152.g.BGIv1.0	42.9662	2.15342	0.342931	6.27944	3.398e-10	2.63197e-09	up	PTHR12565:SF157 - TRANSCRIPTION FACTOR BHLH041-RELATED (1 of 1)	GO:0046983 - protein dimerization activity
Lus10009937.g.BGIv1.0	428.131	2.15255	0.117279	18.3541	3.06302e-75	1.31494e-73	up	K00430 - peroxidase (E1.11.1.7) (1 of 94)	GO:0055114 - oxidation-reduction process;GO:0020037 - heme binding;GO:0006979 - response to oxidative stress;GO:0004601 - peroxidase activity
Lus10039809.g.BGIv1.0	12.4223	2.15181	0.610033	3.52738	0.000419699	0.00160737	up	PTHR31657:SF9 - ETHYLENE-RESPONSIVE TRANSCRIPTION FACTOR CRF5-RELATED (1 of 12)	GO:0006355 - regulation of transcription, DNA-templated;GO:0003700 - DNA-binding transcription factor activity
Lus10027970.g.BGIv1.0	88.6235	2.15088	0.255064	8.43271	3.37743e-17	4.01714e-16	up	PTHR27006:SF36 - LRR RECEPTOR-LIKE SERINE/THREONINE-PROTEIN KINASE RKF3-RELATED (1 of 9)	GO:0006468 - protein phosphorylation;GO:0005524 - ATP binding;GO:0004672 - protein kinase activity
Lus10007599.g.BGIv1.0	1515.82	2.15078	0.0598995	35.9065	2.41993e-282	4.5288e-280	up	1.23.1.2 - (+)-lariciresinol reductase / Pinoresinol/lariciresinol reductase (1 of 2)
Lus10041658.g.BGIv1.0	73.6166	2.1504	0.285862	7.52251	5.37365e-14	5.39648e-13	up	2.3.1.115 - Isoflavone-7-O-beta-glucoside 6''-O-malonyltransferase / Flavone/flavonol 7-O-beta-D-glucoside malonyltransferase (1 of 15)	GO:0016747 - transferase activity, transferring acyl groups other than amino-acyl groups
Lus10024438.g.BGIv1.0	224.583	2.14791	0.146321	14.6795	8.72908e-49	2.52133e-47	up	PTHR12542:SF38 - EXOCYST SUBUNIT EXO70 FAMILY PROTEIN-RELATED (1 of 2)	GO:0006887 - exocytosis;GO:0000145 - exocyst
Lus10003187.g.BGIv1.0	1344.78	2.14666	0.0688384	31.1841	1.75165e-213	2.20843e-211	up	PF00407 - Pathogenesis-related protein Bet v I family (Bet_v_1) (1 of 55)	GO:0009607 - response to biotic stimulus;GO:0006952 - defense response
Lus10018015.g.BGIv1.0	151.13	2.14478	0.179899	11.9221	9.07539e-33	1.85916e-31	up	?
Lus10021263.g.BGIv1.0	111.072	2.14205	0.214024	10.0085	1.39925e-23	2.16063e-22	up	PTHR19957:SF69 - SYNTAXIN-121-RELATED (1 of 4)	GO:0005515 - protein binding;GO:0016020 - membrane
Lus10022221.g.BGIv1.0	1238.11	2.14098	0.064323	33.2849	6.39182e-243	9.69076e-241	up	2.4.1.91 - Flavonol 3-O-glucosyltransferase / UDP-glucose flavonol 3-O-glucosyltransferase (1 of 4)	GO:0016758 - transferase activity, transferring hexosyl groups;GO:0008152 - metabolic process
Lus10040380.g.BGIv1.0	20.4349	2.1366	0.486508	4.39171	1.12463e-05	5.54706e-05	up	PTHR10209:SF122 - 1-AMINOCYCLOPROPANE-1-CARBOXYLATE OXIDASE HOMOLOG 10-RELATED (1 of 27)	GO:0055114 - oxidation-reduction process;GO:0016491 - oxidoreductase activity
Lus10010482.g.BGIv1.0	845.726	2.13574	0.0841097	25.3923	3.06803e-142	2.48289e-140	up	PTHR31731:SF16 - BIFUNCTIONAL INHIBITOR/LIPID-TRANSFER PROTEIN/SEED STORAGE 2S ALBUMIN-LIKE PROTEIN (1 of 2)
Lus10036669.g.BGIv1.0	374.811	2.13417	0.115291	18.5111	1.67975e-76	7.30711e-75	up	PTHR11654:SF59 - PROTEIN NRT1/ PTR FAMILY 2.10-RELATED (1 of 4)	GO:0016020 - membrane;GO:0006810 - transport;GO:0005215 - transporter activity
Lus10030597.g.BGIv1.0	20.7011	2.13382	0.499491	4.272	1.9373e-05	9.21881e-05	up	PTHR10044:SF108 - S-RIBONUCLEASE BINDING PROTEIN SBP1-RELATED (1 of 5)	GO:0004842 - ubiquitin-protein transferase activity
Lus10009933.g.BGIv1.0	368.524	2.1318	0.113047	18.8577	2.5425e-79	1.14196e-77	up	1.11.1.7 - Peroxidase / Lactoperoxidase (1 of 142)	GO:0055114 - oxidation-reduction process;GO:0020037 - heme binding;GO:0006979 - response to oxidative stress;GO:0004601 - peroxidase activity
Lus10027347.g.BGIv1.0	7.97273	2.13019	0.754903	2.8218	0.00477542	0.0144425	up	PTHR12542//PTHR12542:SF32 - EXOCYST COMPLEX PROTEIN EXO70 // SUBFAMILY NOT NAMED (1 of 4)	GO:0006887 - exocytosis;GO:0000145 - exocyst
Lus10010869.g.BGIv1.0	46.1136	2.12673	0.3485	6.10251	1.04413e-09	7.79347e-09	up	PTHR10811//PTHR10811:SF13 - FRINGE-RELATED // SUBFAMILY NOT NAMED (1 of 2)	GO:0016021 - integral component of membrane
Lus10012233.g.BGIv1.0	2160.47	2.1263	0.055739	38.1474	0	0	up	K00522 - ferritin heavy chain (FTH1) (1 of 6)	GO:0008199 - ferric iron binding;GO:0006879 - cellular iron ion homeostasis;GO:0006826 - iron ion transport
Lus10009679.g.BGIv1.0	620.087	2.12612	0.0889964	23.8899	3.89959e-126	2.79681e-124	up	PTHR11614//PTHR11614:SF97 - PHOSPHOLIPASE-RELATED // SUBFAMILY NOT NAMED (1 of 2)	GO:0016021 - integral component of membrane
Lus10008352.g.BGIv1.0	1440.41	2.12217	0.065243	32.5273	4.39159e-232	6.21254e-230	up	PF01490//PF03222 - Transmembrane amino acid transporter protein (Aa_trans) // Tryptophan/tyrosine permease family (Trp_Tyr_perm) (1 of 1)	GO:0003333 - amino acid transmembrane transport
Lus10011512.g.BGIv1.0	42.2664	2.1196	0.336995	6.28969	3.18093e-10	2.4729e-09	up	?
Lus10037728.g.BGIv1.0	265.113	2.11931	0.136257	15.5537	1.50067e-54	4.81877e-53	up	3.2.1.37//3.2.1.55 - Xylan 1,4-beta-xylosidase / Xylobiase // Non-reducing end alpha-L-arabinofuranosidase / Arabinosidase (1 of 4)	GO:0005975 - carbohydrate metabolic process;GO:0004553 - hydrolase activity, hydrolyzing O-glycosyl compounds
Lus10000800.g.BGIv1.0	100.726	2.11859	0.233754	9.06335	1.26504e-19	1.67423e-18	up	PTHR22849//PTHR22849:SF24 - WDSAM1 PROTEIN // SUBFAMILY NOT NAMED (1 of 3)	GO:0016567 - protein ubiquitination;GO:0004842 - ubiquitin-protein transferase activity
Lus10040294.g.BGIv1.0	489.207	2.11736	0.0981255	21.5781	2.88421e-103	1.65817e-101	up	PTHR32227:SF62 - GLUCOSIDASE-LIKE PROTEIN (1 of 9)	GO:0005975 - carbohydrate metabolic process;GO:0004553 - hydrolase activity, hydrolyzing O-glycosyl compounds
Lus10006595.g.BGIv1.0	7.55436	2.1172	0.828092	2.55673	0.0105663	0.0292817	up	3.4.21.92 - Endopeptidase Clp / Protease Ti (1 of 25)
Lus10008479.g.BGIv1.0	21.2801	2.11622	0.486101	4.35345	1.3401e-05	6.54333e-05	up	K13248 - pyridoxal phosphate phosphatase PHOSPHO2 (PHOSPHO2) (1 of 5)	GO:0016791 - phosphatase activity;GO:0008152 - metabolic process
Lus10030563.g.BGIv1.0	41.6709	2.1159	0.351296	6.02313	1.71078e-09	1.25478e-08	up	PF00462//PF04784 - Glutaredoxin (Glutaredoxin) // Protein of unknown function, DUF547 (DUF547) (1 of 1)	GO:0045454 - cell redox homeostasis;GO:0015035 - protein disulfide oxidoreductase activity;GO:0009055 - electron transfer activity
Lus10038098.g.BGIv1.0	649.411	2.11461	0.0943667	22.4085	3.25527e-111	2.01323e-109	up	PTHR33021:SF55 - BLUE COPPER PROTEIN (1 of 3)	GO:0009055 - electron transfer activity
Lus10032984.g.BGIv1.0	126.049	2.11453	0.208333	10.1498	3.32197e-24	5.28164e-23	up	PTHR31072:SF5 - TRANSCRIPTION FACTOR TCP13 (1 of 1)	GO:0003700 - DNA-binding transcription factor activity
Lus10003371.g.BGIv1.0	37.9875	2.11436	0.358588	5.89636	3.71603e-09	2.65985e-08	up	PF03479 - Domain of unknown function (DUF296) (DUF296) (1 of 36)	GO:0003680 - AT DNA binding
Lus10023163.g.BGIv1.0	33.9157	2.11321	0.377575	5.59681	2.18333e-08	1.4582e-07	up	?
Lus10038442.g.BGIv1.0	6.33106	2.11279	0.888356	2.37832	0.0173918	0.0453137	up	1.3.3.8 - Tetrahydroberberine oxidase / THB oxidase (1 of 42)	GO:0055114 - oxidation-reduction process;GO:0050660 - flavin adenine dinucleotide binding;GO:0016491 - oxidoreductase activity
Lus10011528.g.BGIv1.0	1436.29	2.11017	0.0642227	32.857	9.04044e-237	1.31773e-234	up	K01455 - formamidase (E3.5.1.49) (1 of 1)	GO:0016811 - hydrolase activity, acting on carbon-nitrogen (but not peptide) bonds, in linear amides
Lus10004364.g.BGIv1.0	59.5845	2.10799	0.293972	7.17072	7.46025e-13	6.96264e-12	up	PTHR31403:SF2 - PHOSPHOLIPASE A1-IBETA2, CHLOROPLASTIC (1 of 4)	GO:0006629 - lipid metabolic process
Lus10031914.g.BGIv1.0	25.6339	2.10696	0.455909	4.62146	3.81044e-06	1.99966e-05	up	PF06880 - Protein of unknown function (DUF1262) (DUF1262) (1 of 5)
Lus10037269.g.BGIv1.0	1499.11	2.10418	0.0596253	35.2901	8.33245e-273	1.48956e-270	up	PTHR21562:SF4 - PECTINACETYLESTERASE FAMILY PROTEIN (1 of 8)	GO:0016787 - hydrolase activity
Lus10035889.g.BGIv1.0	15.097	2.10365	0.559208	3.76184	0.000168669	0.000693196	up	?
Lus10014347.g.BGIv1.0	47.0809	2.10315	0.320235	6.56751	5.11619e-11	4.2106e-10	up	3.1.1.5 - Lysophospholipase / Phospholipase B (1 of 6)	GO:0016787 - hydrolase activity
Lus10005997.g.BGIv1.0	1964.41	2.10178	0.0645831	32.5438	2.55888e-232	3.63421e-230	up	PTHR24326:SF122 - HOMEOBOX-LEUCINE ZIPPER PROTEIN ATHB-12-RELATED (1 of 4)	GO:0003677 - DNA binding;GO:0043565 - sequence-specific DNA binding;GO:0006355 - regulation of transcription, DNA-templated;GO:0003700 - DNA-binding transcription factor activity
Lus10031622.g.BGIv1.0	65.4912	2.0941	0.275812	7.59247	3.13856e-14	3.19294e-13	up	2.3.1.74 - Naringenin-chalcone synthase / Flavonone synthase (1 of 9)	GO:0016747 - transferase activity, transferring acyl groups other than amino-acyl groups;GO:0009058 - biosynthetic process
Lus10009150.g.BGIv1.0	18.4691	2.09394	0.498355	4.20171	2.64901e-05	0.000123312	up	PTHR27005:SF13 - PROTEIN KINASE-LIKE PROTEIN-RELATED (1 of 4)	GO:0006468 - protein phosphorylation;GO:0004672 - protein kinase activity
Lus10029873.g.BGIv1.0	21.9699	2.09194	0.486253	4.30216	1.69142e-05	8.11649e-05	up	PTHR18896:SF64 - PHOSPHOLIPASE D P2 (1 of 4)	GO:0003824 - catalytic activity
Lus10027964.g.BGIv1.0	106.288	2.08965	0.218122	9.58019	9.68628e-22	1.39947e-20	up	PTHR27001:SF54 - RECEPTOR-LIKE CYTOPLASMIC KINASE VIA5 (1 of 2)	GO:0006468 - protein phosphorylation;GO:0004672 - protein kinase activity
Lus10024737.g.BGIv1.0	917.016	2.08709	0.0801364	26.0442	1.56516e-149	1.34223e-147	up	PTHR27004:SF21 - DISEASE RESISTANCE-LIKE PROTEIN/LRR DOMAIN-CONTAINING PROTEIN (1 of 4)	GO:0005515 - protein binding
Lus10007335.g.BGIv1.0	85.2162	2.08447	0.257936	8.08135	6.40522e-16	7.16986e-15	up	PTHR13683:SF250 - ASPARTYL PROTEASE-LIKE PROTEIN (1 of 2)	GO:0006508 - proteolysis;GO:0004190 - aspartic-type endopeptidase activity
Lus10021318.g.BGIv1.0	165.549	2.0839	0.176612	11.7993	3.9353e-32	7.97537e-31	up	KOG0725 - Reductases with broad range of substrate specificities (1 of 96)	GO:0016491 - oxidoreductase activity
Lus10004707.g.BGIv1.0	58.3092	2.08389	0.316759	6.57877	4.74358e-11	3.91471e-10	up	PTHR31529:SF6 - LOB DOMAIN-CONTAINING PROTEIN 33 (1 of 2)	GO:0005634 - nucleus;GO:0045893 - positive regulation of transcription, DNA-templated
Lus10042262.g.BGIv1.0	413.343	2.08355	0.107468	19.3876	9.82326e-84	4.67509e-82	up	PTHR11926:SF176 - UDP-GLYCOSYLTRANSFERASE 87A2 (1 of 8)	GO:0016758 - transferase activity, transferring hexosyl groups;GO:0008152 - metabolic process
Lus10003247.g.BGIv1.0	173.425	2.08251	0.180269	11.5523	7.18802e-31	1.40141e-29	up	PTHR14233//PTHR14233:SF13 - DUF914-RELATED // SUBFAMILY NOT NAMED (1 of 3)	GO:0055085 - transmembrane transport
Lus10007251.g.BGIv1.0	135.955	2.08238	0.18433	11.2971	1.35668e-29	2.52844e-28	up	K01785 - aldose 1-epimerase (galM, GALM) (1 of 5)	GO:0016853 - isomerase activity;GO:0005975 - carbohydrate metabolic process
Lus10029843.g.BGIv1.0	1096.1	2.08202	0.0677306	30.7398	1.67584e-207	2.03434e-205	up	K05953 - nicotianamine synthase (E2.5.1.43) (1 of 4)	GO:0030418 - nicotianamine biosynthetic process;GO:0030410 - nicotianamine synthase activity
Lus10025651.g.BGIv1.0	22.6994	2.08062	0.462617	4.49751	6.87551e-06	3.50129e-05	up	PTHR13780:SF39 - CBS DOMAIN-CONTAINING PROTEIN-RELATED (1 of 4)
Lus10021010.g.BGIv1.0	83.1143	2.08034	0.247222	8.41489	3.93265e-17	4.66056e-16	up	?
Lus10010997.g.BGIv1.0	194.849	2.07902	0.159873	13.0042	1.15831e-38	2.73638e-37	up	PTHR31403:SF2 - PHOSPHOLIPASE A1-IBETA2, CHLOROPLASTIC (1 of 4)	GO:0006629 - lipid metabolic process
Lus10039227.g.BGIv1.0	52.8885	2.07744	0.314413	6.60736	3.91221e-11	3.23977e-10	up	PTHR12203//PTHR12203:SF32 - KDEL LYS-ASP-GLU-LEU CONTAINING - RELATED // SUBFAMILY NOT NAMED (1 of 7)	GO:0016021 - integral component of membrane
Lus10034337.g.BGIv1.0	3020.31	2.0769	0.0423329	49.061	0	0	up	PTHR31964:SF6 - ADENINE NUCLEOTIDE ALPHA HYDROLASES-LIKE SUPERFAMILY PROTEIN (1 of 2)	GO:0006950 - response to stress
Lus10027969.g.BGIv1.0	385.73	2.07558	0.1133	18.3194	5.79515e-75	2.47894e-73	up	K14493 - gibberellin receptor GID1 (GID1) (1 of 3)	GO:0016787 - hydrolase activity;GO:0008152 - metabolic process
Lus10013048.g.BGIv1.0	227.689	2.07514	0.146274	14.1866	1.10834e-45	2.99662e-44	up	3.1.1.3//3.1.1.32 - Triacylglycerol lipase / Triglyceride lipase // Phospholipase A(1) / Phospholipase A1 (1 of 4)
Lus10025583.g.BGIv1.0	83.8392	2.07488	0.247342	8.38871	4.91516e-17	5.79434e-16	up	?	GO:0016021 - integral component of membrane
Lus10002246.g.BGIv1.0	7786.93	2.07179	0.0324949	63.7576	0	0	up	PTHR10366:SF331 - BIFUNCTIONAL UDP-GLUCOSE 4-EPIMERASE AND UDP-XYLOSE 4-EPIMERASE 1 (1 of 2)	GO:0055114 - oxidation-reduction process;GO:0016616 - oxidoreductase activity, acting on the CH-OH group of donors, NAD or NADP as acceptor;GO:0006694 - steroid biosynthetic process;GO:0003854 - 3-beta-hydroxy-delta5-steroid dehydrogenase activity
Lus10041679.g.BGIv1.0	199.612	2.07125	0.154317	13.422	4.49182e-41	1.11618e-39	up	PF00954//PF07714//PF08276 - S-locus glycoprotein domain (S_locus_glycop) // Protein tyrosine kinase (Pkinase_Tyr) // PAN-like domain (PAN_2) (1 of 5)	GO:0048544 - recognition of pollen;GO:0006468 - protein phosphorylation;GO:0004672 - protein kinase activity
Lus10034978.g.BGIv1.0	53.8916	2.07097	0.356328	5.81197	6.17418e-09	4.3415e-08	up	PTHR27000:SF155 - LEUCINE-RICH REPEAT RECEPTOR-LIKE PROTEIN KINASE-RELATED (1 of 6)	GO:0005515 - protein binding;GO:0006468 - protein phosphorylation;GO:0005524 - ATP binding;GO:0004672 - protein kinase activity
Lus10030531.g.BGIv1.0	111.905	2.07032	0.20521	10.0888	6.19226e-24	9.71193e-23	up	PF00067//PF00170 - Cytochrome P450 (p450) // bZIP transcription factor (bZIP_1) (1 of 1)	GO:0043565 - sequence-specific DNA binding;GO:0006355 - regulation of transcription, DNA-templated;GO:0003700 - DNA-binding transcription factor activity;GO:0055114 - oxidation-reduction process;GO:0020037 - heme binding;GO:0016705 - oxidoreductase activity, acting on paired donors, with incorporation or reduction of molecular oxygen;GO:0005506 - iron ion binding
Lus10020735.g.BGIv1.0	5012.38	2.07016	0.0361419	57.2787	0	0	up	1.11.1.9//2.5.1.18 - Glutathione transferase / S-(hydroxyalkyl)glutathione lyase (1 of 2)	GO:0005515 - protein binding
Lus10015096.g.BGIv1.0	58.9873	2.06799	0.296244	6.9807	2.93707e-12	2.63969e-11	up	PF01657//PF07714 - Salt stress response/antifungal (Stress-antifung) // Protein tyrosine kinase (Pkinase_Tyr) (1 of 23)	GO:0006468 - protein phosphorylation;GO:0004672 - protein kinase activity
Lus10020658.g.BGIv1.0	439.54	2.06563	0.110959	18.6162	2.37426e-77	1.04806e-75	up	PF04588 - Hypoxia induced protein conserved region (HIG_1_N) (1 of 7)
Lus10007349.g.BGIv1.0	35.7162	2.06459	0.361395	5.71283	1.11112e-08	7.63085e-08	up	PTHR31062:SF20 - XYLOGLUCAN ENDOTRANSGLUCOSYLASE/HYDROLASE PROTEIN 14-RELATED (1 of 8)	GO:0048046 - apoplast;GO:0016762 - xyloglucan:xyloglucosyl transferase activity;GO:0006073 - cellular glucan metabolic process;GO:0005618 - cell wall;GO:0005975 - carbohydrate metabolic process;GO:0004553 - hydrolase activity, hydrolyzing O-glycosyl compounds
Lus10042261.g.BGIv1.0	389.91	2.06309	0.114374	18.0381	9.78377e-73	4.07359e-71	up	PTHR11926:SF176 - UDP-GLYCOSYLTRANSFERASE 87A2 (1 of 8)	GO:0016758 - transferase activity, transferring hexosyl groups;GO:0008152 - metabolic process
Lus10027638.g.BGIv1.0	656.747	2.06042	0.0878012	23.4669	8.89593e-122	6.0311e-120	up	K04733 - interleukin-1 receptor-associated kinase 4 (IRAK4) (1 of 78)	GO:0006468 - protein phosphorylation;GO:0005524 - ATP binding;GO:0004672 - protein kinase activity
Lus10037228.g.BGIv1.0	59.5	2.05796	0.310369	6.6307	3.34094e-11	2.78531e-10	up	PTHR10438:SF278 - THIOREDOXIN H7-RELATED (1 of 6)	GO:0045454 - cell redox homeostasis;GO:0015035 - protein disulfide oxidoreductase activity;GO:0006662 - glycerol ether metabolic process
Lus10019190.g.BGIv1.0	15.5289	2.05242	0.564531	3.63562	0.000277316	0.00109633	up	?
Lus10023824.g.BGIv1.0	687.103	2.05191	0.0867638	23.6494	1.19844e-123	8.34541e-122	up	PTHR27000:SF136 - POLYGALACTURONASE INHIBITOR 1-RELATED (1 of 3)	GO:0005515 - protein binding
Lus10005656.g.BGIv1.0	4024.46	2.05158	0.0387114	52.9968	0	0	up	4.1.2.46 - Aliphatic (R)-hydroxynitrile lyase / (R)-oxynitrilase (1 of 4)	GO:0055114 - oxidation-reduction process;GO:0016491 - oxidoreductase activity;GO:0008270 - zinc ion binding
Lus10031840.g.BGIv1.0	176.982	2.05071	0.162854	12.5924	2.32569e-36	5.236e-35	up	PF00122//PF00403//PF12710 - E1-E2 ATPase (E1-E2_ATPase) // Heavy-metal-associated domain (HMA) // haloacid dehalogenase-like hydrolase (HAD) (1 of 6)	GO:0046872 - metal ion binding;GO:0030001 - metal ion transport;GO:0000166 - nucleotide binding
Lus10018488.g.BGIv1.0	10.1082	2.05	0.676312	3.03114	0.00243631	0.00791946	up	PTHR10015//PTHR10015:SF155 - HEAT SHOCK TRANSCRIPTION FACTOR // SUBFAMILY NOT NAMED (1 of 2)	GO:0043565 - sequence-specific DNA binding;GO:0006355 - regulation of transcription, DNA-templated;GO:0005634 - nucleus;GO:0003700 - DNA-binding transcription factor activity
Lus10014083.g.BGIv1.0	351.938	2.04918	0.116089	17.6519	9.84239e-70	3.89919e-68	up	PTHR11926:SF152 - UDP-GLUCOSYL TRANSFERASE 73B2-RELATED (1 of 7)	GO:0016758 - transferase activity, transferring hexosyl groups;GO:0008152 - metabolic process
Lus10035190.g.BGIv1.0	748.891	2.04865	0.0834439	24.5512	4.2019e-133	3.20558e-131	up	2.3.1.188 - Omega-hydroxypalmitate O-feruloyl transferase / O-hydroxycinnamoyltransferase (1 of 21)	GO:0016747 - transferase activity, transferring acyl groups other than amino-acyl groups
Lus10018621.g.BGIv1.0	12.0512	2.04851	0.631699	3.24286	0.00118337	0.00413627	up	PTHR14493:SF53 - ZINC FINGER CCCH DOMAIN-CONTAINING PROTEIN 2-RELATED (1 of 3)	GO:0046872 - metal ion binding
Lus10002767.g.BGIv1.0	20.2897	2.04808	0.481151	4.25662	2.07542e-05	9.82919e-05	up	PTHR28141:SF1 - 2',3'-CYCLIC-NUCLEOTIDE 3'-PHOSPHODIESTERASE (1 of 3)	GO:0004112 - cyclic-nucleotide phosphodiesterase activity
Lus10029815.g.BGIv1.0	657.718	2.04665	0.087878	23.2897	5.63754e-120	3.75822e-118	up	1.11.1.9//2.5.1.18 - Glutathione transferase / S-(hydroxyalkyl)glutathione lyase (1 of 2)	GO:0005515 - protein binding
Lus10032585.g.BGIv1.0	51.2517	2.04373	0.30078	6.79476	1.0849e-11	9.39116e-11	up	PTHR22601:SF8 - OLIGOPEPTIDE TRANSPORTER 1-RELATED (1 of 17)	GO:0055085 - transmembrane transport
Lus10004958.g.BGIv1.0	568.568	2.04247	0.0994529	20.537	1.00489e-93	5.34931e-92	up	PTHR27001:SF224 - SOMATIC EMBRYOGENESIS RECEPTOR KINASE 1 (1 of 4)	GO:0005515 - protein binding
Lus10020759.g.BGIv1.0	49.4109	2.03997	0.305591	6.67547	2.46437e-11	2.07474e-10	up	PTHR13683:SF250 - ASPARTYL PROTEASE-LIKE PROTEIN (1 of 2)	GO:0006508 - proteolysis;GO:0004190 - aspartic-type endopeptidase activity
Lus10025846.g.BGIv1.0	493.456	2.03917	0.111362	18.3112	6.73176e-75	2.86934e-73	up	?	GO:0016021 - integral component of membrane
Lus10016389.g.BGIv1.0	21.027	2.03812	0.535684	3.8047	0.000141974	0.0005901	up	PTHR10366//PTHR10366:SF332 - NAD DEPENDENT EPIMERASE/DEHYDRATASE // SUBFAMILY NOT NAMED (1 of 11)	GO:0050662 - coenzyme binding;GO:0003824 - catalytic activity
Lus10023006.g.BGIv1.0	17.1318	2.03775	0.538535	3.78388	0.000154401	0.000638363	up	?
Lus10019799.g.BGIv1.0	6.26497	2.03445	0.847903	2.39938	0.0164227	0.043095	up	PF04450 - Peptidase of plants and bacteria (BSP) (1 of 38)
Lus10034397.g.BGIv1.0	6.59757	2.03126	0.862827	2.3542	0.0185628	0.0479682	up	1.14.13.121 - Premnaspirodiene oxygenase / Hyoscymus muticus premnaspirodiene oxygenase (1 of 43)	GO:0055114 - oxidation-reduction process;GO:0020037 - heme binding;GO:0016705 - oxidoreductase activity, acting on paired donors, with incorporation or reduction of molecular oxygen;GO:0005506 - iron ion binding
Lus10039977.g.BGIv1.0	2349.36	2.02919	0.0495739	40.9325	0	0	up	K01507 - inorganic pyrophosphatase (ppa) (1 of 13)	GO:0016020 - membrane;GO:0015992 - proton transmembrane transport;GO:0009678 - pyrophosphate hydrolysis-driven proton transmembrane transporter activity;GO:0004427 - inorganic diphosphatase activity
Lus10019788.g.BGIv1.0	6.767	2.029	0.807301	2.51331	0.0119605	0.0326197	up	PTHR23334 - CCAAT/ENHANCER BINDING PROTEIN (1 of 6)	GO:0006351 - transcription, DNA-templated;GO:0003700 - DNA-binding transcription factor activity
Lus10019755.g.BGIv1.0	1026.92	2.02778	0.0744088	27.2519	1.57923e-163	1.47389e-161	up	PF01625//PF12697 - Peptide methionine sulfoxide reductase (PMSR) // Alpha/beta hydrolase family (Abhydrolase_6) (1 of 1)	GO:0055114 - oxidation-reduction process;GO:0008113 - peptide-methionine (S)-S-oxide reductase activity
Lus10022583.g.BGIv1.0	2106.94	2.0274	0.0553087	36.656	3.6666e-294	7.52847e-292	up	K03526 - (E)-4-hydroxy-3-methylbut-2-enyl-diphosphate synthase (gcpE, ispG) (1 of 3)	GO:0055114 - oxidation-reduction process;GO:0046429 - 4-hydroxy-3-methylbut-2-en-1-yl diphosphate synthase activity;GO:0016114 - terpenoid biosynthetic process
Lus10039142.g.BGIv1.0	336.988	2.02687	0.133872	15.1403	8.7856e-52	2.70046e-50	up	PTHR11062//PTHR11062:SF66 - EXOSTOSIN HEPARAN SULFATE GLYCOSYLTRANSFERASE -RELATED // SUBFAMILY NOT NAMED (1 of 2)	GO:0005794 - Golgi apparatus;GO:0016757 - transferase activity, transferring glycosyl groups;GO:0006486 - protein glycosylation
Lus10014765.g.BGIv1.0	10737.4	2.02654	0.0285269	71.0397	0	0	up	K13034 - L-3-cyanoalanine synthase/ cysteine synthase (ATCYSC1) (1 of 1)	GO:0050017 - L-3-cyanoalanine synthase activity;GO:0019499 - cyanide metabolic process;GO:0005739 - mitochondrion;GO:0004124 - cysteine synthase activity
Lus10038086.g.BGIv1.0	3994.21	2.02645	0.0386078	52.4881	0	0	up	K14157 - alpha-aminoadipic semialdehyde synthase (AASS) (1 of 1)	GO:0055114 - oxidation-reduction process;GO:0016491 - oxidoreductase activity
Lus10033732.g.BGIv1.0	1012	2.0259	0.0702156	28.8526	4.70438e-183	4.98637e-181	up	PTHR11255:SF29 - DIACYLGLYCEROL KINASE 5-RELATED (1 of 4)	GO:0016301 - kinase activity;GO:0007205 - protein kinase C-activating G protein-coupled receptor signaling pathway;GO:0004143 - diacylglycerol kinase activity
Lus10027752.g.BGIv1.0	656.396	2.02374	0.0871695	23.2162	3.12571e-119	2.0722e-117	up	PTHR11220 - HEME-BINDING PROTEIN-RELATED (1 of 17)
Lus10034255.g.BGIv1.0	11.3571	2.01963	0.649262	3.11065	0.00186676	0.00624409	up	PF12796//PF13962 - Ankyrin repeats (3 copies) (Ank_2) // Domain of unknown function (PGG) (1 of 26)	GO:0016020 - membrane
Lus10012546.g.BGIv1.0	29.2451	2.01952	0.427181	4.72756	2.27232e-06	1.22394e-05	up	?
Lus10038983.g.BGIv1.0	10.7595	2.01937	0.720797	2.80158	0.00508533	0.0152845	up	K13457 - disease resistance protein RPM1 (RPM1, RPS3) (1 of 9)	GO:0043531 - ADP binding
Lus10035832.g.BGIv1.0	6.42629	2.01723	0.851561	2.36886	0.0178431	0.0463483	up	PTHR23423:SF10 - TRANSMEMBRANE PROTEIN 184C (1 of 2)	GO:0016021 - integral component of membrane
Lus10021516.g.BGIv1.0	72.1819	2.01537	0.274411	7.34434	2.06777e-13	1.99515e-12	up	PTHR22814:SF113 - HEAVY-METAL-ASSOCIATED DOMAIN-CONTAINING PROTEIN-RELATED (1 of 5)	GO:0046872 - metal ion binding;GO:0030001 - metal ion transport
Lus10021288.g.BGIv1.0	74.5316	2.01198	0.252377	7.97211	1.55986e-15	1.7088e-14	up	PTHR31415:SF4 - HARPIN-INDUCED PROTEIN-LIKE-RELATED (1 of 3)	GO:0016021 - integral component of membrane
Lus10033633.g.BGIv1.0	790.337	2.00841	0.0807105	24.8842	1.10394e-136	8.6045e-135	up	1.14.13.121 - Premnaspirodiene oxygenase / Hyoscymus muticus premnaspirodiene oxygenase (1 of 43)	GO:0055114 - oxidation-reduction process;GO:0020037 - heme binding;GO:0016705 - oxidoreductase activity, acting on paired donors, with incorporation or reduction of molecular oxygen;GO:0005506 - iron ion binding
Lus10024809.g.BGIv1.0	105.784	2.00677	0.209702	9.56962	1.07296e-21	1.54524e-20	up	PF02458 - Transferase family (Transferase) (1 of 177)	GO:0016747 - transferase activity, transferring acyl groups other than amino-acyl groups
Lus10021768.g.BGIv1.0	111.124	2.00653	0.201739	9.94615	2.6214e-23	4.015e-22	up	PF05659 - Arabidopsis broad-spectrum mildew resistance protein RPW8 (RPW8) (1 of 12)	GO:0043531 - ADP binding
Lus10025291.g.BGIv1.0	44.6551	2.00536	0.322143	6.22506	4.81367e-10	3.6911e-09	up	PTHR12542:SF38 - EXOCYST SUBUNIT EXO70 FAMILY PROTEIN-RELATED (1 of 2)	GO:0006887 - exocytosis;GO:0000145 - exocyst
Lus10003455.g.BGIv1.0	85.851	2.0051	0.256569	7.81508	5.49303e-15	5.81885e-14	up	2.4.1.203 - Trans-zeatin O-beta-D-glucosyltransferase / Zeatin O-glucosyltransferase (1 of 22)	GO:0016758 - transferase activity, transferring hexosyl groups;GO:0008152 - metabolic process
Lus10035207.g.BGIv1.0	1341.32	2.0043	0.0639739	31.3299	1.82536e-215	2.34246e-213	up	2.2.1.6 - Acetolactate synthase / Alpha-acetolactate synthetase (1 of 11)	GO:0030976 - thiamine pyrophosphate binding;GO:0000287 - magnesium ion binding;GO:0003824 - catalytic activity
Lus10039134.g.BGIv1.0	14.3339	2.00379	0.605996	3.30661	0.00094432	0.00336888	up	PTHR10015:SF186 - HEAT STRESS TRANSCRIPTION FACTOR A-2-RELATED (1 of 2)	GO:0043565 - sequence-specific DNA binding;GO:0006355 - regulation of transcription, DNA-templated;GO:0005634 - nucleus;GO:0003700 - DNA-binding transcription factor activity
Lus10017915.g.BGIv1.0	8.11879	2.00245	0.758513	2.63997	0.0082914	0.0236506	up	PF02365 - No apical meristem (NAM) protein (NAM) (1 of 189)	GO:0006355 - regulation of transcription, DNA-templated;GO:0003677 - DNA binding
Lus10027199.g.BGIv1.0	186.744	2.00225	0.164713	12.156	5.32955e-34	1.11858e-32	up	PTHR31080:SF19 - PLANT INVERTASE/PECTIN METHYLESTERASE INHIBITOR SUPERFAMILY PROTEIN (1 of 5)	GO:0004857 - enzyme inhibitor activity
Lus10022617.g.BGIv1.0	62.0879	2.0014	0.284141	7.04367	1.87244e-12	1.70763e-11	up	PTHR22814:SF113 - HEAVY-METAL-ASSOCIATED DOMAIN-CONTAINING PROTEIN-RELATED (1 of 5)	GO:0046872 - metal ion binding;GO:0030001 - metal ion transport
Lus10007872.g.BGIv1.0	2036.66	1.99993	0.0516331	38.7334	0	0	up	PTHR10353:SF29 - BETA-GLUCOSIDASE 1-RELATED (1 of 3)	GO:0005975 - carbohydrate metabolic process;GO:0004553 - hydrolase activity, hydrolyzing O-glycosyl compounds
Lus10027720.g.BGIv1.0	109.264	1.99833	0.222788	8.96964	2.97483e-19	3.8771e-18	up	PF03140 - Plant protein of unknown function (DUF247) (1 of 37)
Lus10015509.g.BGIv1.0	1215.49	1.9982	0.0641138	31.1665	3.03327e-213	3.81089e-211	up	PTHR10788:SF30 - ALPHA,ALPHA-TREHALOSE-PHOSPHATE SYNTHASE [UDP-FORMING] 11-RELATED (1 of 2)	GO:0005992 - trehalose biosynthetic process;GO:0003824 - catalytic activity
Lus10017908.g.BGIv1.0	8.66314	1.99687	0.751934	2.65564	0.00791581	0.0226855	up	PF03514 - GRAS domain family (GRAS) (1 of 119)	GO:0005634 - nucleus;GO:0003700 - DNA-binding transcription factor activity;GO:0043565 - sequence-specific DNA binding
Lus10027976.g.BGIv1.0	1991.48	1.99653	0.0583223	34.2328	7.87362e-257	1.26868e-254	up	PTHR23500:SF112 - SUGAR TRANSPORTER ERD6-LIKE 7 (1 of 10)	GO:0055085 - transmembrane transport;GO:0016021 - integral component of membrane
Lus10027187.g.BGIv1.0	275.295	1.99503	0.131573	15.1628	6.23339e-52	1.91927e-50	up	?
Lus10015011.g.BGIv1.0	42.9095	1.9947	0.32219	6.19107	5.97577e-10	4.55111e-09	up	PF01476 - LysM domain (LysM) (1 of 36)
Lus10041461.g.BGIv1.0	192.412	1.99412	0.162559	12.267	1.36177e-34	2.89876e-33	up	PTHR34539:SF1 - GENOMIC DNA, CHROMOSOME 3, P1 CLONE: MPE11 (1 of 2)
Lus10011499.g.BGIv1.0	9877.23	1.99244	0.0280597	71.007	0	0	up	PTHR24298:SF144 - BIFUNCTIONAL DIHYDROCAMALEXATE SYNTHASE/CAMALEXIN SYNTHASE-RELATED (1 of 3)	GO:0055114 - oxidation-reduction process;GO:0020037 - heme binding;GO:0016705 - oxidoreductase activity, acting on paired donors, with incorporation or reduction of molecular oxygen;GO:0005506 - iron ion binding
Lus10027919.g.BGIv1.0	25.9706	1.99041	0.424531	4.68849	2.75234e-06	1.46928e-05	up	?
Lus10029692.g.BGIv1.0	463.777	1.98916	0.101727	19.5538	3.82642e-85	1.84304e-83	up	PTHR31719:SF16 - NAC DOMAIN-CONTAINING PROTEIN 2 (1 of 7)	GO:0006355 - regulation of transcription, DNA-templated;GO:0003677 - DNA binding
Lus10013245.g.BGIv1.0	105.421	1.98827	0.207649	9.57514	1.01716e-21	1.46664e-20	up	PTHR27002:SF84 - ATP BINDING / PROTEIN KINASE-RELATED (1 of 21)	GO:0048544 - recognition of pollen;GO:0006468 - protein phosphorylation;GO:0004672 - protein kinase activity
Lus10024572.g.BGIv1.0	73.6483	1.98808	0.24841	8.00322	1.21211e-15	1.33518e-14	up	PF00067 - Cytochrome P450 (p450) (1 of 443)	GO:0055114 - oxidation-reduction process;GO:0020037 - heme binding;GO:0016705 - oxidoreductase activity, acting on paired donors, with incorporation or reduction of molecular oxygen;GO:0005506 - iron ion binding
Lus10001479.g.BGIv1.0	187.469	1.98417	0.158298	12.5344	4.84039e-36	1.07627e-34	up	K13248 - pyridoxal phosphate phosphatase PHOSPHO2 (PHOSPHO2) (1 of 5)	GO:0016791 - phosphatase activity;GO:0008152 - metabolic process
Lus10019661.g.BGIv1.0	62.7535	1.98334	0.271663	7.30074	2.86183e-13	2.73998e-12	up	PTHR27001:SF174 - LYSM DOMAIN RECEPTOR-LIKE KINASE 4 (1 of 4)	GO:0006468 - protein phosphorylation;GO:0004672 - protein kinase activity
Lus10036735.g.BGIv1.0	977.573	1.98311	0.086055	23.0447	1.66351e-117	1.08679e-115	up	PTHR24413:SF138 - F-BOX/KELCH-REPEAT PROTEIN SKIP11 (1 of 4)	GO:0005515 - protein binding
Lus10017886.g.BGIv1.0	17.6698	1.98304	0.590544	3.35799	0.000785105	0.00284814	up	PTHR30523:SF6 - PHOSPHOENOLPYRUVATE CARBOXYLASE 4 (1 of 2)	GO:0015977 - carbon fixation;GO:0008964 - phosphoenolpyruvate carboxylase activity;GO:0006099 - tricarboxylic acid cycle
Lus10033889.g.BGIv1.0	248.164	1.98193	0.135509	14.6258	1.92295e-48	5.51441e-47	up	PTHR10641//PTHR10641:SF523 - MYB-LIKE DNA-BINDING PROTEIN MYB // SUBFAMILY NOT NAMED (1 of 8)	GO:0005634 - nucleus;GO:0003700 - DNA-binding transcription factor activity;GO:0043565 - sequence-specific DNA binding;GO:0044212 - transcription regulatory region DNA binding;GO:0030154 - cell differentiation
Lus10010481.g.BGIv1.0	1254.39	1.98179	0.0629142	31.4998	8.73272e-218	1.14939e-215	up	?
Lus10020407.g.BGIv1.0	9.45509	1.98107	0.740533	2.6752	0.00746844	0.0215495	up	3.6.1.12 - dCTP diphosphatase / Deoxycytidine-triphosphatase (1 of 4)	GO:0005829 - cytosol;GO:0047840 - dCTP diphosphatase activity;GO:0000287 - magnesium ion binding;GO:0006253 - dCTP catabolic process;GO:0042262 - DNA protection
Lus10031505.g.BGIv1.0	193.209	1.98038	0.158932	12.4606	1.22499e-35	2.69213e-34	up	K15718 - linoleate 9S-lipoxygenase (LOX1_5) (1 of 5)	GO:0005515 - protein binding;GO:0055114 - oxidation-reduction process;GO:0046872 - metal ion binding;GO:0016702 - oxidoreductase activity, acting on single donors with incorporation of molecular oxygen, incorporation of two atoms of oxygen
Lus10014163.g.BGIv1.0	235.269	1.9775	0.143577	13.7731	3.70208e-43	9.62542e-42	up	PTHR24347:SF167 - CBL-INTERACTING SERINE/THREONINE-PROTEIN KINASE 2 (1 of 7)	GO:0007165 - signal transduction
Lus10025053.g.BGIv1.0	759.289	1.976	0.0791116	24.9774	1.07632e-137	8.4812e-136	up	PTHR21576:SF17 - MAJOR FACILITATOR FAMILY PROTEIN (1 of 3)
Lus10041157.g.BGIv1.0	36.9797	1.9745	0.36747	5.37323	7.73377e-08	4.88812e-07	up	?
Lus10039493.g.BGIv1.0	98.7629	1.9707	0.211835	9.30296	1.36583e-20	1.88107e-19	up	PF05678 - VQ motif (VQ) (1 of 42)
Lus10014631.g.BGIv1.0	166.119	1.96945	0.188403	10.4534	1.41409e-25	2.34045e-24	up	PTHR26374:SF208 - ZINC FINGER PROTEIN AZF3-RELATED (1 of 5)	GO:0003676 - nucleic acid binding
Lus10004460.g.BGIv1.0	202.441	1.96847	0.164065	11.9981	3.6361e-33	7.50876e-32	up	K10664 - E3 ubiquitin-protein ligase ATL6/9/15/31/42/55 [EC:6.3.2.19] (ATL6S) (1 of 8)	GO:0008270 - zinc ion binding;GO:0005515 - protein binding
Lus10032309.g.BGIv1.0	44.0617	1.96827	0.320001	6.15084	7.70749e-10	5.82185e-09	up	PF03168 - Late embryogenesis abundant protein (LEA_2) (1 of 87)
Lus10025997.g.BGIv1.0	50.2557	1.96806	0.312111	6.30563	2.87024e-10	2.24022e-09	up	?
Lus10030465.g.BGIv1.0	26.0056	1.96763	0.433106	4.54307	5.54413e-06	2.85895e-05	up	PTHR12899:SF8 - RIBOSOMAL L18P/L5E FAMILY PROTEIN (1 of 2)	GO:0006412 - translation;GO:0005840 - ribosome;GO:0005622 - intracellular;GO:0003735 - structural constituent of ribosome
Lus10033743.g.BGIv1.0	611.928	1.96763	0.0929704	21.1641	2.04805e-99	1.13917e-97	up	PF00954//PF01453//PF07714//PF08276 - S-locus glycoprotein domain (S_locus_glycop) // D-mannose binding lectin (B_lectin) // Protein tyrosine kinase (Pkinase_Tyr) // PAN-like domain (PAN_2) (1 of 37)	GO:0048544 - recognition of pollen;GO:0006468 - protein phosphorylation;GO:0004672 - protein kinase activity
Lus10022292.g.BGIv1.0	112.638	1.96754	0.200417	9.81726	9.48838e-23	1.4289e-21	up	PTHR10209:SF168 - 2-OXOGLUTARATE (2OG) AND FE(II)-DEPENDENT OXYGENASE SUPERFAMILY PROTEIN-RELATED (1 of 17)	GO:0055114 - oxidation-reduction process;GO:0016491 - oxidoreductase activity
Lus10002596.g.BGIv1.0	77.7843	1.96743	0.250593	7.8511	4.12388e-15	4.40093e-14	up	PF12609 - Wound-induced protein (DUF3774) (1 of 27)
Lus10008031.g.BGIv1.0	12.4719	1.96445	0.671741	2.92442	0.00345103	0.0108025	up	PTHR31065:SF11 - PLATZ TRANSCRIPTION FACTOR FAMILY PROTEIN (1 of 5)
Lus10020783.g.BGIv1.0	134.658	1.96443	0.188981	10.3949	2.61618e-25	4.30031e-24	up	PTHR31852:SF1 - LATE EMBRYOGENESIS ABUNDANT (LEA) HYDROXYPROLINE-RICH GLYCOPROTEIN-RELATED (1 of 2)
Lus10007346.g.BGIv1.0	650.71	1.96372	0.0861512	22.7939	5.26864e-115	3.38663e-113	up	KOG4660 - Protein Mei2, essential for commitment to meiosis, and related proteins (1 of 8)	GO:0003676 - nucleic acid binding
Lus10025819.g.BGIv1.0	186.114	1.96235	0.15749	12.4602	1.23074e-35	2.70312e-34	up	PTHR10696//PTHR10696:SF21 - GAMMA-BUTYROBETAINE HYDROXYLASE-RELATED // SUBFAMILY NOT NAMED (1 of 9)	GO:0055114 - oxidation-reduction process;GO:0016491 - oxidoreductase activity
Lus10013749.g.BGIv1.0	77.0645	1.96194	0.256372	7.6527	1.96808e-14	2.02222e-13	up	PTHR16007//PTHR16007:SF29 - EPIDIDYMAL MEMBRANE PROTEIN E9-RELATED // SUBFAMILY NOT NAMED (1 of 2)
Lus10021769.g.BGIv1.0	667.541	1.95815	0.0847379	23.1084	3.81618e-118	2.52064e-116	up	PTHR23155//PTHR23155:SF543 - LEUCINE-RICH REPEAT-CONTAINING PROTEIN // SUBFAMILY NOT NAMED (1 of 7)	GO:0043531 - ADP binding
Lus10011215.g.BGIv1.0	15.7945	1.95739	0.537322	3.64286	0.00026962	0.00106884	up	PTHR31719:SF9 - ATNAC2-RELATED (1 of 6)	GO:0006355 - regulation of transcription, DNA-templated;GO:0003677 - DNA binding
Lus10015349.g.BGIv1.0	17.0219	1.95652	0.532338	3.67533	0.000237538	0.000951211	up	PTHR23070:SF5 - AAA-TYPE ATPASE FAMILY PROTEIN-RELATED (1 of 7)	GO:0005524 - ATP binding
Lus10022005.g.BGIv1.0	19.7289	1.95506	0.495142	3.94848	7.86501e-05	0.000341229	up	PF05678 - VQ motif (VQ) (1 of 42)
Lus10009610.g.BGIv1.0	172.547	1.95496	0.175585	11.134	8.5709e-29	1.5625e-27	up	PTHR11932//PTHR11932:SF86 - CULLIN // SUBFAMILY NOT NAMED (1 of 5)	GO:0031625 - ubiquitin protein ligase binding;GO:0006511 - ubiquitin-dependent protein catabolic process
Lus10033988.g.BGIv1.0	237.103	1.95487	0.14812	13.1978	9.02762e-40	2.17705e-38	up	PTHR33649:SF2 - PAR1 PROTEIN (1 of 2)
Lus10005967.g.BGIv1.0	151.165	1.95414	0.172438	11.3324	9.0669e-30	1.69949e-28	up	PTHR31985:SF15 - ETHYLENE-RESPONSIVE TRANSCRIPTION FACTOR ERF023 (1 of 2)	GO:0006355 - regulation of transcription, DNA-templated;GO:0003700 - DNA-binding transcription factor activity
Lus10025254.g.BGIv1.0	1678.97	1.95408	0.0592539	32.9781	1.67128e-238	2.46117e-236	up	PTHR31087:SF11 - PROTEIN LURP-ONE-RELATED 1-RELATED (1 of 13)
Lus10017376.g.BGIv1.0	39.5958	1.95105	0.391365	4.98526	6.18787e-07	3.54953e-06	up	PTHR12265:SF0 - TRANSMEMBRANE PROTEIN 53 (1 of 2)
Lus10042282.g.BGIv1.0	77.4736	1.95092	0.241856	8.06645	7.23736e-16	8.07367e-15	up	PF00614//PF12357 - Phospholipase D Active site motif (PLDc) // Phospholipase D C terminal (PLD_C) (1 of 1)	GO:0003824 - catalytic activity
Lus10028933.g.BGIv1.0	184.995	1.95003	0.161046	12.1085	9.5217e-34	1.99031e-32	up	PTHR10969:SF39 - AUTOPHAGY-RELATED PROTEIN 8F (1 of 4)	GO:0005737 - cytoplasm;GO:0000045 - autophagosome assembly
Lus10027176.g.BGIv1.0	92.3093	1.94914	0.225981	8.6252	6.39793e-18	7.85414e-17	up	PTHR33974:SF2 - GENOMIC DNA, CHROMOSOME 3, P1 CLONE: MSD21 (1 of 2)
Lus10001934.g.BGIv1.0	524.176	1.94905	0.108148	18.022	1.30853e-72	5.42934e-71	up	PTHR11850:SF122 - HOMEOBOX PROTEIN KNOTTED-1-LIKE 3-RELATED (1 of 4)	GO:0005634 - nucleus;GO:0003677 - DNA binding;GO:0006355 - regulation of transcription, DNA-templated
Lus10009780.g.BGIv1.0	14.2005	1.94868	0.624349	3.12114	0.00180151	0.00605139	up	PTHR10641//PTHR10641:SF668 - MYB-LIKE DNA-BINDING PROTEIN MYB // SUBFAMILY NOT NAMED (1 of 1)	GO:0005634 - nucleus;GO:0003677 - DNA binding
Lus10034650.g.BGIv1.0	18.706	1.94821	0.518484	3.75752	0.000171609	0.000704391	up	PTHR11926:SF253 - UDP-GLYCOSYLTRANSFERASE 89B1 (1 of 5)	GO:0016758 - transferase activity, transferring hexosyl groups;GO:0008152 - metabolic process
Lus10003184.g.BGIv1.0	79.9601	1.9477	0.241171	8.076	6.69238e-16	7.4843e-15	up	PTHR23257:SF367 - OCTICOSAPEPTIDE/PHOX/BEM1P DOMAIN-CONTAINING PROTEIN KINASE (1 of 3)	GO:0006468 - protein phosphorylation;GO:0004672 - protein kinase activity
Lus10003560.g.BGIv1.0	214.006	1.94728	0.150537	12.9356	2.8347e-38	6.64427e-37	up	K08176 - MFS transporter, PHS family, inorganic phosphate transporter (PHO84) (1 of 10)	GO:0055085 - transmembrane transport;GO:0016021 - integral component of membrane
Lus10011455.g.BGIv1.0	18.4521	1.94667	0.495215	3.93095	8.46097e-05	0.000365276	up	PTHR12161:SF14 - REGULATOR OF VPS4 (1 of 6)
Lus10003995.g.BGIv1.0	17.2577	1.94644	0.528653	3.68189	0.000231513	0.000929676	up	PTHR27001:SF211 - PROTEIN KINASE FAMILY PROTEIN (1 of 9)	GO:0006468 - protein phosphorylation;GO:0005524 - ATP binding;GO:0004672 - protein kinase activity
Lus10009351.g.BGIv1.0	2144.54	1.9432	0.0489996	39.6575	0	0	up	PTHR10015:SF166 - HEAT STRESS TRANSCRIPTION FACTOR B-1 (1 of 2)	GO:0043565 - sequence-specific DNA binding;GO:0006355 - regulation of transcription, DNA-templated;GO:0005634 - nucleus;GO:0003700 - DNA-binding transcription factor activity
Lus10000577.g.BGIv1.0	330.083	1.94176	0.117831	16.4792	5.17579e-61	1.82868e-59	up	PTHR27001:SF174 - LYSM DOMAIN RECEPTOR-LIKE KINASE 4 (1 of 4)	GO:0006468 - protein phosphorylation;GO:0005524 - ATP binding;GO:0004672 - protein kinase activity
Lus10033429.g.BGIv1.0	182.178	1.94036	0.166543	11.6508	2.27352e-31	4.48857e-30	up	2.7.11.1 - Non-specific serine/threonine protein kinase / Threonine-specific protein kinase (1 of 1714)	GO:0006468 - protein phosphorylation;GO:0004672 - protein kinase activity
Lus10024139.g.BGIv1.0	213.731	1.9399	0.145832	13.3022	2.24659e-40	5.48774e-39	up	PF05678 - VQ motif (VQ) (1 of 42)
Lus10004154.g.BGIv1.0	118.488	1.93933	0.194884	9.95123	2.49084e-23	3.82156e-22	up	K01581 - ornithine decarboxylase (E4.1.1.17, ODC1, speC, speF) (1 of 1)	GO:0003824 - catalytic activity
Lus10000857.g.BGIv1.0	64.1103	1.93808	0.274061	7.07171	1.53037e-12	1.40315e-11	up	PTHR10209:SF189 - 1-AMINOCYCLOPROPANE-1-CARBOXYLATE OXIDASE 5 (1 of 2)	GO:0055114 - oxidation-reduction process;GO:0016491 - oxidoreductase activity
Lus10003454.g.BGIv1.0	59.7799	1.93789	0.284329	6.81568	9.38159e-12	8.16814e-11	up	2.4.1.203 - Trans-zeatin O-beta-D-glucosyltransferase / Zeatin O-glucosyltransferase (1 of 22)	GO:0016758 - transferase activity, transferring hexosyl groups;GO:0008152 - metabolic process
Lus10032252.g.BGIv1.0	1281.11	1.93707	0.064745	29.9185	1.13194e-196	1.29532e-194	up	PTHR11654:SF78 - PROTEIN NRT1/ PTR FAMILY 6.3 (1 of 2)	GO:0016020 - membrane;GO:0006810 - transport;GO:0005215 - transporter activity
Lus10030070.g.BGIv1.0	3028.95	1.93533	0.042609	45.4206	0	0	up	PTHR10374//PTHR10374:SF15 - LACTOYLGLUTATHIONE LYASE GLYOXALASE I // SUBFAMILY NOT NAMED (1 of 2)
Lus10010786.g.BGIv1.0	879.804	1.93518	0.168653	11.4744	1.77483e-30	3.41764e-29	up	2.3.1.99 - Quinate O-hydroxycinnamoyltransferase / Hydroxycinnamoyl coenzyme A-quinate transferase (1 of 12)	GO:0016747 - transferase activity, transferring acyl groups other than amino-acyl groups
Lus10001648.g.BGIv1.0	149.419	1.93446	0.174004	11.1173	1.03325e-28	1.87793e-27	up	PTHR31744:SF7 - NAC DOMAIN-CONTAINING PROTEIN 100-RELATED (1 of 2)	GO:0006355 - regulation of transcription, DNA-templated;GO:0003677 - DNA binding
Lus10023391.g.BGIv1.0	306.956	1.93318	0.122076	15.8358	1.76079e-56	5.86909e-55	up	PF01453//PF07714//PF11883 - D-mannose binding lectin (B_lectin) // Protein tyrosine kinase (Pkinase_Tyr) // Domain of unknown function (DUF3403) (DUF3403) (1 of 1)	GO:0004674 - protein serine/threonine kinase activity;GO:0006468 - protein phosphorylation;GO:0004672 - protein kinase activity
Lus10014588.g.BGIv1.0	79.7811	1.93258	0.248312	7.78285	7.0907e-15	7.48921e-14	up	1.11.2.3 - Plant seed peroxygenase / Soybean peroxygenase (1 of 5)	GO:0016021 - integral component of membrane
Lus10005674.g.BGIv1.0	283.189	1.93204	0.133638	14.4573	2.25566e-47	6.31235e-46	up	1.1.1.179 - D-xylose 1-dehydrogenase (NADP(+)) / D-xylose-NADP dehydrogenase (1 of 4)	GO:0016491 - oxidoreductase activity
Lus10007083.g.BGIv1.0	243.625	1.93159	0.145687	13.2585	4.02756e-40	9.77167e-39	up	PTHR10795:SF375 - SUBTILISIN-LIKE SERINE ENDOPEPTIDASE FAMILY PROTEIN-RELATED (1 of 4)	GO:0006508 - proteolysis;GO:0004252 - serine-type endopeptidase activity
Lus10024642.g.BGIv1.0	81.6086	1.93133	0.260819	7.40486	1.31286e-13	1.28259e-12	up	?
Lus10015518.g.BGIv1.0	48.5791	1.93055	0.349498	5.52376	3.31813e-08	2.1733e-07	up	2.2.1.7 - 1-deoxy-D-xylulose-5-phosphate synthase / DXP-synthase (1 of 13)	GO:0016114 - terpenoid biosynthetic process;GO:0008661 - 1-deoxy-D-xylulose-5-phosphate synthase activity
Lus10032742.g.BGIv1.0	52.4326	1.93013	0.308817	6.25007	4.10279e-10	3.15948e-09	up	?
Lus10026845.g.BGIv1.0	43.0788	1.92974	0.346403	5.5708	2.53575e-08	1.68108e-07	up	PTHR11017//PTHR11017:SF174 - LEUCINE-RICH REPEAT-CONTAINING PROTEIN // SUBFAMILY NOT NAMED (1 of 26)	GO:0007165 - signal transduction;GO:0005515 - protein binding
Lus10029759.g.BGIv1.0	2469.32	1.92716	0.0471581	40.8659	0	0	up	K18857 - alcohol dehydrogenase class-P (ADH1) (1 of 4)	GO:0055114 - oxidation-reduction process;GO:0016491 - oxidoreductase activity;GO:0008270 - zinc ion binding
Lus10037750.g.BGIv1.0	433.374	1.92693	0.111012	17.3579	1.71869e-67	6.59083e-66	up	PTHR22952//PTHR22952:SF154 - CAMP-RESPONSE ELEMENT BINDING PROTEIN-RELATED // SUBFAMILY NOT NAMED (1 of 2)	GO:0043565 - sequence-specific DNA binding;GO:0006355 - regulation of transcription, DNA-templated;GO:0003700 - DNA-binding transcription factor activity
Lus10008052.g.BGIv1.0	209.402	1.92671	0.149428	12.8938	4.87526e-38	1.13531e-36	up	?
Lus10014109.g.BGIv1.0	722.25	1.92568	0.0848611	22.6921	5.35768e-114	3.39527e-112	up	PTHR32227:SF49 - BETA-1,3-GLUCANASE 1-RELATED (1 of 13)	GO:0005975 - carbohydrate metabolic process;GO:0004553 - hydrolase activity, hydrolyzing O-glycosyl compounds
Lus10000257.g.BGIv1.0	282.568	1.92552	0.153096	12.5772	2.81924e-36	6.32735e-35	up	PF13181 - Tetratricopeptide repeat (TPR_8) (1 of 33)	GO:0005515 - protein binding
Lus10043311.g.BGIv1.0	90.4632	1.9251	0.274317	7.01779	2.25403e-12	2.04525e-11	up	PF00067 - Cytochrome P450 (p450) (1 of 443)	GO:0055114 - oxidation-reduction process;GO:0020037 - heme binding;GO:0016705 - oxidoreductase activity, acting on paired donors, with incorporation or reduction of molecular oxygen;GO:0005506 - iron ion binding
Lus10033971.g.BGIv1.0	290.262	1.92498	0.126639	15.2005	3.51024e-52	1.08639e-50	up	PTHR11615//PTHR11615:SF150 - NITRATE, FROMATE, IRON DEHYDROGENASE // SUBFAMILY NOT NAMED (1 of 2)	GO:0016021 - integral component of membrane;GO:0005886 - plasma membrane
Lus10001194.g.BGIv1.0	903.474	1.92423	0.0814631	23.6209	2.3531e-123	1.62913e-121	up	PTHR31750:SF4 - PROTEIN STAY-GREEN 1, CHLOROPLASTIC-RELATED (1 of 2)
Lus10024578.g.BGIv1.0	14.8428	1.92325	0.578568	3.32415	0.000886872	0.00318448	up	KOG0156 - Cytochrome P450 CYP2 subfamily (1 of 184)	GO:0055114 - oxidation-reduction process;GO:0020037 - heme binding;GO:0016705 - oxidoreductase activity, acting on paired donors, with incorporation or reduction of molecular oxygen;GO:0005506 - iron ion binding
Lus10038646.g.BGIv1.0	830.375	1.92026	0.0812115	23.6452	1.32196e-123	9.18778e-122	up	2.4.1.224 - Glucuronosyl-N-acetylglucosaminyl-proteoglycan 4-alpha-N- acetylglucosaminyltransferase / acetylglucosaminyltransferase (1 of 4)	GO:0016021 - integral component of membrane;GO:0015012 - heparan sulfate proteoglycan biosynthetic process;GO:0006024 - glycosaminoglycan biosynthetic process
Lus10031257.g.BGIv1.0	55.0261	1.92021	0.287179	6.68646	2.28634e-11	1.93119e-10	up	?
Lus10029949.g.BGIv1.0	25.4509	1.91635	0.415234	4.6151	3.92901e-06	2.05963e-05	up	PTHR14155 - RING FINGER DOMAIN-CONTAINING (1 of 164)	GO:0008270 - zinc ion binding;GO:0005515 - protein binding
Lus10040615.g.BGIv1.0	36.4468	1.91406	0.379354	5.04558	4.52146e-07	2.63315e-06	up	PTHR11040:SF48 - ZINC TRANSPORTER 10-RELATED (1 of 1)	GO:0055085 - transmembrane transport;GO:0046873 - metal ion transmembrane transporter activity;GO:0030001 - metal ion transport;GO:0016020 - membrane
Lus10020456.g.BGIv1.0	38.1298	1.91314	0.375639	5.09303	3.52392e-07	2.0819e-06	up	PTHR27007:SF24 - L-TYPE LECTIN-DOMAIN CONTAINING RECEPTOR KINASE IX.1-RELATED (1 of 23)	GO:0006468 - protein phosphorylation;GO:0005524 - ATP binding;GO:0004672 - protein kinase activity;GO:0030246 - carbohydrate binding
Lus10025975.g.BGIv1.0	59.569	1.91272	0.277224	6.89956	5.21656e-12	4.60431e-11	up	K09755 - ferulate-5-hydroxylase (CYP84A, F5H) (1 of 4)	GO:0055114 - oxidation-reduction process;GO:0020037 - heme binding;GO:0016705 - oxidoreductase activity, acting on paired donors, with incorporation or reduction of molecular oxygen;GO:0005506 - iron ion binding
Lus10034253.g.BGIv1.0	20.0578	1.91259	0.491168	3.89395	9.86232e-05	0.00042067	up	PTHR10992//PTHR10992:SF780 - ALPHA/BETA HYDROLASE FOLD-CONTAINING PROTEIN // SUBFAMILY NOT NAMED (1 of 3)	GO:0080030 - methyl indole-3-acetate esterase activity;GO:0080032 - methyl jasmonate esterase activity;GO:0033473 - indoleacetic acid conjugate metabolic process;GO:0048367 - shoot system development
Lus10013417.g.BGIv1.0	2769.53	1.91242	0.054981	34.7832	4.36116e-265	7.46216e-263	up	2.4.1.13 - Sucrose synthase / Uridine diphosphoglucose-fructose glucosyltransferase (1 of 12)	GO:0016157 - sucrose synthase activity;GO:0005985 - sucrose metabolic process
Lus10003477.g.BGIv1.0	22.9133	1.91146	0.480997	3.97396	7.06865e-05	0.000308766	up	2.7.11.1 - Non-specific serine/threonine protein kinase / Threonine-specific protein kinase (1 of 1714)	GO:0006468 - protein phosphorylation;GO:0005524 - ATP binding;GO:0004672 - protein kinase activity
Lus10039783.g.BGIv1.0	52.4703	1.90952	0.29367	6.50225	7.91282e-11	6.4283e-10	up	PTHR33510:SF2 - PROTEIN TIC 20-IV, CHLOROPLASTIC (1 of 1)	GO:0016021 - integral component of membrane
Lus10026753.g.BGIv1.0	812.097	1.90904	0.0777492	24.5539	3.93404e-133	3.00761e-131	up	PTHR11709:SF97 - ASCORBATE OXIDASE-LIKE PROTEIN-RELATED (1 of 2)	GO:0005507 - copper ion binding;GO:0055114 - oxidation-reduction process;GO:0016491 - oxidoreductase activity
Lus10001842.g.BGIv1.0	53.9175	1.9089	0.297179	6.42341	1.33256e-10	1.06736e-09	up	PTHR31446:SF2 - ACID PHOSPHATASE/VANADIUM-DEPENDENT HALOPEROXIDASE-RELATED PROTEIN (1 of 3)
Lus10006827.g.BGIv1.0	8.9145	1.90776	0.71949	2.65154	0.00801252	0.0229334	up	PTHR10992:SF811 - ALPHA/BETA-HYDROLASES SUPERFAMILY PROTEIN (1 of 13)	GO:0003824 - catalytic activity
Lus10008189.g.BGIv1.0	142.795	1.90747	0.180064	10.5933	3.20187e-26	5.41666e-25	up	PTHR23024:SF98 - GIBBERELLIN RECEPTOR GID1B (1 of 3)	GO:0016787 - hydrolase activity;GO:0008152 - metabolic process
Lus10001907.g.BGIv1.0	174.576	1.90676	0.163375	11.6711	1.79142e-31	3.55631e-30	up	?
Lus10015825.g.BGIv1.0	47.5225	1.90488	0.330084	5.77089	7.88527e-09	5.48034e-08	up	PF06522 - NADH-ubiquinone reductase complex 1 MLRQ subunit (B12D) (1 of 8)
Lus10026946.g.BGIv1.0	90.2753	1.90419	0.2365	8.05156	8.17434e-16	9.09351e-15	up	K01535 - H+-transporting ATPase (E3.6.3.6) (1 of 11)	GO:0046872 - metal ion binding;GO:0000166 - nucleotide binding
Lus10005937.g.BGIv1.0	39.6144	1.90372	0.352805	5.39596	6.81576e-08	4.33075e-07	up	PTHR10168:SF57 - GLUTAREDOXIN-C13-RELATED (1 of 2)	GO:0045454 - cell redox homeostasis;GO:0015035 - protein disulfide oxidoreductase activity;GO:0009055 - electron transfer activity
Lus10014635.g.BGIv1.0	14.0871	1.90333	0.574909	3.31067	0.000930725	0.00332771	up	PTHR11922:SF42 - CLASS I GLUTAMINE AMIDOTRANSFERASE DOMAIN-CONTAINING PROTEIN-RELATED (1 of 4)	GO:0005829 - cytosol;GO:0006541 - glutamine metabolic process
Lus10029248.g.BGIv1.0	48.2549	1.90208	0.306749	6.20078	5.61853e-10	4.28904e-09	up	?
Lus10003557.g.BGIv1.0	485.039	1.9007	0.100615	18.8909	1.35493e-79	6.12392e-78	up	PTHR10641//PTHR10641:SF523 - MYB-LIKE DNA-BINDING PROTEIN MYB // SUBFAMILY NOT NAMED (1 of 8)	GO:0005634 - nucleus;GO:0003700 - DNA-binding transcription factor activity;GO:0043565 - sequence-specific DNA binding;GO:0044212 - transcription regulatory region DNA binding;GO:0030154 - cell differentiation
Lus10034391.g.BGIv1.0	15.3761	1.90012	0.580914	3.27092	0.00107198	0.00378597	up	PTHR23079:SF9 - RNA-DEPENDENT RNA POLYMERASE 1 (1 of 4)	GO:0003968 - RNA-directed 5'-3' RNA polymerase activity
Lus10024074.g.BGIv1.0	330.035	1.89884	0.121637	15.6107	6.15134e-55	1.99126e-53	up	PTHR31429:SF3 - WRKY TRANSCRIPTION FACTOR 40-RELATED (1 of 4)	GO:0043565 - sequence-specific DNA binding;GO:0006355 - regulation of transcription, DNA-templated;GO:0003700 - DNA-binding transcription factor activity
Lus10025124.g.BGIv1.0	56.8287	1.89882	0.278947	6.8071	9.95868e-12	8.64754e-11	up	PF03087 - Arabidopsis protein of unknown function (DUF241) (1 of 44)
Lus10043389.g.BGIv1.0	168.621	1.89837	0.173389	10.9486	6.74807e-28	1.19503e-26	up	PTHR10183//PTHR10183:SF299 - CALPAIN // SUBFAMILY NOT NAMED (1 of 2)	GO:0005509 - calcium ion binding
Lus10008187.g.BGIv1.0	85.0301	1.89819	0.23684	8.01463	1.10471e-15	1.21949e-14	up	PTHR27006:SF36 - LRR RECEPTOR-LIKE SERINE/THREONINE-PROTEIN KINASE RKF3-RELATED (1 of 9)	GO:0006468 - protein phosphorylation;GO:0005524 - ATP binding;GO:0004672 - protein kinase activity
Lus10018796.g.BGIv1.0	22.5429	1.89766	0.448647	4.22974	2.33961e-05	0.000109805	up	PTHR11157:SF11 - F25A4.4 (1 of 4)	GO:0016021 - integral component of membrane
Lus10033790.g.BGIv1.0	230.123	1.89688	0.149326	12.7029	5.69834e-37	1.29755e-35	up	PTHR21576//PTHR21576:SF40 - UNCHARACTERIZED NODULIN-LIKE PROTEIN // SUBFAMILY NOT NAMED (1 of 6)	GO:0055085 - transmembrane transport;GO:0016021 - integral component of membrane
Lus10032228.g.BGIv1.0	1039.22	1.8964	0.0701121	27.0481	4.02458e-161	3.70798e-159	up	PF14368 - Probable lipid transfer (LTP_2) (1 of 77)
Lus10010885.g.BGIv1.0	1060.88	1.89501	0.0676574	28.009	1.26407e-172	1.2652e-170	up	1.1.1.210 - 3-beta-(or 20-alpha)-hydroxysteroid dehydrogenase / Progesterone reductase (1 of 3)	GO:0016491 - oxidoreductase activity
Lus10039803.g.BGIv1.0	474.651	1.89377	0.101443	18.6683	8.95815e-78	3.96898e-76	up	PTHR31343:SF3 - GB (1 of 4)
Lus10041748.g.BGIv1.0	361.116	1.89181	0.114036	16.5896	8.29069e-62	2.96714e-60	up	PTHR23500:SF43 - SUGAR TRANSPORTER ERD6-LIKE 4-RELATED (1 of 4)	GO:0055085 - transmembrane transport;GO:0016021 - integral component of membrane
Lus10041912.g.BGIv1.0	61.9196	1.89149	0.274022	6.90271	5.10189e-12	4.51197e-11	up	K00475 - naringenin 3-dioxygenase (E1.14.11.9) (1 of 2)	GO:0055114 - oxidation-reduction process;GO:0016491 - oxidoreductase activity
Lus10025117.g.BGIv1.0	12.8683	1.89148	0.613576	3.08271	0.00205124	0.0067906	up	PTHR31223:SF14 - CYTOKININ RIBOSIDE 5'-MONOPHOSPHATE PHOSPHORIBOHYDROLASE LOG5 (1 of 4)	GO:0005829 - cytosol;GO:0005634 - nucleus;GO:0016799 - hydrolase activity, hydrolyzing N-glycosyl compounds;GO:0009691 - cytokinin biosynthetic process
Lus10014398.g.BGIv1.0	53.1254	1.88993	0.290152	6.51361	7.33659e-11	5.97097e-10	up	PTHR10209:SF152 - 1-AMINOCYCLOPROPANE-1-CARBOXYLATE OXIDASE-RELATED (1 of 2)	GO:0055114 - oxidation-reduction process;GO:0016491 - oxidoreductase activity
Lus10003573.g.BGIv1.0	159.012	1.88988	0.185243	10.2022	1.93882e-24	3.10315e-23	up	K00430 - peroxidase (E1.11.1.7) (1 of 94)	GO:0055114 - oxidation-reduction process;GO:0020037 - heme binding;GO:0006979 - response to oxidative stress;GO:0004601 - peroxidase activity
Lus10013496.g.BGIv1.0	330.056	1.88983	0.121729	15.5248	2.35564e-54	7.53722e-53	up	PTHR11005//PTHR11005:SF30 - LYSOSOMAL ACID LIPASE-RELATED // SUBFAMILY NOT NAMED (1 of 2)	GO:0016298 - lipase activity;GO:0044255 - cellular lipid metabolic process
Lus10034404.g.BGIv1.0	388.433	1.88937	0.109554	17.246	1.19966e-66	4.55667e-65	up	PTHR24092:SF41 - PHOSPHOLIPID-TRANSPORTING ATPASE 10-RELATED (1 of 6)	GO:0016021 - integral component of membrane;GO:0015914 - phospholipid transport;GO:0005524 - ATP binding;GO:0004012 - ATPase-coupled intramembrane lipid transporter activity;GO:0000287 - magnesium ion binding
Lus10031678.g.BGIv1.0	41.5004	1.88742	0.343946	5.48754	4.0757e-08	2.65016e-07	up	PTHR27001:SF212 - PROTEIN KINASE FAMILY PROTEIN (1 of 1)	GO:0006468 - protein phosphorylation;GO:0005524 - ATP binding;GO:0004672 - protein kinase activity
Lus10015729.g.BGIv1.0	208.006	1.88413	0.155092	12.1485	5.84571e-34	1.2262e-32	up	PF00560//PF07714//PF08263//PF12874//PF13855 - Leucine Rich Repeat (LRR_1) // Protein tyrosine kinase (Pkinase_Tyr) // Leucine rich repeat N-terminal domain (LRRNT_2) // Zinc-finger of C2H2 type (zf-met) // Leucine rich repeat (LRR_8) (1 of 1)	GO:0005515 - protein binding;GO:0006468 - protein phosphorylation;GO:0004672 - protein kinase activity
Lus10038609.g.BGIv1.0	15.0815	1.88376	0.599981	3.13969	0.00169124	0.00572003	up	KOG4412 - 26S proteasome regulatory complex, subunit PSMD10 (1 of 48)	GO:0016021 - integral component of membrane
Lus10032939.g.BGIv1.0	197.389	1.88344	0.149846	12.5692	3.12023e-36	6.97672e-35	up	PTHR21495//PTHR21495:SF72 - NUCLEOPORIN-RELATED // SUBFAMILY NOT NAMED (1 of 1)	GO:0048046 - apoplast
Lus10000988.g.BGIv1.0	738.043	1.88171	0.0858881	21.9089	2.13671e-106	1.26485e-104	up	PTHR32285:SF15 - PROTEIN TRICHOME BIREFRINGENCE-LIKE 37-RELATED (1 of 3)
Lus10024179.g.BGIv1.0	38.5907	1.8785	0.335843	5.59337	2.227e-08	1.48516e-07	up	PTHR22953:SF18 - METALLOPHOSPHOESTERASE DOMAIN-CONTAINING PROTEIN (1 of 5)	GO:0016787 - hydrolase activity
Lus10022722.g.BGIv1.0	443.28	1.8774	0.10106	18.5771	4.92852e-77	2.16493e-75	up	3.7.1.17//3.7.1.8 - 2,6-dioxo-6-phenylhexa-3-enoate hydrolase / HOHPDA hydrolase (1 of 4)
Lus10040690.g.BGIv1.0	16.982	1.87686	0.533315	3.51924	0.000432782	0.00165345	up	?
Lus10042264.g.BGIv1.0	35.9648	1.87641	0.380078	4.93692	7.93666e-07	4.50379e-06	up	PTHR11926:SF176 - UDP-GLYCOSYLTRANSFERASE 87A2 (1 of 8)	GO:0016758 - transferase activity, transferring hexosyl groups;GO:0008152 - metabolic process
Lus10000333.g.BGIv1.0	240.941	1.87516	0.137971	13.591	4.52747e-42	1.14969e-40	up	K10664 - E3 ubiquitin-protein ligase ATL6/9/15/31/42/55 [EC:6.3.2.19] (ATL6S) (1 of 8)	GO:0008270 - zinc ion binding;GO:0005515 - protein binding
Lus10011345.g.BGIv1.0	658.11	1.87511	0.0835592	22.4405	1.5862e-111	9.86076e-110	up	4.1.2.27 - Sphinganine-1-phosphate aldolase / Sphingosine-1-phosphate lyase (1 of 2)	GO:0030170 - pyridoxal phosphate binding;GO:0019752 - carboxylic acid metabolic process;GO:0016831 - carboxy-lyase activity
Lus10024661.g.BGIv1.0	191.345	1.8744	0.165821	11.3037	1.25778e-29	2.34655e-28	up	PTHR11850:SF120 - HOMEOBOX PROTEIN BEL1 HOMOLOG (1 of 4)
Lus10038862.g.BGIv1.0	76.9002	1.87284	0.246573	7.59548	3.0666e-14	3.12504e-13	up	PTHR33836:SF1 - ARM REPEAT SUPERFAMILY PROTEIN-RELATED (1 of 2)
Lus10043096.g.BGIv1.0	19.8631	1.87259	0.494241	3.78883	0.000151361	0.000626577	up	?
Lus10018816.g.BGIv1.0	288.467	1.87225	0.128933	14.521	8.91571e-48	2.52649e-46	up	?
Lus10016102.g.BGIv1.0	288.583	1.87197	0.134159	13.9533	3.00198e-44	7.9314e-43	up	PF00092//PF14624//PF17123 - von Willebrand factor type A domain (VWA) // VWA / Hh protein intein-like (Vwaint) // RING-like zinc finger (zf-RING_11) (1 of 3)
Lus10014025.g.BGIv1.0	63.8831	1.87024	0.274424	6.81515	9.41643e-12	8.1965e-11	up	PF07816 - Protein of unknown function (DUF1645) (DUF1645) (1 of 18)
Lus10008183.g.BGIv1.0	1373.7	1.86965	0.0763356	24.4925	1.77382e-132	1.3475e-130	up	K08145 - MFS transporter, SP family, solute carrier family 2 (facilitated glucose transporter), member 8 (SLC2A8, GLUT8) (1 of 11)	GO:0055085 - transmembrane transport;GO:0016021 - integral component of membrane
Lus10011820.g.BGIv1.0	176.483	1.86962	0.172072	10.8654	1.68561e-27	2.96462e-26	up	PTHR10641//PTHR10641:SF523 - MYB-LIKE DNA-BINDING PROTEIN MYB // SUBFAMILY NOT NAMED (1 of 8)	GO:0005634 - nucleus;GO:0003700 - DNA-binding transcription factor activity;GO:0043565 - sequence-specific DNA binding;GO:0044212 - transcription regulatory region DNA binding;GO:0030154 - cell differentiation
Lus10013272.g.BGIv1.0	1135.67	1.86927	0.065352	28.6032	6.13655e-180	6.42853e-178	up	PF07063 - Domain of unknown function (DUF1338) (DUF1338) (1 of 2)
Lus10005673.g.BGIv1.0	507.067	1.86738	0.103358	18.0672	5.78228e-73	2.41592e-71	up	PTHR12266:SF8 - CATION/CALCIUM EXCHANGER 2 (1 of 5)	GO:0055085 - transmembrane transport;GO:0016021 - integral component of membrane
Lus10000932.g.BGIv1.0	150.867	1.8669	0.183357	10.1818	2.39155e-24	3.82095e-23	up	PTHR11527:SF135 - 22.0 KDA HEAT SHOCK PROTEIN (1 of 2)
Lus10002865.g.BGIv1.0	1998.54	1.86672	0.0536965	34.7643	8.43319e-265	1.42263e-262	up	K00522 - ferritin heavy chain (FTH1) (1 of 6)	GO:0008199 - ferric iron binding;GO:0006879 - cellular iron ion homeostasis;GO:0006826 - iron ion transport
Lus10009731.g.BGIv1.0	23.3099	1.86649	0.459286	4.06389	4.82609e-05	0.000216601	up	?
Lus10039378.g.BGIv1.0	574.871	1.86462	0.091305	20.4219	1.06749e-92	5.61598e-91	up	PTHR14154:SF5 - EARLY LIGHT-INDUCED PROTEIN 1, CHLOROPLASTIC-RELATED (1 of 4)	GO:0016021 - integral component of membrane
Lus10031146.g.BGIv1.0	274.488	1.86388	0.128311	14.5263	8.25169e-48	2.34017e-46	up	K01087 - trehalose 6-phosphate phosphatase (otsB) (1 of 9)	GO:0005992 - trehalose biosynthetic process;GO:0003824 - catalytic activity
Lus10010460.g.BGIv1.0	330.853	1.86387	0.117853	15.8151	2.44647e-56	8.11693e-55	up	PTHR31568:SF16 - GENOMIC DNA, CHROMOSOME 3, P1 CLONE: MMP21 (1 of 1)
Lus10028247.g.BGIv1.0	92.5501	1.86323	0.21658	8.60296	7.76876e-18	9.5045e-17	up	PTHR11825:SF42 - BRANCHED-CHAIN-AMINO-ACID AMINOTRANSFERASE 2, CHLOROPLASTIC (1 of 4)	GO:0008152 - metabolic process;GO:0003824 - catalytic activity
Lus10040924.g.BGIv1.0	129.201	1.86315	0.20439	9.11564	7.82078e-20	1.04351e-18	up	PTHR32246:SF20 - BON1-ASSOCIATED PROTEIN 1-RELATED (1 of 4)	GO:0005515 - protein binding
Lus10024192.g.BGIv1.0	469.621	1.86122	0.105539	17.6354	1.318e-69	5.20996e-68	up	PTHR13902:SF49 - SERINE/THREONINE-PROTEIN KINASE WNK4-RELATED (1 of 4)	GO:0006468 - protein phosphorylation;GO:0005524 - ATP binding;GO:0004672 - protein kinase activity
Lus10025707.g.BGIv1.0	7.60714	1.86025	0.756679	2.45844	0.0139543	0.0373264	up	PF02701 - Dof domain, zinc finger (zf-Dof) (1 of 43)	GO:0006355 - regulation of transcription, DNA-templated;GO:0003677 - DNA binding
Lus10022322.g.BGIv1.0	303.104	1.8602	0.125013	14.8801	4.4414e-50	1.32549e-48	up	PTHR11527//PTHR11527:SF137 - SMALL HEAT-SHOCK PROTEIN HSP20 FAMILY // SUBFAMILY NOT NAMED (1 of 4)
Lus10021287.g.BGIv1.0	173.616	1.86013	0.17486	10.6378	1.9871e-26	3.39033e-25	up	PTHR31415:SF4 - HARPIN-INDUCED PROTEIN-LIKE-RELATED (1 of 3)	GO:0016021 - integral component of membrane
Lus10034092.g.BGIv1.0	1731.04	1.85982	0.0536801	34.6463	5.07123e-263	8.3972e-261	up	K02866 - large subunit ribosomal protein L10e (RP-L10e, RPL10) (1 of 7)	GO:0006412 - translation;GO:0005840 - ribosome;GO:0003735 - structural constituent of ribosome
Lus10028643.g.BGIv1.0	189.712	1.8591	0.156354	11.8903	1.32907e-32	2.71497e-31	up	PTHR33133:SF5 - EXPRESSED PROTEIN (1 of 2)	GO:0016021 - integral component of membrane
Lus10042787.g.BGIv1.0	293.537	1.85835	0.128802	14.428	3.44768e-47	9.6107e-46	up	K18857 - alcohol dehydrogenase class-P (ADH1) (1 of 4)	GO:0055114 - oxidation-reduction process;GO:0016491 - oxidoreductase activity;GO:0008270 - zinc ion binding
Lus10009718.g.BGIv1.0	65.13	1.85814	0.300583	6.18179	6.33768e-10	4.81755e-09	up	2.3.1.20//2.3.1.75 - Diacylglycerol O-acyltransferase / Diglyceride acyltransferase // Long-chain-alcohol O-fatty-acyltransferase / Wax synthase (1 of 3)	GO:0045017 - glycerolipid biosynthetic process;GO:0004144 - diacylglycerol O-acyltransferase activity
Lus10042344.g.BGIv1.0	512.219	1.85584	0.0970766	19.1173	1.81382e-81	8.37714e-80	up	PTHR11206//PTHR11206:SF181 - MULTIDRUG RESISTANCE PROTEIN // SUBFAMILY NOT NAMED (1 of 4)	GO:0055085 - transmembrane transport;GO:0016020 - membrane;GO:0015297 - antiporter activity;GO:0015238 - xenobiotic transmembrane transporter activity;GO:0006855 - drug transmembrane transport
Lus10008401.g.BGIv1.0	90.7836	1.85301	0.226389	8.18505	2.72196e-16	3.10789e-15	up	PTHR33044:SF24 - NON-SPECIFIC LIPID TRANSFER PROTEIN GPI-ANCHORED 2-RELATED (1 of 5)
Lus10040482.g.BGIv1.0	313.512	1.85294	0.118699	15.6104	6.18338e-55	1.99983e-53	up	PTHR23500:SF109 - POLYOL TRANSPORTER 5 (1 of 9)	GO:0055085 - transmembrane transport;GO:0022857 - transmembrane transporter activity;GO:0016021 - integral component of membrane
Lus10020773.g.BGIv1.0	102.641	1.8528	0.21378	8.66687	4.44175e-18	5.48457e-17	up	PTHR31062:SF20 - XYLOGLUCAN ENDOTRANSGLUCOSYLASE/HYDROLASE PROTEIN 14-RELATED (1 of 8)	GO:0048046 - apoplast;GO:0016762 - xyloglucan:xyloglucosyl transferase activity;GO:0006073 - cellular glucan metabolic process;GO:0005618 - cell wall;GO:0005975 - carbohydrate metabolic process;GO:0004553 - hydrolase activity, hydrolyzing O-glycosyl compounds
Lus10007910.g.BGIv1.0	36.1761	1.85169	0.35618	5.19874	2.00644e-07	1.21762e-06	up	PTHR11751:SF284 - 1-AMINOCYCLOPROPANE-1-CARBOXYLATE SYNTHASE-LIKE PROTEIN 1 (1 of 2)	GO:0030170 - pyridoxal phosphate binding;GO:0009058 - biosynthetic process
Lus10039621.g.BGIv1.0	118.308	1.85101	0.194596	9.51208	1.86896e-21	2.66596e-20	up	PTHR23024//PTHR23024:SF152 - MEMBER OF 'GDXG' FAMILY OF LIPOLYTIC ENZYMES // SUBFAMILY NOT NAMED (1 of 2)	GO:0016787 - hydrolase activity;GO:0008152 - metabolic process
Lus10009364.g.BGIv1.0	77.9346	1.85085	0.238825	7.74982	9.20209e-15	9.64555e-14	up	PTHR24361:SF334 - MITOGEN-ACTIVATED PROTEIN KINASE KINASE KINASE 19-RELATED (1 of 15)	GO:0006468 - protein phosphorylation;GO:0005524 - ATP binding;GO:0004672 - protein kinase activity
Lus10036051.g.BGIv1.0	102.654	1.84796	0.210038	8.79824	1.38976e-18	1.75155e-17	up	?
Lus10014920.g.BGIv1.0	622.023	1.84793	0.0867268	21.3075	9.67113e-101	5.42126e-99	up	PTHR24056:SF181 - PLASTID-LIPID-ASSOCIATED PROTEIN 14, CHLOROPLASTIC-RELATED (1 of 2)
Lus10036977.g.BGIv1.0	170.871	1.84651	0.165833	11.1347	8.49909e-29	1.5502e-27	up	PF06522 - NADH-ubiquinone reductase complex 1 MLRQ subunit (B12D) (1 of 8)
Lus10033406.g.BGIv1.0	645.434	1.84648	0.0846157	21.822	1.43494e-105	8.38376e-104	up	K14802 - phospholipid-transporting ATPase [EC:3.6.3.1] (DRS2, ATP8A) (1 of 9)	GO:0046872 - metal ion binding;GO:0000166 - nucleotide binding;GO:0016021 - integral component of membrane;GO:0015914 - phospholipid transport;GO:0005524 - ATP binding;GO:0004012 - ATPase-coupled intramembrane lipid transporter activity;GO:0000287 - magnesium ion binding
Lus10014508.g.BGIv1.0	4427.79	1.84645	0.0397039	46.5055	0	0	up	PF00407 - Pathogenesis-related protein Bet v I family (Bet_v_1) (1 of 55)	GO:0009607 - response to biotic stimulus;GO:0006952 - defense response
Lus10039469.g.BGIv1.0	125.448	1.84594	0.186614	9.89177	4.51974e-23	6.87857e-22	up	PTHR14677:SF2 - AN1-TYPE ZINC FINGER PROTEIN 1 (1 of 2)	GO:0008270 - zinc ion binding
Lus10006479.g.BGIv1.0	88.1764	1.84391	0.229304	8.04135	8.88509e-16	9.86585e-15	up	PTHR33095:SF7 - AR781 (1 of 4)	GO:0005886 - plasma membrane
Lus10017078.g.BGIv1.0	54.4954	1.84012	0.296501	6.2061	5.43151e-10	4.14892e-09	up	?
Lus10017991.g.BGIv1.0	928.413	1.83662	0.0788306	23.2983	4.60954e-120	3.08436e-118	up	K13464 - jasmonate ZIM domain-containing protein (JAZ) (1 of 10)
Lus10019343.g.BGIv1.0	248.321	1.83638	0.138839	13.2267	6.15581e-40	1.48749e-38	up	PTHR22967//PTHR22967:SF67 - SERINE/THREONINE PROTEIN KINASE // SUBFAMILY NOT NAMED (1 of 4)	GO:0006468 - protein phosphorylation;GO:0005524 - ATP binding;GO:0004672 - protein kinase activity
Lus10039699.g.BGIv1.0	88.8357	1.83478	0.251682	7.29006	3.09822e-13	2.95842e-12	up	PF01657 - Salt stress response/antifungal (Stress-antifung) (1 of 114)	GO:0016301 - kinase activity
Lus10042426.g.BGIv1.0	4933.82	1.831	0.0382032	47.9279	0	0	up	PTHR13683:SF246 - ASPARTYL PROTEASE FAMILY PROTEIN (1 of 9)	GO:0006508 - proteolysis;GO:0004190 - aspartic-type endopeptidase activity
Lus10017190.g.BGIv1.0	165.308	1.83021	0.174535	10.4862	9.99634e-26	1.66214e-24	up	PTHR31741:SF4 - O-FUCOSYLTRANSFERASE FAMILY PROTEIN (1 of 6)	GO:0016021 - integral component of membrane;GO:0016757 - transferase activity, transferring glycosyl groups;GO:0006004 - fucose metabolic process
Lus10007815.g.BGIv1.0	1774.77	1.83013	0.054534	33.5595	6.546e-247	1.01384e-244	up	PTHR10909:SF250 - PEROXISOMAL ACYL-COENZYME A OXIDASE 2 (1 of 4)	GO:0055114 - oxidation-reduction process;GO:0003995 - acyl-CoA dehydrogenase activity;GO:0006635 - fatty acid beta-oxidation;GO:0005777 - peroxisome;GO:0003997 - acyl-CoA oxidase activity
Lus10007888.g.BGIv1.0	226.48	1.82885	0.159486	11.4672	1.92875e-30	3.71005e-29	up	PF00197 - Trypsin and protease inhibitor (Kunitz_legume) (1 of 21)	GO:0004866 - endopeptidase inhibitor activity
Lus10016465.g.BGIv1.0	273.869	1.82653	0.13128	13.9132	5.26514e-44	1.38599e-42	up	?
Lus10025252.g.BGIv1.0	172.596	1.82625	0.16079	11.3579	6.7722e-30	1.27737e-28	up	K14455 - aspartate aminotransferase, mitochondrial (GOT2) (1 of 3)	GO:0030170 - pyridoxal phosphate binding;GO:0009058 - biosynthetic process;GO:0008483 - transaminase activity;GO:0006520 - cellular amino acid metabolic process
Lus10027998.g.BGIv1.0	1003.91	1.82411	0.0719789	25.3422	1.09444e-141	8.83715e-140	up	PTHR33739:SF4 - MEDIATOR OF RNA POLYMERASE II TRANSCRIPTION SUBUNIT 33B (1 of 4)	GO:0016021 - integral component of membrane;GO:0016592 - mediator complex;GO:2000762 - regulation of phenylpropanoid metabolic process
Lus10006247.g.BGIv1.0	66.0779	1.82383	0.264331	6.89982	5.20695e-12	4.59696e-11	up	PTHR10108:SF874 - F21J9.14 (1 of 3)	GO:0008168 - methyltransferase activity;GO:0008152 - metabolic process
Lus10013151.g.BGIv1.0	541.7	1.82374	0.0932517	19.5572	3.58168e-85	1.72747e-83	up	PTHR11771:SF38 - LIPOXYGENASE 3, CHLOROPLASTIC-RELATED (1 of 3)	GO:0005515 - protein binding;GO:0055114 - oxidation-reduction process;GO:0046872 - metal ion binding;GO:0016702 - oxidoreductase activity, acting on single donors with incorporation of molecular oxygen, incorporation of two atoms of oxygen
Lus10039320.g.BGIv1.0	2323.53	1.8231	0.0485972	37.5145	5.33514e-308	1.1907e-305	up	K05666 - ATP-binding cassette, subfamily C (CFTR/MRP), member 2 (ABCC2) (1 of 2)	GO:0055085 - transmembrane transport;GO:0042626 - ATPase-coupled transmembrane transporter activity;GO:0016021 - integral component of membrane;GO:0006810 - transport;GO:0005524 - ATP binding;GO:0016887 - ATPase activity
Lus10034389.g.BGIv1.0	86.9977	1.82271	0.228656	7.9714	1.56888e-15	1.71816e-14	up	?
Lus10020950.g.BGIv1.0	185.755	1.82209	0.154895	11.7634	6.02486e-32	1.21212e-30	up	PTHR31376:SF1 - PURINE PERMEASE 1-RELATED (1 of 8)	GO:0016021 - integral component of membrane;GO:0005215 - transporter activity
Lus10009934.g.BGIv1.0	267.058	1.82201	0.146405	12.445	1.48956e-35	3.2596e-34	up	K00430 - peroxidase (E1.11.1.7) (1 of 94)	GO:0055114 - oxidation-reduction process;GO:0020037 - heme binding;GO:0006979 - response to oxidative stress;GO:0004601 - peroxidase activity
Lus10037270.g.BGIv1.0	339.935	1.82163	0.118461	15.3775	2.31836e-53	7.3266e-52	up	?
Lus10042427.g.BGIv1.0	465.37	1.82017	0.0978832	18.5953	3.5078e-77	1.54464e-75	up	PTHR13683:SF246 - ASPARTYL PROTEASE FAMILY PROTEIN (1 of 9)	GO:0006508 - proteolysis;GO:0004190 - aspartic-type endopeptidase activity
Lus10042744.g.BGIv1.0	286.738	1.81928	0.135949	13.382	7.70072e-41	1.90698e-39	up	PTHR22950:SF205 - AMINO ACID PERMEASE 3-RELATED (1 of 14)	GO:0016021 - integral component of membrane;GO:0005886 - plasma membrane;GO:0015171 - amino acid transmembrane transporter activity;GO:0003333 - amino acid transmembrane transport
Lus10020318.g.BGIv1.0	418.006	1.81845	0.105827	17.1833	3.54061e-66	1.32938e-64	up	PTHR12266:SF8 - CATION/CALCIUM EXCHANGER 2 (1 of 5)	GO:0055085 - transmembrane transport;GO:0016021 - integral component of membrane
Lus10003083.g.BGIv1.0	828.393	1.81384	0.0787072	23.0454	1.63673e-117	1.07124e-115	up	?
Lus10005773.g.BGIv1.0	29.4449	1.8125	0.388486	4.66554	3.078e-06	1.6339e-05	up	PTHR10209:SF174 - 2-OXOGLUTARATE (2OG) AND FE(II)-DEPENDENT OXYGENASE SUPERFAMILY PROTEIN-RELATED (1 of 7)	GO:0055114 - oxidation-reduction process;GO:0016491 - oxidoreductase activity
Lus10039894.g.BGIv1.0	340.741	1.81239	0.124194	14.5932	3.10196e-48	8.86711e-47	up	PTHR10909:SF11 - ACYL-COENZYME A OXIDASE-LIKE PROTEIN (1 of 3)	GO:0055114 - oxidation-reduction process;GO:0016627 - oxidoreductase activity, acting on the CH-CH group of donors;GO:0003995 - acyl-CoA dehydrogenase activity;GO:0006635 - fatty acid beta-oxidation;GO:0005777 - peroxisome;GO:0003997 - acyl-CoA oxidase activity
Lus10028375.g.BGIv1.0	207.565	1.81099	0.151565	11.9486	6.60354e-33	1.35665e-31	up	PTHR24095:SF176 - ACYL-ACTIVATING ENZYME 2-RELATED (1 of 3)	GO:0008152 - metabolic process;GO:0003824 - catalytic activity
Lus10001473.g.BGIv1.0	10.6859	1.80984	0.717933	2.52091	0.0117052	0.0319816	up	KOG0285 - Pleiotropic regulator 1 (1 of 2)	GO:0005515 - protein binding
Lus10041031.g.BGIv1.0	68.5583	1.80931	0.258703	6.99375	2.67633e-12	2.41259e-11	up	K13082 - bifunctional dihydroflavonol 4-reductase/flavanone 4-reductase (DFR) (1 of 1)	GO:0050662 - coenzyme binding;GO:0003824 - catalytic activity
Lus10029329.g.BGIv1.0	380.057	1.80925	0.120449	15.0209	5.36066e-51	1.62411e-49	up	PF00646//PF01344 - F-box domain (F-box) // Kelch motif (Kelch_1) (1 of 13)	GO:0005515 - protein binding
Lus10039646.g.BGIv1.0	18.4847	1.80922	0.510207	3.54604	0.000391061	0.00150494	up	PTHR10641//PTHR10641:SF561 - MYB-LIKE DNA-BINDING PROTEIN MYB // SUBFAMILY NOT NAMED (1 of 5)	GO:0005634 - nucleus;GO:0003700 - DNA-binding transcription factor activity;GO:0043565 - sequence-specific DNA binding;GO:0044212 - transcription regulatory region DNA binding;GO:0030154 - cell differentiation
Lus10038942.g.BGIv1.0	13.2833	1.80833	0.583349	3.09991	0.00193579	0.00644821	up	PF07797 - Protein of unknown function (DUF1639) (DUF1639) (1 of 13)
Lus10016363.g.BGIv1.0	35.8453	1.80736	0.357249	5.0591	4.21236e-07	2.46151e-06	up	PTHR13878:SF53 - CYTOKININ DEHYDROGENASE 6 (1 of 8)	GO:0055114 - oxidation-reduction process;GO:0050660 - flavin adenine dinucleotide binding;GO:0016491 - oxidoreductase activity;GO:0019139 - cytokinin dehydrogenase activity;GO:0009690 - cytokinin metabolic process
Lus10024655.g.BGIv1.0	44.7594	1.80523	0.330002	5.47035	4.49156e-08	2.91004e-07	up	PTHR31319:SF20 - CCT MOTIF FAMILY PROTEIN (1 of 2)	GO:0005515 - protein binding
Lus10033798.g.BGIv1.0	130.946	1.80507	0.185008	9.75673	1.7263e-22	2.57277e-21	up	PTHR26374:SF208 - ZINC FINGER PROTEIN AZF3-RELATED (1 of 5)	GO:0003676 - nucleic acid binding
Lus10038904.g.BGIv1.0	161.86	1.80274	0.174673	10.3206	5.685e-25	9.23062e-24	up	K01689 - enolase (ENO, eno) (1 of 8)	GO:0006096 - glycolytic process;GO:0004634 - phosphopyruvate hydratase activity;GO:0000287 - magnesium ion binding;GO:0000015 - phosphopyruvate hydratase complex
Lus10031189.g.BGIv1.0	36.9352	1.80206	0.385617	4.67319	2.96554e-06	1.5777e-05	up	PTHR31719:SF42 - GENOMIC DNA, CHROMOSOME 3, P1 CLONE: MGH6 (1 of 3)	GO:0006355 - regulation of transcription, DNA-templated;GO:0003677 - DNA binding
Lus10007050.g.BGIv1.0	47.0198	1.80182	0.3215	5.60442	2.08953e-08	1.39842e-07	up	PTHR31235:SF27 - PEROXIDASE 62-RELATED (1 of 5)	GO:0055114 - oxidation-reduction process;GO:0020037 - heme binding;GO:0006979 - response to oxidative stress;GO:0004601 - peroxidase activity
Lus10030227.g.BGIv1.0	8.78087	1.80108	0.764827	2.35489	0.0185282	0.0478925	up	PTHR10891:SF624 - CALCIUM-BINDING PROTEIN KIC (1 of 2)	GO:0005509 - calcium ion binding
Lus10024600.g.BGIv1.0	108.438	1.79835	0.203171	8.85141	8.64192e-19	1.10153e-17	up	PTHR31374:SF56 - AUXIN-REGULATED PROTEIN-RELATED (1 of 8)	GO:0009733 - response to auxin
Lus10038282.g.BGIv1.0	11.6149	1.79642	0.624615	2.87604	0.00402696	0.0124225	up	PTHR10696//PTHR10696:SF21 - GAMMA-BUTYROBETAINE HYDROXYLASE-RELATED // SUBFAMILY NOT NAMED (1 of 9)	GO:0055114 - oxidation-reduction process;GO:0016491 - oxidoreductase activity
Lus10039226.g.BGIv1.0	200.719	1.79592	0.153884	11.6706	1.80103e-31	3.57342e-30	up	PTHR12203//PTHR12203:SF32 - KDEL LYS-ASP-GLU-LEU CONTAINING - RELATED // SUBFAMILY NOT NAMED (1 of 7)
Lus10028376.g.BGIv1.0	10.634	1.79469	0.687395	2.61085	0.00903172	0.0255011	up	PTHR10426:SF4 - FI18644P1-RELATED (1 of 2)	GO:0016844 - strictosidine synthase activity;GO:0009058 - biosynthetic process
Lus10017485.g.BGIv1.0	398.399	1.7934	0.105821	16.9475	2.00936e-64	7.36739e-63	up	PTHR22953:SF22 - PURPLE ACID PHOSPHATASE 10 (1 of 5)	GO:0016787 - hydrolase activity
Lus10008538.g.BGIv1.0	10.5127	1.7934	0.65017	2.75835	0.00580931	0.0172313	up	PTHR11746//PTHR11746:SF99 - O-METHYLTRANSFERASE // SUBFAMILY NOT NAMED (1 of 22)	GO:0046983 - protein dimerization activity;GO:0008171 - O-methyltransferase activity
Lus10007051.g.BGIv1.0	146.453	1.79211	0.185697	9.65072	4.88122e-22	7.13846e-21	up	PTHR31235:SF27 - PEROXIDASE 62-RELATED (1 of 5)	GO:0055114 - oxidation-reduction process;GO:0020037 - heme binding;GO:0006979 - response to oxidative stress;GO:0004601 - peroxidase activity
Lus10016463.g.BGIv1.0	8.37213	1.7918	0.750301	2.3881	0.0169355	0.0442671	up	PTHR12483:SF24 - COPPER TRANSPORTER 1-RELATED (1 of 4)	GO:0035434 - copper ion transmembrane transport;GO:0016021 - integral component of membrane;GO:0005375 - copper ion transmembrane transporter activity
Lus10013935.g.BGIv1.0	10582.7	1.7916	0.0335953	53.3288	0	0	up	PTHR31828:SF1 - PHOSPHOLIPASE A1-IIALPHA-RELATED (1 of 2)	GO:0006629 - lipid metabolic process
Lus10024801.g.BGIv1.0	9268.31	1.79156	0.0319367	56.0971	0	0	up	PTHR12411//PTHR12411:SF352 - CYSTEINE PROTEASE FAMILY C1-RELATED // SUBFAMILY NOT NAMED (1 of 3)	GO:0008234 - cysteine-type peptidase activity;GO:0006508 - proteolysis
Lus10008167.g.BGIv1.0	1198.02	1.78947	0.0716516	24.9747	1.1527e-137	9.06322e-136	up	PTHR31388:SF22 - PEROXIDASE 22-RELATED (1 of 8)	GO:0055114 - oxidation-reduction process;GO:0020037 - heme binding;GO:0006979 - response to oxidative stress;GO:0004601 - peroxidase activity
Lus10006983.g.BGIv1.0	1198.85	1.7882	0.0732935	24.3977	1.80705e-131	1.36123e-129	up	5.3.1.5 - Xylose isomerase / D-xylose ketoisomerase (1 of 2)
Lus10024882.g.BGIv1.0	349.414	1.78573	0.113602	15.7192	1.11763e-55	3.67003e-54	up	1.14.11.11 - Hyoscyamine (6S)-dioxygenase / Hyoscyamine 6-beta-hydroxylase (1 of 2)	GO:0055114 - oxidation-reduction process;GO:0016491 - oxidoreductase activity
Lus10023285.g.BGIv1.0	144.815	1.78506	0.192722	9.26236	1.99962e-20	2.73403e-19	up	?
Lus10016709.g.BGIv1.0	54.7716	1.78482	0.283942	6.28587	3.26028e-10	2.53184e-09	up	PF14009 - Domain of unknown function (DUF4228) (DUF4228) (1 of 47)	GO:0005886 - plasma membrane
Lus10035903.g.BGIv1.0	9.65918	1.78468	0.666248	2.6787	0.00739085	0.0213565	up	PTHR11926//PTHR11926:SF269 - GLUCOSYL/GLUCURONOSYL TRANSFERASES // SUBFAMILY NOT NAMED (1 of 4)	GO:0016758 - transferase activity, transferring hexosyl groups;GO:0008152 - metabolic process
Lus10033840.g.BGIv1.0	251.065	1.78426	0.133312	13.3841	7.48658e-41	1.85523e-39	up	PTHR10110:SF117 - SODIUM/HYDROGEN EXCHANGER 1-RELATED (1 of 7)	GO:0055085 - transmembrane transport;GO:0016021 - integral component of membrane;GO:0015299 - solute:proton antiporter activity;GO:0006812 - cation transport
Lus10026715.g.BGIv1.0	492.188	1.78349	0.0996784	17.8924	1.35122e-71	5.50477e-70	up	?
Lus10039442.g.BGIv1.0	78.0213	1.78236	0.241488	7.38076	1.57386e-13	1.5305e-12	up	?
Lus10025882.g.BGIv1.0	95.7968	1.78133	0.225	7.917	2.43313e-15	2.63653e-14	up	PTHR24351:SF69 - AGC (CAMP-DEPENDENT, CGMP-DEPENDENT AND PROTEIN KINASE C) KINASE FAMILY PROTEIN-RELATED (1 of 4)	GO:0006468 - protein phosphorylation;GO:0004672 - protein kinase activity;GO:0005524 - ATP binding
Lus10029849.g.BGIv1.0	148.385	1.78109	0.193373	9.21062	3.24244e-20	4.39484e-19	up	PF00072//PF00582//PF02518 - Response regulator receiver domain (Response_reg) // Universal stress protein family (Usp) // Histidine kinase-, DNA gyrase B-, and HSP90-like ATPase (HATPase_c) (1 of 1)	GO:0000160 - phosphorelay signal transduction system;GO:0006950 - response to stress
Lus10005326.g.BGIv1.0	734.499	1.7808	0.0872521	20.4098	1.36792e-92	7.18597e-91	up	PF05633 - Protein of unknown function (DUF793) (DUF793) (1 of 10)
Lus10016460.g.BGIv1.0	111.257	1.78	0.197421	9.01626	1.94621e-19	2.55596e-18	up	PTHR11926:SF102 - GLUCOSYLTRANSFERASE-LIKE PROTEIN-RELATED (1 of 5)	GO:0016758 - transferase activity, transferring hexosyl groups;GO:0008152 - metabolic process
Lus10037393.g.BGIv1.0	29.1256	1.77982	0.429879	4.14028	3.4688e-05	0.000158859	up	4.2.1.78 - (S)-norcoclaurine synthase / (S)-norlaudanosoline synthase (1 of 10)	GO:0009607 - response to biotic stimulus;GO:0006952 - defense response
Lus10028898.g.BGIv1.0	450.995	1.77831	0.102163	17.4066	7.3469e-68	2.82946e-66	up	1.14.13.152 - Geraniol 8-hydroxylase / G10H (1 of 16)	GO:0055114 - oxidation-reduction process;GO:0020037 - heme binding;GO:0016705 - oxidoreductase activity, acting on paired donors, with incorporation or reduction of molecular oxygen;GO:0005506 - iron ion binding
Lus10020360.g.BGIv1.0	1199.18	1.77817	0.0682345	26.0598	1.04278e-149	8.98543e-148	up	PTHR24298:SF45 - CYTOCHROME P450 89A2-RELATED (1 of 10)	GO:0055114 - oxidation-reduction process;GO:0020037 - heme binding;GO:0016705 - oxidoreductase activity, acting on paired donors, with incorporation or reduction of molecular oxygen;GO:0005506 - iron ion binding
Lus10004806.g.BGIv1.0	26.0024	1.77699	0.41059	4.3279	1.50538e-05	7.27231e-05	up	PTHR10032:SF215 - TRIHELIX TRANSCRIPTION FACTOR GT-3A-RELATED (1 of 2)	GO:0006351 - transcription, DNA-templated;GO:0005634 - nucleus;GO:0003700 - DNA-binding transcription factor activity
Lus10022193.g.BGIv1.0	171.199	1.77688	0.16766	10.5981	3.03975e-26	5.15208e-25	up	PTHR10209:SF122 - 1-AMINOCYCLOPROPANE-1-CARBOXYLATE OXIDASE HOMOLOG 10-RELATED (1 of 27)	GO:0055114 - oxidation-reduction process;GO:0016491 - oxidoreductase activity
Lus10000711.g.BGIv1.0	838.826	1.77681	0.0869733	20.4294	9.16583e-93	4.83622e-91	up	1.14.11.11 - Hyoscyamine (6S)-dioxygenase / Hyoscyamine 6-beta-hydroxylase (1 of 2)	GO:0055114 - oxidation-reduction process;GO:0016491 - oxidoreductase activity
Lus10023701.g.BGIv1.0	1542.86	1.7759	0.0564689	31.4491	4.31339e-217	5.63596e-215	up	PTHR11732//PTHR11732:SF226 - ALDO/KETO REDUCTASE // SUBFAMILY NOT NAMED (1 of 8)	GO:0016491 - oxidoreductase activity
Lus10001265.g.BGIv1.0	842.258	1.77582	0.0799527	22.2108	2.69938e-109	1.6329e-107	up	K13424 - WRKY transcription factor 33 (WRKY33) (1 of 3)	GO:0043565 - sequence-specific DNA binding;GO:0006355 - regulation of transcription, DNA-templated;GO:0003700 - DNA-binding transcription factor activity
Lus10019635.g.BGIv1.0	47.1006	1.77563	0.338979	5.23817	1.62175e-07	9.92045e-07	up	PTHR24361:SF300 - MITOGEN-ACTIVATED PROTEIN KINASE KINASE KINASE 5 (1 of 6)	GO:0005524 - ATP binding;GO:0004672 - protein kinase activity
Lus10006925.g.BGIv1.0	29.2227	1.77559	0.412861	4.3007	1.70261e-05	8.16798e-05	up	5.5.1.13 - Ent-copalyl diphosphate synthase / Ent-kaurene synthetase A (1 of 5)	GO:0016829 - lyase activity;GO:0010333 - terpene synthase activity;GO:0000287 - magnesium ion binding;GO:0008152 - metabolic process
Lus10013158.g.BGIv1.0	72.8008	1.773	0.243286	7.28772	3.15249e-13	3.00704e-12	up	PTHR21493:SF121 - LIPASE CLASS 3 FAMILY PROTEIN (1 of 6)	GO:0016042 - lipid catabolic process;GO:0006629 - lipid metabolic process
Lus10014614.g.BGIv1.0	207.708	1.77267	0.155521	11.3983	4.26339e-30	8.09255e-29	up	PTHR23429//PTHR23429:SF6 - GLUCOSE-6-PHOSPHATE 1-DEHYDROGENASE G6PD // SUBFAMILY NOT NAMED (1 of 3)	GO:0055114 - oxidation-reduction process;GO:0050661 - NADP binding;GO:0006006 - glucose metabolic process;GO:0004345 - glucose-6-phosphate dehydrogenase activity
Lus10019882.g.BGIv1.0	1888.93	1.77196	0.0533398	33.2203	5.48344e-242	8.20962e-240	up	PTHR23024:SF157 - CARBOXYLESTERASE 12-RELATED (1 of 5)	GO:0016787 - hydrolase activity
Lus10032766.g.BGIv1.0	139.764	1.77081	0.197767	8.95402	3.42753e-19	4.45102e-18	up	PTHR33095:SF7 - AR781 (1 of 4)	GO:0005886 - plasma membrane
Lus10014146.g.BGIv1.0	151.061	1.76865	0.177135	9.98473	1.77792e-23	2.73477e-22	up	PTHR18896//PTHR18896:SF15 - PHOSPHOLIPASE D // SUBFAMILY NOT NAMED (1 of 6)	GO:0003824 - catalytic activity;GO:0005515 - protein binding
Lus10032277.g.BGIv1.0	269.085	1.76558	0.129681	13.6148	3.27171e-42	8.34344e-41	up	PTHR14499:SF11 - PROTEIN VM106R.1 (1 of 4)	GO:0051260 - protein homooligomerization
Lus10016105.g.BGIv1.0	32.1209	1.76305	0.402518	4.38005	1.1865e-05	5.83459e-05	up	PTHR18952:SF111 - ALPHA CARBONIC ANHYDRASE 3 (1 of 5)	GO:0004089 - carbonate dehydratase activity;GO:0008270 - zinc ion binding
Lus10002742.g.BGIv1.0	155.088	1.76258	0.17767	9.92056	3.38864e-23	5.1769e-22	up	PF00560//PF08263//PF13855 - Leucine Rich Repeat (LRR_1) // Leucine rich repeat N-terminal domain (LRRNT_2) // Leucine rich repeat (LRR_8) (1 of 43)	GO:0005515 - protein binding
Lus10002704.g.BGIv1.0	668.919	1.76193	0.0878075	20.0658	1.46811e-89	7.33686e-88	up	PTHR21717:SF9 - PROTEIN TBF1 (1 of 8)
Lus10034068.g.BGIv1.0	9.81568	1.76167	0.700965	2.51321	0.0119639	0.0326266	up	3.1.1.1//4.2.1.105 - Carboxylesterase / Procaine esterase (1 of 1)	GO:0016787 - hydrolase activity
Lus10039494.g.BGIv1.0	64.9125	1.76088	0.279541	6.29918	2.99218e-10	2.3312e-09	up	PF05678 - VQ motif (VQ) (1 of 42)
Lus10025180.g.BGIv1.0	14.0615	1.76009	0.566142	3.10893	0.00187768	0.0062756	up	PTHR22814:SF106 - HEAVY-METAL-ASSOCIATED DOMAIN-CONTAINING PROTEIN (1 of 9)
Lus10010194.g.BGIv1.0	38.8766	1.75957	0.354895	4.95801	7.12184e-07	4.06775e-06	up	?
Lus10023460.g.BGIv1.0	56.6612	1.75901	0.286527	6.13909	8.29965e-10	6.25205e-09	up	PTHR24177:SF10 - ANKYRIN REPEAT-CONTAINING PROTEIN (1 of 6)	GO:0016020 - membrane
Lus10026783.g.BGIv1.0	523.016	1.75822	0.0953552	18.4386	6.43593e-76	2.78286e-74	up	2.7.1.148 - 4-(cytidine 5'-diphospho)-2-C-methyl-D-erythritol kinase / CMK (1 of 2)	GO:0005524 - ATP binding;GO:0050515 - 4-(cytidine 5'-diphospho)-2-C-methyl-D-erythritol kinase activity;GO:0016114 - terpenoid biosynthetic process
Lus10041860.g.BGIv1.0	128.029	1.7579	0.190197	9.24253	2.40734e-20	3.28524e-19	up	K04730 - interleukin-1 receptor-associated kinase 1 (IRAK1) (1 of 25)	GO:0006468 - protein phosphorylation;GO:0004672 - protein kinase activity
Lus10034760.g.BGIv1.0	451.118	1.75779	0.109111	16.11	2.16933e-58	7.4166e-57	up	PTHR12526:SF316 - UDP-GLYCOSYLTRANSFERASE FAMILY PROTEIN (1 of 2)
Lus10030927.g.BGIv1.0	138.017	1.75725	0.183338	9.58478	9.26561e-22	1.33923e-20	up	PF16913 - Purine nucleobase transmembrane transport (PUNUT) (1 of 35)	GO:0016021 - integral component of membrane;GO:0005215 - transporter activity
Lus10012215.g.BGIv1.0	451.641	1.75695	0.103386	16.9941	9.08708e-65	3.34546e-63	up	K13424 - WRKY transcription factor 33 (WRKY33) (1 of 3)	GO:0043565 - sequence-specific DNA binding;GO:0006355 - regulation of transcription, DNA-templated;GO:0003700 - DNA-binding transcription factor activity
Lus10033384.g.BGIv1.0	26.8514	1.75665	0.409951	4.28502	1.82725e-05	8.71819e-05	up	PF00069//PF08263//PF13855 - Protein kinase domain (Pkinase) // Leucine rich repeat N-terminal domain (LRRNT_2) // Leucine rich repeat (LRR_8) (1 of 58)	GO:0005515 - protein binding;GO:0006468 - protein phosphorylation;GO:0005524 - ATP binding;GO:0004672 - protein kinase activity
Lus10011829.g.BGIv1.0	128.651	1.7562	0.20206	8.69148	3.5775e-18	4.44184e-17	up	K14516 - ethylene-responsive transcription factor 1 (ERF1) (1 of 7)	GO:0006355 - regulation of transcription, DNA-templated;GO:0003700 - DNA-binding transcription factor activity
Lus10033861.g.BGIv1.0	38.531	1.75531	0.361232	4.85923	1.17844e-06	6.57205e-06	up	PTHR32116:SF0 - GALACTURONOSYLTRANSFERASE 5-RELATED (1 of 4)	GO:0016757 - transferase activity, transferring glycosyl groups;GO:0047262 - polygalacturonate 4-alpha-galacturonosyltransferase activity
Lus10010308.g.BGIv1.0	1819.21	1.75322	0.0521745	33.603	1.51527e-247	2.357e-245	up	K00695 - sucrose synthase (E2.4.1.13) (1 of 7)	GO:0016157 - sucrose synthase activity;GO:0005985 - sucrose metabolic process
Lus10041731.g.BGIv1.0	92.994	1.75193	0.238655	7.34087	2.12208e-13	2.04644e-12	up	PTHR23500:SF154 - POLYOL TRANSPORTER 3-RELATED (1 of 6)	GO:0055085 - transmembrane transport;GO:0016021 - integral component of membrane
Lus10029689.g.BGIv1.0	1052.91	1.74974	0.0681128	25.6888	1.55827e-145	1.30213e-143	up	PTHR31084:SF0 - ALPHA-L-FUCOSIDASE 2 (1 of 6)	GO:0004560 - alpha-L-fucosidase activity
Lus10009196.g.BGIv1.0	267.083	1.74753	0.141268	12.3703	3.78582e-35	8.18977e-34	up	PTHR33021:SF45 - EARLY NODULIN-LIKE PROTEIN 3-RELATED (1 of 3)	GO:0009055 - electron transfer activity
Lus10040154.g.BGIv1.0	27.4701	1.74712	0.394493	4.42877	9.47704e-06	4.73549e-05	up	PTHR11662:SF232 - GLYCEROL-3-PHOSPHATE TRANSPORTER 4-RELATED (1 of 2)	GO:0055085 - transmembrane transport;GO:0016021 - integral component of membrane
Lus10022329.g.BGIv1.0	385.88	1.7467	0.112921	15.4683	5.68152e-54	1.80982e-52	up	PTHR22950:SF235 - LYSINE HISTIDINE TRANSPORTER 1-RELATED (1 of 7)	GO:0016021 - integral component of membrane;GO:0005886 - plasma membrane;GO:0015171 - amino acid transmembrane transporter activity;GO:0003333 - amino acid transmembrane transport
Lus10004086.g.BGIv1.0	18.4094	1.74619	0.485013	3.60029	0.000317857	0.00124401	up	PF00122//PF00689//PF00702 - E1-E2 ATPase (E1-E2_ATPase) // Cation transporting ATPase, C-terminus (Cation_ATPase_C) // haloacid dehalogenase-like hydrolase (Hydrolase) (1 of 1)	GO:0046872 - metal ion binding;GO:0000166 - nucleotide binding
Lus10011063.g.BGIv1.0	33.2372	1.7456	0.390215	4.47344	7.69727e-06	3.89327e-05	up	PF00076 - RNA recognition motif. (a.k.a. RRM, RBD, or RNP domain) (RRM_1) (1 of 373)	GO:0003676 - nucleic acid binding
Lus10005201.g.BGIv1.0	2831.67	1.74559	0.0431291	40.4737	0	0	up	K13035 - beta-cyano-L-alanine hydratase/nitrilase (NIT4) (1 of 2)	GO:0016810 - hydrolase activity, acting on carbon-nitrogen (but not peptide) bonds;GO:0006807 - nitrogen compound metabolic process
Lus10033091.g.BGIv1.0	491.405	1.74557	0.0968023	18.0323	1.086e-72	4.51122e-71	up	PTHR10383 - SERINE INCORPORATOR (1 of 8)	GO:0016020 - membrane
Lus10018592.g.BGIv1.0	71.4063	1.74548	0.261446	6.67625	2.45129e-11	2.06517e-10	up	?
Lus10040372.g.BGIv1.0	8.56865	1.74473	0.704627	2.47611	0.0132824	0.0357314	up	?
Lus10013674.g.BGIv1.0	280.314	1.74378	0.128222	13.5997	4.02207e-42	1.0228e-40	up	3.4.22.6 - Chymopapain / Papaya proteinase II (1 of 6)	GO:0008234 - cysteine-type peptidase activity;GO:0006508 - proteolysis
Lus10003129.g.BGIv1.0	633.542	1.74364	0.1024	17.0278	5.10632e-65	1.8896e-63	up	4.1.2.27 - Sphinganine-1-phosphate aldolase / Sphingosine-1-phosphate lyase (1 of 2)	GO:0030170 - pyridoxal phosphate binding;GO:0019752 - carboxylic acid metabolic process;GO:0016831 - carboxy-lyase activity
Lus10043027.g.BGIv1.0	41.9196	1.74328	0.342741	5.08629	3.65142e-07	2.15157e-06	up	PTHR22763//PTHR22763:SF87 - RING ZINC FINGER PROTEIN // SUBFAMILY NOT NAMED (1 of 1)	GO:0008270 - zinc ion binding;GO:0005515 - protein binding
Lus10006982.g.BGIv1.0	678.484	1.74084	0.0834817	20.8529	1.43331e-96	7.81514e-95	up	PTHR12482:SF17 - ALPHA/BETA-HYDROLASES SUPERFAMILY PROTEIN (1 of 2)
Lus10039819.g.BGIv1.0	68.1373	1.74024	0.261852	6.6459	3.01374e-11	2.52424e-10	up	?
Lus10005808.g.BGIv1.0	2609.5	1.73784	0.0480617	36.1585	2.73338e-286	5.30897e-284	up	PF01263 - Aldose 1-epimerase (Aldose_epim) (1 of 28)	GO:0016853 - isomerase activity;GO:0005975 - carbohydrate metabolic process
Lus10018622.g.BGIv1.0	67.3145	1.73614	0.254873	6.81178	9.63994e-12	8.38292e-11	up	?
Lus10004350.g.BGIv1.0	288.939	1.7359	0.129476	13.4071	5.492e-41	1.36378e-39	up	K00016 - L-lactate dehydrogenase (LDH, ldh) (1 of 1)	GO:0055114 - oxidation-reduction process;GO:0016616 - oxidoreductase activity, acting on the CH-OH group of donors, NAD or NADP as acceptor;GO:0016491 - oxidoreductase activity;GO:0019752 - carboxylic acid metabolic process
Lus10003478.g.BGIv1.0	145.677	1.73409	0.187984	9.22468	2.84404e-20	3.86448e-19	up	PF00560//PF07714//PF08263 - Leucine Rich Repeat (LRR_1) // Protein tyrosine kinase (Pkinase_Tyr) // Leucine rich repeat N-terminal domain (LRRNT_2) (1 of 10)	GO:0005515 - protein binding;GO:0006468 - protein phosphorylation;GO:0004672 - protein kinase activity
Lus10013631.g.BGIv1.0	142.077	1.7336	0.177954	9.74184	1.9991e-22	2.96948e-21	up	K00430 - peroxidase (E1.11.1.7) (1 of 94)	GO:0055114 - oxidation-reduction process;GO:0020037 - heme binding;GO:0006979 - response to oxidative stress;GO:0004601 - peroxidase activity
Lus10035628.g.BGIv1.0	13.1932	1.73345	0.589078	2.94265	0.00325417	0.0102659	up	PF00656//PF06943 - Caspase domain (Peptidase_C14) // LSD1 zinc finger (zf-LSD1) (1 of 3)	GO:0006508 - proteolysis;GO:0004197 - cysteine-type endopeptidase activity
Lus10029862.g.BGIv1.0	94.1994	1.73321	0.232219	7.46372	8.41159e-14	8.32861e-13	up	PTHR24078 - DNAJ HOMOLOG SUBFAMILY C MEMBER (1 of 187)
Lus10034644.g.BGIv1.0	105.535	1.73311	0.223309	7.76104	8.42383e-15	8.85821e-14	up	PTHR22937:SF18 - F6A14.12 PROTEIN-RELATED (1 of 4)	GO:0008270 - zinc ion binding;GO:0005515 - protein binding
Lus10042118.g.BGIv1.0	2773.74	1.73046	0.0433387	39.9288	0	0	up	K00099 - 1-deoxy-D-xylulose-5-phosphate reductoisomerase (dxr) (1 of 2)	GO:0005515 - protein binding;GO:0070402 - NADPH binding;GO:0055114 - oxidation-reduction process;GO:0046872 - metal ion binding;GO:0030604 - 1-deoxy-D-xylulose-5-phosphate reductoisomerase activity;GO:0008299 - isoprenoid biosynthetic process
Lus10000811.g.BGIv1.0	319.387	1.72583	0.121859	14.1625	1.56313e-45	4.21668e-44	up	PF00892 - EamA-like transporter family (EamA) (1 of 81)	GO:0016021 - integral component of membrane;GO:0016020 - membrane
Lus10025257.g.BGIv1.0	93.9708	1.72555	0.232703	7.41524	1.21403e-13	1.18766e-12	up	?
Lus10027585.g.BGIv1.0	1799.32	1.72544	0.0543838	31.7272	6.55605e-221	8.88951e-219	up	1.14.11.20 - Deacetoxyvindoline 4-hydroxylase / Desacetyoxyvindoline-17-hydroxylase (1 of 33)	GO:0055114 - oxidation-reduction process;GO:0016491 - oxidoreductase activity
Lus10031766.g.BGIv1.0	13.6295	1.72496	0.584163	2.95288	0.00314827	0.00997122	up	PTHR31719:SF42 - GENOMIC DNA, CHROMOSOME 3, P1 CLONE: MGH6 (1 of 3)
Lus10012748.g.BGIv1.0	41.2344	1.72326	0.346692	4.97057	6.6755e-07	3.82253e-06	up	?
Lus10025816.g.BGIv1.0	77.1423	1.72258	0.247232	6.96745	3.22745e-12	2.89127e-11	up	PTHR31970:SF0 - MOLYBDATE TRANSPORTER 2 (1 of 3)	GO:0016021 - integral component of membrane;GO:0015689 - molybdate ion transport;GO:0015098 - molybdate ion transmembrane transporter activity
Lus10029207.g.BGIv1.0	87.4865	1.72243	0.244076	7.05691	1.70241e-12	1.55533e-11	up	3.4.24.7 - Interstitial collagenase / Vertebrate collagenase (1 of 3)	GO:0031012 - extracellular matrix;GO:0008270 - zinc ion binding;GO:0006508 - proteolysis;GO:0004222 - metalloendopeptidase activity
Lus10023989.g.BGIv1.0	167.401	1.72073	0.162634	10.5804	3.67343e-26	6.20563e-25	up	PTHR23257:SF347 - SERINE/THREONINE-PROTEIN KINASE KINX-RELATED (1 of 2)	GO:0016597 - amino acid binding;GO:0008152 - metabolic process;GO:0006468 - protein phosphorylation;GO:0004672 - protein kinase activity
Lus10006121.g.BGIv1.0	27.1596	1.72066	0.400319	4.29821	1.72181e-05	8.2513e-05	up	PTHR31174:SF7 - LEA PROTEIN-RELATED (1 of 4)
Lus10028056.g.BGIv1.0	44.3376	1.71999	0.315721	5.44781	5.09932e-08	3.2872e-07	up	PTHR31636:SF25 - SCARECROW-LIKE PROTEIN 26 (1 of 2)	GO:0005634 - nucleus;GO:0003700 - DNA-binding transcription factor activity;GO:0043565 - sequence-specific DNA binding
Lus10022600.g.BGIv1.0	103.979	1.71851	0.213861	8.03565	9.30841e-16	1.03168e-14	up	?
Lus10041273.g.BGIv1.0	51.0396	1.71788	0.296285	5.79806	6.70849e-09	4.70432e-08	up	PF06376 - Protein of unknown function (DUF1070) (DUF1070) (1 of 7)
Lus10014191.g.BGIv1.0	190.182	1.71678	0.15207	11.2894	1.47981e-29	2.75363e-28	up	3.7.1.17//3.7.1.8 - 2,6-dioxo-6-phenylhexa-3-enoate hydrolase / HOHPDA hydrolase (1 of 4)
Lus10011337.g.BGIv1.0	9.44537	1.71569	0.677254	2.5333	0.0112993	0.0310522	up	PTHR22958 - RELATED TO MULTIFUNCTIONAL CYCLIN-DEPENDENT KINASE-RELATED (1 of 6)	GO:0008081 - phosphoric diester hydrolase activity;GO:0006629 - lipid metabolic process
Lus10019131.g.BGIv1.0	37.1054	1.71525	0.350927	4.88776	1.01988e-06	5.72065e-06	up	PTHR27001:SF164 - RECEPTOR PROTEIN KINASE TMK1-RELATED (1 of 10)	GO:0005515 - protein binding;GO:0006468 - protein phosphorylation;GO:0004672 - protein kinase activity
Lus10019646.g.BGIv1.0	24.3882	1.71453	0.441396	3.88433	0.000102612	0.000436234	up	?
Lus10004283.g.BGIv1.0	325.836	1.71279	0.116521	14.6994	6.50429e-49	1.88782e-47	up	PF00069//PF00954//PF01453 - Protein kinase domain (Pkinase) // S-locus glycoprotein domain (S_locus_glycop) // D-mannose binding lectin (B_lectin) (1 of 7)	GO:0048544 - recognition of pollen;GO:0006468 - protein phosphorylation;GO:0005524 - ATP binding;GO:0004672 - protein kinase activity
Lus10025262.g.BGIv1.0	1081.03	1.71154	0.0718258	23.8291	1.66746e-125	1.18409e-123	up	K00827 - alanine-glyoxylate transaminase / (R)-3-amino-2-methylpropionate-pyruvate transaminase (AGXT2) (1 of 3)	GO:0030170 - pyridoxal phosphate binding;GO:0008483 - transaminase activity
Lus10006594.g.BGIv1.0	15.0168	1.71104	0.627217	2.72799	0.00637217	0.01872	up	K02704 - photosystem II CP47 chlorophyll apoprotein (psbB) (1 of 2)	GO:0019684 - photosynthesis, light reaction;GO:0016168 - chlorophyll binding;GO:0016020 - membrane;GO:0009767 - photosynthetic electron transport chain;GO:0009521 - photosystem
Lus10021198.g.BGIv1.0	309.21	1.71051	0.122097	14.0095	1.36454e-44	3.62384e-43	up	K03521 - electron transfer flavoprotein beta subunit (fixA, etfB) (1 of 2)	GO:0009055 - electron transfer activity
Lus10021325.g.BGIv1.0	129.733	1.71037	0.182739	9.3596	8.00363e-21	1.11381e-19	up	PTHR11010//PTHR11010:SF48 - PROTEASE S28 PRO-X CARBOXYPEPTIDASE-RELATED // SUBFAMILY NOT NAMED (1 of 2)	GO:0008236 - serine-type peptidase activity;GO:0006508 - proteolysis
Lus10024583.g.BGIv1.0	1031.31	1.70976	0.0707957	24.1506	7.35679e-129	5.38379e-127	up	2.4.1.324 - 7-deoxyloganetin glucosyltransferase / UGT85A24 (1 of 35)	GO:0016758 - transferase activity, transferring hexosyl groups;GO:0008152 - metabolic process
Lus10017252.g.BGIv1.0	1034.77	1.70889	0.0720116	23.7307	1.73859e-124	1.21539e-122	up	K17609 - nucleoredoxin [EC:1.8.1.8] (NXN) (1 of 3)	GO:0035556 - intracellular signal transduction
Lus10021114.g.BGIv1.0	240.862	1.70877	0.140097	12.1971	3.22193e-34	6.80602e-33	up	PTHR33649:SF4 - PAR1 PROTEIN (1 of 5)
Lus10008775.g.BGIv1.0	32.8067	1.70782	0.379188	4.50388	6.67244e-06	3.40318e-05	up	PTHR10366:SF388 - CINNAMOYL COA REDUCTASE-LIKE PROTEIN (1 of 3)
Lus10033079.g.BGIv1.0	11.0951	1.70704	0.622961	2.74021	0.00614002	0.0181061	up	PTHR31642:SF50 - F21B7.2 (1 of 2)	GO:0016747 - transferase activity, transferring acyl groups other than amino-acyl groups
Lus10035568.g.BGIv1.0	108.911	1.7057	0.213763	7.9794	1.47044e-15	1.61331e-14	up	PF03140 - Plant protein of unknown function (DUF247) (1 of 37)
Lus10021817.g.BGIv1.0	22.982	1.7055	0.488873	3.48865	0.000485474	0.0018368	up	PTHR10174//PTHR10174:SF121 - RETINALDEHYDE BINDING PROTEIN-RELATED // SUBFAMILY NOT NAMED (1 of 4)
Lus10034218.g.BGIv1.0	2400.63	1.70519	0.0474359	35.9473	5.57691e-283	1.06026e-280	up	K07407 - alpha-galactosidase (E3.2.1.22B, galA, rafA) (1 of 8)	GO:0009505 - plant-type cell wall;GO:0052692 - raffinose alpha-galactosidase activity;GO:0005975 - carbohydrate metabolic process
Lus10017995.g.BGIv1.0	671.107	1.70276	0.0821836	20.719	2.33609e-95	1.26036e-93	up	K00207 - dihydropyrimidine dehydrogenase (NADP+) (DPYD) (1 of 2)	GO:0055114 - oxidation-reduction process;GO:0016627 - oxidoreductase activity, acting on the CH-CH group of donors;GO:0005737 - cytoplasm
Lus10025554.g.BGIv1.0	116.537	1.70115	0.203378	8.36447	6.03869e-17	7.07243e-16	up	PF00069//PF13947 - Protein kinase domain (Pkinase) // Wall-associated receptor kinase galacturonan-binding (GUB_WAK_bind) (1 of 9)	GO:0030247 - polysaccharide binding;GO:0006468 - protein phosphorylation;GO:0005524 - ATP binding;GO:0004672 - protein kinase activity
Lus10008537.g.BGIv1.0	6256.53	1.70065	0.0351785	48.3435	0	0	up	1.11.1.12 - Phospholipid-hydroperoxide glutathione peroxidase / Peroxidation-inhibiting protein (1 of 7)	GO:0055114 - oxidation-reduction process;GO:0016491 - oxidoreductase activity;GO:0016209 - antioxidant activity;GO:0006979 - response to oxidative stress;GO:0004602 - glutathione peroxidase activity
Lus10012691.g.BGIv1.0	89.9604	1.69977	0.217855	7.80232	6.07788e-15	6.42325e-14	up	PF00892 - EamA-like transporter family (EamA) (1 of 81)	GO:0016021 - integral component of membrane;GO:0016020 - membrane;GO:0022857 - transmembrane transporter activity
Lus10039391.g.BGIv1.0	60.4075	1.69943	0.295119	5.75844	8.48951e-09	5.88549e-08	up	K13448 - calcium-binding protein CML (CML) (1 of 36)	GO:0005509 - calcium ion binding;GO:0019722 - calcium-mediated signaling
Lus10021369.g.BGIv1.0	152.881	1.69676	0.173686	9.76915	1.52722e-22	2.2827e-21	up	K14432 - ABA responsive element binding factor (ABF) (1 of 8)	GO:0043565 - sequence-specific DNA binding;GO:0006355 - regulation of transcription, DNA-templated;GO:0003700 - DNA-binding transcription factor activity
Lus10015802.g.BGIv1.0	38.809	1.69641	0.344407	4.92559	8.41046e-07	4.76138e-06	up	PTHR23070//PTHR23070:SF12 - BCS1 AAA-TYPE ATPASE // SUBFAMILY NOT NAMED (1 of 2)	GO:0005524 - ATP binding
Lus10031613.g.BGIv1.0	40.4374	1.69581	0.345958	4.90179	9.49661e-07	5.34679e-06	up	PF12609 - Wound-induced protein (DUF3774) (1 of 27)
Lus10022849.g.BGIv1.0	9425.18	1.69566	0.0304519	55.6831	0	0	up	1.1.1.86 - Ketol-acid reductoisomerase (NADP(+)) / Dihydroxyisovalerate dehydrogenase (isomerizing) (1 of 2)	GO:0055114 - oxidation-reduction process;GO:0009082 - branched-chain amino acid biosynthetic process;GO:0004455 - ketol-acid reductoisomerase activity;GO:0016491 - oxidoreductase activity
Lus10005399.g.BGIv1.0	864.478	1.69451	0.0794451	21.3293	6.07648e-101	3.41157e-99	up	K04121 - ent-kaurene synthase (E4.2.3.19) (1 of 3)	GO:0016829 - lyase activity;GO:0010333 - terpene synthase activity;GO:0008152 - metabolic process;GO:0000287 - magnesium ion binding
Lus10027109.g.BGIv1.0	27.603	1.69406	0.410769	4.12413	3.72145e-05	0.000169651	up	?
Lus10025901.g.BGIv1.0	217.356	1.69359	0.148287	11.421	3.28392e-30	6.25984e-29	up	KOG0156 - Cytochrome P450 CYP2 subfamily (1 of 184)	GO:0055114 - oxidation-reduction process;GO:0020037 - heme binding;GO:0016705 - oxidoreductase activity, acting on paired donors, with incorporation or reduction of molecular oxygen;GO:0005506 - iron ion binding
Lus10040773.g.BGIv1.0	450.629	1.69354	0.100155	16.9092	3.84815e-64	1.40378e-62	up	PF00069//PF00139 - Protein kinase domain (Pkinase) // Legume lectin domain (Lectin_legB) (1 of 39)	GO:0006468 - protein phosphorylation;GO:0005524 - ATP binding;GO:0004672 - protein kinase activity;GO:0030246 - carbohydrate binding
Lus10001321.g.BGIv1.0	4514.85	1.69297	0.0375257	45.1149	0	0	up	5.3.1.5 - Xylose isomerase / D-xylose ketoisomerase (1 of 2)
Lus10023271.g.BGIv1.0	104.173	1.69285	0.212403	7.97001	1.58656e-15	1.73647e-14	up	PTHR11785:SF230 - CATIONIC AMINO ACID TRANSPORTER 1 (1 of 3)	GO:0016020 - membrane;GO:0015171 - amino acid transmembrane transporter activity;GO:0003333 - amino acid transmembrane transport
Lus10009277.g.BGIv1.0	2127.56	1.69239	0.050105	33.7768	4.32084e-250	6.75029e-248	up	PTHR30566//PTHR30566:SF12 - YNAI-RELATED MECHANOSENSITIVE ION CHANNEL // SUBFAMILY NOT NAMED (1 of 1)	GO:0055085 - transmembrane transport;GO:0016020 - membrane
Lus10030973.g.BGIv1.0	18.8764	1.69211	0.538795	3.14055	0.00168633	0.00570664	up	K09753 - cinnamoyl-CoA reductase (CCR) (1 of 4)	GO:0050662 - coenzyme binding;GO:0003824 - catalytic activity
Lus10027567.g.BGIv1.0	2376.13	1.69145	0.0476945	35.4642	1.74993e-275	3.14393e-273	up	K05666 - ATP-binding cassette, subfamily C (CFTR/MRP), member 2 (ABCC2) (1 of 2)	GO:0055085 - transmembrane transport;GO:0042626 - ATPase-coupled transmembrane transporter activity;GO:0016021 - integral component of membrane;GO:0006810 - transport;GO:0005524 - ATP binding;GO:0016887 - ATPase activity
Lus10029883.g.BGIv1.0	413.883	1.69127	0.117567	14.3856	6.37284e-47	1.76689e-45	up	3.1.1.80 - Acetylajmaline esterase / Acetylajmalan esterase (1 of 1)
Lus10007656.g.BGIv1.0	1397.48	1.68881	0.0697359	24.2172	1.46525e-129	1.0811e-127	up	K05350 - beta-glucosidase (bglB) (1 of 6)	GO:0005975 - carbohydrate metabolic process;GO:0004553 - hydrolase activity, hydrolyzing O-glycosyl compounds
Lus10030599.g.BGIv1.0	40.1125	1.68742	0.368839	4.57495	4.76342e-06	2.47519e-05	up	PTHR10044:SF108 - S-RIBONUCLEASE BINDING PROTEIN SBP1-RELATED (1 of 5)	GO:0004842 - ubiquitin-protein transferase activity
Lus10020178.g.BGIv1.0	1040.32	1.68706	0.0817823	20.6287	1.51688e-94	8.13499e-93	up	PTHR10457//PTHR10457:SF12 - MEVALONATE KINASE/GALACTOKINASE // SUBFAMILY NOT NAMED (1 of 2)	GO:0005524 - ATP binding
Lus10041415.g.BGIv1.0	489.635	1.68628	0.0987199	17.0814	2.04022e-65	7.58111e-64	up	?	GO:0009507 - chloroplast;GO:0009816 - defense response to bacterium, incompatible interaction
Lus10036800.g.BGIv1.0	27.272	1.68547	0.394648	4.27081	1.94761e-05	9.26541e-05	up	PTHR31221:SF22 - WRKY TRANSCRIPTION FACTOR 3-RELATED (1 of 5)	GO:0043565 - sequence-specific DNA binding;GO:0006355 - regulation of transcription, DNA-templated;GO:0003700 - DNA-binding transcription factor activity
Lus10016654.g.BGIv1.0	149.189	1.68536	0.174356	9.66619	4.19712e-22	6.1631e-21	up	?
Lus10037370.g.BGIv1.0	1339.77	1.68482	0.0628946	26.788	4.45303e-158	3.98025e-156	up	K13071 - pheophorbide a oxygenase (PAO, ACD1) (1 of 2)	GO:0055114 - oxidation-reduction process;GO:0051537 - 2 iron, 2 sulfur cluster binding;GO:0016491 - oxidoreductase activity;GO:0010277 - chlorophyllide a oxygenase [overall] activity
Lus10038552.g.BGIv1.0	347.175	1.68402	0.123998	13.581	5.18927e-42	1.31681e-40	up	PF00954//PF01453//PF07714//PF08276//PF11883 - S-locus glycoprotein domain (S_locus_glycop) // D-mannose binding lectin (B_lectin) // Protein tyrosine kinase (Pkinase_Tyr) // PAN-like domain (PAN_2) // Domain of unknown function (DUF3403) (DUF3403) (1 of 8)	GO:0004674 - protein serine/threonine kinase activity;GO:0048544 - recognition of pollen;GO:0006468 - protein phosphorylation;GO:0004672 - protein kinase activity
Lus10014106.g.BGIv1.0	34.0608	1.68402	0.370044	4.55086	5.34274e-06	2.76224e-05	up	PF04450 - Peptidase of plants and bacteria (BSP) (1 of 38)
Lus10013938.g.BGIv1.0	357.98	1.68354	0.114901	14.6521	1.30616e-48	3.76065e-47	up	PTHR22835//PTHR22835:SF189 - ZINC FINGER FYVE DOMAIN CONTAINING PROTEIN // SUBFAMILY NOT NAMED (1 of 10)	GO:0016788 - hydrolase activity, acting on ester bonds
Lus10021119.g.BGIv1.0	177.106	1.68331	0.167757	10.0343	1.07767e-23	1.67342e-22	up	PTHR31741:SF4 - O-FUCOSYLTRANSFERASE FAMILY PROTEIN (1 of 6)	GO:0016021 - integral component of membrane;GO:0016757 - transferase activity, transferring glycosyl groups;GO:0006004 - fucose metabolic process
Lus10016919.g.BGIv1.0	160.076	1.68073	0.167841	10.0138	1.32589e-23	2.04999e-22	up	PTHR11941//PTHR11941:SF72 - ENOYL-COA HYDRATASE-RELATED // SUBFAMILY NOT NAMED (1 of 3)	GO:0005777 - peroxisome;GO:0003824 - catalytic activity
Lus10042127.g.BGIv1.0	22.74	1.68039	0.431954	3.8902	0.000100161	0.000426725	up	K13366 - polyamine oxidase (MPAO, PAO1) (1 of 3)	GO:0016491 - oxidoreductase activity
Lus10002671.g.BGIv1.0	29.9937	1.67988	0.386837	4.3426	1.40807e-05	6.83896e-05	up	PF00067 - Cytochrome P450 (p450) (1 of 443)	GO:0055114 - oxidation-reduction process;GO:0020037 - heme binding;GO:0016705 - oxidoreductase activity, acting on paired donors, with incorporation or reduction of molecular oxygen;GO:0005506 - iron ion binding
Lus10001941.g.BGIv1.0	319.284	1.67915	0.116075	14.4661	1.98447e-47	5.5795e-46	up	PTHR11850:SF122 - HOMEOBOX PROTEIN KNOTTED-1-LIKE 3-RELATED (1 of 4)	GO:0005634 - nucleus;GO:0003677 - DNA binding;GO:0006355 - regulation of transcription, DNA-templated
Lus10017516.g.BGIv1.0	5781.72	1.67872	0.0324827	51.6805	0	0	up	PTHR31268:SF5 - GALACTINOL--SUCROSE GALACTOSYLTRANSFERASE 6-RELATED (1 of 1)
Lus10020740.g.BGIv1.0	2969.75	1.6782	0.0455187	36.8683	1.49056e-297	3.15051e-295	up	K00457 - 4-hydroxyphenylpyruvate dioxygenase (HPD, hppD) (1 of 1)	GO:0055114 - oxidation-reduction process;GO:0016701 - oxidoreductase activity, acting on single donors with incorporation of molecular oxygen;GO:0009072 - aromatic amino acid family metabolic process;GO:0003868 - 4-hydroxyphenylpyruvate dioxygenase activity
Lus10023672.g.BGIv1.0	3265.65	1.67698	0.041807	40.1125	0	0	up	K07513 - acetyl-CoA acyltransferase 1 (ACAA1) (1 of 3)	GO:0016747 - transferase activity, transferring acyl groups other than amino-acyl groups;GO:0008152 - metabolic process
Lus10031767.g.BGIv1.0	15.4065	1.67649	0.529995	3.16322	0.00156037	0.00531946	up	PTHR31719:SF42 - GENOMIC DNA, CHROMOSOME 3, P1 CLONE: MGH6 (1 of 3)	GO:0006355 - regulation of transcription, DNA-templated;GO:0003677 - DNA binding
Lus10030901.g.BGIv1.0	138.441	1.67518	0.184438	9.08259	1.06023e-19	1.40836e-18	up	PTHR27002:SF70 - CYSTEINE-RICH RECEPTOR-LIKE PROTEIN KINASE 2 (1 of 4)	GO:0006468 - protein phosphorylation;GO:0004672 - protein kinase activity
Lus10028585.g.BGIv1.0	20.6213	1.67451	0.493427	3.39363	0.000689728	0.00253072	up	PF00892 - EamA-like transporter family (EamA) (1 of 81)	GO:0016021 - integral component of membrane;GO:0016020 - membrane;GO:0022857 - transmembrane transporter activity
Lus10006748.g.BGIv1.0	536.611	1.67439	0.10709	15.6353	4.1867e-55	1.36142e-53	up	K03809 - NAD(P)H dehydrogenase (quinone) (wrbA) (1 of 8)	GO:0016491 - oxidoreductase activity
Lus10034465.g.BGIv1.0	24.7951	1.67122	0.429364	3.89231	9.92947e-05	0.000423434	up	PF01357//PF03330 - Pollen allergen (Pollen_allerg_1) // Rare lipoprotein A (RlpA)-like double-psi beta-barrel (DPBB_1) (1 of 57)	GO:0005618 - cell wall;GO:0005576 - extracellular region;GO:0016020 - membrane;GO:0009664 - plant-type cell wall organization
Lus10033385.g.BGIv1.0	2933.33	1.66953	0.0435977	38.294	0	0	up	PTHR13789//PTHR13789:SF234 - MONOOXYGENASE // SUBFAMILY NOT NAMED (1 of 6)	GO:0071949 - FAD binding
Lus10038785.g.BGIv1.0	5558.65	1.6685	0.0400282	41.683	0	0	up	PTHR22814//PTHR22814:SF94 - COPPER TRANSPORT PROTEIN ATOX1-RELATED // SUBFAMILY NOT NAMED (1 of 2)	GO:0046872 - metal ion binding;GO:0030001 - metal ion transport
Lus10006028.g.BGIv1.0	2108.84	1.66804	0.0556997	29.947	4.81509e-197	5.52766e-195	up	PTHR27000:SF155 - LEUCINE-RICH REPEAT RECEPTOR-LIKE PROTEIN KINASE-RELATED (1 of 6)	GO:0005515 - protein binding;GO:0006468 - protein phosphorylation;GO:0005524 - ATP binding;GO:0004672 - protein kinase activity
Lus10018432.g.BGIv1.0	430.691	1.66793	0.113158	14.7399	3.57277e-49	1.04371e-47	up	PTHR34049:SF1 - F-BOX PROTEIN SKIP27 (1 of 3)
Lus10031057.g.BGIv1.0	68.424	1.66763	0.254055	6.56405	5.23666e-11	4.30679e-10	up	K18134 - protein O-GlcNAc transferase (EOGT) (1 of 4)	GO:0016757 - transferase activity, transferring glycosyl groups
Lus10030594.g.BGIv1.0	71.8303	1.66639	0.254567	6.54597	5.9112e-11	4.84271e-10	up	?
Lus10007372.g.BGIv1.0	472.104	1.6662	0.102196	16.304	9.24967e-60	3.21742e-58	up	PTHR12526:SF379 - SUCROSE SYNTHASE 5 (1 of 2)	GO:0016157 - sucrose synthase activity;GO:0005985 - sucrose metabolic process
Lus10022186.g.BGIv1.0	416.445	1.66545	0.109367	15.2282	2.30003e-52	7.1492e-51	up	PTHR23042:SF72 - TRANSCRIPTION FACTOR BHLH104-RELATED (1 of 4)	GO:0046983 - protein dimerization activity
Lus10010608.g.BGIv1.0	22.897	1.66163	0.443532	3.74637	0.000179414	0.000733749	up	?
Lus10001910.g.BGIv1.0	25.5936	1.66125	0.411674	4.03535	5.45207e-05	0.000242816	up	PF11331 - Probable zinc-ribbon domain (zinc_ribbon_12) (1 of 6)
Lus10030717.g.BGIv1.0	208.321	1.66111	0.1448	11.4718	1.82779e-30	3.51773e-29	up	3.6.3.44 - Xenobiotic-transporting ATPase / Steroid-transporting ATPase (1 of 69)	GO:0055085 - transmembrane transport;GO:0042626 - ATPase-coupled transmembrane transporter activity;GO:0016021 - integral component of membrane;GO:0006810 - transport;GO:0005524 - ATP binding
Lus10037075.g.BGIv1.0	141.587	1.66088	0.177776	9.34254	9.40538e-21	1.30636e-19	up	PF07168 - Ureide permease (Ureide_permease) (1 of 4)	GO:0071705 - nitrogen compound transport
Lus10011647.g.BGIv1.0	33.7098	1.66049	0.380483	4.36416	1.27615e-05	6.25062e-05	up	?
Lus10001701.g.BGIv1.0	78.5985	1.66018	0.244233	6.79751	1.06442e-11	9.21948e-11	up	PTHR11941//PTHR11941:SF84 - ENOYL-COA HYDRATASE-RELATED // SUBFAMILY NOT NAMED (1 of 7)	GO:0008152 - metabolic process;GO:0003824 - catalytic activity
Lus10029628.g.BGIv1.0	68.1649	1.65926	0.259733	6.38834	1.67694e-10	1.33103e-09	up	PF00931//PF13306//PF13676 - NB-ARC domain (NB-ARC) // Leucine rich repeats (6 copies) (LRR_5) // TIR domain (TIR_2) (1 of 2)	GO:0007165 - signal transduction;GO:0005515 - protein binding;GO:0043531 - ADP binding
Lus10025544.g.BGIv1.0	113.968	1.65899	0.197223	8.41175	4.03949e-17	4.78243e-16	up	3.1.4.46 - Glycerophosphodiester phosphodiesterase / Glycerophosphoryl diester phosphodiesterase (1 of 48)	GO:0006468 - protein phosphorylation;GO:0005524 - ATP binding;GO:0004672 - protein kinase activity
Lus10033214.g.BGIv1.0	9.41963	1.65842	0.688957	2.40714	0.0160779	0.0422923	up	K04573 - neurofilament medium polypeptide (neurofilament 3) (NEF3, NF-M) (1 of 1)
Lus10002670.g.BGIv1.0	41.7302	1.65795	0.322778	5.1365	2.79898e-07	1.67426e-06	up	PTHR24298:SF86 - CYTOCHROME P450 71B21-RELATED (1 of 14)	GO:0055114 - oxidation-reduction process;GO:0020037 - heme binding;GO:0016705 - oxidoreductase activity, acting on paired donors, with incorporation or reduction of molecular oxygen;GO:0005506 - iron ion binding
Lus10021757.g.BGIv1.0	243.092	1.6579	0.135292	12.2542	1.59456e-34	3.39027e-33	up	PTHR33095:SF7 - AR781 (1 of 4)	GO:0005886 - plasma membrane
Lus10032382.g.BGIv1.0	520.642	1.65714	0.0962272	17.2212	1.84223e-66	6.97525e-65	up	PTHR14155:SF157 - RING-H2 FINGER PROTEIN ATL69-RELATED (1 of 6)	GO:0008270 - zinc ion binding;GO:0005515 - protein binding
Lus10003589.g.BGIv1.0	54.1035	1.65706	0.286851	5.77671	7.61739e-09	5.30339e-08	up	PTHR31339:SF4 - PECTIN LYASE-LIKE SUPERFAMILY PROTEIN (1 of 2)	GO:0005576 - extracellular region;GO:0016021 - integral component of membrane;GO:0004650 - polygalacturonase activity;GO:0005975 - carbohydrate metabolic process;GO:0071555 - cell wall organization
Lus10018300.g.BGIv1.0	659.825	1.65704	0.0857595	19.322	3.51027e-83	1.65744e-81	up	K10745 - ribonuclease H2 subunit C (RNASEH2C) (1 of 2)	GO:0032299 - ribonuclease H2 complex;GO:0006401 - RNA catabolic process
Lus10002807.g.BGIv1.0	1162.58	1.65588	0.0630851	26.2483	7.46737e-152	6.51256e-150	up	PTHR32227:SF49 - BETA-1,3-GLUCANASE 1-RELATED (1 of 13)	GO:0005975 - carbohydrate metabolic process;GO:0004553 - hydrolase activity, hydrolyzing O-glycosyl compounds
Lus10034838.g.BGIv1.0	251.292	1.65551	0.14622	11.3221	1.02014e-29	1.90717e-28	up	PTHR13789//PTHR13789:SF234 - MONOOXYGENASE // SUBFAMILY NOT NAMED (1 of 6)	GO:0071949 - FAD binding
Lus10034403.g.BGIv1.0	218.77	1.65508	0.143327	11.5476	7.59074e-31	1.47752e-29	up	PTHR24092:SF41 - PHOSPHOLIPID-TRANSPORTING ATPASE 10-RELATED (1 of 6)	GO:0046872 - metal ion binding;GO:0000166 - nucleotide binding;GO:0016021 - integral component of membrane;GO:0015914 - phospholipid transport;GO:0005524 - ATP binding;GO:0004012 - ATPase-coupled intramembrane lipid transporter activity;GO:0000287 - magnesium ion binding
Lus10028493.g.BGIv1.0	866.763	1.65491	0.0760137	21.7712	4.34934e-105	2.52881e-103	up	3.5.1.94 - Gamma-glutamyl-gamma-aminobutyrate hydrolase / Gamma-glutamyl-GABA hydrolase (1 of 4)	GO:0016787 - hydrolase activity;GO:0006541 - glutamine metabolic process
Lus10033656.g.BGIv1.0	8915.13	1.65389	0.0289855	57.0592	0	0	up	PTHR11746//PTHR11746:SF83 - O-METHYLTRANSFERASE // SUBFAMILY NOT NAMED (1 of 3)	GO:0046983 - protein dimerization activity;GO:0008171 - O-methyltransferase activity
Lus10039066.g.BGIv1.0	19.5057	1.65367	0.511416	3.2335	0.00122281	0.0042646	up	PF05553 - Cotton fibre expressed protein (DUF761) (1 of 47)
Lus10019686.g.BGIv1.0	115.445	1.65214	0.192085	8.60108	7.89707e-18	9.65818e-17	up	K16282 - E3 ubiquitin-protein ligase RHA2 [EC:6.3.2.19] (RHA2) (1 of 9)	GO:0008270 - zinc ion binding;GO:0005515 - protein binding
Lus10033533.g.BGIv1.0	357.915	1.65166	0.12139	13.6062	3.67689e-42	9.36344e-41	up	K13415 - protein brassinosteroid insensitive 1 (BRI1) (1 of 2)	GO:0005515 - protein binding;GO:0006468 - protein phosphorylation;GO:0005524 - ATP binding;GO:0004672 - protein kinase activity
Lus10039698.g.BGIv1.0	56.1259	1.65154	0.278344	5.93345	2.96628e-09	2.14025e-08	up	PF01657 - Salt stress response/antifungal (Stress-antifung) (1 of 114)
Lus10014075.g.BGIv1.0	241.381	1.65054	0.137943	11.9654	5.39366e-33	1.11e-31	up	PF06974 - Protein of unknown function (DUF1298) (DUF1298) (1 of 14)	GO:0004144 - diacylglycerol O-acyltransferase activity
Lus10025950.g.BGIv1.0	53.4033	1.6498	0.292181	5.64651	1.63739e-08	1.10689e-07	up	?
Lus10020733.g.BGIv1.0	586.763	1.64888	0.094179	17.5079	1.24731e-68	4.85571e-67	up	PTHR14255//PTHR14255:SF5 - ATP-DEPENDENT PROTEASE CEREBLON // SUBFAMILY NOT NAMED (1 of 2)	GO:0016021 - integral component of membrane
Lus10024514.g.BGIv1.0	19.1041	1.64747	0.563071	2.92587	0.0034349	0.0107577	up	PF03763 - Remorin, C-terminal region (Remorin_C) (1 of 30)
Lus10017766.g.BGIv1.0	107.314	1.64728	0.212694	7.74481	9.57244e-15	1.00279e-13	up	PTHR10217:SF504 - POTASSIUM CHANNEL AKT1-RELATED (1 of 8)
Lus10028495.g.BGIv1.0	71.9387	1.64716	0.268944	6.12457	9.09285e-10	6.82809e-09	up	PTHR27005:SF13 - PROTEIN KINASE-LIKE PROTEIN-RELATED (1 of 4)
Lus10035620.g.BGIv1.0	5922.24	1.64659	0.0387133	42.5329	0	0	up	PTHR22595//PTHR22595:SF60 - CHITINASE-RELATED // SUBFAMILY NOT NAMED (1 of 9)	GO:0016998 - cell wall macromolecule catabolic process;GO:0006032 - chitin catabolic process;GO:0004568 - chitinase activity
Lus10006363.g.BGIv1.0	1379.68	1.64654	0.0621315	26.5009	9.46553e-155	8.2955e-153	up	PTHR10566:SF50 - PROTEIN LACT-3 (1 of 1)	GO:0009507 - chloroplast;GO:0004672 - protein kinase activity;GO:0055072 - iron ion homeostasis;GO:0046467 - membrane lipid biosynthetic process;GO:0080177 - plastoglobule organization;GO:1901031 - regulation of response to reactive oxygen species
Lus10015222.g.BGIv1.0	82.9548	1.64643	0.234819	7.0115	2.35779e-12	2.13562e-11	up	K15397 - 3-ketoacyl-CoA synthase (KCS) (1 of 25)	GO:0016747 - transferase activity, transferring acyl groups other than amino-acyl groups;GO:0008610 - lipid biosynthetic process;GO:0016020 - membrane;GO:0006633 - fatty acid biosynthetic process
Lus10002888.g.BGIv1.0	295.811	1.64509	0.127866	12.8658	7.01379e-38	1.62384e-36	up	1.14.11.20 - Deacetoxyvindoline 4-hydroxylase / Desacetyoxyvindoline-17-hydroxylase (1 of 33)	GO:0055114 - oxidation-reduction process;GO:0016491 - oxidoreductase activity
Lus10028735.g.BGIv1.0	4215.55	1.64477	0.045595	36.0735	5.90559e-285	1.13476e-282	up	PTHR31235:SF77 - PEROXIDASE 12 (1 of 2)	GO:0055114 - oxidation-reduction process;GO:0020037 - heme binding;GO:0006979 - response to oxidative stress;GO:0004601 - peroxidase activity
Lus10006401.g.BGIv1.0	1972.78	1.64293	0.0524815	31.305	3.9897e-215	5.08361e-213	up	?
Lus10017920.g.BGIv1.0	54.7228	1.6398	0.281166	5.83213	5.47254e-09	3.86401e-08	up	PTHR33696:SF1 - T22J18.15 (1 of 3)
Lus10013554.g.BGIv1.0	183.999	1.63941	0.179077	9.1548	5.44595e-20	7.30982e-19	up	PF05003 - Protein of unknown function (DUF668) (DUF668) (1 of 15)
Lus10010742.g.BGIv1.0	878.563	1.6383	0.0927571	17.6622	8.19308e-70	3.24938e-68	up	PF04554 - Extensin-like region (Extensin_2) (1 of 7)	GO:0009664 - plant-type cell wall organization;GO:0005199 - structural constituent of cell wall
Lus10021501.g.BGIv1.0	190.856	1.63797	0.152912	10.7119	8.9496e-27	1.5453e-25	up	PF00582 - Universal stress protein family (Usp) (1 of 65)	GO:0006950 - response to stress
Lus10011254.g.BGIv1.0	67.028	1.63691	0.271014	6.03994	1.54173e-09	1.13566e-08	up	PF08387 - FBD (FBD) (1 of 20)
Lus10037957.g.BGIv1.0	51.4152	1.63668	0.318967	5.13119	2.8791e-07	1.71733e-06	up	?
Lus10030740.g.BGIv1.0	25.7233	1.6362	0.408873	4.00172	6.2883e-05	0.000277071	up	PF01697 - Glycosyltransferase family 92 (Glyco_transf_92) (1 of 6)	GO:0016021 - integral component of membrane;GO:0016757 - transferase activity, transferring glycosyl groups
Lus10025243.g.BGIv1.0	22.1148	1.63526	0.45085	3.62706	0.000286662	0.00113091	up	?
Lus10034817.g.BGIv1.0	224.636	1.63496	0.156325	10.4587	1.33662e-25	2.21529e-24	up	PTHR13789//PTHR13789:SF234 - MONOOXYGENASE // SUBFAMILY NOT NAMED (1 of 6)	GO:0055114 - oxidation-reduction process;GO:0016491 - oxidoreductase activity
Lus10005260.g.BGIv1.0	17.1966	1.63438	0.52065	3.13911	0.00169461	0.00573034	up	K10639 - E3 ubiquitin-protein ligase CCNP1IP1 [EC:6.3.2.19] (CCNB1IP1, HEI10) (1 of 1)	GO:0008270 - zinc ion binding;GO:0005515 - protein binding
Lus10010284.g.BGIv1.0	50.331	1.63399	0.298932	5.46609	4.6006e-08	2.97907e-07	up	PTHR10073:SF12 - MISMATCH REPAIR ENDONUCLEASE PMS2 (1 of 3)	GO:0006298 - mismatch repair;GO:0005524 - ATP binding;GO:0032300 - mismatch repair complex
Lus10007889.g.BGIv1.0	167.679	1.63151	0.167393	9.74658	1.90784e-22	2.83862e-21	up	PF00197 - Trypsin and protease inhibitor (Kunitz_legume) (1 of 21)	GO:0004866 - endopeptidase inhibitor activity
Lus10017767.g.BGIv1.0	15.9685	1.63095	0.531717	3.06732	0.00215984	0.00712257	up	?
Lus10029971.g.BGIv1.0	585.709	1.63053	0.0893244	18.254	1.92333e-74	8.15927e-73	up	PTHR23500:SF62 - SUGAR TRANSPORTER ERD6-LIKE 14-RELATED (1 of 22)	GO:0055085 - transmembrane transport;GO:0022857 - transmembrane transporter activity;GO:0016021 - integral component of membrane
Lus10026879.g.BGIv1.0	252.815	1.63024	0.139933	11.6501	2.29202e-31	4.52014e-30	up	PTHR31744:SF10 - NAC DOMAIN CONTAINING PROTEIN 87 (1 of 2)	GO:0006355 - regulation of transcription, DNA-templated;GO:0003677 - DNA binding
Lus10038649.g.BGIv1.0	579.883	1.62882	0.0920114	17.7024	4.01781e-70	1.60231e-68	up	PTHR10992:SF829 - ALPHA/BETA-HYDROLASES SUPERFAMILY PROTEIN (1 of 2)	GO:0003824 - catalytic activity
Lus10005991.g.BGIv1.0	89.5495	1.62882	0.226152	7.20231	5.92019e-13	5.55416e-12	up	PTHR23070:SF13 - P-LOOP CONTAINING NUCLEOSIDE TRIPHOSPHATE HYDROLASES SUPERFAMILY PROTEIN (1 of 6)	GO:0005524 - ATP binding
Lus10035820.g.BGIv1.0	11.7848	1.62446	0.641715	2.53144	0.0113595	0.0311913	up	?
Lus10036808.g.BGIv1.0	9.79159	1.62435	0.666063	2.43873	0.0147389	0.0391743	up	PTHR11260:SF201 - GLUTATHIONE S-TRANSFERASE F14-RELATED (1 of 4)	GO:0005515 - protein binding
Lus10029438.g.BGIv1.0	50.3326	1.62412	0.298747	5.43645	5.43517e-08	3.48993e-07	up	PTHR24322:SF309 - SHORT-CHAIN DEHYDROGENASE REDUCTASE 2A (1 of 3)
Lus10031612.g.BGIv1.0	269.922	1.62393	0.128595	12.6283	1.47389e-36	3.3392e-35	up	PTHR11255:SF29 - DIACYLGLYCEROL KINASE 5-RELATED (1 of 4)	GO:0016301 - kinase activity;GO:0007205 - protein kinase C-activating G protein-coupled receptor signaling pathway;GO:0004143 - diacylglycerol kinase activity
Lus10009876.g.BGIv1.0	88.4673	1.62321	0.237173	6.84399	7.70146e-12	6.73962e-11	up	PTHR11926//PTHR11926:SF220 - GLUCOSYL/GLUCURONOSYL TRANSFERASES // SUBFAMILY NOT NAMED (1 of 6)	GO:0016758 - transferase activity, transferring hexosyl groups;GO:0008152 - metabolic process
Lus10002356.g.BGIv1.0	886.5	1.62185	0.0844693	19.2005	3.66764e-82	1.70707e-80	up	PTHR24078//PTHR24078:SF222 - DNAJ HOMOLOG SUBFAMILY C MEMBER // SUBFAMILY NOT NAMED (1 of 7)	GO:0009507 - chloroplast;GO:0061077 - chaperone-mediated protein folding
Lus10037797.g.BGIv1.0	193.643	1.62178	0.160357	10.1136	4.81075e-24	7.5822e-23	up	PF13668 - Ferritin-like domain (Ferritin_2) (1 of 2)
Lus10015018.g.BGIv1.0	224.519	1.62158	0.140574	11.5354	8.75104e-31	1.70153e-29	up	1.14.13.109 - Abieta-7,13-dien-18-ol hydroxylase / CYP720B1 (1 of 10)	GO:0055114 - oxidation-reduction process;GO:0020037 - heme binding;GO:0016705 - oxidoreductase activity, acting on paired donors, with incorporation or reduction of molecular oxygen;GO:0005506 - iron ion binding
Lus10012438.g.BGIv1.0	42.1598	1.62117	0.348296	4.65458	3.24641e-06	1.71822e-05	up	?
Lus10029395.g.BGIv1.0	14.2685	1.6194	0.577703	2.80317	0.00506031	0.0152233	up	PTHR22849//PTHR22849:SF24 - WDSAM1 PROTEIN // SUBFAMILY NOT NAMED (1 of 3)	GO:0016567 - protein ubiquitination;GO:0004842 - ubiquitin-protein transferase activity
Lus10026830.g.BGIv1.0	230.068	1.6192	0.139455	11.6109	3.62728e-31	7.11827e-30	up	PTHR11802//PTHR11802:SF62 - SERINE PROTEASE FAMILY S10 SERINE CARBOXYPEPTIDASE // SUBFAMILY NOT NAMED (1 of 3)	GO:0006508 - proteolysis;GO:0004185 - serine-type carboxypeptidase activity
Lus10034338.g.BGIv1.0	21.8582	1.6182	0.486595	3.32555	0.000882452	0.00317019	up	PTHR10641:SF581 - MYB TRANSCRIPTION FACTOR (1 of 2)	GO:0003824 - catalytic activity;GO:0003677 - DNA binding
Lus10002853.g.BGIv1.0	19.2987	1.61757	0.466717	3.46585	0.000528558	0.00198684	up	PTHR19317:SF14 - PRA1 FAMILY PROTEIN B4-RELATED (1 of 4)	GO:0016021 - integral component of membrane
Lus10010225.g.BGIv1.0	184.923	1.61648	0.156031	10.36	3.768e-25	6.14858e-24	up	?
Lus10042036.g.BGIv1.0	63.2387	1.61543	0.260613	6.19855	5.69845e-10	4.3482e-09	up	PF06522 - NADH-ubiquinone reductase complex 1 MLRQ subunit (B12D) (1 of 8)
Lus10030483.g.BGIv1.0	184.692	1.61415	0.151159	10.6785	1.28397e-26	2.20323e-25	up	PTHR21495:SF59 - DIRIGENT PROTEIN 20-RELATED (1 of 5)	GO:0048046 - apoplast
Lus10036550.g.BGIv1.0	237.598	1.61365	0.148145	10.8924	1.25266e-27	2.20966e-26	up	2.1.1.274 - Salicylate carboxymethyltransferase / Salicylate O-methyltransferase (1 of 10)	GO:0008168 - methyltransferase activity
Lus10032759.g.BGIv1.0	1806.91	1.61302	0.0549408	29.3593	1.81913e-189	2.01123e-187	up	PF00931//PF05659 - NB-ARC domain (NB-ARC) // Arabidopsis broad-spectrum mildew resistance protein RPW8 (RPW8) (1 of 3)	GO:0043531 - ADP binding
Lus10017471.g.BGIv1.0	2231.26	1.6112	0.0499261	32.2716	1.7497e-228	2.43684e-226	up	PTHR20953:SF2 - PROTEIN SEEDLING PLASTID DEVELOPMENT 1 (1 of 4)	GO:0005524 - ATP binding
Lus10035642.g.BGIv1.0	875.277	1.61072	0.0736887	21.8584	6.46603e-106	3.79636e-104	up	?
Lus10013384.g.BGIv1.0	127.243	1.61029	0.184324	8.73618	2.41125e-18	3.01465e-17	up	PF00008 - EGF-like domain (EGF) (1 of 1)	GO:0005515 - protein binding;GO:0030247 - polysaccharide binding;GO:0006468 - protein phosphorylation;GO:0005524 - ATP binding;GO:0004672 - protein kinase activity
Lus10015028.g.BGIv1.0	234.561	1.6096	0.141644	11.3636	6.34379e-30	1.19782e-28	up	K01689 - enolase (ENO, eno) (1 of 8)	GO:0006096 - glycolytic process;GO:0004634 - phosphopyruvate hydratase activity;GO:0000287 - magnesium ion binding;GO:0000015 - phosphopyruvate hydratase complex
Lus10011527.g.BGIv1.0	130.192	1.60906	0.180258	8.92641	4.40058e-19	5.67558e-18	up	PTHR21314:SF0 - UPF0553 PROTEIN C9ORF64 (1 of 2)	GO:0101030 - tRNA-guanine transglycosylation
Lus10024643.g.BGIv1.0	307.572	1.60869	0.11969	13.4405	3.49978e-41	8.72688e-40	up	PTHR14499:SF11 - PROTEIN VM106R.1 (1 of 4)	GO:0051260 - protein homooligomerization
Lus10026358.g.BGIv1.0	354.452	1.60774	0.123099	13.0606	5.53091e-39	1.31701e-37	up	PF10950 - Protein of unknown function (DUF2775) (DUF2775) (1 of 9)
Lus10031681.g.BGIv1.0	243.121	1.6072	0.164241	9.78561	1.29812e-22	1.94682e-21	up	K01206 - alpha-L-fucosidase (FUCA) (1 of 5)	GO:0005975 - carbohydrate metabolic process;GO:0004560 - alpha-L-fucosidase activity
Lus10026234.g.BGIv1.0	14.5381	1.60707	0.54246	2.96257	0.00305086	0.00969434	up	PTHR31674:SF5 - B3 DOMAIN-CONTAINING PROTEIN REM-LIKE 1-RELATED (1 of 5)	GO:0003677 - DNA binding
Lus10028589.g.BGIv1.0	6367.93	1.60675	0.13057	12.3056	8.44589e-35	1.80965e-33	up	PF04554 - Extensin-like region (Extensin_2) (1 of 7)	GO:0009664 - plant-type cell wall organization;GO:0005199 - structural constituent of cell wall
Lus10007212.g.BGIv1.0	4177.07	1.60667	0.0389168	41.2847	0	0	up	3.4.22.1 - Cathepsin B / Cathepsin B1 (1 of 2)	GO:0050790 - regulation of catalytic activity;GO:0004197 - cysteine-type endopeptidase activity;GO:0005975 - carbohydrate metabolic process;GO:0004553 - hydrolase activity, hydrolyzing O-glycosyl compounds;GO:0008234 - cysteine-type peptidase activity;GO:0006508 - proteolysis
Lus10033969.g.BGIv1.0	499.003	1.60622	0.0997436	16.1035	2.40991e-58	8.23128e-57	up	K10144 - RING finger and CHY zinc finger domain-containing protein 1 (RCHY1, PIRH2) (1 of 3)	GO:0008270 - zinc ion binding;GO:0016567 - protein ubiquitination
Lus10016920.g.BGIv1.0	188.787	1.60603	0.155485	10.3292	5.20124e-25	8.45278e-24	up	4.2.1.55 - 3-hydroxybutyryl-CoA dehydratase / Crotonase (1 of 2)	GO:0005777 - peroxisome;GO:0003824 - catalytic activity
Lus10009053.g.BGIv1.0	859.032	1.60598	0.0801609	20.0345	2.75625e-89	1.37361e-87	up	PTHR23180:SF290 - C2 DOMAIN-CONTAINING PROTEIN-RELATED (1 of 5)	GO:0005515 - protein binding
Lus10004815.g.BGIv1.0	1459.55	1.60438	0.0623223	25.7432	3.83938e-146	3.21577e-144	up	3.1.1.2 - Arylesterase / Paraoxonase (1 of 5)	GO:0016788 - hydrolase activity, acting on ester bonds
Lus10031179.g.BGIv1.0	144.558	1.6027	0.185521	8.6389	5.6759e-18	6.98447e-17	up	PTHR33177:SF6 - F3O9.30 (1 of 2)
Lus10015507.g.BGIv1.0	13.9182	1.60246	0.587422	2.72795	0.00637284	0.0187205	up	?	GO:0016021 - integral component of membrane
Lus10026081.g.BGIv1.0	115.68	1.60131	0.203283	7.87725	3.34675e-15	3.59508e-14	up	?
Lus10026392.g.BGIv1.0	74.1263	1.6011	0.245148	6.53118	6.52532e-11	5.3276e-10	up	?
Lus10034407.g.BGIv1.0	14.8973	1.60051	0.612518	2.613	0.00897504	0.0253551	up	PTHR14155:SF110 - RING/U-BOX DOMAIN-CONTAINING PROTEIN (1 of 3)	GO:0008270 - zinc ion binding;GO:0005515 - protein binding
Lus10009968.g.BGIv1.0	215.009	1.60016	0.141037	11.3456	7.79602e-30	1.46663e-28	up	PTHR22595//PTHR22595:SF35 - CHITINASE-RELATED // SUBFAMILY NOT NAMED (1 of 2)	GO:0016998 - cell wall macromolecule catabolic process;GO:0006032 - chitin catabolic process;GO:0004568 - chitinase activity
Lus10017210.g.BGIv1.0	222.573	1.59952	0.157045	10.1851	2.31093e-24	3.69543e-23	up	?
Lus10005114.g.BGIv1.0	415.317	1.59775	0.104317	15.3162	5.95633e-53	1.87247e-51	up	K00318 - proline dehydrogenase (PRODH) (1 of 4)	GO:0006562 - proline catabolic process;GO:0004657 - proline dehydrogenase activity
Lus10042266.g.BGIv1.0	100.882	1.59678	0.212586	7.51119	5.85907e-14	5.8692e-13	up	PF00069//PF00954//PF01453//PF08276 - Protein kinase domain (Pkinase) // S-locus glycoprotein domain (S_locus_glycop) // D-mannose binding lectin (B_lectin) // PAN-like domain (PAN_2) (1 of 13)	GO:0048544 - recognition of pollen;GO:0006468 - protein phosphorylation;GO:0005524 - ATP binding;GO:0004672 - protein kinase activity
Lus10040494.g.BGIv1.0	444.553	1.5961	0.105203	15.1716	5.45419e-52	1.68223e-50	up	PTHR32060:SF5 - PEPTIDASE S41 FAMILY PROTEIN (1 of 2)	GO:0005515 - protein binding;GO:0008236 - serine-type peptidase activity;GO:0006508 - proteolysis
Lus10023069.g.BGIv1.0	31.1776	1.59579	0.382796	4.16878	3.06231e-05	0.000141215	up	PTHR23056:SF45 - CALCINEURIN B-LIKE PROTEIN 4 (1 of 8)	GO:0005509 - calcium ion binding
Lus10018355.g.BGIv1.0	703.052	1.59463	0.0815321	19.5584	3.50158e-85	1.69111e-83	up	3.5.4.5 - Cytidine deaminase / Cytosine nucleoside deaminase (1 of 2)	GO:0008270 - zinc ion binding;GO:0009972 - cytidine deamination;GO:0004126 - cytidine deaminase activity
Lus10041078.g.BGIv1.0	754.917	1.5929	0.0843036	18.8949	1.25719e-79	5.70372e-78	up	PF07725//PF13191 - Leucine Rich Repeat (LRR_3) // AAA ATPase domain (AAA_16) (1 of 1)	GO:0043531 - ADP binding;GO:0007165 - signal transduction
Lus10002960.g.BGIv1.0	50.7362	1.59259	0.299966	5.30924	1.10081e-07	6.84802e-07	up	KOG4629 - Predicted mechanosensitive ion channel (1 of 6)	GO:0055085 - transmembrane transport;GO:0016020 - membrane
Lus10016974.g.BGIv1.0	156.314	1.59251	0.177799	8.95682	3.34191e-19	4.34449e-18	up	K17338 - receptor expression-enhancing protein 1/2/3/4 (REEP1_2_3_4) (1 of 7)	GO:0016020 - membrane
Lus10032517.g.BGIv1.0	804.426	1.5921	0.0764678	20.8205	2.82301e-96	1.53459e-94	up	PTHR11972:SF64 - RESPIRATORY BURST OXIDASE HOMOLOG PROTEIN A-RELATED (1 of 5)	GO:0055114 - oxidation-reduction process;GO:0016491 - oxidoreductase activity;GO:0050664 - oxidoreductase activity, acting on NAD(P)H, oxygen as acceptor;GO:0004601 - peroxidase activity
Lus10015365.g.BGIv1.0	100.836	1.59119	0.210745	7.55034	4.34136e-14	4.38677e-13	up	K01785 - aldose 1-epimerase (galM, GALM) (1 of 5)	GO:0016853 - isomerase activity;GO:0005975 - carbohydrate metabolic process
Lus10012069.g.BGIv1.0	28.3415	1.59038	0.385455	4.12598	3.69165e-05	0.000168335	up	PF07816 - Protein of unknown function (DUF1645) (DUF1645) (1 of 18)
Lus10034897.g.BGIv1.0	170.344	1.58885	0.182141	8.72322	2.70405e-18	3.37602e-17	up	2.7.11.1 - Non-specific serine/threonine protein kinase / Threonine-specific protein kinase (1 of 1714)	GO:0006468 - protein phosphorylation;GO:0004672 - protein kinase activity
Lus10019892.g.BGIv1.0	189.562	1.58849	0.150656	10.5438	5.42528e-26	9.08393e-25	up	PF07816 - Protein of unknown function (DUF1645) (DUF1645) (1 of 18)
Lus10006709.g.BGIv1.0	109.381	1.58843	0.20652	7.69143	1.45504e-14	1.50888e-13	up	K05277 - leucoanthocyanidin dioxygenase (E1.14.11.19) (1 of 2)	GO:0055114 - oxidation-reduction process;GO:0016491 - oxidoreductase activity
Lus10021431.g.BGIv1.0	2558.43	1.58802	0.0499187	31.8121	4.40073e-222	6.03539e-220	up	K01904 - 4-coumarate--CoA ligase (4CL) (1 of 11)	GO:0008152 - metabolic process;GO:0003824 - catalytic activity
Lus10031133.g.BGIv1.0	171.334	1.58592	0.162856	9.73813	2.07328e-22	3.07712e-21	up	PTHR31080:SF9 - INVERTASE/PECTIN METHYLESTERASE INHIBITOR FAMILY PROTEIN / DC 1.2-LIKE PROTEIN-RELATED (1 of 4)	GO:0004857 - enzyme inhibitor activity
Lus10035811.g.BGIv1.0	306.429	1.58588	0.123219	12.8704	6.60911e-38	1.53113e-36	up	PTHR14217:SF5 - INOSITOL-TETRAKISPHOSPHATE 1-KINASE 1 (1 of 3)	GO:0052726 - inositol-1,3,4-trisphosphate 5-kinase activity;GO:0052725 - inositol-1,3,4-trisphosphate 6-kinase activity;GO:0047325 - inositol tetrakisphosphate 1-kinase activity;GO:0032957 - inositol trisphosphate metabolic process;GO:0005622 - intracellular;GO:0005524 - ATP binding;GO:0000287 - magnesium ion binding
Lus10042487.g.BGIv1.0	669.892	1.58522	0.084331	18.7976	7.89617e-79	3.52454e-77	up	PTHR24282:SF53 - CYTOCHROME P450-RELATED (1 of 5)	GO:0055114 - oxidation-reduction process;GO:0020037 - heme binding;GO:0016705 - oxidoreductase activity, acting on paired donors, with incorporation or reduction of molecular oxygen;GO:0005506 - iron ion binding
Lus10032976.g.BGIv1.0	245.398	1.585	0.139988	11.3224	1.01667e-29	1.90167e-28	up	PF07714//PF11721 - Protein tyrosine kinase (Pkinase_Tyr) // Di-glucose binding within endoplasmic reticulum (Malectin) (1 of 18)	GO:0006468 - protein phosphorylation;GO:0004672 - protein kinase activity
Lus10023366.g.BGIv1.0	327.564	1.58499	0.120534	13.1497	1.70786e-39	4.09113e-38	up	PTHR32448:SF34 - F22M8.11 PROTEIN-RELATED (1 of 3)	GO:0055114 - oxidation-reduction process;GO:0050660 - flavin adenine dinucleotide binding;GO:0016491 - oxidoreductase activity
Lus10021803.g.BGIv1.0	27.6344	1.58475	0.402352	3.93872	8.19178e-05	0.00035455	up	PF01823 - MAC/Perforin domain (MACPF) (1 of 15)
Lus10028246.g.BGIv1.0	1453.73	1.58419	0.0577031	27.4541	6.21154e-166	5.93599e-164	up	K00826 - branched-chain amino acid aminotransferase (E2.6.1.42, ilvE) (1 of 5)	GO:0008152 - metabolic process;GO:0003824 - catalytic activity
Lus10028689.g.BGIv1.0	840.565	1.58138	0.07346	21.5271	8.6797e-103	4.95833e-101	up	PTHR31235:SF77 - PEROXIDASE 12 (1 of 2)	GO:0055114 - oxidation-reduction process;GO:0020037 - heme binding;GO:0006979 - response to oxidative stress;GO:0004601 - peroxidase activity
Lus10014872.g.BGIv1.0	134.995	1.58022	0.185329	8.52658	1.50736e-17	1.82612e-16	up	PTHR31250:SF13 - CALMODULIN-BINDING PROTEIN (1 of 2)	GO:0005516 - calmodulin binding
Lus10017143.g.BGIv1.0	152.846	1.58004	0.204368	7.73136	1.06406e-14	1.1108e-13	up	PTHR11017:SF169 - DISEASE RESISTANCE PROTEIN-RELATED (1 of 61)	GO:0007165 - signal transduction;GO:0005515 - protein binding;GO:0043531 - ADP binding
Lus10031819.g.BGIv1.0	169.376	1.57767	0.167156	9.43829	3.78905e-21	5.34124e-20	up	PTHR11926//PTHR11926:SF392 - GLUCOSYL/GLUCURONOSYL TRANSFERASES // SUBFAMILY NOT NAMED (1 of 2)	GO:0016758 - transferase activity, transferring hexosyl groups;GO:0008152 - metabolic process
Lus10019863.g.BGIv1.0	145.43	1.57717	0.182839	8.626	6.35365e-18	7.80244e-17	up	PTHR10891//PTHR10891:SF533 - EF-HAND CALCIUM-BINDING DOMAIN CONTAINING PROTEIN // SUBFAMILY NOT NAMED (1 of 3)	GO:0005739 - mitochondrion;GO:0005509 - calcium ion binding
Lus10035078.g.BGIv1.0	69.1486	1.57561	0.270353	5.82797	5.61061e-09	3.95761e-08	up	K12581 - CCR4-NOT transcription complex subunit 7/8 (CNOT7_8, CAF1, POP2) (1 of 15)	GO:0005634 - nucleus
Lus10012809.g.BGIv1.0	234.956	1.57557	0.146566	10.7499	5.93142e-27	1.0306e-25	up	PTHR11615//PTHR11615:SF150 - NITRATE, FROMATE, IRON DEHYDROGENASE // SUBFAMILY NOT NAMED (1 of 2)	GO:0016021 - integral component of membrane;GO:0005886 - plasma membrane
Lus10010572.g.BGIv1.0	117.223	1.57438	0.200311	7.85967	3.85158e-15	4.12135e-14	up	PTHR33044:SF23 - BIFUNCTIONAL INHIBITOR/LIPID-TRANSFER PROTEIN/SEED STORAGE 2S ALBUMIN SUPERFAMILY PROTEIN-RELATED (1 of 9)	GO:0008289 - lipid binding;GO:0006869 - lipid transport
Lus10028298.g.BGIv1.0	78.7193	1.5743	0.243274	6.47131	9.7156e-11	7.84673e-10	up	K10802 - high mobility group protein B1 (HMGB1) (1 of 3)	GO:0006355 - regulation of transcription, DNA-templated;GO:0005634 - nucleus;GO:0003682 - chromatin binding;GO:0003677 - DNA binding
Lus10027719.g.BGIv1.0	31.7077	1.5739	0.381177	4.12905	3.64269e-05	0.00016625	up	PF03140 - Plant protein of unknown function (DUF247) (1 of 37)
Lus10017613.g.BGIv1.0	25.5879	1.57328	0.421439	3.73311	0.000189128	0.000771893	up	?
Lus10006493.g.BGIv1.0	308.697	1.57198	0.118396	13.2774	3.13191e-40	7.6192e-39	up	PTHR14155:SF99 - RING-H2 FINGER PROTEIN ATL3 (1 of 2)	GO:0008270 - zinc ion binding;GO:0005515 - protein binding
Lus10025154.g.BGIv1.0	395.054	1.57194	0.108273	14.5183	9.27727e-48	2.62274e-46	up	PTHR23257:SF531 - PROTEIN KINASE ATN1-LIKE PROTEIN (1 of 2)	GO:0005524 - ATP binding;GO:0004674 - protein serine/threonine kinase activity
Lus10007964.g.BGIv1.0	167.904	1.57058	0.160872	9.76289	1.62464e-22	2.42327e-21	up	K04710 - ceramide synthetase (CERS) (1 of 7)	GO:0016021 - integral component of membrane;GO:0005783 - endoplasmic reticulum
Lus10025066.g.BGIv1.0	883.269	1.56936	0.0724395	21.6644	4.44233e-104	2.55804e-102	up	K01426 - amidase (E3.5.1.4, amiE) (1 of 4)	GO:0016884 - carbon-nitrogen ligase activity, with glutamine as amido-N-donor
Lus10016506.g.BGIv1.0	117.292	1.56908	0.205135	7.64903	2.02506e-14	2.07898e-13	up	PF00069//PF00139 - Protein kinase domain (Pkinase) // Legume lectin domain (Lectin_legB) (1 of 39)	GO:0006468 - protein phosphorylation;GO:0005524 - ATP binding;GO:0004672 - protein kinase activity;GO:0030246 - carbohydrate binding
Lus10014992.g.BGIv1.0	35.5983	1.56883	0.39089	4.01348	5.98294e-05	0.000264753	up	PTHR12398 - PROTEIN PHOSPHATASE INHIBITOR (1 of 4)	GO:0043666 - regulation of phosphoprotein phosphatase activity;GO:0009966 - regulation of signal transduction;GO:0004864 - protein phosphatase inhibitor activity
Lus10030042.g.BGIv1.0	25.6141	1.56871	0.417554	3.75691	0.000172023	0.000705932	up	PTHR24361:SF380 - MITOGEN-ACTIVATED PROTEIN KINASE KINASE KINASE 17-RELATED (1 of 5)	GO:0006468 - protein phosphorylation;GO:0005524 - ATP binding;GO:0004672 - protein kinase activity
Lus10021836.g.BGIv1.0	220.742	1.56796	0.16035	9.77839	1.39404e-22	2.08624e-21	up	PTHR10357:SF118 - ALPHA-AMYLASE 2-RELATED (1 of 1)	GO:0043169 - cation binding;GO:0005975 - carbohydrate metabolic process;GO:0003824 - catalytic activity;GO:0005509 - calcium ion binding;GO:0004556 - alpha-amylase activity
Lus10031068.g.BGIv1.0	177.724	1.56616	0.171435	9.13558	6.50575e-20	8.70957e-19	up	PTHR11926:SF149 - UDP-GLYCOSYLTRANSFERASE 82A1 (1 of 2)	GO:0016758 - transferase activity, transferring hexosyl groups;GO:0008152 - metabolic process
Lus10018413.g.BGIv1.0	136.317	1.56578	0.197792	7.91627	2.4474e-15	2.65119e-14	up	K15014 - solute carrier family 29 (equilibrative nucleoside transporter), member 1/2/3 (SLC29A1_2_3, ENT1_2_3) (1 of 7)	GO:0016021 - integral component of membrane;GO:0006810 - transport;GO:0005337 - nucleoside transmembrane transporter activity
Lus10011288.g.BGIv1.0	265.621	1.56309	0.128694	12.1458	6.03656e-34	1.26549e-32	up	PTHR23500:SF109 - POLYOL TRANSPORTER 5 (1 of 9)	GO:0055085 - transmembrane transport;GO:0022857 - transmembrane transporter activity;GO:0016021 - integral component of membrane
Lus10019150.g.BGIv1.0	38.9765	1.56214	0.339857	4.59645	4.29744e-06	2.23953e-05	up	PTHR14155:SF110 - RING/U-BOX DOMAIN-CONTAINING PROTEIN (1 of 3)	GO:0008270 - zinc ion binding;GO:0005515 - protein binding
Lus10017998.g.BGIv1.0	23.0971	1.56096	0.448349	3.48157	0.000498475	0.00188242	up	PTHR11206//PTHR11206:SF173 - MULTIDRUG RESISTANCE PROTEIN // SUBFAMILY NOT NAMED (1 of 4)	GO:0055085 - transmembrane transport;GO:0016020 - membrane;GO:0015297 - antiporter activity;GO:0015238 - xenobiotic transmembrane transporter activity;GO:0006855 - drug transmembrane transport
Lus10022877.g.BGIv1.0	240.645	1.56036	0.150651	10.3575	3.87061e-25	6.31028e-24	up	?	GO:0006396 - RNA processing
Lus10012684.g.BGIv1.0	1485.28	1.55899	0.0632783	24.637	5.06937e-134	3.90048e-132	up	K00430 - peroxidase (E1.11.1.7) (1 of 94)	GO:0055114 - oxidation-reduction process;GO:0020037 - heme binding;GO:0006979 - response to oxidative stress;GO:0004601 - peroxidase activity
Lus10005491.g.BGIv1.0	822.263	1.55796	0.0923137	16.8768	6.66528e-64	2.42406e-62	up	PTHR27000:SF155 - LEUCINE-RICH REPEAT RECEPTOR-LIKE PROTEIN KINASE-RELATED (1 of 6)	GO:0006468 - protein phosphorylation;GO:0005524 - ATP binding;GO:0004672 - protein kinase activity
Lus10026045.g.BGIv1.0	14.1835	1.55669	0.543007	2.8668	0.00414649	0.0127441	up	K07893 - Ras-related protein Rab-6A (RAB6A) (1 of 6)	GO:0007264 - small GTPase mediated signal transduction;GO:0005525 - GTP binding
Lus10009989.g.BGIv1.0	164.069	1.55667	0.181409	8.58096	9.40836e-18	1.14714e-16	up	PTHR24221:SF205 - ABC TRANSPORTER B FAMILY MEMBER 11-RELATED (1 of 13)	GO:0016887 - ATPase activity;GO:0005524 - ATP binding;GO:0055085 - transmembrane transport;GO:0042626 - ATPase-coupled transmembrane transporter activity;GO:0016021 - integral component of membrane;GO:0006810 - transport
Lus10032203.g.BGIv1.0	59.8101	1.55646	0.273735	5.68599	1.30054e-08	8.87581e-08	up	PTHR33593:SF2 - F5O11.5 (1 of 2)
Lus10001111.g.BGIv1.0	38.458	1.55599	0.341208	4.56025	5.10939e-06	2.6454e-05	up	PTHR33115:SF3 - ARM REPEAT SUPERFAMILY PROTEIN-RELATED (1 of 3)	GO:0016021 - integral component of membrane
Lus10025817.g.BGIv1.0	282.409	1.55572	0.126488	12.2993	9.1353e-35	1.95619e-33	up	PTHR31734:SF2 - AUXIN-RESPONSIVE PROTEIN IAA18-RELATED (1 of 5)	GO:0006355 - regulation of transcription, DNA-templated;GO:0005634 - nucleus
Lus10031660.g.BGIv1.0	4530.6	1.55552	0.040389	38.5136	0	0	up	1.1.1.264 - L-idonate 5-dehydrogenase (NAD(P)(+)) / L-idonate 5-dehydrogenase (1 of 2)	GO:0055114 - oxidation-reduction process;GO:0016491 - oxidoreductase activity;GO:0008270 - zinc ion binding
Lus10003737.g.BGIv1.0	486.341	1.55422	0.104966	14.8069	1.32118e-49	3.89439e-48	up	PTHR12192:SF1 - CHAC-LIKE FAMILY PROTEIN (1 of 2)	GO:0005737 - cytoplasm;GO:0003839 - gamma-glutamylcyclotransferase activity;GO:0006751 - glutathione catabolic process
Lus10040808.g.BGIv1.0	303.918	1.55321	0.129706	11.9748	4.81379e-33	9.91228e-32	up	PTHR32227:SF62 - GLUCOSIDASE-LIKE PROTEIN (1 of 9)	GO:0005975 - carbohydrate metabolic process;GO:0004553 - hydrolase activity, hydrolyzing O-glycosyl compounds
Lus10012949.g.BGIv1.0	344.281	1.55261	0.118029	13.1544	1.60533e-39	3.84808e-38	up	PTHR27000:SF155 - LEUCINE-RICH REPEAT RECEPTOR-LIKE PROTEIN KINASE-RELATED (1 of 6)	GO:0005515 - protein binding;GO:0006468 - protein phosphorylation;GO:0005524 - ATP binding;GO:0004672 - protein kinase activity
Lus10036413.g.BGIv1.0	191.761	1.55096	0.151034	10.2689	9.72659e-25	1.57218e-23	up	PTHR24078:SF279 - DUPLICATED SANT DNA-BINDING DOMAIN-CONTAINING PROTEIN (1 of 5)	GO:0005634 - nucleus;GO:0003677 - DNA binding
Lus10014648.g.BGIv1.0	96.8615	1.55034	0.211965	7.31414	2.5903e-13	2.48332e-12	up	PTHR27007:SF24 - L-TYPE LECTIN-DOMAIN CONTAINING RECEPTOR KINASE IX.1-RELATED (1 of 23)	GO:0006468 - protein phosphorylation;GO:0005524 - ATP binding;GO:0004672 - protein kinase activity;GO:0030246 - carbohydrate binding
Lus10028552.g.BGIv1.0	74.4403	1.55028	0.255641	6.06429	1.32534e-09	9.81497e-09	up	2.7.11.1 - Non-specific serine/threonine protein kinase / Threonine-specific protein kinase (1 of 1714)	GO:0006468 - protein phosphorylation;GO:0005524 - ATP binding;GO:0004672 - protein kinase activity
Lus10028545.g.BGIv1.0	4869.35	1.54952	0.0418462	37.029	3.91179e-300	8.57063e-298	up	PTHR32161:SF8 - PROTEIN TAG-10, ISOFORM A (1 of 1)
Lus10005753.g.BGIv1.0	40.6558	1.54933	0.325589	4.75856	1.94981e-06	1.05895e-05	up	PTHR11362:SF22 - PROTEIN BROTHER OF FT AND TFL 1 (1 of 2)	GO:0009908 - flower development;GO:0010228 - vegetative to reproductive phase transition of meristem
Lus10000310.g.BGIv1.0	517.063	1.54926	0.0978314	15.836	1.75507e-56	5.85546e-55	up	PTHR10791:SF34 - BIDIRECTIONAL SUGAR TRANSPORTER SWEET15 (1 of 4)	GO:0016021 - integral component of membrane;GO:0005886 - plasma membrane;GO:0008643 - carbohydrate transport
Lus10038709.g.BGIv1.0	41.1247	1.54831	0.334097	4.63429	3.58157e-06	1.88396e-05	up	?
Lus10040999.g.BGIv1.0	128.538	1.54724	0.191272	8.08921	6.00534e-16	6.73483e-15	up	PTHR31969:SF1 - GEM-LIKE PROTEIN 4-RELATED (1 of 6)
Lus10012164.g.BGIv1.0	300.297	1.54723	0.12884	12.0089	3.19105e-33	6.59729e-32	up	PTHR21704:SF19 - EXPRESSED PROTEIN-RELATED (1 of 3)
Lus10007582.g.BGIv1.0	429.142	1.54672	0.12449	12.4244	1.92604e-35	4.20198e-34	up	PF02298//PF05278 - Plastocyanin-like domain (Cu_bind_like) // Arabidopsis phospholipase-like protein (PEARLI 4) (PEARLI-4) (1 of 1)	GO:0009055 - electron transfer activity
Lus10018087.g.BGIv1.0	58.6491	1.54525	0.276195	5.59478	2.20905e-08	1.47484e-07	up	PTHR24413:SF75 - BTB/POZ AND TAZ DOMAIN-CONTAINING PROTEIN 2 (1 of 4)	GO:0005515 - protein binding;GO:0008270 - zinc ion binding;GO:0006355 - regulation of transcription, DNA-templated;GO:0005634 - nucleus;GO:0004402 - histone acetyltransferase activity;GO:0003712 - transcription coregulator activity
Lus10018915.g.BGIv1.0	1159.09	1.54493	0.0638233	24.2063	1.90938e-129	1.4059e-127	up	KOG0637 - Sucrose transporter and related proteins (1 of 6)	GO:0005887 - integral component of plasma membrane;GO:0016020 - membrane;GO:0005886 - plasma membrane;GO:0005773 - vacuole;GO:0008506 - sucrose:proton symporter activity
Lus10026501.g.BGIv1.0	1205.49	1.5447	0.069865	22.1098	2.54439e-108	1.53397e-106	up	PTHR23012//PTHR23012:SF79 - MEMBRANE ASSOCIATED RING FINGER // SUBFAMILY NOT NAMED (1 of 2)	GO:0008270 - zinc ion binding
Lus10040509.g.BGIv1.0	3086.8	1.54451	0.044719	34.5381	2.14937e-261	3.5105e-259	up	K03527 - 4-hydroxy-3-methylbut-2-enyl diphosphate reductase (ispH, lytB) (1 of 3)	GO:0051745 - 4-hydroxy-3-methylbut-2-en-1-yl diphosphate reductase activity;GO:0050992 - dimethylallyl diphosphate biosynthetic process;GO:0046872 - metal ion binding;GO:0019288 - isopentenyl diphosphate biosynthetic process, methylerythritol 4-phosphate pathway
Lus10019264.g.BGIv1.0	51.1461	1.54401	0.288777	5.3467	8.95698e-08	5.63154e-07	up	PF14009 - Domain of unknown function (DUF4228) (DUF4228) (1 of 47)	GO:0005874 - microtubule
Lus10021659.g.BGIv1.0	329.612	1.54399	0.123148	12.5377	4.6449e-36	1.03344e-34	up	PTHR31744:SF7 - NAC DOMAIN-CONTAINING PROTEIN 100-RELATED (1 of 2)	GO:0006355 - regulation of transcription, DNA-templated;GO:0003677 - DNA binding
Lus10033767.g.BGIv1.0	46.6252	1.54325	0.299881	5.14621	2.65803e-07	1.59367e-06	up	PTHR31238:SF44 - GERMIN-LIKE PROTEIN SUBFAMILY 1 MEMBER 13-RELATED (1 of 14)	GO:0045735 - nutrient reservoir activity
Lus10040442.g.BGIv1.0	292.784	1.54239	0.122072	12.6351	1.35264e-36	3.06644e-35	up	PTHR10366//PTHR10366:SF375 - NAD DEPENDENT EPIMERASE/DEHYDRATASE // SUBFAMILY NOT NAMED (1 of 8)	GO:0050662 - coenzyme binding;GO:0003824 - catalytic activity
Lus10032848.g.BGIv1.0	60.4875	1.5422	0.274972	5.60856	2.04022e-08	1.36669e-07	up	PTHR26374:SF208 - ZINC FINGER PROTEIN AZF3-RELATED (1 of 5)	GO:0003676 - nucleic acid binding;GO:0010200 - response to chitin
Lus10016427.g.BGIv1.0	13.7789	1.54001	0.619998	2.48389	0.0129956	0.0350794	up	PTHR14155:SF128 - RING-H2 FINGER PROTEIN ATL46 (1 of 6)	GO:0008270 - zinc ion binding;GO:0005515 - protein binding
Lus10040949.g.BGIv1.0	98.8033	1.53932	0.223985	6.87245	6.31069e-12	5.54686e-11	up	PTHR10168//PTHR10168:SF68 - GLUTAREDOXIN // SUBFAMILY NOT NAMED (1 of 3)	GO:0045454 - cell redox homeostasis;GO:0015035 - protein disulfide oxidoreductase activity;GO:0009055 - electron transfer activity
Lus10022357.g.BGIv1.0	858.2	1.53868	0.0779729	19.7335	1.11203e-86	5.44378e-85	up	PTHR19359:SF22 - CYTOCHROME B5 ISOFORM A (1 of 8)	GO:0016021 - integral component of membrane;GO:0020037 - heme binding;GO:0046872 - metal ion binding
Lus10002945.g.BGIv1.0	104.457	1.53613	0.217035	7.0778	1.46461e-12	1.3456e-11	up	PF13191//PF13855 - AAA ATPase domain (AAA_16) // Leucine rich repeat (LRR_8) (1 of 1)	GO:0005515 - protein binding
Lus10013917.g.BGIv1.0	14.3927	1.53405	0.543642	2.8218	0.00477546	0.0144425	up	PTHR12565//PTHR12565:SF181 - STEROL REGULATORY ELEMENT-BINDING PROTEIN // SUBFAMILY NOT NAMED (1 of 4)	GO:0046983 - protein dimerization activity
Lus10003196.g.BGIv1.0	248.703	1.53378	0.133208	11.5142	1.11879e-30	2.1683e-29	up	PTHR13301:SF51 - CELLULOSE SYNTHASE-LIKE PROTEIN G1-RELATED (1 of 6)	GO:0005794 - Golgi apparatus;GO:0016021 - integral component of membrane;GO:0005886 - plasma membrane;GO:0005802 - trans-Golgi network;GO:0016760 - cellulose synthase (UDP-forming) activity;GO:0016759 - cellulose synthase activity;GO:0071555 - cell wall organization;GO:0030244 - cellulose biosynthetic process;GO:0009833 - plant-type primary cell wall biogenesis
Lus10021100.g.BGIv1.0	242.745	1.53321	0.133218	11.509	1.18827e-30	2.30173e-29	up	?
Lus10041534.g.BGIv1.0	110	1.533	0.219158	6.99496	2.65329e-12	2.39302e-11	up	PF02365 - No apical meristem (NAM) protein (NAM) (1 of 189)	GO:0006355 - regulation of transcription, DNA-templated;GO:0003677 - DNA binding
Lus10037490.g.BGIv1.0	112.829	1.53274	0.225028	6.81132	9.67082e-12	8.40774e-11	up	PTHR14155:SF99 - RING-H2 FINGER PROTEIN ATL3 (1 of 2)	GO:0008152 - metabolic process;GO:0003824 - catalytic activity;GO:0008270 - zinc ion binding;GO:0005515 - protein binding
Lus10012820.g.BGIv1.0	82.7472	1.53262	0.233018	6.57725	4.79234e-11	3.95404e-10	up	PTHR12899:SF8 - RIBOSOMAL L18P/L5E FAMILY PROTEIN (1 of 2)	GO:0006412 - translation;GO:0005840 - ribosome;GO:0005622 - intracellular;GO:0003735 - structural constituent of ribosome
Lus10003810.g.BGIv1.0	2537.38	1.53206	0.0487095	31.4531	3.81049e-217	4.99702e-215	up	2.6.1.19 - 4-aminobutyrate--2-oxoglutarate transaminase / Gamma-amino-N-butyrate transaminase (1 of 2)	GO:0030170 - pyridoxal phosphate binding;GO:0008483 - transaminase activity
Lus10017765.g.BGIv1.0	74.774	1.52919	0.271877	5.62457	1.85969e-08	1.25206e-07	up	PF11834//PF12796 - KHA, dimerisation domain of potassium ion channel (KHA) // Ankyrin repeats (3 copies) (Ank_2) (1 of 1)	GO:0016021 - integral component of membrane;GO:0005249 - voltage-gated potassium channel activity;GO:0034765 - regulation of ion transmembrane transport
Lus10022102.g.BGIv1.0	347.38	1.52821	0.118738	12.8705	6.59718e-38	1.52935e-36	up	2.7.6.5//3.2.1.37//3.2.1.55 - GTP diphosphokinase / Stringent factor // Xylan 1,4-beta-xylosidase / Xylobiase // Non-reducing end alpha-L-arabinofuranosidase / Arabinosidase (1 of 3)	GO:0015969 - guanosine tetraphosphate metabolic process
Lus10017629.g.BGIv1.0	276.019	1.52806	0.135986	11.2368	2.68859e-29	4.96692e-28	up	PTHR23180:SF290 - C2 DOMAIN-CONTAINING PROTEIN-RELATED (1 of 5)	GO:0005515 - protein binding
Lus10004931.g.BGIv1.0	26.5862	1.52742	0.402494	3.79488	0.000147713	0.000612043	up	?
Lus10030891.g.BGIv1.0	247.534	1.52731	0.158304	9.64796	5.01426e-22	7.32408e-21	up	PTHR10044:SF108 - S-RIBONUCLEASE BINDING PROTEIN SBP1-RELATED (1 of 5)	GO:0004842 - ubiquitin-protein transferase activity
Lus10040698.g.BGIv1.0	431.95	1.52665	0.103303	14.7783	2.02094e-49	5.92786e-48	up	PTHR11654//PTHR11654:SF166 - OLIGOPEPTIDE TRANSPORTER-RELATED // SUBFAMILY NOT NAMED (1 of 3)	GO:0055085 - transmembrane transport;GO:0016021 - integral component of membrane;GO:0016020 - membrane;GO:0006810 - transport;GO:0005215 - transporter activity
Lus10008188.g.BGIv1.0	69.6794	1.52525	0.296361	5.14658	2.65271e-07	1.59074e-06	up	PTHR23024:SF98 - GIBBERELLIN RECEPTOR GID1B (1 of 3)
Lus10012556.g.BGIv1.0	193.117	1.5249	0.150357	10.1419	3.60084e-24	5.71491e-23	up	K18696 - glycerophosphodiester phosphodiesterase (GDE1) (1 of 3)	GO:0008081 - phosphoric diester hydrolase activity;GO:0006629 - lipid metabolic process
Lus10000181.g.BGIv1.0	26.0519	1.52414	0.427921	3.56173	0.000368424	0.00142453	up	PTHR11879//PTHR11879:SF14 - ASPARTATE AMINOTRANSFERASE // SUBFAMILY NOT NAMED (1 of 2)	GO:0030170 - pyridoxal phosphate binding;GO:0009058 - biosynthetic process;GO:0008483 - transaminase activity;GO:0006520 - cellular amino acid metabolic process
Lus10006290.g.BGIv1.0	65.0939	1.52386	0.262092	5.81423	6.0914e-09	4.28664e-08	up	?
Lus10011879.g.BGIv1.0	950.399	1.52323	0.0761285	20.0087	4.62777e-89	2.30312e-87	up	K07513 - acetyl-CoA acyltransferase 1 (ACAA1) (1 of 3)	GO:0016747 - transferase activity, transferring acyl groups other than amino-acyl groups;GO:0008152 - metabolic process
Lus10029820.g.BGIv1.0	1575.33	1.52281	0.0557326	27.3235	2.22933e-164	2.10247e-162	up	1.13.11.27 - 4-hydroxyphenylpyruvate dioxygenase / p-hydroxyphenylpyruvate oxidase (1 of 2)	GO:0055114 - oxidation-reduction process;GO:0016701 - oxidoreductase activity, acting on single donors with incorporation of molecular oxygen;GO:0009072 - aromatic amino acid family metabolic process;GO:0003868 - 4-hydroxyphenylpyruvate dioxygenase activity
Lus10001491.g.BGIv1.0	840.584	1.52176	0.0752986	20.2097	8.03963e-91	4.10341e-89	up	PTHR11260:SF254 - GLUTATHIONE S-TRANSFERASE U8 (1 of 1)	GO:0005515 - protein binding
Lus10041317.g.BGIv1.0	50.112	1.52136	0.329432	4.61812	3.87227e-06	2.03122e-05	up	PTHR33604:SF2 - GLYCOSYLTRANSFERASE FAMILY PROTEIN 2 (1 of 2)
Lus10030242.g.BGIv1.0	42.9661	1.52017	0.312404	4.86603	1.1386e-06	6.36072e-06	up	PTHR31985:SF15 - ETHYLENE-RESPONSIVE TRANSCRIPTION FACTOR ERF023 (1 of 2)
Lus10003055.g.BGIv1.0	104.207	1.51995	0.206709	7.3531	1.93666e-13	1.87316e-12	up	PTHR11726 - 60S RIBOSOMAL PROTEIN L10 (1 of 8)	GO:0006412 - translation;GO:0005840 - ribosome;GO:0003735 - structural constituent of ribosome
Lus10022935.g.BGIv1.0	512.488	1.51981	0.0924817	16.4336	1.09944e-60	3.87304e-59	up	K14516 - ethylene-responsive transcription factor 1 (ERF1) (1 of 7)	GO:0006355 - regulation of transcription, DNA-templated;GO:0003700 - DNA-binding transcription factor activity
Lus10018997.g.BGIv1.0	304.722	1.51814	0.125728	12.0747	1.43623e-33	2.98823e-32	up	?
Lus10027586.g.BGIv1.0	102.874	1.51783	0.20409	7.43706	1.02949e-13	1.01292e-12	up	PTHR10209:SF122 - 1-AMINOCYCLOPROPANE-1-CARBOXYLATE OXIDASE HOMOLOG 10-RELATED (1 of 27)	GO:0055114 - oxidation-reduction process;GO:0016491 - oxidoreductase activity
Lus10013240.g.BGIv1.0	1680.01	1.51775	0.0541581	28.0244	8.20185e-173	8.23209e-171	up	PTHR31062:SF44 - XYLOGLUCAN ENDOTRANSGLUCOSYLASE/HYDROLASE PROTEIN 27-RELATED (1 of 3)	GO:0048046 - apoplast;GO:0016762 - xyloglucan:xyloglucosyl transferase activity;GO:0006073 - cellular glucan metabolic process;GO:0005618 - cell wall;GO:0005975 - carbohydrate metabolic process;GO:0004553 - hydrolase activity, hydrolyzing O-glycosyl compounds
Lus10035641.g.BGIv1.0	434.272	1.51748	0.121337	12.5063	6.89459e-36	1.52547e-34	up	PTHR31066:SF2 - GB (1 of 3)	GO:0005515 - protein binding
Lus10030441.g.BGIv1.0	38.6246	1.51691	0.364878	4.15731	3.22016e-05	0.000148114	up	PTHR34357:SF2 - F7A19.14 PROTEIN-RELATED (1 of 3)
Lus10039814.g.BGIv1.0	450.339	1.5161	0.0988004	15.345	3.82287e-53	1.206e-51	up	PTHR10992//PTHR10992:SF869 - ALPHA/BETA HYDROLASE FOLD-CONTAINING PROTEIN // SUBFAMILY NOT NAMED (1 of 8)	GO:0003824 - catalytic activity
Lus10042488.g.BGIv1.0	135.836	1.51606	0.192267	7.88519	3.14055e-15	3.37964e-14	up	PTHR21495:SF59 - DIRIGENT PROTEIN 20-RELATED (1 of 5)	GO:0048046 - apoplast
Lus10009038.g.BGIv1.0	612.249	1.51408	0.0963334	15.7171	1.15469e-55	3.78561e-54	up	PF00009//PF03143//PF04882 - Elongation factor Tu GTP binding domain (GTP_EFTU) // Elongation factor Tu C-terminal domain (GTP_EFTU_D3) // Peroxin-3 (Peroxin-3) (1 of 1)	GO:0007031 - peroxisome organization;GO:0005779 - integral component of peroxisomal membrane
Lus10015051.g.BGIv1.0	179.443	1.51284	0.155916	9.70291	2.93017e-22	4.32923e-21	up	PTHR27001:SF211 - PROTEIN KINASE FAMILY PROTEIN (1 of 9)	GO:0006468 - protein phosphorylation;GO:0004672 - protein kinase activity
Lus10003149.g.BGIv1.0	687.301	1.51195	0.0849102	17.8065	6.29628e-71	2.5506e-69	up	PTHR24078//PTHR24078:SF222 - DNAJ HOMOLOG SUBFAMILY C MEMBER // SUBFAMILY NOT NAMED (1 of 7)
Lus10007897.g.BGIv1.0	157.685	1.51113	0.166404	9.08111	1.07472e-19	1.42709e-18	up	PTHR11260//PTHR11260:SF327 - GLUTATHIONE S-TRANSFERASE, GST, SUPERFAMILY, GST DOMAIN CONTAINING // SUBFAMILY NOT NAMED (1 of 2)	GO:0005515 - protein binding
Lus10023939.g.BGIv1.0	499.445	1.51047	0.0982097	15.38	2.2283e-53	7.05439e-52	up	PTHR11926:SF248 - UDP-GLYCOSYLTRANSFERASE 73C7 (1 of 17)	GO:0016758 - transferase activity, transferring hexosyl groups;GO:0008152 - metabolic process
Lus10037036.g.BGIv1.0	192.835	1.51036	0.165442	9.12922	6.8993e-20	9.21925e-19	up	PF11820 - Protein of unknown function (DUF3339) (DUF3339) (1 of 20)
Lus10026983.g.BGIv1.0	1117.24	1.50994	0.0700684	21.5495	5.35685e-103	3.0748e-101	up	K12446 - L-arabinokinase (E2.7.1.46) (1 of 1)	GO:0005524 - ATP binding
Lus10007841.g.BGIv1.0	19.9301	1.50847	0.465258	3.24223	0.00118596	0.00414413	up	PF00847 - AP2 domain (AP2) (1 of 230)	GO:0006355 - regulation of transcription, DNA-templated;GO:0003700 - DNA-binding transcription factor activity
Lus10013757.g.BGIv1.0	77.2399	1.50803	0.242619	6.21561	5.11244e-10	3.90935e-09	up	PTHR11785//PTHR11785:SF378 - AMINO ACID TRANSPORTER // SUBFAMILY NOT NAMED (1 of 4)	GO:0016020 - membrane;GO:0015171 - amino acid transmembrane transporter activity;GO:0003333 - amino acid transmembrane transport
Lus10036715.g.BGIv1.0	241.269	1.50762	0.139151	10.8345	2.3638e-27	4.15132e-26	up	PTHR10264//PTHR10264:SF93 - BAND 7 PROTEIN-RELATED // SUBFAMILY NOT NAMED (1 of 2)	GO:0016020 - membrane
Lus10018839.g.BGIv1.0	432.163	1.5075	0.107363	14.0412	8.72435e-45	2.32382e-43	up	PTHR10024:SF225 - C2 CALCIUM/LIPID-BINDING PLANT PHOSPHORIBOSYLTRANSFERASE FAMILY PROTEIN (1 of 2)	GO:0005515 - protein binding
Lus10023629.g.BGIv1.0	252.346	1.50715	0.130862	11.5171	1.08167e-30	2.09976e-29	up	PF06376 - Protein of unknown function (DUF1070) (DUF1070) (1 of 7)
Lus10040357.g.BGIv1.0	14.9264	1.50661	0.573921	2.62511	0.00866201	0.0245538	up	PTHR16184:SF6 - ELONGATOR COMPLEX PROTEIN 6 (1 of 2)	GO:0033588 - Elongator holoenzyme complex
Lus10038406.g.BGIv1.0	107.197	1.50656	0.208623	7.22143	5.14426e-13	4.84391e-12	up	PTHR33595:SF3 - EMB (1 of 4)
Lus10021111.g.BGIv1.0	273.919	1.50623	0.12915	11.6626	1.97872e-31	3.91086e-30	up	PTHR21290//PTHR21290:SF29 - SPHINGOMYELIN SYNTHETASE // SUBFAMILY NOT NAMED (1 of 5)	GO:0030176 - integral component of endoplasmic reticulum membrane;GO:0030173 - integral component of Golgi membrane;GO:0005887 - integral component of plasma membrane;GO:0005802 - trans-Golgi network;GO:0047493 - ceramide cholinephosphotransferase activity;GO:0045140 - inositol phosphoceramide synthase activity;GO:0033188 - sphingomyelin synthase activity;GO:0046513 - ceramide biosynthetic proces…
Lus10029204.g.BGIv1.0	50.8264	1.50606	0.29397	5.12316	3.00465e-07	1.78895e-06	up	?
Lus10037142.g.BGIv1.0	263.341	1.50546	0.140354	10.7261	7.67523e-27	1.32845e-25	up	?
Lus10008898.g.BGIv1.0	94.8903	1.50533	0.210308	7.15775	8.20132e-13	7.63643e-12	up	PF00646//PF14299 - F-box domain (F-box) // Phloem protein 2 (PP2) (1 of 4)	GO:0005515 - protein binding
Lus10018027.g.BGIv1.0	2283.89	1.50505	0.0470776	31.9695	2.89778e-224	4.00473e-222	up	K05665 - ATP-binding cassette, subfamily C (CFTR/MRP), member 1 (ABCC1) (1 of 2)	GO:0016887 - ATPase activity;GO:0005524 - ATP binding;GO:0055085 - transmembrane transport;GO:0042626 - ATPase-coupled transmembrane transporter activity;GO:0016021 - integral component of membrane;GO:0006810 - transport
Lus10021299.g.BGIv1.0	208.777	1.50477	0.146766	10.2529	1.14896e-24	1.85632e-23	up	K17338 - receptor expression-enhancing protein 1/2/3/4 (REEP1_2_3_4) (1 of 7)	GO:0016020 - membrane
Lus10041901.g.BGIv1.0	12.4231	1.50456	0.581056	2.58935	0.00961561	0.0269425	up	PF00314 - Thaumatin family (Thaumatin) (1 of 43)	GO:0005576 - extracellular region;GO:0006952 - defense response
Lus10028325.g.BGIv1.0	319.636	1.50446	0.121431	12.3894	2.98443e-35	6.48346e-34	up	?
Lus10014640.g.BGIv1.0	211.364	1.50357	0.146236	10.2818	8.51327e-25	1.3773e-23	up	PTHR21576//PTHR21576:SF40 - UNCHARACTERIZED NODULIN-LIKE PROTEIN // SUBFAMILY NOT NAMED (1 of 6)	GO:0055085 - transmembrane transport;GO:0016021 - integral component of membrane
Lus10039348.g.BGIv1.0	181.471	1.50344	0.159323	9.43642	3.85717e-21	5.43301e-20	up	PTHR33044:SF23 - BIFUNCTIONAL INHIBITOR/LIPID-TRANSFER PROTEIN/SEED STORAGE 2S ALBUMIN SUPERFAMILY PROTEIN-RELATED (1 of 9)	GO:0008289 - lipid binding;GO:0006869 - lipid transport
Lus10017816.g.BGIv1.0	17.7841	1.50306	0.528074	2.8463	0.0044231	0.0134859	up	PF08372 - Plant phosphoribosyltransferase C-terminal (PRT_C) (1 of 16)
Lus10041636.g.BGIv1.0	953.769	1.50288	0.068698	21.8766	4.34041e-106	2.55671e-104	up	PF07468 - Agglutinin domain (Agglutinin) (1 of 19)
Lus10009256.g.BGIv1.0	1096.82	1.50168	0.068478	21.9293	1.36426e-106	8.08922e-105	up	K18551 - pyrimidine and pyridine-specific 5'-nucleotidase (SDT1) (1 of 4)
Lus10030354.g.BGIv1.0	63.7002	1.50102	0.262381	5.72079	1.06032e-08	7.29874e-08	up	PF00197 - Trypsin and protease inhibitor (Kunitz_legume) (1 of 21)	GO:0004866 - endopeptidase inhibitor activity
Lus10029813.g.BGIv1.0	371.946	1.50067	0.107784	13.923	4.59046e-44	1.21016e-42	up	PTHR14255//PTHR14255:SF5 - ATP-DEPENDENT PROTEASE CEREBLON // SUBFAMILY NOT NAMED (1 of 2)	GO:0016021 - integral component of membrane
Lus10019138.g.BGIv1.0	13.4163	1.50044	0.562725	2.66637	0.00766743	0.0220687	up	PTHR34132:SF1 - EMB (1 of 4)
Lus10020835.g.BGIv1.0	311.667	1.4992	0.125647	11.9318	8.07928e-33	1.65699e-31	up	K13415 - protein brassinosteroid insensitive 1 (BRI1) (1 of 2)	GO:0005515 - protein binding;GO:0006468 - protein phosphorylation;GO:0005524 - ATP binding;GO:0004672 - protein kinase activity
Lus10030548.g.BGIv1.0	70.2586	1.49917	0.245368	6.10988	9.97085e-10	7.45515e-09	up	K06901 - putative MFS transporter, AGZA family, xanthine/uracil permease (pbuG) (1 of 5)	GO:0055085 - transmembrane transport;GO:0016020 - membrane;GO:0006810 - transport;GO:0005215 - transporter activity;GO:0006863 - purine nucleobase transport;GO:0005345 - purine nucleobase transmembrane transporter activity
Lus10004954.g.BGIv1.0	18.0972	1.49912	0.485478	3.08793	0.00201556	0.00668914	up	PF00314 - Thaumatin family (Thaumatin) (1 of 43)
Lus10042149.g.BGIv1.0	557.95	1.49901	0.0926441	16.1803	6.93991e-59	2.39084e-57	up	K00130 - betaine-aldehyde dehydrogenase (betB, gbsA) (1 of 3)	GO:0055114 - oxidation-reduction process;GO:0016491 - oxidoreductase activity;GO:0008152 - metabolic process
Lus10021532.g.BGIv1.0	5906.71	1.49901	0.0328948	45.5698	0	0	up	PTHR10388//PTHR10388:SF16 - EUKARYOTIC TRANSLATION INITIATION FACTOR SUI1 // SUBFAMILY NOT NAMED (1 of 1)	GO:0006413 - translational initiation;GO:0003743 - translation initiation factor activity
Lus10025732.g.BGIv1.0	90.0134	1.49872	0.252469	5.93624	2.91638e-09	2.10594e-08	up	KOG0278//KOG0286//KOG0315 - Serine/threonine kinase receptor-associated protein // G-protein beta subunit // G-protein beta subunit-like protein (contains WD40 repeats) (1 of 1)	GO:0005515 - protein binding
Lus10002766.g.BGIv1.0	26.8919	1.4985	0.413675	3.6224	0.000291881	0.00114948	up	PF07823 - Cyclic phosphodiesterase-like protein (CPDase) (1 of 1)	GO:0004112 - cyclic-nucleotide phosphodiesterase activity
Lus10010139.g.BGIv1.0	16.0111	1.49777	0.525764	2.84876	0.00438901	0.0133956	up	PTHR31459:SF3 - DESICCATION-RELATED PROTEIN LEA14-RELATED (1 of 3)	GO:0005829 - cytosol;GO:0009269 - response to desiccation
Lus10013390.g.BGIv1.0	3279.28	1.49686	0.0486927	30.741	1.61377e-207	1.96563e-205	up	K01188//K05349 - beta-glucosidase (E3.2.1.21) // beta-glucosidase (bglX) (1 of 4)	GO:0005975 - carbohydrate metabolic process;GO:0004553 - hydrolase activity, hydrolyzing O-glycosyl compounds
Lus10033052.g.BGIv1.0	21.7459	1.49683	0.500014	2.99358	0.00275722	0.00884656	up	PF00027//PF07885//PF11834//PF12796//PF13857 - Cyclic nucleotide-binding domain (cNMP_binding) // Ion channel (Ion_trans_2) // KHA, dimerisation domain of potassium ion channel (KHA) // Ankyrin repeats (3 copies) (Ank_2) // Ankyrin repeats (many copies) (Ank_5) (1 of 2)
Lus10017522.g.BGIv1.0	781.721	1.49646	0.0821427	18.2178	3.73163e-74	1.57561e-72	up	4.6.1.12 - 2-C-methyl-D-erythritol 2,4-cyclodiphosphate synthase / MECDP-synthase (1 of 2)	GO:0016114 - terpenoid biosynthetic process;GO:0008685 - 2-C-methyl-D-erythritol 2,4-cyclodiphosphate synthase activity
[truncated: 3,830 more rows]
