# Supplementary material for: Transcriptomic profiling of susceptible and resistant flax seedlings after Fusarium oxysporum lini infection
Source: PLoS One. 2021 Jan 26;16(1):e0246052. doi: 10.1371/journal.pone.0246052 (PMC7837494; doi:10.1371/journal.pone.0246052)
Supplement: S8 Table — (XLSX) [file pone.0246052.s010.xlsx]

## Sheet: NIKE 24h(CTRL vs Fol).GO.BP
NIKE 24h (CTRL vs Fol) - GO - Biological Process
category	over_represented_pvalue	under_represented_pvalue	numDEInCat	numInCat	term	ontology	FDR	UP	DOWN
GO:0032147	9.30E-05	0.999987685	12	18	activation of protein kinase activity	BP	0.00621816	0	12
GO:0006270	0.000221418	0.999985861	8	10	DNA replication initiation	BP	0.0133905	0	8
GO:0007018	1.28E-17	1	69	115	microtubule-based movement	BP	5.42e-15	0	69
GO:0060236	1.16E-06	0.999999949	12	14	regulation of mitotic spindle organization	BP	0.000123592	0	12
GO:0006260	7.05E-06	0.999997378	42	98	DNA replication	BP	0.000596612	1	41
GO:0006869	0.000714032	0.999871742	11	19	lipid transport	BP	0.0377842	2	9
GO:0009834	8.13E-07	0.999999903	17	25	plant-type secondary cell wall biogenesis	BP	0.000103272	2	15
GO:0009408	0.001011201	0.99988116	8	12	response to heat	BP	0.0493933	2	6
GO:0008295	0.000484335	0.999956031	8	11	spermidine biosynthetic process	BP	0.0279594	6	2
GO:0006073	0.000791975	0.999691197	26	64	cellular glucan metabolic process	BP	0.0402323	8	18
GO:0009664	1.54E-06	0.999999678	24	43	plant-type cell wall organization	BP	0.000150214	8	16
GO:0008299	0.000624377	0.999835211	16	32	isoprenoid biosynthetic process	BP	0.0344765	10	6
GO:0016114	1.17E-06	0.999999894	15	20	terpenoid biosynthetic process	BP	0.000123592	13	2
GO:0016998	3.90E-08	0.999999994	25	40	cell wall macromolecule catabolic process	BP	5.5e-06	14	11
GO:0006032	3.58E-09	1	25	37	chitin catabolic process	BP	6.5e-07	14	11
GO:0030154	8.16E-05	0.999965773	40	102	cell differentiation	BP	0.005756	18	22
GO:0009607	7.06E-10	1	33	55	response to biotic stimulus	BP	1.49e-07	23	10
GO:0006952	2.58E-05	0.999989189	45	115	defense response	BP	0.00205011	29	16
GO:0006950	3.80E-05	0.999983763	45	116	response to stress	BP	0.00284003	29	16
GO:0006979	2.91E-10	1	78	181	response to oxidative stress	BP	7.39e-08	35	43
GO:0048544	3.59E-06	0.999998759	40	89	recognition of pollen	BP	0.00032538	38	2
GO:0005975	2.03E-08	1	231	744	carbohydrate metabolic process	BP	3.22e-06	81	150
GO:0055085	0.000156099	0.999885493	239	852	transmembrane transport	BP	0.00991226	133	106
GO:0008152	1.49E-10	1	288	924	metabolic process	BP	4.72e-08	189	99
GO:0006468	6.39E-21	1	531	1636	protein phosphorylation	BP	4.06e-18	300	231
GO:0055114	1.79E-26	1	626	1915	oxidation-reduction process	BP	2.27e-23	360	266

## Sheet: NIKE 24h(CTRL vs Fol).GO.CC
NIKE 24h (CTRL vs Fol) - GO - Cellular Component
category	over_represented_pvalue	under_represented_pvalue	numDEInCat	numInCat	term	ontology	FDR	UP	DOWN
GO:0005871	6.61955785967183e-18	1	69	114	kinesin complex	CC	2.64782314386873e-15	0	69
GO:0005886	4.06778592176341e-07	1	102	293	plasma membrane	CC	7.7527064426315e-05	38	64
GO:0048046	5.81452983197362e-07	0.999999770525605	56	139	apoplast	CC	7.7527064426315e-05	26	30
GO:0016020	1.03507485098228e-06	0.999999413877095	402	1450	membrane	CC	9.2591365714894e-05	165	237
GO:0005819	1.15739207143617e-06	0.999999948547732	12	14	spindle	CC	9.2591365714894e-05	0	12
GO:0005874	3.49049094069793e-05	0.999990394004477	24	48	microtubule	CC	0.00232699396046529	1	23
GO:0005618	4.64530555856056e-05	0.999973858688258	89	273	cell wall	CC	0.00257361034682123	26	63
GO:0005576	5.14722069364246e-05	0.999976935312244	48	127	extracellular region	CC	0.00257361034682123	10	38
GO:0042555	0.000149472265327047	1	6	6	MCM complex	CC	0.00664321179231318	0	6
GO:0012511	0.000196916698742024	0.999976635013019	10	15	monolayer-surrounded lipid storage body	CC	0.00787666794968096	1	9

## Sheet: NIKE 24h(CTRL vs Fol).GO.MF
NIKE 24h (CTRL vs Fol) - GO - Molecular Function
category	over_represented_pvalue	under_represented_pvalue	numDEInCat	numInCat	term	ontology	FDR	UP	DOWN
GO:0004672	5.74E-20	1	535	1667	protein kinase activity	MF	5.96E-17	299	236
GO:0005524	2.13E-09	1	659	2394	ATP binding	MF	2.01E-07	286	373
GO:0016491	2.00E-15	1	347	1058	oxidoreductase activity	MF	4.15E-13	203	144
GO:0003700	4.92E-08	1	267	907	DNA-binding transcription factor activity	MF	3.65E-06	161	106
GO:0020037	4.89E-19	1	241	640	heme binding	MF	2.54E-16	136	105
GO:0043565	6.09E-10	1	193	586	sequence-specific DNA binding	MF	6.32E-08	117	76
GO:0005506	6.15E-12	1	181	511	iron ion binding	MF	7.98E-10	106	75
GO:0016705	5.12E-11	1	163	459	oxidoreductase activity, acting on paired donors, with incorporation or reduction of molecular oxygen	MF	5.91E-09	99	64
GO:0016758	9.09E-05	0.999946884	91	286	transferase activity, transferring hexosyl groups	MF	0.004492152	61	30
GO:0004553	5.66E-07	1	154	483	hydrolase activity, hydrolyzing O-glycosyl compounds	MF	3.67E-05	59	95
GO:0016747	2.51E-07	1	93	261	transferase activity, transferring acyl groups other than amino-acyl groups	MF	1.73E-05	49	44
GO:0030246	1.19E-08	0.999999996	61	137	carbohydrate binding	MF	9.47E-07	37	24
GO:0004601	4.25E-13	1	78	163	peroxidase activity	MF	7.35E-11	36	42
GO:0016829	0.000147132	0.999943524	32	77	lyase activity	MF	0.006941959	22	10
GO:0004866	5.58E-13	1	20	21	endopeptidase inhibitor activity	MF	8.28E-11	20	0
GO:0008171	4.01E-05	0.999987977	26	55	O-methyltransferase activity	MF	0.002079079	18	8
GO:0044212	0.000404663	0.999812187	40	109	transcription regulatory region DNA binding	MF	0.017501661	18	22
GO:0010333	0.00071734	0.999729789	25	60	terpene synthase activity	MF	0.028638432	17	8
GO:0045735	3.58E-05	0.999985841	39	98	nutrient reservoir activity	MF	0.001955476	16	23
GO:0004568	3.58E-09	1	25	37	chitinase activity	MF	3.10E-07	14	11
GO:0005507	1.32E-05	0.99999438	50	126	copper ion binding	MF	0.000762576	12	38
GO:0016762	0.000791975	0.999691197	26	64	xyloglucan:xyloglucosyl transferase activity	MF	0.03044703	8	18
GO:0008661	0.000189804	0.999983714	9	12	1-deoxy-D-xylulose-5-phosphate synthase activity	MF	0.008565954	7	2
GO:0005199	4.71E-06	1	8	8	structural constituent of cell wall	MF	0.000287796	7	1
GO:0008017	6.58E-18	1	83	150	microtubule binding	MF	2.28E-15	0	83
GO:0003777	1.28E-17	1	69	115	microtubule motor activity	MF	3.32E-15	0	69
GO:0016413	0.000576169	0.999869179	14	26	O-acetyltransferase activity	MF	0.023922543	0	14

## Sheet: NIKE 48h(CTRL vs Fol).GO.BP
NIKE 48h (CTRL vs Fol) - GO - Biological Process
category	over_represented_pvalue	under_represented_pvalue	numDEInCat	numInCat	term	ontology	FDR	UP	DOWN
GO:0005975	1.32E-06	0.999999475	182	744	carbohydrate metabolic process	BP	0.000120143	55	127
GO:0016121	0.000560816	0.99996742	6	8	carotene catabolic process	BP	0.033916015	3	3
GO:0016998	8.27E-08	0.999999987	22	40	cell wall macromolecule catabolic process	BP	1.17E-05	14	8
GO:0042545	0.000963936	0.999551675	33	109	cell wall modification	BP	0.047246074	5	28
GO:0006073	0.000129034	0.9999572	24	64	cellular glucan metabolic process	BP	0.009639608	7	17
GO:0006879	0.00091538	0.999968113	5	6	cellular iron ion homeostasis	BP	0.047246074	5	0
GO:0030244	0.000504493	0.999827571	21	57	cellulose biosynthetic process	BP	0.032035288	7	14
GO:0006032	1.17E-08	0.999999998	22	37	chitin catabolic process	BP	2.47E-06	14	8
GO:0000910	0.000967242	0.999898907	7	11	cytokinesis	BP	0.047246074	0	7
GO:0006952	8.95E-05	0.999962308	37	115	defense response	BP	0.007104117	22	15
GO:0006869	0.000499917	0.999917015	10	19	lipid transport	BP	0.032035288	2	8
GO:0055129	0.0009542	0.999966423	5	6	L-proline biosynthetic process	BP	0.047246074	5	0
GO:0008152	2.64E-07	1	221	924	metabolic process	BP	3.35E-05	145	76
GO:0007018	1.98E-17	1	61	115	microtubule-based movement	BP	1.26E-14	1	60
GO:0055114	4.66E-29	1	529	1915	oxidation-reduction process	BP	5.92E-26	300	229
GO:0045490	9.26E-07	0.99999987	17	29	pectin catabolic process	BP	9.80E-05	1	16
GO:0010088	0.000266619	0.999974937	8	12	phloem development	BP	0.018811454	0	8
GO:0009765	5.58E-11	1	26	41	photosynthesis, light harvesting	BP	1.77E-08	0	26
GO:0009638	0.000863966	0.999970324	5	6	phototropism	BP	0.047246074	0	5
GO:0009664	1.57E-08	0.999999998	24	43	plant-type cell wall organization	BP	2.85E-06	7	17
GO:0009834	7.44E-05	0.999987156	13	25	plant-type secondary cell wall biogenesis	BP	0.006302821	2	11
GO:0006468	1.48E-10	1	388	1636	protein phosphorylation	BP	3.76E-08	172	216
GO:0051513	1.07E-06	1	8	8	regulation of monopolar cell growth	BP	0.000104755	0	8
GO:0009607	5.30E-08	0.999999989	27	55	response to biotic stimulus	BP	8.42E-06	19	8
GO:0006979	9.33E-15	1	76	181	response to oxidative stress	BP	3.95E-12	39	37
GO:0016114	4.50E-07	0.999999962	14	20	terpenoid biosynthetic process	BP	5.19E-05	12	2

## Sheet: NIKE 48h(CTRL vs Fol).GO.CC
NIKE 48h (CTRL vs Fol) - GO - Cellular Component
category	over_represented_pvalue	under_represented_pvalue	numDEInCat	numInCat	term	ontology	FDR	UP	DOWN
GO:0005871	1.13319729098523e-17	1	61	114	kinesin complex	CC	4.53278916394093e-15	1	60
GO:0005618	1.25254879666799e-12	1	96	273	cell wall	CC	2.50509759333598e-10	24	72
GO:0048046	1.22131718685728e-08	0.999999995922837	52	139	apoplast	CC	1.62842291580971e-06	25	27
GO:0016020	2.40422440306683e-08	1	335	1450	membrane	CC	2.40422440306683e-06	113	222
GO:0005576	3.96355273696468e-07	0.999999857869655	46	127	extracellular region	CC	3.17084218957174e-05	10	36
GO:0005886	2.58029885243706e-05	0.999986072960539	80	293	plasma membrane	CC	0.00161811689366327	30	50
GO:0005874	2.83170456391072e-05	0.99999266569695	21	48	microtubule	CC	0.00161811689366327	0	21
GO:0005615	0.00097645492039824	0.999703619250408	16	42	extracellular space	CC	0.048822746019912	11	5

## Sheet: NIKE 48h(CTRL vs Fol).GO.MF
NIKE 48h (CTRL vs Fol) - GO - Molecular Function
category	over_represented_pvalue	under_represented_pvalue	numDEInCat	numInCat	term	ontology	FDR	UP	DOWN
GO:0008661	0.000260955	0.999975555	8	12	1-deoxy-D-xylulose-5-phosphate synthase activity	MF	0.014256403	6	2
GO:0005524	1.16E-05	0.999991008	506	2394	ATP binding	MF	0.000928462	166	340
GO:0010436	0.000822696	0.999972075	5	6	carotenoid dioxygenase activity	MF	0.038816272	3	2
GO:0016760	0.000358434	0.999899686	17	41	cellulose synthase (UDP-forming) activity	MF	0.017716869	5	12
GO:0004568	1.17E-08	0.999999998	22	37	chitinase activity	MF	1.21E-06	14	8
GO:0009055	0.000210415	0.999888811	56	205	electron transfer activity	MF	0.012133921	22	34
GO:0004866	3.47E-13	1	19	21	endopeptidase inhibitor activity	MF	4.50E-11	19	0
GO:0004349	0.0009542	0.999966423	5	6	glutamate 5-kinase activity	MF	0.040022605	5	0
GO:0004350	0.0009542	0.999966423	5	6	glutamate-5-semialdehyde dehydrogenase activity	MF	0.040022605	5	0
GO:0020037	6.52E-26	1	222	640	heme binding	MF	6.77E-23	129	93
GO:0004553	4.25E-07	1	128	483	hydrolase activity, hydrolyzing O-glycosyl compounds	MF	3.68E-05	37	91
GO:0005506	7.27E-14	1	158	511	iron ion binding	MF	1.26E-11	98	60
GO:0008017	3.06E-21	1	78	150	microtubule binding	MF	1.59E-18	1	77
GO:0003777	1.98E-17	1	61	115	microtubule motor activity	MF	6.84E-15	1	60
GO:0016491	1.79E-13	1	280	1058	oxidoreductase activity	MF	2.66E-11	174	106
GO:0016705	2.43E-14	1	147	459	oxidoreductase activity, acting on paired donors, with incorporation or reduction of molecular oxygen	MF	5.05E-12	93	54
GO:0030570	0.000144323	0.999963512	17	39	pectate lyase activity	MF	0.008812183	1	16
GO:0030599	0.000963936	0.999551675	33	109	pectinesterase activity	MF	0.040022605	5	28
GO:0004601	5.68E-16	1	73	163	peroxidase activity	MF	1.47E-13	35	38
GO:0004672	2.41E-10	1	393	1667	protein kinase activity	MF	2.78E-08	174	219
GO:0043565	8.56E-05	0.99994358	139	586	sequence-specific DNA binding	MF	0.005922262	76	63
GO:0005199	3.04E-05	0.999999232	7	8	structural constituent of cell wall	MF	0.002251549	6	1
GO:0016747	7.89E-08	1	80	261	transferase activity, transferring acyl groups other than amino-acyl groups	MF	7.45E-06	38	42
GO:0016758	0.001062735	0.999348513	71	286	transferase activity, transferring hexosyl groups	MF	0.042427647	53	18
GO:0005215	0.000355284	0.999796108	67	254	transporter activity	MF	0.017716869	24	43
GO:0016762	0.000129034	0.9999572	24	64	xyloglucan:xyloglucosyl transferase activity	MF	0.008371089	7	17

## Sheet: REGINA 24h(CTRL vs Fol).GO.BP
REGINA 24h (CTRL vs Fol) - GO - Biological Process
category	over_represented_pvalue	under_represented_pvalue	numDEInCat	numInCat	term	ontology	FDR	UP	DOWN
GO:0007018	2.04E-13	1	39	115	microtubule-based movement	BP	5.18E-11	0	39
GO:0045490	8.52E-06	0.999998737	13	29	pectin catabolic process	BP	0.000901446	0	13
GO:0009664	3.98E-06	0.999999236	17	43	plant-type cell wall organization	BP	0.000459638	4	13
GO:0006073	0.000394379	0.999874042	18	64	cellular glucan metabolic process	BP	0.031303844	6	12
GO:0006032	9.82E-10	1	20	37	chitin catabolic process	BP	1.78E-07	12	8
GO:0016998	5.95E-09	0.999999999	20	40	cell wall macromolecule catabolic process	BP	9.45E-07	12	8
GO:0016114	1.34E-08	0.999999999	13	20	terpenoid biosynthetic process	BP	1.89E-06	13	0
GO:0009607	1.38E-07	0.999999973	22	55	response to biotic stimulus	BP	1.75E-05	14	8
GO:0006952	0.000135481	0.999947284	28	115	defense response	BP	0.011470748	16	12
GO:0006950	0.000135109	0.999947389	28	116	response to stress	BP	0.011470748	22	6
GO:0006979	4.21E-17	1	65	181	response to oxidative stress	BP	2.67E-14	30	35
GO:0048544	1.45E-10	1	33	89	recognition of pollen	BP	3.06E-08	33	0
GO:0055085	2.82E-05	0.999981972	133	852	transmembrane transport	BP	0.002750184	100	33
GO:0008152	9.96E-16	1	188	924	metabolic process	BP	3.16E-13	160	28
GO:0006468	5.98E-16	1	290	1636	protein phosphorylation	BP	2.53E-13	191	99
GO:0055114	2.85E-46	1	434	1915	oxidation-reduction process	BP	3.61E-43	318	116

## Sheet: REGINA 24h(CTRL vs Fol).GO.CC
REGINA 24h (CTRL vs Fol) - GO - Cellular Component
category	over_represented_pvalue	under_represented_pvalue	numDEInCat	numInCat	term	ontology	FDR	UP	DOWN
GO:0005871	1.46540592587185e-13	1	39	114	kinesin complex	CC	5.86162370348738e-11	0	39
GO:0048046	9.07859283898778e-07	0.999999683622606	38	139	apoplast	CC	0.00012790443389665	17	21
GO:0016020	9.59283254224872e-07	0.999999608183673	221	1450	membrane	CC	0.00012790443389665	124	97
GO:0005886	8.0928239612471e-05	0.999957703195242	57	293	plasma membrane	CC	0.00663046563377946	32	25
GO:0005576	8.28808204222432e-05	0.999967017095551	31	127	extracellular region	CC	0.00663046563377946	7	24

## Sheet: REGINA 24h(CTRL vs Fol).GO.MF
REGINA 24h (CTRL vs Fol) - GO - Molecular Function
category	over_represented_pvalue	under_represented_pvalue	numDEInCat	numInCat	term	ontology	FDR	UP	DOWN
GO:0004672	1.01E-14	1	289	1667	protein kinase activity	MF	1.49E-12	191	98
GO:0005524	1.69E-05	0.999987463	320	2394	ATP binding	MF	0.000972835	183	137
GO:0016491	1.78E-19	1	222	1058	oxidoreductase activity	MF	3.69E-17	177	45
GO:0020037	2.53E-40	1	201	640	heme binding	MF	2.63E-37	136	65
GO:0003700	7.59E-09	1	165	907	DNA-binding transcription factor activity	MF	6.56E-07	115	50
GO:0005506	2.86E-22	1	140	511	iron ion binding	MF	7.41E-20	110	30
GO:0016705	4.07E-25	1	136	459	oxidoreductase activity, acting on paired donors, with incorporation or reduction of molecular oxygen	MF	2.11E-22	106	30
GO:0043565	8.13E-07	0.999999702	110	586	sequence-specific DNA binding	MF	5.27E-05	72	38
GO:0016758	6.15E-09	1	69	286	transferase activity, transferring hexosyl groups	MF	5.80E-07	60	9
GO:0016747	9.59E-08	1	61	261	transferase activity, transferring acyl groups other than amino-acyl groups	MF	7.66E-06	43	18
GO:0000287	9.91E-07	0.999999613	45	191	magnesium ion binding	MF	6.05E-05	37	8
GO:0016887	2.24E-05	0.999989124	54	292	ATPase activity	MF	0.001225817	33	21
GO:0004601	2.18E-22	1	68	163	peroxidase activity	MF	7.41E-20	33	35
GO:0016829	1.36E-07	0.999999968	26	77	lyase activity	MF	1.01E-05	21	5
GO:0030246	0.000111886	0.99995433	31	137	carbohydrate binding	MF	0.005049444	20	11
GO:0004866	9.11E-18	1	20	21	endopeptidase inhibitor activity	MF	1.58E-15	20	0
GO:0010333	2.12E-07	0.999999957	22	60	terpene synthase activity	MF	1.47E-05	17	5
GO:0004568	9.82E-10	1	20	37	chitinase activity	MF	1.02E-07	12	8
GO:0016702	3.93E-05	0.999991474	15	44	oxidoreductase activity, acting on single donors with incorporation of molecular oxygen, incorporation of two atoms of oxygen	MF	0.002040037	12	3
GO:0005507	7.63E-05	0.999970233	30	126	copper ion binding	MF	0.00376931	9	21
GO:0008661	9.11E-05	0.999993156	7	12	1-deoxy-D-xylulose-5-phosphate synthase activity	MF	0.004299157	7	0
GO:0050664	0.000548655	0.999946644	6	13	oxidoreductase activity, acting on NAD(P)H, oxygen as acceptor	MF	0.021904003	6	0
GO:0016762	0.000394379	0.999874042	18	64	xyloglucan:xyloglucosyl transferase activity	MF	0.016374622	6	12
GO:0005199	0.001047517	0.999930236	5	8	structural constituent of cell wall	MF	0.040271203	4	1
GO:0008017	7.46E-13	1	46	150	microtubule binding	MF	8.60E-11	0	46
GO:0003777	2.04E-13	1	39	115	microtubule motor activity	MF	2.65E-11	0	39
GO:0030570	0.000360604	0.999913025	13	39	pectate lyase activity	MF	0.015596104	0	13

## Sheet: REGINA 48h(CTRL vs Fol).GO.BP
REGINA 48h (CTRL vs Fol) - GO - Biological Process
category	over_represented_pvalue	under_represented_pvalue	numDEInCat	numInCat	term	ontology	FDR	UP	DOWN
GO:0005975	8.41E-07	0.999999675	151	744	carbohydrate metabolic process	BP	8.22E-05	61	90
GO:0016998	4.32E-08	0.999999993	21	40	cell wall macromolecule catabolic process	BP	5.49E-06	12	9
GO:0042545	0.000104108	0.999958746	31	109	cell wall modification	BP	0.00661086	7	24
GO:0006073	2.80E-05	0.999991826	23	64	cellular glucan metabolic process	BP	0.002090634	7	16
GO:0006879	1.23E-05	1	6	6	cellular iron ion homeostasis	BP	0.001041429	6	0
GO:0006032	6.73E-09	0.999999999	21	37	chitin catabolic process	BP	1.07E-06	12	9
GO:0006952	0.000465436	0.999796234	31	115	defense response	BP	0.026868352	13	18
GO:0006855	5.02E-05	0.999981747	29	98	drug transmembrane transport	BP	0.00354056	21	8
GO:0006826	0.000682298	0.99994931	6	9	iron ion transport	BP	0.037674705	6	0
GO:0008152	1.44E-11	1	205	924	metabolic process	BP	4.56E-09	153	52
GO:0007018	3.65E-10	1	38	115	microtubule-based movement	BP	7.72E-08	0	38
GO:0055114	2.96E-45	1	503	1915	oxidation-reduction process	BP	3.76E-42	328	175
GO:0045490	2.96E-06	0.999999567	15	29	pectin catabolic process	BP	0.000268116	0	15
GO:0015979	1.95E-11	1	39	87	photosynthesis	BP	4.94E-09	0	39
GO:0009765	1.95E-20	1	33	41	photosynthesis, light harvesting	BP	1.24E-17	0	33
GO:0009664	4.16E-09	0.999999999	23	43	plant-type cell wall organization	BP	7.56E-07	5	18
GO:0009834	3.70E-07	0.999999959	15	25	plant-type secondary cell wall biogenesis	BP	3.92E-05	0	15
GO:0006468	7.00E-08	1	302	1636	protein phosphorylation	BP	8.09E-06	165	137
GO:0048544	0.000866063	0.999649493	24	89	recognition of pollen	BP	0.045829178	23	1
GO:0009733	0.000141294	0.99993544	40	148	response to auxin	BP	0.0085449	2	38
GO:0009607	2.28E-05	0.999993934	21	55	response to biotic stimulus	BP	0.001813108	10	11
GO:0006979	4.60E-13	1	66	181	response to oxidative stress	BP	1.95E-10	35	31
GO:0016114	1.54E-08	0.999999999	14	20	terpenoid biosynthetic process	BP	2.17E-06	13	1
GO:0055085	0.000103607	0.999928877	156	852	transmembrane transport	BP	0.00661086	108	48

[truncated: 2 more sheets: REGINA 48h(CTRL vs Fol).GO.CC, REGINA 48h(CTRL vs Fol).GO.MF]
