# Supplementary material for: Transcriptomic profiling of susceptible and resistant flax seedlings after Fusarium oxysporum lini infection
Source: PLoS One. 2021 Jan 26;16(1):e0246052. doi: 10.1371/journal.pone.0246052 (PMC7837494; doi:10.1371/journal.pone.0246052)
Supplement: S9 Table — (XLSX) [file pone.0246052.s011.xlsx]

## Sheet: calcium signaling
24h
Nike
name	padj	Ctrl vs Fol - log2FoldChange	GO_numbers
Lus10014709.g.BGIv1.0	2.6639e-05	6.45699	GO:0005509
Lus10042560.g.BGIv1.0	8.99447e-06	4.43733	GO:0006468	GO:0004672
Lus10032734.g.BGIv1.0	1.24346e-94	3.88309
Lus10003063.g.BGIv1.0	6.82616e-07	3.68308	GO:0005509	GO:0016021	GO:0004674	GO:0030247	GO:0006468	GO:0005524	GO:0004672
Lus10042369.g.BGIv1.0	9.12746e-22	3.26738	GO:0005509
Lus10001775.g.BGIv1.0	2.45317e-39	3.25687	GO:0005509	GO:0019722
Lus10017030.g.BGIv1.0	2.38162e-125	3.15008
Lus10021354.g.BGIv1.0	6.75909e-149	2.97054
Lus10019300.g.BGIv1.0	4.36881e-112	2.96671	GO:0005516	GO:0046872	GO:0000166
Lus10033107.g.BGIv1.0	2.04186e-30	2.90231	GO:0005509
Lus10025173.g.BGIv1.0	1.75853e-18	2.81794
Lus10029861.g.BGIv1.0	8.64203e-147	2.81029	GO:0006950	GO:0005516
Lus10000972.g.BGIv1.0	8.80913e-11	2.64351	GO:0005509
Lus10020686.g.BGIv1.0	9.98514e-79	2.48019	GO:0006950	GO:0005516
Lus10031345.g.BGIv1.0	5.76255e-36	2.46962	GO:0005509
Lus10011522.g.BGIv1.0	6.59186e-51	2.44873	GO:0005516	GO:0046872	GO:0000166
Lus10026301.g.BGIv1.0	3.32613e-29	2.44871	GO:0005509
Lus10025528.g.BGIv1.0	5.57574e-45	2.44718	GO:0006468	GO:0004672
Lus10009176.g.BGIv1.0	2.02868e-28	2.41424	GO:0005509	GO:0019722
Lus10017063.g.BGIv1.0	2.28773e-55	2.35584	GO:0005509
Lus10014872.g.BGIv1.0	6.20692e-62	2.33108	GO:0005516
Lus10033108.g.BGIv1.0	6.92429e-76	2.31202	GO:0006468	GO:0004672
Lus10028657.g.BGIv1.0	5.15993e-19	2.27367	GO:0005509
Lus10022343.g.BGIv1.0	1.86733e-12	2.24699	GO:0005509
Lus10013526.g.BGIv1.0	3.08073e-209	2.23504	GO:0005516
Lus10041179.g.BGIv1.0	6.29491e-21	2.16775	GO:0005509	GO:0019722
Lus10018828.g.BGIv1.0	1.30583e-58	2.13704	GO:0006468	GO:0005524	GO:0004672
Lus10038970.g.BGIv1.0	0	2.07732	GO:0005509
Lus10016052.g.BGIv1.0	4.69609e-83	2.04712
Lus10037781.g.BGIv1.0	3.68239e-72	1.86182	GO:0005509
Lus10013710.g.BGIv1.0	2.10618e-93	1.84906	GO:0005515
Lus10019863.g.BGIv1.0	5.05896e-36	1.84186	GO:0005739	GO:0005509
Lus10027261.g.BGIv1.0	1.13888e-210	1.82556	GO:0005509
Lus10011248.g.BGIv1.0	9.67672e-144	1.80834	GO:0006950	GO:0005516
Lus10020318.g.BGIv1.0	1.19897e-55	1.74407	GO:0055085	GO:0016021
Lus10007536.g.BGIv1.0	3.48391e-27	1.7247	GO:0005509
Lus10009059.g.BGIv1.0	1.34465e-75	1.67174	GO:0005509
Lus10013842.g.BGIv1.0	6.45515e-149	1.63545	GO:0006468	GO:0004672
Lus10018437.g.BGIv1.0	1.61267e-100	1.55517	GO:0006950	GO:0005516
Lus10017787.g.BGIv1.0	3.75769e-36	1.55288	GO:0006468	GO:0005524	GO:0004672
Lus10005673.g.BGIv1.0	1.99017e-29	1.49976	GO:0055085	GO:0016021
Lus10012199.g.BGIv1.0	0.00050736	1.46183	GO:0005509
Lus10014050.g.BGIv1.0	4.78151e-14	1.42103	GO:0005739	GO:0005509
Lus10026742.g.BGIv1.0	8.6466e-28	1.41149	GO:0006468	GO:0004672
Lus10018511.g.BGIv1.0	2.70508e-13	1.40062	GO:0005509
Lus10039724.g.BGIv1.0	1.26504e-25	1.39268	GO:0005509
Lus10021531.g.BGIv1.0	7.8354e-111	1.38371	GO:0006468	GO:0004672
Lus10031588.g.BGIv1.0	1.13953e-31	1.354	GO:0005509
Lus10003119.g.BGIv1.0	2.22321e-38	1.32955	GO:0005515	GO:0005634	GO:0003677
Lus10028459.g.BGIv1.0	8.71141e-72	1.24301	GO:0005737	GO:0005634	GO:0005524	GO:0005509	GO:0009931	GO:0005516	GO:0004683	GO:0009738	GO:0035556	GO:0018105	GO:0046777
Lus10024574.g.BGIv1.0	0.0098966	1.22387	GO:0005509
Lus10005985.g.BGIv1.0	0.00204892	1.20329	GO:0005509
Lus10018839.g.BGIv1.0	4.15879e-41	1.18326	GO:0005515
Lus10016740.g.BGIv1.0	2.87218e-08	1.17266	GO:0055114	GO:0050664	GO:0004601
Lus10005578.g.BGIv1.0	4.71229e-11	1.14623	GO:0005515
Lus10036301.g.BGIv1.0	2.75079e-23	1.14111	GO:0006950	GO:0005516
Lus10019127.g.BGIv1.0	1.5957e-06	1.07273	GO:0016021	GO:0005739	GO:0051560
Lus10038088.g.BGIv1.0	0.00224794	1.06236	GO:0005509
Lus10018913.g.BGIv1.0	1.69535e-09	1.02916	GO:0006468	GO:0004672
Lus10014206.g.BGIv1.0	1.14385e-08	1.01416
Lus10013634.g.BGIv1.0	0.000108311	1.01109	GO:0055085	GO:0016021
Lus10006231.g.BGIv1.0	1.74032e-11	1.00253
Lus10027361.g.BGIv1.0	3.76764e-45	1.00099	GO:0006468	GO:0004672
Lus10000605.g.BGIv1.0	0.000144487	-1.00421	GO:0005515
Lus10010658.g.BGIv1.0	7.31774e-06	-1.05782	GO:0005515
Lus10028224.g.BGIv1.0	0.000963507	-1.06213
Lus10016675.g.BGIv1.0	0.0394865	-1.12565	GO:0005509
Lus10042761.g.BGIv1.0	0.0300003	-1.13457
Lus10018012.g.BGIv1.0	6.83826e-18	-1.1398	GO:0005509
Lus10008269.g.BGIv1.0	1.056e-05	-1.33878	GO:0005515
Lus10030701.g.BGIv1.0	5.49404e-19	-1.41029	GO:0005516
Lus10009947.g.BGIv1.0	2.05853e-05	-2.02101	GO:0006468	GO:0004672
Lus10013522.g.BGIv1.0	1.21386e-18	-2.05266	GO:0005515
Lus10030134.g.BGIv1.0	3.07154e-16	-2.08418	GO:0006468	GO:0004672
Lus10014870.g.BGIv1.0	9.58713e-08	-2.23615	GO:0005515
Lus10042475.g.BGIv1.0	0.0070151	-2.37956	GO:0005515
Lus10012285.g.BGIv1.0	1.61836e-05	-2.39766	GO:0006468	GO:0004672
Lus10015930.g.BGIv1.0	0.0460097	-2.42025	GO:0005515
Lus10009564.g.BGIv1.0	5.5132e-20	-2.53142	GO:0005509
Lus10033629.g.BGIv1.0	4.89232e-22	-2.69518	GO:0055085	GO:0016021
Lus10024830.g.BGIv1.0	0.0248744	-3.51605	GO:0005509	GO:0019722
Lus10026974.g.BGIv1.0	0.00363596	-5.12925	GO:0005509
Lus10020171.g.BGIv1.0	2.1607e-05	-6.3777	GO:0005509
48h
Nike
Lus10032734.g.BGIv1.0	9.99113e-30	4.40023	GO:0005509	GO:0019722
Lus10009176.g.BGIv1.0	1.01509e-21	2.97763
Lus10017030.g.BGIv1.0	9.19275e-25	2.88049	GO:0005509	GO:0019722
Lus10001775.g.BGIv1.0	4.51886e-13	2.85227	GO:0005509
Lus10026301.g.BGIv1.0	2.41765e-13	2.62228
Lus10021354.g.BGIv1.0	6.13542e-39	2.60735	GO:0005509
Lus10030227.g.BGIv1.0	0.0103171	2.39888	GO:0006468	GO:0004672
Lus10014657.g.BGIv1.0	1.9886e-47	2.09959	GO:0005509
Lus10005985.g.BGIv1.0	2.14207e-05	2.07446	GO:0005509
Lus10007536.g.BGIv1.0	2.11768e-14	2.05685	GO:0006950	GO:0005516
Lus10029861.g.BGIv1.0	1.9173e-24	1.88866	GO:0005509
Lus10033107.g.BGIv1.0	5.17099e-05	1.66103	GO:0005509
Lus10017063.g.BGIv1.0	0.00586933	1.65755	GO:0005509
Lus10028657.g.BGIv1.0	3.32388e-05	1.64562	GO:0055085	GO:0016021
Lus10005673.g.BGIv1.0	3.8376e-23	1.6216	GO:0005509
Lus10042369.g.BGIv1.0	0.00275432	1.60117	GO:0005509
Lus10027114.g.BGIv1.0	0.000216154	1.60068	GO:0005515
Lus10041844.g.BGIv1.0	0.0336921	1.58505	GO:0005739	GO:0005509
Lus10019863.g.BGIv1.0	2.26562e-11	1.50249	GO:0006468	GO:0005524	GO:0004672
Lus10017787.g.BGIv1.0	4.08699e-19	1.49991	GO:0006950	GO:0005516
Lus10020686.g.BGIv1.0	1.68002e-14	1.43919	GO:0005509
Lus10022343.g.BGIv1.0	0.00252841	1.39713	GO:0005509
Lus10038970.g.BGIv1.0	2.93167e-77	1.36818	GO:0006468	GO:0004672
Lus10025528.g.BGIv1.0	6.16739e-08	1.35431	GO:0005509
Lus10012199.g.BGIv1.0	0.00832227	1.34349	GO:0005515
Lus10018839.g.BGIv1.0	1.30647e-25	1.335	GO:0005509
Lus10008357.g.BGIv1.0	8.97429e-13	1.33177	GO:0005509
Lus10037781.g.BGIv1.0	2.53703e-16	1.28684	GO:0006468	GO:0005524	GO:0004672
Lus10018828.g.BGIv1.0	7.82556e-14	1.24198	GO:0005516
Lus10014872.g.BGIv1.0	4.22773e-08	1.23015	GO:0055085	GO:0016021
Lus10020318.g.BGIv1.0	1.33778e-16	1.18925	GO:0005509	GO:0019722
Lus10041179.g.BGIv1.0	0.000250868	1.18312	GO:0005509	GO:0019722
Lus10039391.g.BGIv1.0	0.00101746	1.03805	GO:0005509
Lus10013613.g.BGIv1.0	2.56845e-08	1.00643
Lus10037692.g.BGIv1.0	1.46602e-06	-1.06989	GO:0006508	GO:0005622	GO:0004198
Lus10010313.g.BGIv1.0	3.03999e-17	-1.12641	GO:0006468	GO:0004672
Lus10001145.g.BGIv1.0	7.21769e-07	-1.13742	GO:0006468	GO:0004672
Lus10002074.g.BGIv1.0	6.43344e-12	-1.16469	GO:0005515	GO:0016459	GO:0005524	GO:0003774
Lus10017160.g.BGIv1.0	1.23358e-36	-1.22826	GO:0006468	GO:0004672
Lus10030134.g.BGIv1.0	5.09664e-09	-1.26836	GO:0006468	GO:0004672
Lus10012285.g.BGIv1.0	0.00512119	-1.31837	GO:0005515
Lus10013522.g.BGIv1.0	1.43729e-07	-1.32371
Lus10024499.g.BGIv1.0	0.0137991	-1.33508	GO:0005515
Lus10033097.g.BGIv1.0	4.48538e-15	-1.34995	GO:0046872
Lus10042930.g.BGIv1.0	4.07655e-05	-1.38166	GO:0005515
Lus10009460.g.BGIv1.0	4.01645e-15	-1.41961
Lus10028224.g.BGIv1.0	6.28762e-05	-1.56398	GO:0005516
Lus10030701.g.BGIv1.0	9.63001e-18	-1.66791	GO:0046872	GO:0000166
Lus10025199.g.BGIv1.0	5.23639e-05	-1.71726	GO:0005515
Lus10014870.g.BGIv1.0	0.000179549	-1.74551	GO:0005509
Lus10035983.g.BGIv1.0	1.25019e-44	-1.90704	GO:0055085	GO:0016021
Lus10033629.g.BGIv1.0	3.23722e-08	-2.06386	GO:0006468	GO:0004672	GO:0005524
Lus10041395.g.BGIv1.0	3.06663e-26	-2.2667	GO:0005515
Lus10011271.g.BGIv1.0	0.0291952	-2.32168	GO:0005516
Lus10042442.g.BGIv1.0	0.0106102	-2.78334	GO:0005509
Lus10020171.g.BGIv1.0	0.00184079	-5.10879
24h
Regina
Lus10014709.g.BGIv1.0	0.00398043	5.2418	GO:0005509
Lus10042560.g.BGIv1.0	0.00975683	4.59961	GO:0006468	GO:0004672
Lus10003063.g.BGIv1.0	7.10202e-05	3.61748	GO:0005509	GO:0016021	GO:0004674	GO:0030247	GO:0006468	GO:0005524	GO:0004672
Lus10025173.g.BGIv1.0	4.05296e-12	3.61109
Lus10032734.g.BGIv1.0	4.00356e-21	3.34763
Lus10017063.g.BGIv1.0	6.89764e-53	3.25879	GO:0005509
Lus10021354.g.BGIv1.0	2.06233e-63	3.25466
Lus10019300.g.BGIv1.0	6.35073e-29	2.9831	GO:0005516	GO:0046872	GO:0000166
Lus10017030.g.BGIv1.0	8.86409e-53	2.9646
Lus10016052.g.BGIv1.0	6.01921e-43	2.92222
Lus10022343.g.BGIv1.0	1.33394e-10	2.91435	GO:0005509
Lus10037781.g.BGIv1.0	5.2263e-118	2.9013	GO:0005509
Lus10029861.g.BGIv1.0	8.23829e-15	2.53659	GO:0006950	GO:0005516
Lus10001775.g.BGIv1.0	2.91176e-05	2.4544	GO:0005509	GO:0019722
Lus10011522.g.BGIv1.0	3.0441e-13	2.45173	GO:0005516	GO:0046872	GO:0000166
Lus10038970.g.BGIv1.0	2.6157e-124	2.21767	GO:0005509
Lus10012199.g.BGIv1.0	0.00886282	2.12915	GO:0005509
Lus10033107.g.BGIv1.0	2.20378e-05	2.11766	GO:0005509
Lus10020686.g.BGIv1.0	1.80474e-14	2.02532	GO:0006950	GO:0005516
Lus10031345.g.BGIv1.0	3.23925e-09	1.99949	GO:0005509
Lus10014872.g.BGIv1.0	4.11051e-15	1.94646	GO:0005516
Lus10011248.g.BGIv1.0	5.75569e-43	1.86032	GO:0006950	GO:0005516
Lus10033108.g.BGIv1.0	1.17071e-23	1.85559	GO:0006468	GO:0004672
Lus10031588.g.BGIv1.0	2.1013e-37	1.84981	GO:0005509
Lus10013710.g.BGIv1.0	9.47884e-45	1.78369	GO:0005515
Lus10007536.g.BGIv1.0	0.00053363	1.77338	GO:0005509
Lus10018437.g.BGIv1.0	1.25196e-43	1.68543	GO:0006950	GO:0005516
Lus10005673.g.BGIv1.0	6.75095e-33	1.67694	GO:0055085	GO:0016021
Lus10018839.g.BGIv1.0	1.28079e-29	1.67343	GO:0005515
Lus10033753.g.BGIv1.0	7.44086e-12	1.66877	GO:0005509
Lus10013526.g.BGIv1.0	3.94745e-62	1.66668	GO:0005516
Lus10039724.g.BGIv1.0	2.59252e-19	1.64639	GO:0005509
Lus10027261.g.BGIv1.0	1.39527e-86	1.60085	GO:0005509
Lus10016740.g.BGIv1.0	1.77942e-07	1.42725	GO:0055114	GO:0050664	GO:0004601
Lus10025528.g.BGIv1.0	6.12289e-09	1.40797	GO:0006468	GO:0004672
Lus10020318.g.BGIv1.0	3.61484e-29	1.34582	GO:0055085	GO:0016021
Lus10014657.g.BGIv1.0	9.42272e-08	1.30353	GO:0006468	GO:0004672
Lus10018828.g.BGIv1.0	5.21906e-12	1.2192	GO:0006468	GO:0005524	GO:0004672
Lus10013842.g.BGIv1.0	3.55581e-47	1.21675	GO:0006468	GO:0004672
Lus10028459.g.BGIv1.0	1.62729e-29	1.21279	GO:0005737	GO:0005634	GO:0005524	GO:0005509	GO:0009931	GO:0005516	GO:0004683	GO:0009738	GO:0035556	GO:0018105	GO:0046777
Lus10017787.g.BGIv1.0	1.07505e-09	1.17825	GO:0006468	GO:0005524	GO:0004672
Lus10041914.g.BGIv1.0	2.32016e-15	1.15572	GO:0005737	GO:0005634	GO:0005524	GO:0005509	GO:0009931	GO:0005516	GO:0004683	GO:0009738	GO:0035556	GO:0018105	GO:0046777
Lus10009176.g.BGIv1.0	0.00743427	1.10802	GO:0005509	GO:0019722
Lus10036301.g.BGIv1.0	1.60923e-15	1.07955	GO:0006950	GO:0005516
Lus10039391.g.BGIv1.0	0.017963	1.0594	GO:0005509	GO:0019722
Lus10009059.g.BGIv1.0	1.10798e-15	1.04411	GO:0005509
Lus10041179.g.BGIv1.0	0.0184232	1.03256	GO:0005509	GO:0019722
Lus10025199.g.BGIv1.0	0.038313	-1.21919	GO:0046872	GO:0000166
Lus10002155.g.BGIv1.0	0.0308685	-1.26648	GO:0005515
Lus10013522.g.BGIv1.0	1.11594e-05	-1.31421	GO:0005515
Lus10028224.g.BGIv1.0	0.00701855	-1.38967
Lus10014870.g.BGIv1.0	0.00023782	-1.90617	GO:0005515
Lus10009564.g.BGIv1.0	1.20064e-07	-2.10576	GO:0005509
Lus10024499.g.BGIv1.0	0.0218978	-2.16638
Lus10009947.g.BGIv1.0	0.0184031	-2.23916	GO:0006468	GO:0004672
Lus10033629.g.BGIv1.0	0.000109954	-2.34678	GO:0055085	GO:0016021
Lus10042475.g.BGIv1.0	0.0308701	-3.98826	GO:0005515
Lus10020171.g.BGIv1.0	0.0461377	-4.17677	GO:0005509
48h
Regina
Lus10003063.g.BGIv1.0	4.39796e-05	5.79692	GO:0005509	GO:0016021	GO:0004674	GO:0030247	GO:0006468	GO:0005524	GO:0004672
Lus10032734.g.BGIv1.0	4.1962e-39	2.98223
Lus10028657.g.BGIv1.0	4.03044e-06	2.74353	GO:0005509
Lus10017030.g.BGIv1.0	1.40598e-50	2.53969
Lus10021354.g.BGIv1.0	2.83724e-51	2.33191
Lus10031345.g.BGIv1.0	8.2749e-15	2.29436	GO:0005509
Lus10022343.g.BGIv1.0	2.00791e-10	2.15606	GO:0005509
Lus10005673.g.BGIv1.0	2.41592e-71	1.86738	GO:0055085	GO:0016021
Lus10020318.g.BGIv1.0	1.32938e-64	1.81845	GO:0055085	GO:0016021
Lus10030227.g.BGIv1.0	0.0478925	1.80108	GO:0005509
Lus10039391.g.BGIv1.0	5.88549e-08	1.69943	GO:0005509	GO:0019722
Lus10014872.g.BGIv1.0	1.82612e-16	1.58022	GO:0005516
Lus10019863.g.BGIv1.0	7.80244e-17	1.57717	GO:0005739	GO:0005509
Lus10018839.g.BGIv1.0	2.32382e-43	1.5075	GO:0005515
Lus10014657.g.BGIv1.0	3.37522e-16	1.40139	GO:0006468	GO:0004672
Lus10001775.g.BGIv1.0	0.00178683	1.31482	GO:0005509	GO:0019722
Lus10011522.g.BGIv1.0	0.000121266	1.30641	GO:0005516	GO:0046872	GO:0000166
Lus10038970.g.BGIv1.0	1.73757e-49	1.28813	GO:0005509
Lus10017063.g.BGIv1.0	2.68179e-09	1.28378	GO:0005509
Lus10013526.g.BGIv1.0	3.44377e-48	1.26751	GO:0005516
Lus10039986.g.BGIv1.0	0.0277402	1.26217	GO:0005509
Lus10033107.g.BGIv1.0	0.00121038	1.22385	GO:0005509
Lus10025528.g.BGIv1.0	2.34438e-08	1.18691	GO:0006468	GO:0004672
Lus10037781.g.BGIv1.0	5.62391e-19	1.12044	GO:0005509
Lus10033108.g.BGIv1.0	1.22269e-10	1.11713	GO:0006468	GO:0004672
Lus10029861.g.BGIv1.0	0.0119308	1.09135	GO:0006950	GO:0005516
Lus10005985.g.BGIv1.0	0.0376271	1.05674	GO:0005509
Lus10013710.g.BGIv1.0	4.00404e-19	1.05404	GO:0005515
Lus10011248.g.BGIv1.0	1.05649e-13	1.04505	GO:0006950	GO:0005516
Lus10002155.g.BGIv1.0	0.0451779	-1.04742	GO:0005515
Lus10009564.g.BGIv1.0	0.00154227	-1.13237	GO:0005509
Lus10030134.g.BGIv1.0	0.000173566	-1.13607	GO:0006468	GO:0004672
Lus10032205.g.BGIv1.0	6.17586e-29	-1.18875	GO:0005509
Lus10041395.g.BGIv1.0	6.08353e-10	-1.25778	GO:0006468	GO:0004672	GO:0005524
Lus10024498.g.BGIv1.0	3.29615e-05	-1.26525
Lus10024499.g.BGIv1.0	0.0481264	-1.38247
Lus10012285.g.BGIv1.0	0.0143346	-1.70359	GO:0006468	GO:0004672
Lus10025199.g.BGIv1.0	0.00105639	-1.82851	GO:0046872	GO:0000166
Lus10030501.g.BGIv1.0	2.93618e-06	-1.93261	GO:0005515
Lus10013522.g.BGIv1.0	1.39141e-08	-1.94898	GO:0005515
Lus10016675.g.BGIv1.0	0.000378692	-2.50612	GO:0005509
Lus10004088.g.BGIv1.0	0.00754562	-4.40098	GO:0005509

## Sheet: kinase
24h
Nike
name	padj	Ctrl vs Fol - log2FoldChange	GO_numbers
Lus10010443.g.BGIv1.0	6.37595e-10	8.15559	GO:0006468	GO:0004672
Lus10030587.g.BGIv1.0	0.00389218	5.44493	GO:0005515	GO:0006468	GO:0004672
Lus10013165.g.BGIv1.0	9.9497e-20	5.3456	GO:0006468	GO:0005524	GO:0004672
Lus10004388.g.BGIv1.0	8.16581e-97	4.68729	GO:0005515	GO:0006468	GO:0004672	GO:0005524
Lus10032735.g.BGIv1.0	7.68708e-10	4.48143	GO:0006468	GO:0005524	GO:0004672
Lus10042560.g.BGIv1.0	8.99447e-06	4.43733	GO:0006468	GO:0004672
Lus10024020.g.BGIv1.0	0.000789216	4.31304	GO:0006468	GO:0004672
Lus10030856.g.BGIv1.0	0.00464944	4.22595	GO:0005515	GO:0006468	GO:0004672
Lus10038411.g.BGIv1.0	0.000958078	4.17719	GO:0006468	GO:0004672
Lus10009364.g.BGIv1.0	1.60385e-75	4.14766	GO:0006468	GO:0005524	GO:0004672
Lus10038556.g.BGIv1.0	7.63854e-19	3.97755	GO:0004674	GO:0048544	GO:0006468	GO:0004672
Lus10009149.g.BGIv1.0	1.01666e-06	3.73865
Lus10003063.g.BGIv1.0	6.82616e-07	3.68308	GO:0005509	GO:0016021	GO:0004674	GO:0030247	GO:0006468	GO:0005524	GO:0004672
Lus10019060.g.BGIv1.0	0	3.63726	GO:0006468	GO:0005524	GO:0004672	GO:0005975	GO:0004553
Lus10019340.g.BGIv1.0	6.65854e-46	3.58734	GO:0006468	GO:0005524	GO:0004672
Lus10012462.g.BGIv1.0	2.62534e-12	3.46927	GO:0006468	GO:0005524	GO:0004672
Lus10041162.g.BGIv1.0	4.55025e-08	3.43341	GO:0006468	GO:0004672
Lus10030589.g.BGIv1.0	1.14483e-45	3.42067	GO:0006468	GO:0005524	GO:0004672
Lus10022749.g.BGIv1.0	1.77961e-144	3.40617	GO:0007165
Lus10013566.g.BGIv1.0	4.46474e-77	3.39981	GO:0006468	GO:0005524	GO:0004672
Lus10003477.g.BGIv1.0	5.19859e-23	3.39664	GO:0006468	GO:0005524	GO:0004672
Lus10029721.g.BGIv1.0	3.30161e-12	3.36484	GO:0006468	GO:0005524	GO:0004672
Lus10018381.g.BGIv1.0	4.43887e-29	3.33709	GO:0006468	GO:0005524	GO:0004672
Lus10034978.g.BGIv1.0	3.32242e-70	3.28608	GO:0005515	GO:0006468	GO:0005524	GO:0004672
Lus10003184.g.BGIv1.0	2.41108e-97	3.19182	GO:0006468	GO:0004672
Lus10040186.g.BGIv1.0	2.84657e-07	3.17847	GO:0006468	GO:0005524	GO:0004672	GO:0005515
Lus10020411.g.BGIv1.0	1.49093e-38	3.17412	GO:0006468	GO:0004672	GO:0005524
Lus10017030.g.BGIv1.0	2.38162e-125	3.15008
Lus10033429.g.BGIv1.0	3.38013e-145	3.12304	GO:0006468	GO:0004672
Lus10039725.g.BGIv1.0	4.09259e-10	3.12106	GO:0006468	GO:0004672
Lus10025882.g.BGIv1.0	3.96167e-90	3.10399	GO:0006468	GO:0004672	GO:0005524
Lus10034897.g.BGIv1.0	6.02055e-144	3.08303	GO:0006468	GO:0004672
Lus10025092.g.BGIv1.0	3.48504e-268	3.03064	GO:0016597	GO:0008152	GO:0055085	GO:0016020	GO:0006468	GO:0004672
Lus10012659.g.BGIv1.0	0.000155916	3.01802	GO:0006468	GO:0005524	GO:0004672
Lus10004279.g.BGIv1.0	1.02278e-05	3.00435	GO:0006468	GO:0005524	GO:0004672	GO:0030246
Lus10024075.g.BGIv1.0	5.75386e-13	2.99277	GO:0007165
Lus10007609.g.BGIv1.0	0.00475258	2.99223	GO:0006468	GO:0004672
Lus10021354.g.BGIv1.0	6.75909e-149	2.97054
Lus10014813.g.BGIv1.0	3.37012e-49	2.96222	GO:0004674	GO:0048544	GO:0006468	GO:0004672
Lus10027972.g.BGIv1.0	3.62721e-08	2.9186	GO:0006468	GO:0004672
Lus10009150.g.BGIv1.0	3.54753e-14	2.90232	GO:0006468	GO:0004672
Lus10033107.g.BGIv1.0	2.04186e-30	2.90231	GO:0005509
Lus10028495.g.BGIv1.0	1.95123e-67	2.85894
Lus10027146.g.BGIv1.0	2.53696e-34	2.84533	GO:0006468	GO:0005524	GO:0004672
Lus10033743.g.BGIv1.0	0	2.82674	GO:0048544	GO:0006468	GO:0004672
Lus10026666.g.BGIv1.0	1.25602e-122	2.73648	GO:0005515	GO:0006468	GO:0005524	GO:0004672
Lus10033384.g.BGIv1.0	8.2737e-11	2.71738	GO:0005515	GO:0006468	GO:0005524	GO:0004672
Lus10018788.g.BGIv1.0	5.27192e-11	2.70187	GO:0006468	GO:0004672
Lus10006742.g.BGIv1.0	3.28909e-10	2.66885	GO:0048544	GO:0006468	GO:0004672
Lus10018380.g.BGIv1.0	9.36978e-18	2.64848	GO:0006468	GO:0004672
Lus10031161.g.BGIv1.0	8.72412e-144	2.64731	GO:0005515	GO:0006468	GO:0005524	GO:0004672
Lus10038251.g.BGIv1.0	2.47205e-82	2.63334	GO:0006468	GO:0005524	GO:0004672
Lus10023989.g.BGIv1.0	6.05399e-91	2.62197	GO:0016597	GO:0008152	GO:0006468	GO:0004672
Lus10032976.g.BGIv1.0	1.61686e-207	2.5923	GO:0006468	GO:0004672
Lus10010823.g.BGIv1.0	1.06206e-59	2.58955	GO:0006468	GO:0004672	GO:0005515
Lus10003995.g.BGIv1.0	4.06929e-07	2.5835	GO:0006468	GO:0005524	GO:0004672
Lus10012949.g.BGIv1.0	3.33032e-143	2.57464	GO:0005515	GO:0006468	GO:0005524	GO:0004672
Lus10027054.g.BGIv1.0	1.4423e-91	2.48539	GO:0006468	GO:0004672
Lus10030847.g.BGIv1.0	0.00025967	2.46587	GO:0005515	GO:0006468	GO:0005524	GO:0004672
Lus10025528.g.BGIv1.0	5.57574e-45	2.44718	GO:0006468	GO:0004672
Lus10037083.g.BGIv1.0	1.37566e-255	2.43098	GO:0005515	GO:0006468	GO:0005524	GO:0004672
Lus10015051.g.BGIv1.0	1.50496e-62	2.42274	GO:0006468	GO:0004672
Lus10029720.g.BGIv1.0	3.34466e-10	2.4206	GO:0006468	GO:0004672
Lus10027970.g.BGIv1.0	2.27308e-57	2.40912	GO:0006468	GO:0005524	GO:0004672
Lus10037840.g.BGIv1.0	1.35863e-22	2.39436	GO:0005515	GO:0006468	GO:0004672
Lus10014163.g.BGIv1.0	3.09008e-98	2.39114	GO:0007165
Lus10006028.g.BGIv1.0	0	2.37407	GO:0005515	GO:0006468	GO:0005524	GO:0004672
Lus10028494.g.BGIv1.0	3.195e-162	2.36227	GO:0030247	GO:0006468	GO:0004672
Lus10024343.g.BGIv1.0	5.20844e-55	2.35509	GO:0048544	GO:0006468	GO:0005524	GO:0004672
Lus10023391.g.BGIv1.0	1.77279e-112	2.3412	GO:0004674	GO:0006468	GO:0004672
Lus10016506.g.BGIv1.0	3.48452e-34	2.33637	GO:0006468	GO:0005524	GO:0004672	GO:0030246
Lus10025732.g.BGIv1.0	3.0011e-53	2.33469	GO:0005515
Lus10008128.g.BGIv1.0	8.29455e-10	2.33262	GO:0006468	GO:0005524	GO:0004672
Lus10032944.g.BGIv1.0	3.26808e-55	2.31913	GO:0048544	GO:0006468	GO:0005524	GO:0004672
Lus10015050.g.BGIv1.0	1.66854e-23	2.31255
Lus10033108.g.BGIv1.0	6.92429e-76	2.31202	GO:0006468	GO:0004672
Lus10003478.g.BGIv1.0	4.20293e-46	2.295	GO:0005515	GO:0006468	GO:0004672
Lus10038554.g.BGIv1.0	2.01041e-188	2.27934	GO:0004674	GO:0048544	GO:0006468	GO:0004672
Lus10024681.g.BGIv1.0	0.0150755	2.27402
Lus10028782.g.BGIv1.0	2.01985e-143	2.27352	GO:0048544	GO:0006468	GO:0004672
Lus10008187.g.BGIv1.0	1.93203e-35	2.27071	GO:0006468	GO:0005524	GO:0004672
Lus10038552.g.BGIv1.0	3.43534e-86	2.26438	GO:0004674	GO:0048544	GO:0006468	GO:0004672
Lus10008105.g.BGIv1.0	1.30767e-101	2.25927	GO:0006468	GO:0005524	GO:0004672
Lus10041679.g.BGIv1.0	9.72416e-85	2.25407	GO:0048544	GO:0006468	GO:0004672
Lus10015729.g.BGIv1.0	1.59062e-71	2.25187	GO:0005515	GO:0006468	GO:0004672
Lus10029802.g.BGIv1.0	3.71574e-46	2.24972	GO:0048544	GO:0006468	GO:0005524	GO:0004672
Lus10031804.g.BGIv1.0	5.50906e-32	2.21974	GO:0006468	GO:0005524	GO:0004672
Lus10034726.g.BGIv1.0	1.13924e-28	2.21972	GO:0006468	GO:0005524	GO:0004672
Lus10038553.g.BGIv1.0	2.32186e-18	2.21178	GO:0048544	GO:0006468	GO:0004672
Lus10030765.g.BGIv1.0	0.0146803	2.20479
Lus10013252.g.BGIv1.0	0	2.19289	GO:0048544	GO:0006468	GO:0005524	GO:0004672
Lus10025468.g.BGIv1.0	5.11319e-25	2.18449	GO:0006468	GO:0005524	GO:0004672
Lus10036363.g.BGIv1.0	9.98608e-220	2.17697	GO:0016567	GO:0004842	GO:0006468	GO:0005524	GO:0004672
Lus10029849.g.BGIv1.0	1.03239e-147	2.17624	GO:0000160	GO:0006950
Lus10022951.g.BGIv1.0	0.0249255	2.13305	GO:0006468	GO:0004672
Lus10004646.g.BGIv1.0	7.22795e-56	2.12314	GO:0005515	GO:0006468	GO:0005524	GO:0004672
Lus10030901.g.BGIv1.0	6.0881e-31	2.11862	GO:0006468	GO:0004672
Lus10025986.g.BGIv1.0	6.85822e-14	2.10687	GO:0006468	GO:0005524	GO:0004672
Lus10014811.g.BGIv1.0	6.91363e-32	2.09659	GO:0048544	GO:0006468	GO:0004672
Lus10013660.g.BGIv1.0	8.12155e-07	2.08942	GO:0016021	GO:0005524	GO:0004674
Lus10024192.g.BGIv1.0	1.13515e-111	2.08242	GO:0006468	GO:0005524	GO:0004672
Lus10032971.g.BGIv1.0	4.13155e-172	2.07831	GO:0006468	GO:0004672
Lus10019635.g.BGIv1.0	4.74899e-23	2.07114	GO:0005524	GO:0004672
Lus10029235.g.BGIv1.0	2.70002e-36	2.04163	GO:0005515	GO:0006468	GO:0004672
Lus10039731.g.BGIv1.0	1.1915e-79	2.03344	GO:0048544	GO:0006468	GO:0004672
Lus10039733.g.BGIv1.0	5.52037e-16	2.02713	GO:0048544	GO:0006468	GO:0004672
Lus10037980.g.BGIv1.0	8.6225e-32	2.02692	GO:0006468	GO:0004672
Lus10028285.g.BGIv1.0	8.80568e-27	2.02509	GO:0006468	GO:0005524	GO:0004672
Lus10007610.g.BGIv1.0	4.49114e-05	2.00635	GO:0048544	GO:0006468	GO:0005524	GO:0004672
Lus10018408.g.BGIv1.0	2.25757e-62	2.00236	GO:0048544	GO:0006468	GO:0004672
Lus10019525.g.BGIv1.0	5.30444e-79	1.97475	GO:0005515	GO:0006468	GO:0005524	GO:0004672
Lus10031199.g.BGIv1.0	2.671e-243	1.94016	GO:0006468	GO:0004672
Lus10013040.g.BGIv1.0	9.9584e-73	1.93959	GO:0006468	GO:0005524	GO:0004672
Lus10030767.g.BGIv1.0	1.47777e-54	1.9365	GO:0048544	GO:0006468	GO:0004672
Lus10005491.g.BGIv1.0	1.68008e-282	1.91922	GO:0006468	GO:0005524	GO:0004672
Lus10007600.g.BGIv1.0	7.15573e-116	1.91197	GO:0048544	GO:0006468	GO:0004672
Lus10002514.g.BGIv1.0	5.64683e-10	1.90407	GO:0005634	GO:0045786	GO:0045839	GO:0032875
Lus10026629.g.BGIv1.0	4.65432e-26	1.90188	GO:0006468	GO:0004672
Lus10015326.g.BGIv1.0	6.07269e-05	1.88844	GO:0006468	GO:0004672
Lus10012509.g.BGIv1.0	3.21814e-24	1.87424	GO:0006468	GO:0005524	GO:0004672	GO:0030246
Lus10021642.g.BGIv1.0	0.0155878	1.86124	GO:0006468	GO:0005524	GO:0004672
Lus10007632.g.BGIv1.0	1.35794e-131	1.85844	GO:0006468	GO:0004672
Lus10040773.g.BGIv1.0	1.12155e-41	1.85426	GO:0006468	GO:0005524	GO:0004672	GO:0030246
Lus10030903.g.BGIv1.0	0.00463076	1.84394	GO:0006468	GO:0005524	GO:0004672
Lus10025154.g.BGIv1.0	3.99379e-58	1.84303	GO:0005524	GO:0004674
Lus10024348.g.BGIv1.0	1.84475e-98	1.83654	GO:0048544
Lus10040201.g.BGIv1.0	5.04191e-07	1.78876	GO:0006468	GO:0004672
Lus10041404.g.BGIv1.0	2.24789e-13	1.78606	GO:0006468	GO:0005524	GO:0004672
Lus10004365.g.BGIv1.0	0.000879594	1.7665	GO:0006468	GO:0005524	GO:0004672
Lus10030742.g.BGIv1.0	4.94834e-28	1.76564	GO:0006468	GO:0004672
Lus10029122.g.BGIv1.0	7.02936e-22	1.76086	GO:0006468	GO:0005524	GO:0004672
Lus10012938.g.BGIv1.0	1.45676e-19	1.74432
Lus10013245.g.BGIv1.0	1.45698e-21	1.74248	GO:0048544	GO:0006468	GO:0004672
Lus10036568.g.BGIv1.0	2.48933e-68	1.72501	GO:0006468	GO:0004672
Lus10029554.g.BGIv1.0	7.83117e-09	1.71241	GO:0006468	GO:0004672	GO:0030246
Lus10016557.g.BGIv1.0	7.3497e-46	1.70019	GO:0016567	GO:0004842	GO:0006468	GO:0004672
Lus10012995.g.BGIv1.0	0.0274397	1.68725	GO:0006468	GO:0004672
Lus10033041.g.BGIv1.0	1.87915e-64	1.68158	GO:0005515	GO:0006468	GO:0005524	GO:0004672
Lus10001392.g.BGIv1.0	1.03451e-19	1.67685	GO:0006468	GO:0004672
Lus10014168.g.BGIv1.0	1.57421e-88	1.66701	GO:0006468	GO:0004672
Lus10019036.g.BGIv1.0	2.15535e-62	1.66555	GO:0005515	GO:0006468	GO:0005524	GO:0004672
Lus10034193.g.BGIv1.0	0.00509273	1.664	GO:0006468	GO:0005524	GO:0004672
Lus10011518.g.BGIv1.0	2.7164e-08	1.65897	GO:0006468	GO:0004672
Lus10028549.g.BGIv1.0	4.52393e-46	1.64544	GO:0006468	GO:0005524	GO:0004672
Lus10001081.g.BGIv1.0	1.79718e-36	1.63879	GO:0006468	GO:0005524	GO:0004672
Lus10018855.g.BGIv1.0	4.18216e-36	1.63761	GO:0006468	GO:0005524	GO:0004672
Lus10013842.g.BGIv1.0	6.45515e-149	1.63545	GO:0006468	GO:0004672
Lus10018127.g.BGIv1.0	1.33792e-183	1.62427	GO:0006468	GO:0005524	GO:0004672
Lus10015096.g.BGIv1.0	2.06673e-16	1.6236	GO:0006468	GO:0004672
Lus10016871.g.BGIv1.0	1.53882e-50	1.61632	GO:0048544	GO:0006468	GO:0004672
Lus10035949.g.BGIv1.0	7.53154e-23	1.61314	GO:0006468	GO:0005524	GO:0004672
Lus10039732.g.BGIv1.0	9.99309e-08	1.61289	GO:0048544	GO:0006468	GO:0005524	GO:0004672
Lus10013039.g.BGIv1.0	3.25653e-37	1.60217	GO:0006468	GO:0004672
Lus10012101.g.BGIv1.0	1.24646e-51	1.60103	GO:0006468	GO:0004672
Lus10031592.g.BGIv1.0	1.39019e-30	1.59161	GO:0030247	GO:0048544	GO:0006468	GO:0004672
Lus10008712.g.BGIv1.0	4.32348e-82	1.57986	GO:0005515	GO:0006468	GO:0005524	GO:0004672
Lus10028232.g.BGIv1.0	3.34447e-144	1.57764	GO:0006468	GO:0005524	GO:0004672
Lus10022662.g.BGIv1.0	6.02448e-05	1.57079	GO:0006468	GO:0005524	GO:0004672	GO:0030246
Lus10039762.g.BGIv1.0	1.37859e-35	1.5616	GO:0048544	GO:0006468	GO:0005524	GO:0004672
Lus10003972.g.BGIv1.0	9.87791e-43	1.5585	GO:0006468	GO:0004672
Lus10023794.g.BGIv1.0	1.29621e-120	1.55841	GO:0006468	GO:0004672
Lus10018850.g.BGIv1.0	1.81377e-51	1.55262	GO:0006468	GO:0004672
Lus10029170.g.BGIv1.0	2.16012e-05	1.548	GO:0006468	GO:0004672
Lus10013675.g.BGIv1.0	6.41365e-14	1.54685	GO:0005515	GO:0006468	GO:0005524	GO:0004672
Lus10009925.g.BGIv1.0	3.316e-72	1.54101	GO:0007165
Lus10029626.g.BGIv1.0	5.98882e-18	1.54095	GO:0006468	GO:0005524	GO:0004672
Lus10016864.g.BGIv1.0	0.000716038	1.5323	GO:0006468	GO:0004672
Lus10018402.g.BGIv1.0	0.040865	1.528	GO:0048544	GO:0006468	GO:0004672
Lus10020935.g.BGIv1.0	6.50497e-33	1.52465	GO:0005515	GO:0006468	GO:0005524	GO:0004672
Lus10035284.g.BGIv1.0	4.66515e-10	1.50244	GO:0006468	GO:0004672
Lus10028699.g.BGIv1.0	4.62208e-37	1.50227	GO:0006468	GO:0004672	GO:0030246
Lus10038711.g.BGIv1.0	3.40534e-33	1.49847	GO:0006468	GO:0004672
Lus10025554.g.BGIv1.0	3.26126e-18	1.49343	GO:0030247	GO:0006468	GO:0005524	GO:0004672
Lus10042266.g.BGIv1.0	1.24404e-15	1.49193	GO:0048544	GO:0006468	GO:0005524	GO:0004672
Lus10008743.g.BGIv1.0	1.50889e-156	1.48506	GO:0006468	GO:0004672
Lus10041953.g.BGIv1.0	4.04962e-11	1.47918	GO:0005515	GO:0006468	GO:0005524	GO:0004672
Lus10012668.g.BGIv1.0	0.0284448	1.46823	GO:0006468	GO:0005524	GO:0004672
Lus10018895.g.BGIv1.0	3.14418e-22	1.46536	GO:0006468	GO:0004672
Lus10036136.g.BGIv1.0	1.54603e-136	1.45458	GO:0006468	GO:0005524	GO:0004672
Lus10001120.g.BGIv1.0	7.73563e-11	1.45131	GO:0006468	GO:0004672
Lus10043391.g.BGIv1.0	1.02418e-35	1.43905	GO:0006468	GO:0005524	GO:0004672
Lus10026742.g.BGIv1.0	8.6466e-28	1.41149	GO:0006468	GO:0004672
Lus10013659.g.BGIv1.0	3.58205e-06	1.40115	GO:0006468	GO:0005524	GO:0004672
Lus10021531.g.BGIv1.0	7.8354e-111	1.38371	GO:0006468	GO:0004672
Lus10019114.g.BGIv1.0	2.62339e-48	1.37826	GO:0006468	GO:0005524	GO:0004672
Lus10031679.g.BGIv1.0	0.00246192	1.37425	GO:0006468	GO:0004672
Lus10030042.g.BGIv1.0	1.5131e-06	1.36645	GO:0006468	GO:0005524	GO:0004672
Lus10014923.g.BGIv1.0	6.37076e-16	1.36525	GO:0030247	GO:0006468	GO:0004672
Lus10039030.g.BGIv1.0	1.43106e-08	1.36463	GO:0005515	GO:0006468	GO:0005524	GO:0004672
Lus10037733.g.BGIv1.0	6.93064e-14	1.36367	GO:0006468	GO:0004672
Lus10005550.g.BGIv1.0	1.1886e-90	1.36356	GO:0005515	GO:0006468	GO:0004672
Lus10033748.g.BGIv1.0	1.06244e-18	1.35459	GO:0048544	GO:0006468	GO:0005524	GO:0004672
Lus10029132.g.BGIv1.0	2.89583e-26	1.35195	GO:0006468	GO:0005524	GO:0004672
Lus10013223.g.BGIv1.0	3.21596e-17	1.35154	GO:0006468	GO:0004672
Lus10014810.g.BGIv1.0	6.04295e-27	1.34869	GO:0004674	GO:0006468	GO:0004672
Lus10031678.g.BGIv1.0	4.65855e-08	1.34568	GO:0006468	GO:0005524	GO:0004672
Lus10032306.g.BGIv1.0	3.00071e-20	1.33735	GO:0005515	GO:0006468	GO:0004672
Lus10022742.g.BGIv1.0	4.67586e-73	1.30699	GO:0006468	GO:0004672
Lus10023680.g.BGIv1.0	7.23976e-06	1.29497	GO:0006468	GO:0005524	GO:0004672
Lus10016674.g.BGIv1.0	1.5024e-28	1.29477	GO:0006468	GO:0005524	GO:0004672
Lus10010960.g.BGIv1.0	1.78133e-40	1.29187	GO:0006468	GO:0005524	GO:0004672
Lus10031230.g.BGIv1.0	7.47076e-41	1.28754	GO:0006468	GO:0005524	GO:0004672
Lus10006052.g.BGIv1.0	5.27507e-30	1.2853	GO:0048544	GO:0006468	GO:0005524	GO:0004672
Lus10007921.g.BGIv1.0	4.84734e-68	1.28513	GO:0016773	GO:0016020	GO:0005524
Lus10004283.g.BGIv1.0	7.13673e-35	1.2831	GO:0048544	GO:0006468	GO:0005524	GO:0004672
Lus10013288.g.BGIv1.0	2.15722e-37	1.28288	GO:0006468	GO:0004672
Lus10036280.g.BGIv1.0	0	1.28277	GO:0007165
Lus10024512.g.BGIv1.0	1.44941e-22	1.2731	GO:0006468	GO:0004672
Lus10026207.g.BGIv1.0	3.78997e-23	1.262	GO:0006468	GO:0004672
Lus10003312.g.BGIv1.0	3.12317e-08	1.25909	GO:0006468	GO:0004672
Lus10028459.g.BGIv1.0	8.71141e-72	1.24301	GO:0005737	GO:0005634	GO:0005524	GO:0005509	GO:0009931	GO:0005516	GO:0004683	GO:0009738	GO:0035556	GO:0018105	GO:0046777
Lus10020500.g.BGIv1.0	3.98426e-116	1.2419	GO:0005975	GO:0004553	GO:0006468	GO:0005524	GO:0004672
Lus10025442.g.BGIv1.0	3.74372e-16	1.23627	GO:0006468	GO:0004672	GO:0004674
Lus10041680.g.BGIv1.0	8.41607e-25	1.224	GO:0048544	GO:0016887	GO:0005524	GO:0006468	GO:0004672	GO:0016020
Lus10023000.g.BGIv1.0	3.94917e-11	1.22112	GO:0006468	GO:0004672
Lus10039406.g.BGIv1.0	1.56534e-14	1.21955	GO:0006468	GO:0005524	GO:0004672
Lus10042678.g.BGIv1.0	4.59297e-16	1.21653	GO:0006468	GO:0005524	GO:0004672
Lus10003504.g.BGIv1.0	5.44494e-32	1.21029	GO:0019205	GO:0006139	GO:0005524
Lus10007287.g.BGIv1.0	4.41986e-34	1.20704	GO:0005515	GO:0006468	GO:0004672
Lus10013244.g.BGIv1.0	2.48048e-22	1.2051	GO:0048544	GO:0006468	GO:0004672
Lus10012850.g.BGIv1.0	7.35958e-34	1.20246	GO:0006468	GO:0004672
Lus10021386.g.BGIv1.0	1.33956e-12	1.18269	GO:0005737	GO:0005634	GO:0005524	GO:0004674	GO:0035556	GO:0006468
Lus10027677.g.BGIv1.0	0.000230694	1.1823	GO:0006468	GO:0004672
Lus10013902.g.BGIv1.0	2.62695e-27	1.17992
Lus10009423.g.BGIv1.0	2.43212e-21	1.17212	GO:0006468	GO:0004672	GO:0030246
Lus10018407.g.BGIv1.0	3.02134e-27	1.1663	GO:0048544	GO:0006468	GO:0004672
Lus10033742.g.BGIv1.0	0.00307187	1.16549	GO:0006468	GO:0004672
Lus10016896.g.BGIv1.0	5.92015e-09	1.15363	GO:0005515	GO:0006468	GO:0004672
Lus10023323.g.BGIv1.0	3.42398e-13	1.14325	GO:0005515	GO:0006468	GO:0005524	GO:0004672
Lus10022458.g.BGIv1.0	2.032e-39	1.13912
Lus10040071.g.BGIv1.0	1.00148e-33	1.13877	GO:0006468	GO:0005524	GO:0004672
Lus10011945.g.BGIv1.0	1.37589e-44	1.13715	GO:0006468	GO:0005524	GO:0004672
Lus10039321.g.BGIv1.0	2.0908e-10	1.12228	GO:0005515	GO:0006468	GO:0005524	GO:0004672
Lus10042460.g.BGIv1.0	4.81924e-17	1.12015	GO:0006468	GO:0005524	GO:0004672
Lus10011548.g.BGIv1.0	4.32297e-18	1.10297	GO:0008080
Lus10002765.g.BGIv1.0	0.00558256	1.10197
Lus10027623.g.BGIv1.0	3.05371e-28	1.10165	GO:0006468	GO:0005524	GO:0004672
Lus10038123.g.BGIv1.0	4.97923e-66	1.09947	GO:0006468	GO:0005524	GO:0004672
Lus10004887.g.BGIv1.0	2.57739e-17	1.09821	GO:0005634	GO:0003676	GO:0010468
Lus10008540.g.BGIv1.0	8.74503e-16	1.0975	GO:0006468	GO:0004672
Lus10005183.g.BGIv1.0	3.6144e-10	1.0929	GO:0006468	GO:0005524	GO:0004672
Lus10017518.g.BGIv1.0	1.7837e-19	1.08208	GO:0006468	GO:0005524	GO:0004672
Lus10027393.g.BGIv1.0	1.31339e-10	1.07871	GO:0006468	GO:0004672	GO:0005524
Lus10040128.g.BGIv1.0	7.60501e-17	1.07425	GO:0006468	GO:0005524	GO:0004672
Lus10036639.g.BGIv1.0	8.9089e-10	1.07048	GO:0048544	GO:0006468	GO:0005524	GO:0004672
Lus10019035.g.BGIv1.0	0.00205037	1.06608	GO:0005515	GO:0006468	GO:0005524	GO:0004672
Lus10001739.g.BGIv1.0	4.98372e-05	1.06335	GO:0006468	GO:0005524	GO:0004672
Lus10040135.g.BGIv1.0	9.32505e-14	1.0609	GO:0006468	GO:0004672
Lus10012701.g.BGIv1.0	3.44225e-09	1.06021	GO:0006468	GO:0005524	GO:0004672
Lus10002697.g.BGIv1.0	3.40682e-23	1.05618	GO:0006468	GO:0004672
Lus10001165.g.BGIv1.0	4.51057e-08	1.05358	GO:0006468	GO:0005524	GO:0004672
Lus10008590.g.BGIv1.0	8.94207e-17	1.04597	GO:0006468	GO:0005524	GO:0004672
Lus10004980.g.BGIv1.0	8.32612e-05	1.0457	GO:0006468	GO:0004672	GO:0030246
Lus10030812.g.BGIv1.0	0.00604939	1.03938	GO:0016021	GO:0005886	GO:0005524	GO:0004674	GO:0046777
Lus10036899.g.BGIv1.0	4.86083e-28	1.03841	GO:0005515	GO:0006468	GO:0005524	GO:0004672
Lus10028551.g.BGIv1.0	0.0015686	1.03479	GO:0006468	GO:0005524	GO:0004672
Lus10030811.g.BGIv1.0	6.96282e-61	1.02867	GO:0006468	GO:0004672
Lus10016737.g.BGIv1.0	2.188e-12	1.02746	GO:0006468	GO:0004672
Lus10014165.g.BGIv1.0	4.68257e-25	1.02367	GO:0006468	GO:0005524	GO:0004672
Lus10014206.g.BGIv1.0	1.14385e-08	1.01416
Lus10023138.g.BGIv1.0	1.46547e-47	1.00335	GO:0005634	GO:0003700	GO:0003676
Lus10040203.g.BGIv1.0	3.21025e-17	1.00134	GO:0006468	GO:0004672
Lus10027361.g.BGIv1.0	3.76764e-45	1.00099	GO:0006468	GO:0004672
Lus10038555.g.BGIv1.0	0.0167725	-1.00021	GO:0006468	GO:0004672	GO:0004674
Lus10034753.g.BGIv1.0	3.10673e-21	-1.00487	GO:0005515	GO:0006468	GO:0005524	GO:0004672
Lus10028208.g.BGIv1.0	4.05687e-11	-1.00636	GO:0006468	GO:0005524	GO:0004672
Lus10007635.g.BGIv1.0	0.000145893	-1.0089	GO:0006468	GO:0004672
Lus10000764.g.BGIv1.0	1.6335e-06	-1.00991	GO:0006468	GO:0004672
Lus10006266.g.BGIv1.0	0.00406155	-1.0114	GO:0006468	GO:0005524	GO:0004672	GO:0007049	GO:0032465	GO:0007059	GO:0000278	GO:0000226
Lus10023426.g.BGIv1.0	0.00272727	-1.01606	GO:0005737	GO:0033588	GO:0005634	GO:0002098
Lus10000968.g.BGIv1.0	7.0427e-20	-1.02232	GO:0006950	GO:0006468	GO:0005524	GO:0004672
Lus10034350.g.BGIv1.0	1.06773e-10	-1.02261	GO:0005515	GO:0006468	GO:0005524	GO:0004672
Lus10021673.g.BGIv1.0	1.37254e-08	-1.02446	GO:0005515	GO:0006468	GO:0005524	GO:0004672
Lus10026989.g.BGIv1.0	0.0385969	-1.03712	GO:0006950	GO:0006468	GO:0005524	GO:0004672
Lus10023776.g.BGIv1.0	9.8912e-06	-1.04328
Lus10018094.g.BGIv1.0	0.000770816	-1.04456	GO:0006468	GO:0005524	GO:0004672
Lus10034873.g.BGIv1.0	7.48337e-06	-1.04894	GO:0006468	GO:0004672	GO:0005515
Lus10001900.g.BGIv1.0	0.0130991	-1.05369	GO:0006468	GO:0005524	GO:0004672
Lus10029659.g.BGIv1.0	1.29753e-13	-1.06267	GO:0005515	GO:0006468	GO:0004672
Lus10004153.g.BGIv1.0	1.43279e-14	-1.07236	GO:0055085	GO:0016020	GO:0006468	GO:0005524	GO:0004672
Lus10018242.g.BGIv1.0	0.000155239	-1.07353	GO:0006468	GO:0005524	GO:0004672
Lus10038595.g.BGIv1.0	5.461e-05	-1.07528	GO:0006468	GO:0004672
Lus10021488.g.BGIv1.0	1.33986e-33	-1.078	GO:0007165	GO:0006468	GO:0004672
Lus10040663.g.BGIv1.0	0.00866354	-1.08579	GO:0006468	GO:0005524	GO:0004672
Lus10001939.g.BGIv1.0	3.6345e-10	-1.0897	GO:0006468	GO:0005524	GO:0004672
Lus10025703.g.BGIv1.0	1.98881e-16	-1.09335	GO:0006468	GO:0005524	GO:0004672
Lus10029788.g.BGIv1.0	9.46438e-11	-1.10726	GO:0006468	GO:0005524	GO:0004672
Lus10035892.g.BGIv1.0	3.46532e-10	-1.10836	GO:0006468	GO:0005524	GO:0004672
Lus10033222.g.BGIv1.0	4.7729e-07	-1.11809	GO:0046983
Lus10013044.g.BGIv1.0	9.06698e-80	-1.12343	GO:0016310	GO:0016301	GO:0005524
Lus10025270.g.BGIv1.0	1.77147e-09	-1.12495	GO:0016773	GO:0016020	GO:0005524
Lus10012585.g.BGIv1.0	1.89413e-05	-1.12601	GO:0006468	GO:0004672
Lus10036576.g.BGIv1.0	1.75549e-05	-1.12699	GO:0006468	GO:0004672
Lus10005228.g.BGIv1.0	1.5734e-05	-1.12724	GO:0006468	GO:0004672
Lus10028612.g.BGIv1.0	2.78793e-09	-1.12954	GO:0005515	GO:0006468	GO:0005524	GO:0004672
Lus10039168.g.BGIv1.0	0.000194862	-1.13889
Lus10030591.g.BGIv1.0	1.80935e-24	-1.14588	GO:0006468	GO:0005524	GO:0004672
Lus10020051.g.BGIv1.0	0.0420249	-1.15388
Lus10037358.g.BGIv1.0	7.85078e-17	-1.1596	GO:0005515	GO:0006468	GO:0005524	GO:0004672
Lus10028085.g.BGIv1.0	0.000224693	-1.16984	GO:0006468	GO:0004672	GO:0051304	GO:0007093	GO:0004712
Lus10035138.g.BGIv1.0	1.48626e-06	-1.1736	GO:0005515	GO:0006468	GO:0005524	GO:0004672
Lus10043339.g.BGIv1.0	7.94477e-33	-1.17484
Lus10001866.g.BGIv1.0	0.0092491	-1.18858	GO:0003779
Lus10032351.g.BGIv1.0	1.03654e-10	-1.20058	GO:0005515	GO:0006468	GO:0005524	GO:0004672
Lus10021190.g.BGIv1.0	0.0024702	-1.20641	GO:0006468	GO:0004672
Lus10033065.g.BGIv1.0	1.8048e-18	-1.20923	GO:0005515	GO:0006468	GO:0005524	GO:0004672
Lus10019844.g.BGIv1.0	0.000195583	-1.21593	GO:0006468	GO:0005524	GO:0004672
Lus10014071.g.BGIv1.0	0.00714955	-1.21594	GO:0006468	GO:0005524	GO:0004672
Lus10031290.g.BGIv1.0	1.51717e-23	-1.21928	GO:0006468	GO:0004672
Lus10031830.g.BGIv1.0	3.16675e-08	-1.22102	GO:0006468	GO:0005524	GO:0004672
Lus10007543.g.BGIv1.0	7.29015e-11	-1.22167	GO:0005515	GO:0006468	GO:0004672
Lus10041026.g.BGIv1.0	2.38023e-13	-1.22316	GO:0006468	GO:0004672
Lus10002482.g.BGIv1.0	1.81638e-14	-1.22498	GO:0006468	GO:0004672
Lus10011609.g.BGIv1.0	2.4957e-16	-1.22606	GO:0006468	GO:0005524	GO:0004672	GO:0005515
Lus10037051.g.BGIv1.0	1.48294e-12	-1.22671	GO:0006468	GO:0004672
Lus10033979.g.BGIv1.0	8.39947e-07	-1.22686	GO:0006468	GO:0005524	GO:0004672
Lus10023855.g.BGIv1.0	7.81823e-08	-1.23307	GO:0006468	GO:0004672
Lus10015799.g.BGIv1.0	9.87927e-08	-1.23583	GO:0005515	GO:0006468	GO:0004672
Lus10035225.g.BGIv1.0	0.00308556	-1.24639	GO:0006468	GO:0004672	GO:0005515
Lus10030545.g.BGIv1.0	1.69774e-08	-1.25952	GO:0006468	GO:0005524	GO:0004672
Lus10041306.g.BGIv1.0	1.23003e-14	-1.25954
Lus10041171.g.BGIv1.0	1.71131e-35	-1.26133	GO:0006468	GO:0005524	GO:0004672
Lus10005345.g.BGIv1.0	1.39761e-05	-1.26453	GO:0006468	GO:0005524	GO:0004672
Lus10025091.g.BGIv1.0	0.000163629	-1.27037	GO:0005515	GO:0004674	GO:0016773
Lus10016594.g.BGIv1.0	6.492e-06	-1.27568	GO:0006468	GO:0005524	GO:0004672
Lus10020052.g.BGIv1.0	4.59574e-07	-1.28077	GO:0048544	GO:0006468	GO:0004672
Lus10040904.g.BGIv1.0	2.04473e-08	-1.28909
Lus10034413.g.BGIv1.0	3.37645e-23	-1.30033	GO:0005515	GO:0006468	GO:0005524	GO:0004672
Lus10039869.g.BGIv1.0	0.00052345	-1.30662	GO:0005634	GO:0003700	GO:0003676
Lus10011656.g.BGIv1.0	0.0497882	-1.30997	GO:0006468	GO:0005524	GO:0004672
Lus10007229.g.BGIv1.0	9.34052e-06	-1.31655
Lus10004807.g.BGIv1.0	6.06573e-17	-1.31897	GO:0006468	GO:0004672
Lus10035687.g.BGIv1.0	2.85785e-38	-1.3295	GO:0006468	GO:0005524	GO:0004672	GO:0005515
Lus10025139.g.BGIv1.0	1.14547e-22	-1.33963	GO:0005515	GO:0006468	GO:0004672
Lus10028518.g.BGIv1.0	9.6754e-10	-1.34447	GO:0006468	GO:0005524	GO:0004672
Lus10004461.g.BGIv1.0	7.57793e-15	-1.34653	GO:0006468	GO:0004672
Lus10033975.g.BGIv1.0	7.29735e-08	-1.3508	GO:0006468	GO:0004672
Lus10040947.g.BGIv1.0	0.000259777	-1.35107	GO:0007094
Lus10035783.g.BGIv1.0	4.25292e-15	-1.3549	GO:0005515	GO:0006468	GO:0005524	GO:0004672
Lus10024336.g.BGIv1.0	0.000830774	-1.35605	GO:0016773	GO:0005975	GO:0005524	GO:0046835	GO:0005536	GO:0004396	GO:0001678
Lus10021022.g.BGIv1.0	1.59769e-06	-1.36499	GO:0005515	GO:0006468	GO:0004672
Lus10015423.g.BGIv1.0	0.000131198	-1.3656	GO:0006468	GO:0005524	GO:0004672
Lus10024803.g.BGIv1.0	2.10602e-17	-1.36732	GO:0005515	GO:0006468	GO:0005524	GO:0004672
Lus10016488.g.BGIv1.0	4.57948e-17	-1.37313	GO:0006468	GO:0005524	GO:0004672
Lus10030788.g.BGIv1.0	0.0336504	-1.37877	GO:0016021
Lus10012805.g.BGIv1.0	3.98597e-13	-1.37977	GO:0006468	GO:0005524	GO:0004672
Lus10011577.g.BGIv1.0	0.0463394	-1.38676	GO:0005515
Lus10011585.g.BGIv1.0	1.01191e-39	-1.3953	GO:0005515	GO:0006468	GO:0004672
Lus10020303.g.BGIv1.0	0.000366436	-1.4073	GO:0005515	GO:0006468	GO:0004672
Lus10003612.g.BGIv1.0	1.95105e-12	-1.40812	GO:0005515	GO:0006468	GO:0005524	GO:0004672
Lus10039132.g.BGIv1.0	9.34571e-30	-1.40853	GO:0005515	GO:0006468	GO:0005524	GO:0004672
Lus10039770.g.BGIv1.0	2.22925e-05	-1.40967	GO:0006468	GO:0005524	GO:0004672
Lus10031860.g.BGIv1.0	5.9699e-30	-1.42369	GO:0006468	GO:0004672
Lus10033339.g.BGIv1.0	0.00444294	-1.42384	GO:0005515	GO:0006468	GO:0005524	GO:0004672
Lus10018633.g.BGIv1.0	0.000498865	-1.43234
Lus10041947.g.BGIv1.0	1.45375e-23	-1.43894	GO:0006468	GO:0005524	GO:0004672
Lus10014943.g.BGIv1.0	7.08483e-06	-1.44958	GO:0005515	GO:0006468	GO:0005524	GO:0004672
Lus10036672.g.BGIv1.0	2.26813e-12	-1.45465	GO:0005515	GO:0006468	GO:0005524	GO:0004672
Lus10017756.g.BGIv1.0	2.03111e-28	-1.45787	GO:0005515	GO:0006468	GO:0005524	GO:0004672
Lus10005689.g.BGIv1.0	6.76224e-30	-1.47378	GO:0005515	GO:0006468	GO:0004672
Lus10038726.g.BGIv1.0	1.16575e-26	-1.48215	GO:0005515	GO:0006468	GO:0005524	GO:0004672
Lus10033104.g.BGIv1.0	8.91528e-16	-1.48397	GO:0005515	GO:0006468	GO:0005524	GO:0004672
Lus10020183.g.BGIv1.0	0.0412748	-1.48468	GO:0005515	GO:0006468	GO:0004672
Lus10000562.g.BGIv1.0	0.0110663	-1.48742	GO:0006468	GO:0004672
Lus10023991.g.BGIv1.0	4.3335e-09	-1.48926	GO:0005515	GO:0004674	GO:0016773
Lus10011678.g.BGIv1.0	0.0114632	-1.49558	GO:0006468	GO:0005524	GO:0004672
Lus10012893.g.BGIv1.0	1.42278e-06	-1.49603	GO:0007165
Lus10005630.g.BGIv1.0	7.13794e-14	-1.50025	GO:0006468	GO:0004672
Lus10041354.g.BGIv1.0	0.000125853	-1.50577	GO:0006468	GO:0004672
Lus10036321.g.BGIv1.0	1.18974e-19	-1.51156	GO:0006468	GO:0004672	GO:0005515
Lus10022488.g.BGIv1.0	0.0398585	-1.5124	GO:0006468	GO:0004672
Lus10003686.g.BGIv1.0	0.000257277	-1.52315	GO:0007165	GO:0000155	GO:0000160
Lus10030692.g.BGIv1.0	2.40943e-21	-1.52493	GO:0006468	GO:0004672
Lus10015676.g.BGIv1.0	2.46855e-29	-1.52552	GO:0006468	GO:0005524	GO:0004672
Lus10033936.g.BGIv1.0	4.66484e-27	-1.52779	GO:0006468	GO:0004672
Lus10029075.g.BGIv1.0	1.97488e-17	-1.52873	GO:0005515	GO:0006468	GO:0005524	GO:0004672
Lus10012225.g.BGIv1.0	2.37212e-06	-1.53542	GO:0005515	GO:0006468	GO:0005524	GO:0004672
Lus10033673.g.BGIv1.0	0.00674408	-1.5405	GO:0006468	GO:0005524	GO:0004672	GO:0007094
Lus10019990.g.BGIv1.0	2.00115e-08	-1.54347	GO:0006468	GO:0004672
Lus10020572.g.BGIv1.0	3.08836e-13	-1.54391	GO:0006468	GO:0004672	GO:0005524
Lus10040743.g.BGIv1.0	8.48379e-14	-1.54502	GO:0006468	GO:0005524	GO:0004672
Lus10034257.g.BGIv1.0	1.31441e-22	-1.5557	GO:0006468	GO:0004672
Lus10001851.g.BGIv1.0	1.85447e-07	-1.55727	GO:0006468	GO:0004672
Lus10025223.g.BGIv1.0	1.29776e-23	-1.58222	GO:0005515	GO:0006468	GO:0004672
Lus10041509.g.BGIv1.0	2.66019e-07	-1.58382	GO:0006468	GO:0004672
Lus10011823.g.BGIv1.0	0.0393087	-1.59453	GO:0006468	GO:0005524	GO:0004672
Lus10021383.g.BGIv1.0	5.94504e-14	-1.60445	GO:0005515	GO:0006468	GO:0004672
Lus10016620.g.BGIv1.0	1.07353e-17	-1.60902	GO:0006468	GO:0005524	GO:0004672	GO:0030246
Lus10014174.g.BGIv1.0	3.29411e-13	-1.61181	GO:0005515	GO:0006468	GO:0004672
Lus10027568.g.BGIv1.0	1.57694e-06	-1.6269	GO:0005515	GO:0006468	GO:0005524	GO:0004672
Lus10038930.g.BGIv1.0	2.19783e-58	-1.63503	GO:0005515	GO:0006468	GO:0005524	GO:0004672
Lus10014122.g.BGIv1.0	1.95836e-07	-1.64395	GO:0006468	GO:0005524	GO:0004672
Lus10006390.g.BGIv1.0	3.07995e-09	-1.65269	GO:0005515	GO:0043562	GO:0009744
Lus10017178.g.BGIv1.0	1.79092e-69	-1.65496	GO:0006468	GO:0005524	GO:0004672
Lus10020997.g.BGIv1.0	1.48599e-31	-1.65861	GO:0006468	GO:0005524	GO:0004672
Lus10013715.g.BGIv1.0	0.0116629	-1.66058	GO:0006468	GO:0005524	GO:0004672
Lus10023831.g.BGIv1.0	0.00887833	-1.66396	GO:0006468	GO:0005524	GO:0004672	GO:0005515
Lus10014098.g.BGIv1.0	1.11458e-11	-1.67155	GO:0005515	GO:0006468	GO:0004672	GO:0005524
Lus10020140.g.BGIv1.0	2.83734e-09	-1.68052	GO:0005515	GO:0006468	GO:0005524	GO:0004672
Lus10012986.g.BGIv1.0	6.90506e-09	-1.69129
Lus10018911.g.BGIv1.0	8.81031e-14	-1.69148	GO:0005515	GO:0006468	GO:0005524	GO:0004672
Lus10029432.g.BGIv1.0	0.00640631	-1.69986
Lus10023598.g.BGIv1.0	1.16172e-07	-1.72703	GO:0009638
Lus10013262.g.BGIv1.0	0.000736457	-1.7487	GO:0005515	GO:0006468	GO:0004672
Lus10028150.g.BGIv1.0	0.0365986	-1.75069
Lus10035012.g.BGIv1.0	4.39108e-28	-1.76434	GO:0005515	GO:0006468	GO:0005524	GO:0004672
Lus10021131.g.BGIv1.0	9.92247e-57	-1.76826	GO:0005515	GO:0006468	GO:0005524	GO:0004672
Lus10004227.g.BGIv1.0	0.000995778	-1.76835
Lus10036242.g.BGIv1.0	3.32982e-60	-1.79614	GO:0005515	GO:0006468	GO:0005524	GO:0004672
Lus10004061.g.BGIv1.0	5.18584e-07	-1.79697	GO:0006468	GO:0004672
Lus10033941.g.BGIv1.0	8.48901e-05	-1.82155	GO:0006468	GO:0004672
Lus10027221.g.BGIv1.0	3.56294e-105	-1.849	GO:0005515	GO:0006468	GO:0005524	GO:0004672
Lus10037995.g.BGIv1.0	0.0217412	-1.86228	GO:0019205	GO:0006139	GO:0005524
Lus10006033.g.BGIv1.0	4.62694e-20	-1.86255	GO:0006468	GO:0005524	GO:0004672	GO:0007049
Lus10024228.g.BGIv1.0	8.50313e-05	-1.86517	GO:0009638
Lus10001527.g.BGIv1.0	4.1257e-16	-1.89052	GO:0046983
Lus10040500.g.BGIv1.0	2.30123e-21	-1.90452	GO:0005515	GO:0006468	GO:0005524	GO:0004672
Lus10034446.g.BGIv1.0	1.66897e-36	-1.93168	GO:0005515	GO:0006468	GO:0005524	GO:0004672
Lus10029005.g.BGIv1.0	6.9201e-73	-1.94233	GO:0005515	GO:0006468	GO:0005524	GO:0004672
Lus10002278.g.BGIv1.0	1.04176e-08	-1.94984	GO:0006468	GO:0004672
Lus10009103.g.BGIv1.0	0.0432452	-1.96604	GO:0007165
Lus10023848.g.BGIv1.0	4.94027e-21	-1.97171	GO:0006468	GO:0004672
Lus10022818.g.BGIv1.0	3.69526e-19	-1.98358	GO:0005515	GO:0006468	GO:0005524	GO:0004672
Lus10019315.g.BGIv1.0	2.3942e-05	-1.98638	GO:0006468	GO:0004672
Lus10036251.g.BGIv1.0	8.11867e-29	-1.98952	GO:0005515	GO:0006468	GO:0005524	GO:0004672
Lus10010772.g.BGIv1.0	0.0007357	-1.9958	GO:0005515	GO:0006468	GO:0004672
Lus10021003.g.BGIv1.0	1.24304e-60	-2.00737	GO:0006468	GO:0005524	GO:0004672
Lus10031265.g.BGIv1.0	2.00423e-08	-2.00892	GO:0006468	GO:0004672
Lus10006272.g.BGIv1.0	2.08655e-30	-2.01022	GO:0006468	GO:0004672	GO:0005524
Lus10005933.g.BGIv1.0	1.20053e-14	-2.01164
Lus10030507.g.BGIv1.0	9.2563e-52	-2.0133	GO:0003779
Lus10005052.g.BGIv1.0	0.00165122	-2.01659
Lus10009947.g.BGIv1.0	2.05853e-05	-2.02101	GO:0006468	GO:0004672
Lus10000584.g.BGIv1.0	3.31159e-05	-2.02918	GO:0006468	GO:0005524	GO:0004672
Lus10014236.g.BGIv1.0	2.7134e-25	-2.0354	GO:0005515	GO:0006468	GO:0004672
Lus10009916.g.BGIv1.0	0.00692145	-2.03795
Lus10017714.g.BGIv1.0	1.64902e-05	-2.04828	GO:0006468	GO:0005524	GO:0004672	GO:0007094
Lus10023677.g.BGIv1.0	2.10635e-10	-2.05568	GO:0005515	GO:0006468	GO:0004672
Lus10024502.g.BGIv1.0	0.00134627	-2.06228	GO:0006468	GO:0004672
Lus10014235.g.BGIv1.0	2.14523e-09	-2.06328	GO:0005515	GO:0006468	GO:0004672
Lus10037367.g.BGIv1.0	0.0306346	-2.06642	GO:0016773	GO:0005975	GO:0005524	GO:0046835	GO:0005536	GO:0004396	GO:0001678
Lus10026069.g.BGIv1.0	2.11741e-13	-2.07142	GO:0006468	GO:0004672	GO:0005524
Lus10030134.g.BGIv1.0	3.07154e-16	-2.08418	GO:0006468	GO:0004672
Lus10011886.g.BGIv1.0	8.17295e-09	-2.09543	GO:0005515	GO:0006468	GO:0005524	GO:0004672
Lus10039167.g.BGIv1.0	3.39856e-17	-2.1237	GO:0006468	GO:0005524	GO:0004672
Lus10043435.g.BGIv1.0	1.27308e-07	-2.14979	GO:0006468	GO:0004672	GO:0005524
Lus10017198.g.BGIv1.0	3.89705e-17	-2.1538	GO:0006468	GO:0004672
Lus10030714.g.BGIv1.0	0.00273995	-2.15842	GO:0007094
Lus10022738.g.BGIv1.0	9.04083e-25	-2.19546	GO:0005515	GO:0006468	GO:0004672
Lus10013250.g.BGIv1.0	1.70036e-31	-2.20411	GO:0007165	GO:0000155	GO:0000160
Lus10025210.g.BGIv1.0	3.92173e-39	-2.21878	GO:0005515	GO:0006468	GO:0004672
Lus10015727.g.BGIv1.0	1.14451e-61	-2.23662	GO:0006468	GO:0005524	GO:0004672
Lus10011302.g.BGIv1.0	4.57323e-15	-2.23864	GO:0005515	GO:0006468	GO:0005524	GO:0004672
Lus10024081.g.BGIv1.0	0.00114739	-2.24834	GO:0006468	GO:0004672	GO:0005975	GO:0004553
Lus10013199.g.BGIv1.0	3.57842e-12	-2.35598	GO:0007094
Lus10038382.g.BGIv1.0	3.25823e-21	-2.36364	GO:0005515	GO:0006468	GO:0005524	GO:0004672
Lus10015857.g.BGIv1.0	5.74077e-87	-2.36388
Lus10012285.g.BGIv1.0	1.61836e-05	-2.39766	GO:0006468	GO:0004672
Lus10005138.g.BGIv1.0	7.87897e-07	-2.42345	GO:0030247	GO:0006468	GO:0004672
Lus10012861.g.BGIv1.0	6.74543e-34	-2.45091	GO:0003779
Lus10038828.g.BGIv1.0	0.014485	-2.45729	GO:0005515	GO:0006468	GO:0004672
Lus10026689.g.BGIv1.0	0.000236858	-2.4785	GO:0006468	GO:0005524	GO:0004672
Lus10034432.g.BGIv1.0	4.59569e-06	-2.5056	GO:0005515	GO:0006468	GO:0004672
Lus10022679.g.BGIv1.0	1.09817e-25	-2.52012	GO:0005515	GO:0006468	GO:0005524	GO:0004672
Lus10033294.g.BGIv1.0	8.51409e-19	-2.56613	GO:0006468	GO:0004672
Lus10012831.g.BGIv1.0	0.0114074	-2.58893
Lus10025943.g.BGIv1.0	3.24877e-23	-2.62144	GO:0005515	GO:0006468	GO:0005524	GO:0004672
Lus10013342.g.BGIv1.0	4.5336e-21	-2.63451	GO:0006468	GO:0005524	GO:0004672
Lus10028992.g.BGIv1.0	7.00283e-07	-2.6515	GO:0007165	GO:0000155	GO:0000160
Lus10038392.g.BGIv1.0	1.09463e-07	-2.70778	GO:0005515	GO:0006468	GO:0005524	GO:0004672
Lus10038381.g.BGIv1.0	7.60902e-16	-2.78545	GO:0005515
Lus10019145.g.BGIv1.0	3.16984e-103	-2.79144	GO:0005515	GO:0006468	GO:0005524	GO:0004672
Lus10021632.g.BGIv1.0	0.0138528	-2.88645	GO:0006468	GO:0004672
Lus10031264.g.BGIv1.0	8.55533e-06	-2.89472	GO:0006468	GO:0005524	GO:0004672
Lus10025926.g.BGIv1.0	9.56856e-56	-3.01756	GO:0005515	GO:0006468	GO:0005524	GO:0004672
Lus10021112.g.BGIv1.0	8.04883e-44	-3.07195	GO:0006468	GO:0004672
Lus10030772.g.BGIv1.0	5.2501e-85	-3.08828	GO:0007165	GO:0000155	GO:0000160
Lus10034757.g.BGIv1.0	3.4592e-40	-3.10521	GO:0006468	GO:0004672
Lus10011756.g.BGIv1.0	3.48601e-37	-3.1364	GO:0006468	GO:0005524	GO:0004672	GO:0005515
Lus10038174.g.BGIv1.0	0.0249648	-3.23723	GO:0005515	GO:0006468	GO:0005524	GO:0004672
Lus10002882.g.BGIv1.0	7.44114e-16	-3.24346	GO:0006468	GO:0005524	GO:0004672
Lus10019787.g.BGIv1.0	1.25265e-24	-3.24641	GO:0006468	GO:0005524	GO:0004672
Lus10041323.g.BGIv1.0	0.0147308	-3.25669	GO:0006468	GO:0004672
Lus10012776.g.BGIv1.0	0.0371208	-3.37287	GO:0006468	GO:0005524	GO:0004672
Lus10031777.g.BGIv1.0	0.0189478	-3.61944
Lus10033911.g.BGIv1.0	0.0421705	-3.82808	GO:0006468	GO:0005524	GO:0004674	GO:0004672
Lus10037791.g.BGIv1.0	0.03556	-3.87877	GO:0004857
Lus10011866.g.BGIv1.0	0.0269074	-3.99462	GO:0006468	GO:0005524	GO:0004672
Lus10006603.g.BGIv1.0	0.000530665	-4.0939	GO:0006468	GO:0004672
Lus10022086.g.BGIv1.0	0.0157106	-4.26039
Lus10006021.g.BGIv1.0	0.028276	-4.46324	GO:0006950	GO:0006468	GO:0004672
Lus10004046.g.BGIv1.0	0.00787029	-4.99141	GO:0005515	GO:0006468	GO:0005524	GO:0004672
Lus10009228.g.BGIv1.0	0.000521564	-5.19753	GO:0019205	GO:0006139	GO:0005524
Lus10018512.g.BGIv1.0	0.00393164	-5.21395	GO:0048544	GO:0006468	GO:0004672
Lus10027968.g.BGIv1.0	0.00113084	-5.42598
48h
Nike
Lus10003660.g.BGIv1.0	8.25679e-08	6.04939
Lus10012659.g.BGIv1.0	0.00467223	4.47424	GO:0006468	GO:0005524	GO:0004672
Lus10041173.g.BGIv1.0	0.0104606	4.22122	GO:0007165
Lus10019060.g.BGIv1.0	0	3.96539	GO:0006468	GO:0005524	GO:0004672	GO:0005975	GO:0004553
Lus10009921.g.BGIv1.0	2.15712e-16	3.9534	GO:0006468	GO:0005524	GO:0004672
Lus10004227.g.BGIv1.0	0.0372247	3.72662
Lus10030768.g.BGIv1.0	3.17718e-61	3.68061	GO:0048544	GO:0006468	GO:0004672
Lus10014813.g.BGIv1.0	4.84096e-22	3.45506	GO:0004674	GO:0048544	GO:0006468	GO:0004672
Lus10030589.g.BGIv1.0	9.917e-22	3.45216	GO:0006468	GO:0005524	GO:0004672
Lus10034978.g.BGIv1.0	1.15213e-13	3.05569	GO:0005515	GO:0006468	GO:0005524	GO:0004672
Lus10004388.g.BGIv1.0	1.09135e-07	2.92874	GO:0005515	GO:0006468	GO:0004672	GO:0005524
Lus10007609.g.BGIv1.0	0.00500331	2.88585	GO:0006468	GO:0004672
Lus10017030.g.BGIv1.0	9.19275e-25	2.88049
Lus10009103.g.BGIv1.0	0.000986089	2.87697	GO:0007165
Lus10029720.g.BGIv1.0	3.63462e-14	2.85538	GO:0006468	GO:0004672
Lus10040186.g.BGIv1.0	0.0320803	2.77728	GO:0006468	GO:0005524	GO:0004672	GO:0005515
Lus10024192.g.BGIv1.0	2.43957e-69	2.76589	GO:0006468	GO:0005524	GO:0004672
Lus10007631.g.BGIv1.0	0.000265051	2.73812	GO:0006468	GO:0004672
Lus10034897.g.BGIv1.0	9.10383e-47	2.71722	GO:0006468	GO:0004672
Lus10015096.g.BGIv1.0	1.59473e-22	2.70162	GO:0006468	GO:0004672
Lus10003184.g.BGIv1.0	2.7199e-21	2.67843	GO:0006468	GO:0004672
Lus10012668.g.BGIv1.0	0.0216349	2.6246	GO:0006468	GO:0005524	GO:0004672
Lus10030229.g.BGIv1.0	2.1934e-14	2.60974	GO:0006468	GO:0005524	GO:0004672
Lus10021354.g.BGIv1.0	6.13542e-39	2.60735
Lus10007610.g.BGIv1.0	0.000435126	2.58106	GO:0048544	GO:0006468	GO:0005524	GO:0004672
Lus10012509.g.BGIv1.0	5.2334e-21	2.53081	GO:0006468	GO:0005524	GO:0004672	GO:0030246
Lus10004365.g.BGIv1.0	0.000573618	2.53027	GO:0006468	GO:0005524	GO:0004672
Lus10004625.g.BGIv1.0	0.0113567	2.52582	GO:0006468	GO:0005524	GO:0004672
Lus10003477.g.BGIv1.0	1.25767e-05	2.49216	GO:0006468	GO:0005524	GO:0004672
Lus10033429.g.BGIv1.0	7.0666e-37	2.48432	GO:0006468	GO:0004672
Lus10013566.g.BGIv1.0	8.19879e-11	2.42178	GO:0006468	GO:0005524	GO:0004672
Lus10029432.g.BGIv1.0	0.012132	2.42018
Lus10009150.g.BGIv1.0	0.0012497	2.34502	GO:0006468	GO:0004672
Lus10013165.g.BGIv1.0	0.0101181	2.32842	GO:0006468	GO:0005524	GO:0004672
Lus10042266.g.BGIv1.0	1.57451e-15	2.32083	GO:0048544	GO:0006468	GO:0005524	GO:0004672
Lus10022749.g.BGIv1.0	1.13309e-35	2.31353	GO:0007165
Lus10028782.g.BGIv1.0	1.17965e-114	2.30245	GO:0048544	GO:0006468	GO:0004672
Lus10028495.g.BGIv1.0	9.65969e-16	2.29185
Lus10038553.g.BGIv1.0	1.98129e-14	2.2774	GO:0048544	GO:0006468	GO:0004672
Lus10007633.g.BGIv1.0	5.45133e-11	2.23422	GO:0006468	GO:0004672
Lus10038556.g.BGIv1.0	0.016698	2.18931	GO:0004674	GO:0048544	GO:0006468	GO:0004672
Lus10016896.g.BGIv1.0	4.62368e-20	2.13317	GO:0005515	GO:0006468	GO:0004672
Lus10016864.g.BGIv1.0	0.000221637	2.12935	GO:0006468	GO:0004672
Lus10014811.g.BGIv1.0	6.84836e-15	2.12872	GO:0048544	GO:0006468	GO:0004672
Lus10039725.g.BGIv1.0	0.00922148	2.09998	GO:0006468	GO:0004672
Lus10014657.g.BGIv1.0	1.9886e-47	2.09959	GO:0006468	GO:0004672
Lus10038552.g.BGIv1.0	1.97196e-44	2.03068	GO:0004674	GO:0048544	GO:0006468	GO:0004672
Lus10018380.g.BGIv1.0	0.000101006	1.98837	GO:0006468	GO:0004672
Lus10025882.g.BGIv1.0	9.32203e-12	1.93028	GO:0006468	GO:0004672	GO:0005524
Lus10004646.g.BGIv1.0	2.08368e-26	1.9149	GO:0005515	GO:0006468	GO:0005524	GO:0004672
Lus10026666.g.BGIv1.0	7.97548e-31	1.90119	GO:0005515	GO:0006468	GO:0005524	GO:0004672
Lus10009364.g.BGIv1.0	0.00012943	1.89573	GO:0006468	GO:0005524	GO:0004672
Lus10030901.g.BGIv1.0	5.98671e-20	1.86047	GO:0006468	GO:0004672
Lus10013245.g.BGIv1.0	1.76022e-17	1.855	GO:0048544	GO:0006468	GO:0004672
Lus10031804.g.BGIv1.0	8.77724e-14	1.8471	GO:0006468	GO:0005524	GO:0004672
Lus10018381.g.BGIv1.0	1.27802e-05	1.81883	GO:0006468	GO:0005524	GO:0004672
Lus10025154.g.BGIv1.0	7.2431e-37	1.81713	GO:0005524	GO:0004674
Lus10033384.g.BGIv1.0	0.00146774	1.81323	GO:0005515	GO:0006468	GO:0005524	GO:0004672
Lus10027146.g.BGIv1.0	1.8156e-05	1.8101	GO:0006468	GO:0005524	GO:0004672
Lus10006742.g.BGIv1.0	0.00012393	1.79768	GO:0048544	GO:0006468	GO:0004672
Lus10024075.g.BGIv1.0	0.00548759	1.79539	GO:0007165
Lus10025986.g.BGIv1.0	6.61801e-07	1.76817	GO:0006468	GO:0005524	GO:0004672
Lus10013223.g.BGIv1.0	1.99999e-18	1.75947	GO:0006468	GO:0004672
Lus10023391.g.BGIv1.0	1.35548e-35	1.73813	GO:0004674	GO:0006468	GO:0004672
Lus10039733.g.BGIv1.0	4.64039e-08	1.72744	GO:0048544	GO:0006468	GO:0004672
Lus10038686.g.BGIv1.0	0.0399591	1.69736	GO:0006468	GO:0004672
Lus10007287.g.BGIv1.0	5.12563e-40	1.69286	GO:0005515	GO:0006468	GO:0004672
Lus10016424.g.BGIv1.0	7.26342e-07	1.69155
Lus10033107.g.BGIv1.0	5.17099e-05	1.66103	GO:0005509
Lus10033743.g.BGIv1.0	2.72299e-53	1.6512	GO:0048544	GO:0006468	GO:0004672
Lus10007284.g.BGIv1.0	4.2082e-13	1.63375	GO:0007165
Lus10025468.g.BGIv1.0	2.25532e-05	1.62006	GO:0006468	GO:0005524	GO:0004672
Lus10022076.g.BGIv1.0	5.73212e-35	1.59787	GO:0006468	GO:0004672
Lus10029170.g.BGIv1.0	0.0424559	1.58515	GO:0006468	GO:0004672
Lus10003995.g.BGIv1.0	0.0373043	1.57364	GO:0006468	GO:0005524	GO:0004672
Lus10016859.g.BGIv1.0	2.37453e-10	1.57069	GO:0048544	GO:0006468	GO:0004672
Lus10003156.g.BGIv1.0	0.000226552	1.55579	GO:0006468	GO:0004672
Lus10036363.g.BGIv1.0	7.32715e-53	1.55289	GO:0016567	GO:0004842	GO:0006468	GO:0005524	GO:0004672
Lus10024343.g.BGIv1.0	1.18094e-11	1.54341	GO:0048544	GO:0006468	GO:0005524	GO:0004672
Lus10007516.g.BGIv1.0	1.20915e-184	1.53977	GO:0006468	GO:0004672
Lus10033748.g.BGIv1.0	2.53851e-06	1.52443	GO:0048544	GO:0006468	GO:0005524	GO:0004672
Lus10015051.g.BGIv1.0	3.02571e-16	1.52283	GO:0006468	GO:0004672
Lus10015050.g.BGIv1.0	6.77449e-10	1.519
Lus10007632.g.BGIv1.0	9.91953e-72	1.51612	GO:0006468	GO:0004672
Lus10025092.g.BGIv1.0	1.53969e-27	1.50814	GO:0016597	GO:0008152	GO:0055085	GO:0016020	GO:0006468	GO:0004672
Lus10011388.g.BGIv1.0	0.0204714	1.50719	GO:0005515	GO:0006468	GO:0004672
Lus10029802.g.BGIv1.0	1.99332e-08	1.49148	GO:0048544	GO:0006468	GO:0005524	GO:0004672
Lus10040020.g.BGIv1.0	4.67451e-21	1.46073	GO:0006468	GO:0005524	GO:0004672
Lus10014163.g.BGIv1.0	4.63005e-27	1.4536	GO:0007165
Lus10032976.g.BGIv1.0	5.74058e-26	1.45281	GO:0006468	GO:0004672
Lus10025547.g.BGIv1.0	1.12324e-11	1.43734	GO:0030247	GO:0006468	GO:0005524	GO:0004672
Lus10027054.g.BGIv1.0	2.6946e-18	1.43526	GO:0006468	GO:0004672
Lus10001295.g.BGIv1.0	1.62779e-07	1.4159	GO:0006468	GO:0005524	GO:0004672
Lus10001120.g.BGIv1.0	9.75576e-07	1.40716	GO:0006468	GO:0004672
Lus10038554.g.BGIv1.0	6.1771e-31	1.40487	GO:0004674	GO:0048544	GO:0006468	GO:0004672
Lus10041679.g.BGIv1.0	1.79163e-19	1.40349	GO:0048544	GO:0006468	GO:0004672
Lus10029721.g.BGIv1.0	0.0261837	1.39325	GO:0006468	GO:0005524	GO:0004672
Lus10023473.g.BGIv1.0	4.55376e-19	1.39099	GO:0006468	GO:0005524	GO:0004672
Lus10016871.g.BGIv1.0	6.91066e-22	1.3895	GO:0048544	GO:0006468	GO:0004672
Lus10008187.g.BGIv1.0	1.00029e-06	1.38541	GO:0006468	GO:0005524	GO:0004672
Lus10031161.g.BGIv1.0	3.54813e-11	1.38417	GO:0005515	GO:0006468	GO:0005524	GO:0004672
Lus10019036.g.BGIv1.0	1.68254e-24	1.37686	GO:0005515	GO:0006468	GO:0005524	GO:0004672
Lus10020411.g.BGIv1.0	0.00298332	1.37139	GO:0006468	GO:0004672	GO:0005524
Lus10030742.g.BGIv1.0	6.91004e-10	1.36806	GO:0006468	GO:0004672
Lus10031678.g.BGIv1.0	3.31411e-07	1.36399	GO:0006468	GO:0005524	GO:0004672
Lus10025528.g.BGIv1.0	6.16739e-08	1.35431	GO:0006468	GO:0004672
Lus10028494.g.BGIv1.0	5.53403e-21	1.34922	GO:0030247	GO:0006468	GO:0004672
Lus10022662.g.BGIv1.0	0.0168427	1.32865	GO:0006468	GO:0005524	GO:0004672	GO:0030246
Lus10030743.g.BGIv1.0	1.59545e-05	1.32666	GO:0006468	GO:0004672
Lus10019635.g.BGIv1.0	0.00029528	1.32552	GO:0005524	GO:0004672
Lus10038251.g.BGIv1.0	4.27684e-10	1.3077	GO:0006468	GO:0005524	GO:0004672
Lus10032357.g.BGIv1.0	0.000823736	1.29548	GO:0006468	GO:0004672
Lus10039762.g.BGIv1.0	2.74528e-16	1.28803	GO:0048544	GO:0006468	GO:0005524	GO:0004672
Lus10029554.g.BGIv1.0	0.00188204	1.2808	GO:0006468	GO:0004672	GO:0030246
Lus10005491.g.BGIv1.0	3.01688e-69	1.26447	GO:0006468	GO:0005524	GO:0004672
Lus10035284.g.BGIv1.0	0.000440159	1.24913	GO:0006468	GO:0004672
Lus10026207.g.BGIv1.0	7.81417e-17	1.24685	GO:0006468	GO:0004672
Lus10033742.g.BGIv1.0	0.0213038	1.23568	GO:0006468	GO:0004672
Lus10012949.g.BGIv1.0	1.23469e-17	1.23015	GO:0005515	GO:0006468	GO:0005524	GO:0004672
Lus10031230.g.BGIv1.0	3.0227e-40	1.22119	GO:0006468	GO:0005524	GO:0004672
Lus10019525.g.BGIv1.0	4.86475e-15	1.20997	GO:0005515	GO:0006468	GO:0005524	GO:0004672
Lus10040203.g.BGIv1.0	3.95022e-16	1.20691	GO:0006468	GO:0004672
Lus10006028.g.BGIv1.0	1.7933e-95	1.20465	GO:0005515	GO:0006468	GO:0005524	GO:0004672
Lus10013812.g.BGIv1.0	1.54983e-11	1.19621	GO:0006468	GO:0005524	GO:0004672
Lus10027970.g.BGIv1.0	1.39633e-06	1.17583	GO:0006468	GO:0005524	GO:0004672
Lus10040350.g.BGIv1.0	7.18247e-13	1.17473	GO:0006468	GO:0005524	GO:0004672
Lus10013252.g.BGIv1.0	5.44503e-72	1.17123	GO:0048544	GO:0006468	GO:0005524	GO:0004672
Lus10004887.g.BGIv1.0	9.08852e-10	1.17005	GO:0005634	GO:0003676	GO:0010468
Lus10014810.g.BGIv1.0	1.01494e-12	1.16835	GO:0004674	GO:0006468	GO:0004672
Lus10039406.g.BGIv1.0	8.47427e-08	1.15967	GO:0006468	GO:0005524	GO:0004672
Lus10012701.g.BGIv1.0	2.62291e-09	1.15548	GO:0006468	GO:0005524	GO:0004672
Lus10039731.g.BGIv1.0	1.20503e-11	1.14987	GO:0048544	GO:0006468	GO:0004672
Lus10025554.g.BGIv1.0	6.64325e-06	1.13336	GO:0030247	GO:0006468	GO:0005524	GO:0004672
Lus10028232.g.BGIv1.0	1.8707e-46	1.12993	GO:0006468	GO:0005524	GO:0004672
Lus10023989.g.BGIv1.0	2.33781e-13	1.12488	GO:0016597	GO:0008152	GO:0006468	GO:0004672
Lus10040774.g.BGIv1.0	4.02253e-14	1.11296	GO:0006468	GO:0005524	GO:0004672	GO:0030246
Lus10033365.g.BGIv1.0	6.41635e-07	1.10413	GO:0004674	GO:0048544	GO:0006468	GO:0004672
Lus10039404.g.BGIv1.0	1.08932e-09	1.09906	GO:0006468	GO:0004672	GO:0007165
Lus10008105.g.BGIv1.0	3.08018e-11	1.0946	GO:0006468	GO:0005524	GO:0004672
Lus10009582.g.BGIv1.0	2.63834e-10	1.09106	GO:0006468	GO:0004672
Lus10003478.g.BGIv1.0	5.42696e-05	1.08083	GO:0005515	GO:0006468	GO:0004672
Lus10025236.g.BGIv1.0	8.58443e-07	1.07217	GO:0006468	GO:0004672
Lus10042622.g.BGIv1.0	5.46414e-30	1.0711	GO:0006468	GO:0004672
Lus10009394.g.BGIv1.0	8.60569e-05	1.0667	GO:0005515	GO:0006468	GO:0005524	GO:0004672
Lus10019340.g.BGIv1.0	0.0269373	1.06623	GO:0006468	GO:0005524	GO:0004672
Lus10029122.g.BGIv1.0	1.76834e-06	1.06446	GO:0006468	GO:0005524	GO:0004672
Lus10039732.g.BGIv1.0	0.0170834	1.04519	GO:0048544	GO:0006468	GO:0005524	GO:0004672
Lus10019035.g.BGIv1.0	0.0151491	1.03972	GO:0005515	GO:0006468	GO:0005524	GO:0004672
Lus10032971.g.BGIv1.0	1.24951e-26	1.01178	GO:0006468	GO:0004672
Lus10021488.g.BGIv1.0	7.50838e-25	-1.00213	GO:0007165	GO:0006468	GO:0004672
Lus10012585.g.BGIv1.0	0.00103439	-1.01135	GO:0006468	GO:0004672
Lus10031860.g.BGIv1.0	3.6558e-13	-1.01909	GO:0006468	GO:0004672
Lus10038647.g.BGIv1.0	0.0237525	-1.0266	GO:0005524	GO:0004674
Lus10028208.g.BGIv1.0	3.57813e-10	-1.02857	GO:0006468	GO:0005524	GO:0004672
Lus10042090.g.BGIv1.0	6.78658e-09	-1.03081	GO:0006468	GO:0005524	GO:0004672
Lus10038930.g.BGIv1.0	8.88213e-21	-1.03081	GO:0005515	GO:0006468	GO:0005524	GO:0004672
Lus10031703.g.BGIv1.0	0.000314157	-1.04844	GO:0006468	GO:0005524	GO:0004672
Lus10038726.g.BGIv1.0	9.54918e-17	-1.05015	GO:0005515	GO:0006468	GO:0005524	GO:0004672
Lus10030400.g.BGIv1.0	0.00218378	-1.05059	GO:0006468	GO:0005524	GO:0004672
Lus10019787.g.BGIv1.0	0.000668766	-1.05396	GO:0006468	GO:0005524	GO:0004672
Lus10029788.g.BGIv1.0	7.32685e-10	-1.05562	GO:0006468	GO:0005524	GO:0004672
Lus10013968.g.BGIv1.0	7.36065e-25	-1.06009	GO:0005515	GO:0006468	GO:0005524	GO:0004672
Lus10032351.g.BGIv1.0	8.07531e-10	-1.06529	GO:0005515	GO:0006468	GO:0005524	GO:0004672
Lus10030507.g.BGIv1.0	1.39892e-13	-1.06579	GO:0003779
Lus10041582.g.BGIv1.0	9.90686e-07	-1.06633
Lus10023574.g.BGIv1.0	0.000249523	-1.06762	GO:0006468	GO:0005524	GO:0004672
Lus10037692.g.BGIv1.0	1.46602e-06	-1.06989
Lus10018242.g.BGIv1.0	0.00131318	-1.08461	GO:0006468	GO:0005524	GO:0004672
Lus10024336.g.BGIv1.0	0.0452142	-1.0854	GO:0016773	GO:0005975	GO:0005524	GO:0046835	GO:0005536	GO:0004396	GO:0001678
Lus10034257.g.BGIv1.0	4.36444e-08	-1.08861	GO:0006468	GO:0004672
Lus10021688.g.BGIv1.0	1.06433e-22	-1.0944	GO:0006468	GO:0004672
Lus10014019.g.BGIv1.0	1.25873e-16	-1.09695	GO:0006468	GO:0004672
Lus10033339.g.BGIv1.0	0.0210053	-1.10586	GO:0005515	GO:0006468	GO:0005524	GO:0004672
Lus10003807.g.BGIv1.0	1.77679e-18	-1.10933	GO:0005515	GO:0006468	GO:0005524	GO:0004672
Lus10033936.g.BGIv1.0	8.35932e-16	-1.11308	GO:0006468	GO:0004672
Lus10008310.g.BGIv1.0	3.40881e-14	-1.11699	GO:0006468	GO:0004672
Lus10027743.g.BGIv1.0	1.37592e-24	-1.12134	GO:0006468	GO:0004672
Lus10035104.g.BGIv1.0	1.48143e-10	-1.12259	GO:0005515	GO:0006468	GO:0004672
Lus10023003.g.BGIv1.0	5.4535e-08	-1.12356
Lus10006033.g.BGIv1.0	4.34676e-07	-1.12658	GO:0006468	GO:0005524	GO:0004672	GO:0007049
Lus10020747.g.BGIv1.0	2.89677e-11	-1.12709	GO:0006468	GO:0005524	GO:0004672
Lus10004807.g.BGIv1.0	1.6591e-09	-1.12934	GO:0006468	GO:0004672
Lus10022679.g.BGIv1.0	2.26488e-05	-1.12948	GO:0005515	GO:0006468	GO:0005524	GO:0004672
Lus10022818.g.BGIv1.0	6.44336e-07	-1.12968	GO:0005515	GO:0006468	GO:0005524	GO:0004672
Lus10030051.g.BGIv1.0	0.0017084	-1.13582	GO:0006468	GO:0004672	GO:0005524
Lus10001145.g.BGIv1.0	7.21769e-07	-1.13742	GO:0006468	GO:0004672
Lus10001055.g.BGIv1.0	6.32127e-14	-1.14659	GO:0006468	GO:0005524	GO:0004672
Lus10014500.g.BGIv1.0	0.00727257	-1.15167	GO:0005515	GO:0006468	GO:0005524	GO:0004672
Lus10020572.g.BGIv1.0	1.50383e-06	-1.15403	GO:0006468	GO:0004672	GO:0005524
Lus10030591.g.BGIv1.0	2.25481e-19	-1.1582	GO:0006468	GO:0005524	GO:0004672
Lus10007601.g.BGIv1.0	2.38032e-07	-1.15939	GO:0006468	GO:0004672
Lus10029659.g.BGIv1.0	5.20082e-20	-1.16233	GO:0005515	GO:0006468	GO:0004672
Lus10002074.g.BGIv1.0	6.43344e-12	-1.16469	GO:0006468	GO:0004672
Lus10041937.g.BGIv1.0	1.78632e-43	-1.16492	GO:0005515	GO:0006468	GO:0004672
Lus10034753.g.BGIv1.0	7.12967e-19	-1.16874	GO:0005515	GO:0006468	GO:0005524	GO:0004672
Lus10016620.g.BGIv1.0	1.05069e-09	-1.17424	GO:0006468	GO:0005524	GO:0004672	GO:0030246
Lus10041026.g.BGIv1.0	1.16367e-10	-1.1743	GO:0006468	GO:0004672
Lus10035661.g.BGIv1.0	1.06365e-61	-1.18063	GO:0005515	GO:0008144	GO:0016773
Lus10036534.g.BGIv1.0	0.00739458	-1.18824	GO:0016021	GO:0005524	GO:0004672
Lus10037358.g.BGIv1.0	3.66608e-16	-1.20397	GO:0005515	GO:0006468	GO:0005524	GO:0004672
Lus10031689.g.BGIv1.0	0.000263549	-1.20432	GO:0005515	GO:0006468	GO:0005524	GO:0004672
Lus10031290.g.BGIv1.0	5.3528e-13	-1.20464	GO:0006468	GO:0004672
Lus10023426.g.BGIv1.0	0.00180701	-1.21063	GO:0005737	GO:0033588	GO:0005634	GO:0002098
Lus10025943.g.BGIv1.0	2.01807e-06	-1.2117	GO:0005515	GO:0006468	GO:0005524	GO:0004672
Lus10001900.g.BGIv1.0	0.00138335	-1.22392	GO:0006468	GO:0005524	GO:0004672
Lus10022129.g.BGIv1.0	1.40005e-10	-1.23916	GO:0006468	GO:0004672
Lus10009305.g.BGIv1.0	7.73695e-31	-1.24028	GO:0005515
Lus10011756.g.BGIv1.0	9.65216e-09	-1.24182	GO:0006468	GO:0005524	GO:0004672	GO:0005515
Lus10025210.g.BGIv1.0	2.75969e-07	-1.24347	GO:0005515	GO:0006468	GO:0004672
Lus10033104.g.BGIv1.0	1.22174e-10	-1.25871	GO:0005515	GO:0006468	GO:0005524	GO:0004672
Lus10009125.g.BGIv1.0	5.07769e-06	-1.26683	GO:0006468	GO:0005524	GO:0004672
Lus10030134.g.BGIv1.0	5.09664e-09	-1.26836	GO:0006468	GO:0004672
Lus10005138.g.BGIv1.0	0.0242369	-1.27177	GO:0030247	GO:0006468	GO:0004672
Lus10028518.g.BGIv1.0	4.01008e-06	-1.2772	GO:0006468	GO:0005524	GO:0004672
Lus10039132.g.BGIv1.0	5.30555e-25	-1.28333	GO:0005515	GO:0006468	GO:0005524	GO:0004672
Lus10026756.g.BGIv1.0	6.22826e-05	-1.29046	GO:0005515	GO:0006468	GO:0004672
Lus10013073.g.BGIv1.0	0.000109224	-1.29682	GO:0005515	GO:0006468	GO:0005524	GO:0004672
Lus10037887.g.BGIv1.0	4.77995e-27	-1.29784	GO:0006468	GO:0004672
Lus10043435.g.BGIv1.0	0.0142963	-1.30068	GO:0006468	GO:0004672	GO:0005524
Lus10012805.g.BGIv1.0	2.44803e-10	-1.30385	GO:0006468	GO:0005524	GO:0004672
Lus10032059.g.BGIv1.0	0.00453757	-1.30624	GO:0005515	GO:0006468	GO:0004672
Lus10017756.g.BGIv1.0	2.81121e-07	-1.30778	GO:0005515	GO:0006468	GO:0005524	GO:0004672
Lus10002482.g.BGIv1.0	2.53077e-15	-1.30818	GO:0006468	GO:0004672
Lus10027568.g.BGIv1.0	0.00401024	-1.30953	GO:0005515	GO:0006468	GO:0005524	GO:0004672
Lus10019248.g.BGIv1.0	4.84637e-11	-1.31263	GO:0005515	GO:0006468	GO:0004672
Lus10001866.g.BGIv1.0	0.0320427	-1.31666	GO:0003779
Lus10012285.g.BGIv1.0	0.00512119	-1.31837	GO:0006468	GO:0004672
Lus10021551.g.BGIv1.0	0.0434897	-1.32485	GO:0006468	GO:0004672
Lus10029075.g.BGIv1.0	6.08039e-11	-1.32656	GO:0005515	GO:0006468	GO:0005524	GO:0004672
Lus10004061.g.BGIv1.0	8.48203e-05	-1.33498	GO:0006468	GO:0004672
Lus10013279.g.BGIv1.0	0.0227151	-1.33856
Lus10016594.g.BGIv1.0	7.60985e-06	-1.33939	GO:0006468	GO:0005524	GO:0004672
Lus10021673.g.BGIv1.0	6.08765e-10	-1.35271	GO:0005515	GO:0006468	GO:0005524	GO:0004672
Lus10024228.g.BGIv1.0	0.00374819	-1.35586	GO:0009638
Lus10037342.g.BGIv1.0	0.00893412	-1.358
Lus10014236.g.BGIv1.0	2.88778e-10	-1.36121	GO:0005515	GO:0006468	GO:0004672
Lus10002518.g.BGIv1.0	5.0874e-06	-1.3613	GO:0006468	GO:0005524	GO:0004672
Lus10032954.g.BGIv1.0	3.08543e-19	-1.36296	GO:0005515	GO:0006468	GO:0005524	GO:0004672
Lus10041509.g.BGIv1.0	0.000276892	-1.36449	GO:0006468	GO:0004672
Lus10033673.g.BGIv1.0	0.0227434	-1.37831	GO:0006468	GO:0005524	GO:0004672	GO:0007094
Lus10031108.g.BGIv1.0	4.16279e-05	-1.38475	GO:0005515	GO:0006468	GO:0005524	GO:0004672
Lus10008610.g.BGIv1.0	0.0278542	-1.38518	GO:0006468	GO:0005524	GO:0004672
Lus10002041.g.BGIv1.0	2.8197e-06	-1.38714	GO:0016773	GO:0005975	GO:0005524	GO:0046835	GO:0005536	GO:0004396	GO:0001678
Lus10030333.g.BGIv1.0	1.5303e-20	-1.38753	GO:0005515	GO:0006468	GO:0004672
Lus10028612.g.BGIv1.0	2.46682e-12	-1.41047	GO:0005515	GO:0006468	GO:0005524	GO:0004672
Lus10041404.g.BGIv1.0	0.000577596	-1.41609	GO:0006468	GO:0005524	GO:0004672
Lus10029005.g.BGIv1.0	9.98662e-36	-1.42283	GO:0005515	GO:0006468	GO:0005524	GO:0004672
Lus10034446.g.BGIv1.0	1.72363e-15	-1.42769	GO:0005515	GO:0006468	GO:0005524	GO:0004672
Lus10033065.g.BGIv1.0	1.72711e-17	-1.43507	GO:0005515	GO:0006468	GO:0005524	GO:0004672
Lus10012193.g.BGIv1.0	6.56285e-29	-1.4351	GO:0005515	GO:0006468	GO:0004672
Lus10031264.g.BGIv1.0	0.0205443	-1.44597	GO:0006468	GO:0005524	GO:0004672
Lus10014996.g.BGIv1.0	0.000589741	-1.45143	GO:0005515	GO:0006468	GO:0004672
Lus10039641.g.BGIv1.0	6.44579e-38	-1.45182	GO:0005515	GO:0006468	GO:0005524	GO:0004672
Lus10033975.g.BGIv1.0	1.18741e-09	-1.456	GO:0006468	GO:0004672
Lus10018911.g.BGIv1.0	6.39983e-12	-1.46878	GO:0005515	GO:0006468	GO:0005524	GO:0004672
Lus10009790.g.BGIv1.0	4.91601e-85	-1.48012	GO:0005515	GO:0006468	GO:0005524	GO:0004672
Lus10035687.g.BGIv1.0	8.30562e-39	-1.48293	GO:0006468	GO:0005524	GO:0004672	GO:0005515
Lus10017198.g.BGIv1.0	4.40701e-09	-1.50347	GO:0006468	GO:0004672
Lus10010472.g.BGIv1.0	1.94646e-38	-1.51652	GO:0006468	GO:0005524	GO:0004672
Lus10021003.g.BGIv1.0	6.80182e-28	-1.51799	GO:0006468	GO:0005524	GO:0004672
Lus10024188.g.BGIv1.0	0.0114113	-1.53055	GO:0006468	GO:0005524	GO:0004672
Lus10011585.g.BGIv1.0	1.01428e-43	-1.55309	GO:0005515	GO:0006468	GO:0004672
Lus10035783.g.BGIv1.0	1.65657e-13	-1.58602	GO:0005515	GO:0006468	GO:0005524	GO:0004672
Lus10011886.g.BGIv1.0	4.4266e-05	-1.58696	GO:0005515	GO:0006468	GO:0005524	GO:0004672
Lus10014098.g.BGIv1.0	4.11523e-09	-1.58722	GO:0005515	GO:0006468	GO:0004672	GO:0005524
Lus10006272.g.BGIv1.0	1.74578e-16	-1.59964	GO:0006468	GO:0004672	GO:0005524
Lus10015727.g.BGIv1.0	1.97765e-27	-1.61326	GO:0006468	GO:0005524	GO:0004672
Lus10014174.g.BGIv1.0	8.80935e-13	-1.61989	GO:0005515	GO:0006468	GO:0004672
Lus10015516.g.BGIv1.0	0.000830044	-1.62536	GO:0006468	GO:0004672
Lus10036533.g.BGIv1.0	1.19657e-13	-1.6337	GO:0006468	GO:0005524	GO:0004672
Lus10013199.g.BGIv1.0	1.0423e-06	-1.63377	GO:0007094
Lus10021131.g.BGIv1.0	1.06751e-41	-1.6494	GO:0005515	GO:0006468	GO:0005524	GO:0004672
Lus10037276.g.BGIv1.0	5.36783e-32	-1.6568	GO:0005515	GO:0006468	GO:0005524	GO:0004672
Lus10027221.g.BGIv1.0	2.63554e-70	-1.66423	GO:0005515	GO:0006468	GO:0005524	GO:0004672
Lus10014071.g.BGIv1.0	0.00187875	-1.66661	GO:0006468	GO:0005524	GO:0004672
Lus10019145.g.BGIv1.0	2.00707e-43	-1.6668	GO:0005515	GO:0006468	GO:0005524	GO:0004672
Lus10017178.g.BGIv1.0	7.55025e-46	-1.67208	GO:0006468	GO:0005524	GO:0004672
Lus10033741.g.BGIv1.0	0.004998	-1.67692	GO:0048544	GO:0006468	GO:0004672
Lus10018122.g.BGIv1.0	1.63278e-243	-1.68682	GO:0006468	GO:0004672	GO:0005524
Lus10023991.g.BGIv1.0	2.11983e-09	-1.69123	GO:0005515	GO:0004674	GO:0016773
Lus10011302.g.BGIv1.0	2.62126e-10	-1.69953	GO:0005515	GO:0006468	GO:0005524	GO:0004672
Lus10042681.g.BGIv1.0	0.0374541	-1.71134
Lus10009836.g.BGIv1.0	0.00284331	-1.72144	GO:0007094
Lus10015676.g.BGIv1.0	7.90431e-27	-1.72758	GO:0006468	GO:0005524	GO:0004672
Lus10014943.g.BGIv1.0	3.75126e-06	-1.72938	GO:0005515	GO:0006468	GO:0005524	GO:0004672
Lus10038595.g.BGIv1.0	2.55247e-10	-1.73546	GO:0006468	GO:0004672
Lus10023677.g.BGIv1.0	1.50216e-05	-1.74902	GO:0005515	GO:0006468	GO:0004672
Lus10019990.g.BGIv1.0	1.59816e-09	-1.75876	GO:0006468	GO:0004672
Lus10036144.g.BGIv1.0	8.33534e-42	-1.76691	GO:0006468	GO:0005524	GO:0004672
Lus10033363.g.BGIv1.0	6.98514e-05	-1.77401	GO:0005515	GO:0006468	GO:0004672
Lus10012893.g.BGIv1.0	7.37323e-05	-1.77568	GO:0007165
Lus10037181.g.BGIv1.0	5.67314e-41	-1.78538
Lus10039167.g.BGIv1.0	2.52942e-09	-1.78546	GO:0006468	GO:0005524	GO:0004672
Lus10022738.g.BGIv1.0	2.57842e-12	-1.7974	GO:0005515	GO:0006468	GO:0004672
Lus10035012.g.BGIv1.0	1.92793e-25	-1.80135	GO:0005515	GO:0006468	GO:0005524	GO:0004672
Lus10025223.g.BGIv1.0	2.29912e-24	-1.81308	GO:0005515	GO:0006468	GO:0004672
Lus10025139.g.BGIv1.0	2.03108e-28	-1.82302	GO:0005515	GO:0006468	GO:0004672
Lus10014235.g.BGIv1.0	1.25093e-06	-1.8298	GO:0005515	GO:0006468	GO:0004672
Lus10042505.g.BGIv1.0	1.12244e-18	-1.85765	GO:0006468	GO:0005524	GO:0004672
Lus10026069.g.BGIv1.0	2.08145e-10	-1.87445	GO:0006468	GO:0004672	GO:0005524
Lus10028092.g.BGIv1.0	6.39408e-12	-1.8773
Lus10025270.g.BGIv1.0	1.21275e-16	-1.87806	GO:0016773	GO:0016020	GO:0005524
Lus10020474.g.BGIv1.0	2.07053e-10	-1.88444	GO:0006468	GO:0005524	GO:0004672
Lus10040995.g.BGIv1.0	5.30197e-09	-1.88813	GO:0009638
Lus10021112.g.BGIv1.0	1.21243e-18	-1.91155	GO:0006468	GO:0004672
Lus10005630.g.BGIv1.0	5.50231e-14	-1.91757	GO:0006468	GO:0004672
Lus10034432.g.BGIv1.0	0.000364477	-1.96136	GO:0005515	GO:0006468	GO:0004672
Lus10031965.g.BGIv1.0	2.00961e-10	-1.96584	GO:0005515	GO:0006468	GO:0005524	GO:0004672
Lus10038382.g.BGIv1.0	0.044476	-1.97009	GO:0005515	GO:0006468	GO:0005524	GO:0004672
Lus10007229.g.BGIv1.0	6.24148e-09	-1.97493
Lus10000764.g.BGIv1.0	2.09873e-13	-1.99	GO:0006468	GO:0004672
Lus10005228.g.BGIv1.0	4.92711e-10	-1.99039	GO:0006468	GO:0004672
Lus10025926.g.BGIv1.0	2.09202e-22	-2.00217	GO:0005515	GO:0006468	GO:0005524	GO:0004672
Lus10011678.g.BGIv1.0	0.0106628	-2.02016	GO:0006468	GO:0005524	GO:0004672
Lus10026989.g.BGIv1.0	0.00489602	-2.03441	GO:0006950	GO:0006468	GO:0005524	GO:0004672
Lus10005345.g.BGIv1.0	6.15216e-10	-2.03872	GO:0006468	GO:0005524	GO:0004672
Lus10028992.g.BGIv1.0	0.00442857	-2.0835	GO:0007165	GO:0000155	GO:0000160
Lus10021022.g.BGIv1.0	2.39851e-09	-2.08463	GO:0005515	GO:0006468	GO:0004672
Lus10013715.g.BGIv1.0	0.00705363	-2.08534	GO:0006468	GO:0005524	GO:0004672
Lus10001527.g.BGIv1.0	3.24244e-11	-2.09052	GO:0046983
Lus10036242.g.BGIv1.0	1.54207e-55	-2.12931	GO:0005515	GO:0006468	GO:0005524	GO:0004672
Lus10018736.g.BGIv1.0	0.00247481	-2.14729
Lus10024803.g.BGIv1.0	3.32885e-29	-2.16719	GO:0005515	GO:0006468	GO:0005524	GO:0004672
Lus10018733.g.BGIv1.0	1.16895e-40	-2.17182	GO:0005515	GO:0006468	GO:0005524	GO:0004672
Lus10032185.g.BGIv1.0	0.0208049	-2.22828	GO:0006468	GO:0004672	GO:0005524
Lus10041395.g.BGIv1.0	3.06663e-26	-2.2667	GO:0006468	GO:0004672	GO:0005524
Lus10034757.g.BGIv1.0	5.63332e-16	-2.27919	GO:0006468	GO:0004672
Lus10038071.g.BGIv1.0	3.6614e-40	-2.33882	GO:0005515	GO:0006468	GO:0005524	GO:0004672
Lus10038381.g.BGIv1.0	0.000854586	-2.34322	GO:0005515
Lus10036746.g.BGIv1.0	8.97912e-53	-2.34615
Lus10019844.g.BGIv1.0	1.72712e-09	-2.35682	GO:0006468	GO:0005524	GO:0004672
Lus10014501.g.BGIv1.0	0.00143902	-2.39341	GO:0006468	GO:0004672	GO:0005524
Lus10009228.g.BGIv1.0	0.013848	-2.39474	GO:0019205	GO:0006139	GO:0005524
Lus10003612.g.BGIv1.0	1.74814e-24	-2.52359	GO:0005515	GO:0006468	GO:0005524	GO:0004672
Lus10035138.g.BGIv1.0	2.04012e-14	-2.52771	GO:0005515	GO:0006468	GO:0005524	GO:0004672
Lus10013342.g.BGIv1.0	1.53276e-14	-2.55276	GO:0006468	GO:0005524	GO:0004672
Lus10025774.g.BGIv1.0	0.000122756	-2.55282	GO:0006468	GO:0004672
Lus10013250.g.BGIv1.0	1.4179e-29	-2.57208	GO:0007165	GO:0000155	GO:0000160
Lus10030181.g.BGIv1.0	0.0228436	-2.58968	GO:0006468	GO:0004672	GO:0030247
Lus10001851.g.BGIv1.0	1.01136e-14	-2.61431	GO:0006468	GO:0004672
Lus10020183.g.BGIv1.0	0.00619296	-2.64723	GO:0005515	GO:0006468	GO:0004672
Lus10023598.g.BGIv1.0	1.34387e-13	-2.72222	GO:0009638
Lus10006292.g.BGIv1.0	0.00886355	-2.85477
Lus10015857.g.BGIv1.0	1.52895e-99	-2.87027
Lus10036524.g.BGIv1.0	0.00042781	-2.91561	GO:0006468	GO:0005524	GO:0004672
Lus10015956.g.BGIv1.0	1.10209e-08	-2.91653	GO:0006468	GO:0005524	GO:0004672
Lus10029179.g.BGIv1.0	4.89456e-74	-2.9391
Lus10030692.g.BGIv1.0	5.22852e-44	-2.94258	GO:0006468	GO:0004672
Lus10008627.g.BGIv1.0	1.20534e-20	-3.01719	GO:0008270	GO:0006468	GO:0005524	GO:0004672
Lus10037995.g.BGIv1.0	0.00323565	-3.07368	GO:0019205	GO:0006139	GO:0005524
Lus10030772.g.BGIv1.0	5.71908e-77	-3.19959	GO:0007165	GO:0000155	GO:0000160
Lus10013442.g.BGIv1.0	1.57555e-10	-3.30956	GO:0009638
Lus10042192.g.BGIv1.0	6.41136e-12	-3.51999	GO:0006468	GO:0005524	GO:0004672
Lus10002882.g.BGIv1.0	2.3522e-05	-3.64488	GO:0006468	GO:0005524	GO:0004672
Lus10003541.g.BGIv1.0	0.0414935	-3.66354	GO:0006468	GO:0005524	GO:0004674	GO:0004672
Lus10038828.g.BGIv1.0	0.00699886	-3.70285	GO:0005515	GO:0006468	GO:0004672
Lus10012986.g.BGIv1.0	2.35083e-17	-3.84285
Lus10008466.g.BGIv1.0	0.00201212	-5.10461	GO:0006950	GO:0006468	GO:0004672
24h
Regina
Lus10013165.g.BGIv1.0	1.67933e-08	5.53433	GO:0006468	GO:0005524	GO:0004672
Lus10006742.g.BGIv1.0	9.4233e-07	5.08639	GO:0048544	GO:0006468	GO:0004672
Lus10042560.g.BGIv1.0	0.00975683	4.59961	GO:0006468	GO:0004672
Lus10012659.g.BGIv1.0	0.0200591	4.47332	GO:0006468	GO:0005524	GO:0004672
Lus10011518.g.BGIv1.0	3.75075e-06	4.1405	GO:0006468	GO:0004672
Lus10009149.g.BGIv1.0	0.040242	4.07206
Lus10013566.g.BGIv1.0	2.16976e-29	3.93625	GO:0006468	GO:0005524	GO:0004672
Lus10003184.g.BGIv1.0	2.85879e-35	3.70943	GO:0006468	GO:0004672
Lus10032735.g.BGIv1.0	0.0247537	3.68899	GO:0006468	GO:0005524	GO:0004672
Lus10019340.g.BGIv1.0	5.17704e-32	3.65595	GO:0006468	GO:0005524	GO:0004672
Lus10019060.g.BGIv1.0	2.03063e-256	3.63729	GO:0006468	GO:0005524	GO:0004672	GO:0005975	GO:0004553
Lus10003063.g.BGIv1.0	7.10202e-05	3.61748	GO:0005509	GO:0016021	GO:0004674	GO:0030247	GO:0006468	GO:0005524	GO:0004672
Lus10009364.g.BGIv1.0	8.63188e-67	3.6135	GO:0006468	GO:0005524	GO:0004672
Lus10020411.g.BGIv1.0	5.17688e-11	3.54385	GO:0006468	GO:0004672	GO:0005524
Lus10022749.g.BGIv1.0	1.05489e-79	3.39495	GO:0007165
Lus10034978.g.BGIv1.0	4.93113e-24	3.3041	GO:0005515	GO:0006468	GO:0005524	GO:0004672
Lus10021354.g.BGIv1.0	2.06233e-63	3.25466
Lus10024075.g.BGIv1.0	1.74688e-10	3.23109	GO:0007165
Lus10027972.g.BGIv1.0	2.63619e-07	3.09748	GO:0006468	GO:0004672
Lus10017030.g.BGIv1.0	8.86409e-53	2.9646
Lus10025882.g.BGIv1.0	1.34067e-22	2.86728	GO:0006468	GO:0004672	GO:0005524
Lus10028552.g.BGIv1.0	2.76993e-39	2.85898	GO:0006468	GO:0005524	GO:0004672
Lus10014813.g.BGIv1.0	2.16399e-18	2.84842	GO:0004674	GO:0048544	GO:0006468	GO:0004672
Lus10004365.g.BGIv1.0	0.00152502	2.80246	GO:0006468	GO:0005524	GO:0004672
Lus10038275.g.BGIv1.0	6.8904e-05	2.80217	GO:0006468	GO:0005524	GO:0004672
Lus10033743.g.BGIv1.0	1.85496e-124	2.78319	GO:0048544	GO:0006468	GO:0004672
Lus10028495.g.BGIv1.0	9.29024e-19	2.76687
Lus10028782.g.BGIv1.0	2.96692e-110	2.75557	GO:0048544	GO:0006468	GO:0004672
Lus10028551.g.BGIv1.0	1.68018e-10	2.75382	GO:0006468	GO:0005524	GO:0004672
Lus10008128.g.BGIv1.0	1.30433e-08	2.71675	GO:0006468	GO:0005524	GO:0004672
Lus10027054.g.BGIv1.0	3.83632e-48	2.69319	GO:0006468	GO:0004672
Lus10033384.g.BGIv1.0	2.05171e-05	2.67606	GO:0005515	GO:0006468	GO:0005524	GO:0004672
Lus10009150.g.BGIv1.0	0.000532862	2.64289	GO:0006468	GO:0004672
Lus10030589.g.BGIv1.0	5.35027e-12	2.64243	GO:0006468	GO:0005524	GO:0004672
Lus10028494.g.BGIv1.0	1.73461e-65	2.64033	GO:0030247	GO:0006468	GO:0004672
Lus10038556.g.BGIv1.0	5.12643e-05	2.63771	GO:0004674	GO:0048544	GO:0006468	GO:0004672
Lus10041162.g.BGIv1.0	0.024883	2.60414	GO:0006468	GO:0004672
Lus10018381.g.BGIv1.0	0.000584399	2.57595	GO:0006468	GO:0005524	GO:0004672
Lus10027146.g.BGIv1.0	4.85373e-11	2.4594	GO:0006468	GO:0005524	GO:0004672
Lus10003477.g.BGIv1.0	6.98676e-05	2.45033	GO:0006468	GO:0005524	GO:0004672
Lus10021642.g.BGIv1.0	2.76233e-06	2.38277	GO:0006468	GO:0005524	GO:0004672
Lus10032976.g.BGIv1.0	6.97919e-49	2.35783	GO:0006468	GO:0004672
Lus10004388.g.BGIv1.0	3.13486e-22	2.35757	GO:0005515	GO:0006468	GO:0004672	GO:0005524
Lus10012949.g.BGIv1.0	7.88149e-65	2.35665	GO:0005515	GO:0006468	GO:0005524	GO:0004672
Lus10040773.g.BGIv1.0	1.5054e-96	2.31979	GO:0006468	GO:0005524	GO:0004672	GO:0030246
Lus10038554.g.BGIv1.0	8.23832e-79	2.30807	GO:0004674	GO:0048544	GO:0006468	GO:0004672
Lus10003478.g.BGIv1.0	1.119e-22	2.29685	GO:0005515	GO:0006468	GO:0004672
Lus10034897.g.BGIv1.0	4.55167e-22	2.29654	GO:0006468	GO:0004672
Lus10029849.g.BGIv1.0	1.12242e-99	2.27506	GO:0000160	GO:0006950
Lus10018402.g.BGIv1.0	0.00506419	2.25481	GO:0048544	GO:0006468	GO:0004672
Lus10042266.g.BGIv1.0	1.41605e-10	2.22735	GO:0048544	GO:0006468	GO:0005524	GO:0004672
Lus10025732.g.BGIv1.0	1.66844e-19	2.20494	GO:0005515
Lus10014163.g.BGIv1.0	1.27346e-46	2.16918	GO:0007165
Lus10003156.g.BGIv1.0	1.11063e-07	2.16812	GO:0006468	GO:0004672
Lus10015326.g.BGIv1.0	0.0411727	2.14961	GO:0006468	GO:0004672
Lus10033107.g.BGIv1.0	2.20378e-05	2.11766	GO:0005509
Lus10041679.g.BGIv1.0	8.89262e-28	2.09391	GO:0048544	GO:0006468	GO:0004672
Lus10032944.g.BGIv1.0	1.78827e-16	2.08724	GO:0048544	GO:0006468	GO:0005524	GO:0004672
Lus10029720.g.BGIv1.0	0.000715252	2.08015	GO:0006468	GO:0004672
Lus10038552.g.BGIv1.0	1.08628e-32	2.07894	GO:0004674	GO:0048544	GO:0006468	GO:0004672
Lus10029714.g.BGIv1.0	0.0195306	2.07072	GO:0006468	GO:0005524	GO:0004672
Lus10002514.g.BGIv1.0	0.000173458	2.02009	GO:0005634	GO:0045786	GO:0045839	GO:0032875
Lus10006028.g.BGIv1.0	4.2024e-290	2.01919	GO:0005515	GO:0006468	GO:0005524	GO:0004672
Lus10033429.g.BGIv1.0	1.01648e-16	1.9946	GO:0006468	GO:0004672
Lus10016506.g.BGIv1.0	2.92723e-24	1.99396	GO:0006468	GO:0005524	GO:0004672	GO:0030246
Lus10034726.g.BGIv1.0	5.18013e-12	1.95313	GO:0006468	GO:0005524	GO:0004672
Lus10025092.g.BGIv1.0	3.86594e-62	1.94947	GO:0016597	GO:0008152	GO:0055085	GO:0016020	GO:0006468	GO:0004672
Lus10030742.g.BGIv1.0	0.00034209	1.94529	GO:0006468	GO:0004672
Lus10025154.g.BGIv1.0	1.07908e-30	1.94108	GO:0005524	GO:0004674
Lus10023989.g.BGIv1.0	4.08641e-20	1.91651	GO:0016597	GO:0008152	GO:0006468	GO:0004672
Lus10015729.g.BGIv1.0	3.60144e-26	1.87519	GO:0005515	GO:0006468	GO:0004672
Lus10031804.g.BGIv1.0	0.00487932	1.87399	GO:0006468	GO:0005524	GO:0004672
Lus10018861.g.BGIv1.0	2.49183e-14	1.87232	GO:0006468	GO:0005524	GO:0004672
Lus10033108.g.BGIv1.0	1.17071e-23	1.85559	GO:0006468	GO:0004672
Lus10016871.g.BGIv1.0	2.42485e-30	1.85169	GO:0048544	GO:0006468	GO:0004672
Lus10030901.g.BGIv1.0	3.99139e-12	1.82952	GO:0006468	GO:0004672
Lus10009582.g.BGIv1.0	0.0013441	1.81533	GO:0006468	GO:0004672
Lus10018380.g.BGIv1.0	0.0164822	1.81364	GO:0006468	GO:0004672
Lus10023391.g.BGIv1.0	2.19867e-29	1.80394	GO:0004674	GO:0006468	GO:0004672
Lus10037083.g.BGIv1.0	2.2383e-82	1.78259	GO:0005515	GO:0006468	GO:0005524	GO:0004672
Lus10027970.g.BGIv1.0	1.0433e-09	1.78121	GO:0006468	GO:0005524	GO:0004672
Lus10008187.g.BGIv1.0	4.55573e-10	1.77453	GO:0006468	GO:0005524	GO:0004672
Lus10018127.g.BGIv1.0	4.0461e-120	1.73666	GO:0006468	GO:0005524	GO:0004672
Lus10039731.g.BGIv1.0	2.08959e-34	1.73017	GO:0048544	GO:0006468	GO:0004672
Lus10028699.g.BGIv1.0	2.08394e-23	1.69394	GO:0006468	GO:0004672	GO:0030246
Lus10039321.g.BGIv1.0	7.31642e-10	1.67305	GO:0005515	GO:0006468	GO:0005524	GO:0004672
Lus10031678.g.BGIv1.0	0.000379401	1.6645	GO:0006468	GO:0005524	GO:0004672
Lus10001081.g.BGIv1.0	7.37557e-44	1.66306	GO:0006468	GO:0005524	GO:0004672
Lus10005491.g.BGIv1.0	1.4274e-68	1.65499	GO:0006468	GO:0005524	GO:0004672
Lus10018408.g.BGIv1.0	1.62885e-40	1.62587	GO:0048544	GO:0006468	GO:0004672
Lus10025554.g.BGIv1.0	8.64847e-08	1.62545	GO:0030247	GO:0006468	GO:0005524	GO:0004672
Lus10014808.g.BGIv1.0	0.0323775	1.57423	GO:0048544	GO:0006468	GO:0004672
Lus10036363.g.BGIv1.0	9.23558e-27	1.5729	GO:0016567	GO:0004842	GO:0006468	GO:0005524	GO:0004672
Lus10026629.g.BGIv1.0	7.49723e-06	1.54419	GO:0006468	GO:0004672
Lus10039732.g.BGIv1.0	0.00119584	1.54112	GO:0048544	GO:0006468	GO:0005524	GO:0004672
Lus10007608.g.BGIv1.0	0.0160734	1.5347	GO:0006468	GO:0004672
Lus10016896.g.BGIv1.0	2.00778e-05	1.53281	GO:0005515	GO:0006468	GO:0004672
Lus10024192.g.BGIv1.0	3.26309e-18	1.53145	GO:0006468	GO:0005524	GO:0004672
Lus10041680.g.BGIv1.0	3.89923e-22	1.51263	GO:0048544	GO:0016887	GO:0005524	GO:0006468	GO:0004672	GO:0016020
Lus10018855.g.BGIv1.0	1.51066e-19	1.50785	GO:0006468	GO:0005524	GO:0004672
Lus10026666.g.BGIv1.0	5.80755e-16	1.50276	GO:0005515	GO:0006468	GO:0005524	GO:0004672
Lus10010823.g.BGIv1.0	2.0737e-07	1.5027	GO:0006468	GO:0004672	GO:0005515
Lus10019635.g.BGIv1.0	0.000446141	1.50212	GO:0005524	GO:0004672
Lus10016859.g.BGIv1.0	1.4541e-06	1.49853	GO:0048544	GO:0006468	GO:0004672
Lus10031199.g.BGIv1.0	1.69186e-97	1.48554	GO:0006468	GO:0004672
Lus10019036.g.BGIv1.0	5.44266e-10	1.47317	GO:0005515	GO:0006468	GO:0005524	GO:0004672
Lus10012509.g.BGIv1.0	3.70523e-05	1.46435	GO:0006468	GO:0005524	GO:0004672	GO:0030246
Lus10007632.g.BGIv1.0	6.51281e-47	1.44205	GO:0006468	GO:0004672
Lus10009423.g.BGIv1.0	5.04251e-21	1.41969	GO:0006468	GO:0004672	GO:0030246
Lus10007600.g.BGIv1.0	1.44912e-39	1.41914	GO:0048544	GO:0006468	GO:0004672
Lus10025528.g.BGIv1.0	6.12289e-09	1.40797	GO:0006468	GO:0004672
Lus10015050.g.BGIv1.0	0.00027435	1.40772
Lus10008712.g.BGIv1.0	3.25341e-27	1.39492	GO:0005515	GO:0006468	GO:0005524	GO:0004672
Lus10001120.g.BGIv1.0	2.00518e-05	1.3699	GO:0006468	GO:0004672
Lus10028232.g.BGIv1.0	3.58943e-71	1.35705	GO:0006468	GO:0005524	GO:0004672
Lus10040201.g.BGIv1.0	0.0129504	1.35478	GO:0006468	GO:0004672
Lus10024343.g.BGIv1.0	4.22715e-05	1.35431	GO:0048544	GO:0006468	GO:0005524	GO:0004672
Lus10029802.g.BGIv1.0	0.0478307	1.33629	GO:0048544	GO:0006468	GO:0005524	GO:0004672
Lus10015051.g.BGIv1.0	4.03463e-09	1.33335	GO:0006468	GO:0004672
Lus10028285.g.BGIv1.0	2.46813e-05	1.33096	GO:0006468	GO:0005524	GO:0004672
Lus10025468.g.BGIv1.0	0.00331878	1.31367	GO:0006468	GO:0005524	GO:0004672
Lus10028549.g.BGIv1.0	1.17988e-19	1.30955	GO:0006468	GO:0005524	GO:0004672
Lus10024348.g.BGIv1.0	9.24744e-26	1.30933	GO:0048544
Lus10014657.g.BGIv1.0	9.42272e-08	1.30353	GO:0006468	GO:0004672
Lus10009394.g.BGIv1.0	0.0371036	1.30089	GO:0005515	GO:0006468	GO:0005524	GO:0004672
Lus10025986.g.BGIv1.0	0.00144228	1.29553	GO:0006468	GO:0005524	GO:0004672
Lus10013252.g.BGIv1.0	2.14752e-57	1.29211	GO:0048544	GO:0006468	GO:0005524	GO:0004672
Lus10019525.g.BGIv1.0	1.10495e-22	1.26477	GO:0005515	GO:0006468	GO:0005524	GO:0004672
Lus10018850.g.BGIv1.0	1.33114e-26	1.26436	GO:0006468	GO:0004672
Lus10016557.g.BGIv1.0	1.74814e-08	1.26275	GO:0016567	GO:0004842	GO:0006468	GO:0004672
Lus10037980.g.BGIv1.0	2.43414e-06	1.25481	GO:0006468	GO:0004672
Lus10014168.g.BGIv1.0	1.81639e-28	1.25305	GO:0006468	GO:0004672
Lus10032971.g.BGIv1.0	1.81793e-34	1.24803	GO:0006468	GO:0004672
Lus10006777.g.BGIv1.0	1.70343e-06	1.21722	GO:0006468	GO:0005524	GO:0004672
Lus10013842.g.BGIv1.0	3.55581e-47	1.21675	GO:0006468	GO:0004672
Lus10021386.g.BGIv1.0	2.93178e-07	1.21642	GO:0005737	GO:0005634	GO:0005524	GO:0004674	GO:0035556	GO:0006468
Lus10028459.g.BGIv1.0	1.62729e-29	1.21279	GO:0005737	GO:0005634	GO:0005524	GO:0005509	GO:0009931	GO:0005516	GO:0004683
Lus10037733.g.BGIv1.0	0.00144317	1.20656	GO:0006468	GO:0004672
Lus10014810.g.BGIv1.0	1.81423e-13	1.2056	GO:0004674	GO:0006468	GO:0004672
Lus10029122.g.BGIv1.0	6.38958e-08	1.2041	GO:0006468	GO:0005524	GO:0004672
Lus10036568.g.BGIv1.0	1.57133e-13	1.20239	GO:0006468	GO:0004672
Lus10029235.g.BGIv1.0	4.87477e-11	1.18534	GO:0005515	GO:0006468	GO:0004672
Lus10038711.g.BGIv1.0	1.22013e-10	1.17857	GO:0006468	GO:0004672
Lus10031591.g.BGIv1.0	1.55753e-19	1.17586	GO:0048544	GO:0006468	GO:0004672
Lus10037840.g.BGIv1.0	0.0015687	1.17527	GO:0005515	GO:0006468	GO:0004672
Lus10004283.g.BGIv1.0	2.45738e-14	1.1693	GO:0048544	GO:0006468	GO:0005524	GO:0004672
Lus10022432.g.BGIv1.0	3.18834e-09	1.16141	GO:0006468	GO:0004672
Lus10041914.g.BGIv1.0	2.32016e-15	1.15572	GO:0005737	GO:0005634	GO:0005524	GO:0005509	GO:0009931	GO:0005516	GO:0004683
Lus10031230.g.BGIv1.0	4.83546e-17	1.15273	GO:0006468	GO:0005524	GO:0004672
Lus10032306.g.BGIv1.0	0.0123846	1.14519	GO:0005515	GO:0006468	GO:0004672
Lus10017144.g.BGIv1.0	0.00206488	1.14381	GO:0005515	GO:0006468	GO:0004672
Lus10004646.g.BGIv1.0	2.21441e-06	1.13633	GO:0005515	GO:0006468	GO:0005524	GO:0004672
Lus10030767.g.BGIv1.0	8.4025e-10	1.10898	GO:0048544	GO:0006468	GO:0004672
Lus10013039.g.BGIv1.0	4.431e-11	1.10381	GO:0006468	GO:0004672
Lus10008105.g.BGIv1.0	1.27082e-07	1.09657	GO:0006468	GO:0005524	GO:0004672
Lus10005550.g.BGIv1.0	1.98741e-50	1.09387	GO:0005515	GO:0006468	GO:0004672
Lus10022742.g.BGIv1.0	1.38768e-32	1.08773	GO:0006468	GO:0004672
Lus10023794.g.BGIv1.0	2.97744e-23	1.08417	GO:0006468	GO:0004672
Lus10039762.g.BGIv1.0	5.2603e-06	1.08094	GO:0048544	GO:0006468	GO:0005524	GO:0004672
Lus10038553.g.BGIv1.0	0.00846072	1.07725	GO:0048544	GO:0006468	GO:0004672
Lus10038251.g.BGIv1.0	1.27999e-05	1.07066	GO:0006468	GO:0005524	GO:0004672
Lus10024512.g.BGIv1.0	6.24756e-07	1.06378	GO:0006468	GO:0004672
Lus10042460.g.BGIv1.0	3.22553e-09	1.06364	GO:0006468	GO:0005524	GO:0004672
Lus10040128.g.BGIv1.0	3.55267e-12	1.04598	GO:0006468	GO:0005524	GO:0004672
Lus10036136.g.BGIv1.0	5.94544e-29	1.0432	GO:0006468	GO:0005524	GO:0004672
Lus10009925.g.BGIv1.0	9.5874e-17	1.03094	GO:0007165
Lus10014811.g.BGIv1.0	0.000292441	1.02412	GO:0048544	GO:0006468	GO:0004672
Lus10010960.g.BGIv1.0	4.80378e-14	1.023	GO:0006468	GO:0005524	GO:0004672
Lus10041404.g.BGIv1.0	0.00367985	1.02071	GO:0006468	GO:0005524	GO:0004672
Lus10013245.g.BGIv1.0	0.00706467	1.01022	GO:0048544	GO:0006468	GO:0004672
Lus10013675.g.BGIv1.0	0.0123562	1.00454	GO:0005515	GO:0006468	GO:0005524	GO:0004672
Lus10012799.g.BGIv1.0	0.000185244	-1.01002	GO:0006468	GO:0005524	GO:0004672
Lus10031350.g.BGIv1.0	0.00305269	-1.02882	GO:0006468	GO:0005524	GO:0004672
Lus10030591.g.BGIv1.0	2.64253e-14	-1.03331	GO:0006468	GO:0005524	GO:0004672
Lus10012193.g.BGIv1.0	1.37176e-13	-1.0334	GO:0005515	GO:0006468	GO:0004672
Lus10012585.g.BGIv1.0	0.000513027	-1.03392	GO:0006468	GO:0004672
Lus10006272.g.BGIv1.0	3.83727e-08	-1.04459	GO:0006468	GO:0004672	GO:0005524
Lus10018911.g.BGIv1.0	0.00772087	-1.04725	GO:0005515	GO:0006468	GO:0005524	GO:0004672
Lus10023848.g.BGIv1.0	8.22332e-06	-1.05369	GO:0006468	GO:0004672
Lus10028085.g.BGIv1.0	0.0361907	-1.05385	GO:0006468	GO:0004672	GO:0051304	GO:0007093	GO:0004712
Lus10023574.g.BGIv1.0	0.00351062	-1.05665	GO:0006468	GO:0005524	GO:0004672
Lus10021022.g.BGIv1.0	0.00178793	-1.07114	GO:0005515	GO:0006468	GO:0004672
Lus10017198.g.BGIv1.0	0.00259957	-1.08118	GO:0006468	GO:0004672
Lus10022679.g.BGIv1.0	0.0058241	-1.08361	GO:0005515	GO:0006468	GO:0005524	GO:0004672
Lus10033936.g.BGIv1.0	6.60408e-13	-1.09581	GO:0006468	GO:0004672
Lus10009125.g.BGIv1.0	0.00101553	-1.09923	GO:0006468	GO:0005524	GO:0004672
Lus10036321.g.BGIv1.0	1.93169e-07	-1.10013	GO:0006468	GO:0004672	GO:0005515
Lus10018094.g.BGIv1.0	0.0177364	-1.10681	GO:0006468	GO:0005524	GO:0004672
Lus10024668.g.BGIv1.0	0.0119826	-1.11369	GO:0006468	GO:0005524	GO:0004672
Lus10021383.g.BGIv1.0	0.00143288	-1.11481	GO:0005515	GO:0006468	GO:0004672
Lus10031830.g.BGIv1.0	0.000407542	-1.11892	GO:0006468	GO:0005524	GO:0004672
Lus10035012.g.BGIv1.0	1.05033e-10	-1.12047	GO:0005515	GO:0006468	GO:0005524	GO:0004672
Lus10000584.g.BGIv1.0	0.0125215	-1.12125	GO:0006468	GO:0005524	GO:0004672
Lus10014122.g.BGIv1.0	0.00188528	-1.14395	GO:0006468	GO:0005524	GO:0004672
Lus10020997.g.BGIv1.0	2.50868e-12	-1.14508	GO:0006468	GO:0005524	GO:0004672
Lus10038382.g.BGIv1.0	0.000632137	-1.15081	GO:0005515	GO:0006468	GO:0005524	GO:0004672
Lus10005583.g.BGIv1.0	0.00285301	-1.17826	GO:0006468	GO:0004672
Lus10038726.g.BGIv1.0	8.97285e-16	-1.22375	GO:0005515	GO:0006468	GO:0005524	GO:0004672
Lus10030507.g.BGIv1.0	7.32969e-09	-1.22687	GO:0003779
Lus10039132.g.BGIv1.0	1.43308e-18	-1.24961	GO:0005515	GO:0006468	GO:0005524	GO:0004672
Lus10033222.g.BGIv1.0	0.000141077	-1.2584	GO:0046983
Lus10025270.g.BGIv1.0	6.60716e-08	-1.26461	GO:0016773	GO:0016020	GO:0005524
Lus10040904.g.BGIv1.0	0.00119405	-1.26464
Lus10023677.g.BGIv1.0	0.00155914	-1.26565	GO:0005515	GO:0006468	GO:0004672
Lus10021003.g.BGIv1.0	8.97211e-05	-1.26593	GO:0006468	GO:0005524	GO:0004672
Lus10034257.g.BGIv1.0	5.69283e-10	-1.27433	GO:0006468	GO:0004672
Lus10017178.g.BGIv1.0	2.33736e-24	-1.27984	GO:0006468	GO:0005524	GO:0004672
Lus10030692.g.BGIv1.0	4.85724e-12	-1.28119	GO:0006468	GO:0004672
Lus10013199.g.BGIv1.0	0.0041475	-1.28158	GO:0007094
Lus10025926.g.BGIv1.0	1.37794e-08	-1.3254	GO:0005515	GO:0006468	GO:0005524	GO:0004672
Lus10011302.g.BGIv1.0	0.000395933	-1.32822	GO:0005515	GO:0006468	GO:0005524	GO:0004672
Lus10022818.g.BGIv1.0	4.75375e-07	-1.32826	GO:0005515	GO:0006468	GO:0005524	GO:0004672
Lus10034446.g.BGIv1.0	4.78293e-14	-1.32866	GO:0005515	GO:0006468	GO:0005524	GO:0004672
Lus10021131.g.BGIv1.0	1.08419e-21	-1.33078	GO:0005515	GO:0006468	GO:0005524	GO:0004672
Lus10026069.g.BGIv1.0	0.000134003	-1.3441	GO:0006468	GO:0004672	GO:0005524
Lus10031965.g.BGIv1.0	0.000152434	-1.35128	GO:0005515	GO:0006468	GO:0005524	GO:0004672
Lus10029005.g.BGIv1.0	2.58866e-23	-1.37095	GO:0005515	GO:0006468	GO:0005524	GO:0004672
Lus10005228.g.BGIv1.0	2.03561e-05	-1.37225	GO:0006468	GO:0004672
Lus10035138.g.BGIv1.0	4.66923e-05	-1.38187	GO:0005515	GO:0006468	GO:0005524	GO:0004672
Lus10014071.g.BGIv1.0	0.00617882	-1.38452	GO:0006468	GO:0005524	GO:0004672
Lus10014996.g.BGIv1.0	0.00488179	-1.39594	GO:0005515	GO:0006468	GO:0004672
Lus10025223.g.BGIv1.0	1.01918e-10	-1.39817	GO:0005515	GO:0006468	GO:0004672
Lus10003748.g.BGIv1.0	0.00105328	-1.39964
Lus10021112.g.BGIv1.0	2.9052e-07	-1.42429	GO:0006468	GO:0004672
Lus10033979.g.BGIv1.0	7.48372e-05	-1.4295	GO:0006468	GO:0005524	GO:0004672
Lus10001851.g.BGIv1.0	9.59069e-05	-1.43739	GO:0006468	GO:0004672
Lus10006033.g.BGIv1.0	1.71226e-05	-1.46118	GO:0006468	GO:0005524	GO:0004672	GO:0007049
Lus10002278.g.BGIv1.0	0.00174513	-1.47348	GO:0006468	GO:0004672
Lus10014361.g.BGIv1.0	0.00644972	-1.48575	GO:0006468	GO:0005524	GO:0004672
Lus10014098.g.BGIv1.0	2.79228e-05	-1.49877	GO:0005515	GO:0006468	GO:0004672	GO:0005524
Lus10039770.g.BGIv1.0	0.00146604	-1.50541	GO:0006468	GO:0005524	GO:0004672
Lus10025139.g.BGIv1.0	1.08732e-17	-1.51479	GO:0005515	GO:0006468	GO:0004672
Lus10040500.g.BGIv1.0	2.1834e-11	-1.52966	GO:0005515	GO:0006468	GO:0005524	GO:0004672
Lus10011756.g.BGIv1.0	5.59874e-08	-1.55781	GO:0006468	GO:0005524	GO:0004672	GO:0005515
Lus10013342.g.BGIv1.0	2.55971e-06	-1.5664	GO:0006468	GO:0005524	GO:0004672
Lus10011886.g.BGIv1.0	0.00225456	-1.5856	GO:0005515	GO:0006468	GO:0005524	GO:0004672
Lus10014174.g.BGIv1.0	6.72606e-12	-1.62924	GO:0005515	GO:0006468	GO:0004672
Lus10019315.g.BGIv1.0	0.0236584	-1.67863	GO:0006468	GO:0004672
Lus10041509.g.BGIv1.0	5.68625e-06	-1.71873	GO:0006468	GO:0004672
Lus10019145.g.BGIv1.0	1.41877e-22	-1.74766	GO:0005515	GO:0006468	GO:0005524	GO:0004672
Lus10022738.g.BGIv1.0	1.3922e-09	-1.7565	GO:0005515	GO:0006468	GO:0004672
Lus10015727.g.BGIv1.0	1.87569e-20	-1.77803	GO:0006468	GO:0005524	GO:0004672
Lus10011824.g.BGIv1.0	9.06676e-05	-1.78617	GO:0006468	GO:0004672
Lus10014235.g.BGIv1.0	0.00169781	-1.79421	GO:0005515	GO:0006468	GO:0004672
Lus10012861.g.BGIv1.0	8.51679e-10	-1.88789	GO:0003779
Lus10033294.g.BGIv1.0	7.78145e-11	-1.9749	GO:0006468	GO:0004672
Lus10017611.g.BGIv1.0	0.00257595	-1.98627	GO:0005515	GO:0006468	GO:0005524	GO:0004672
Lus10012225.g.BGIv1.0	9.32582e-05	-1.99975	GO:0005515	GO:0006468	GO:0005524	GO:0004672
Lus10036251.g.BGIv1.0	2.54407e-07	-2.04556	GO:0005515	GO:0006468	GO:0005524	GO:0004672
Lus10020140.g.BGIv1.0	0.000217625	-2.15341	GO:0005515	GO:0006468	GO:0005524	GO:0004672
Lus10019787.g.BGIv1.0	1.6423e-07	-2.15815	GO:0006468	GO:0005524	GO:0004672
Lus10009947.g.BGIv1.0	0.0184031	-2.23916	GO:0006468	GO:0004672
Lus10001527.g.BGIv1.0	1.27792e-11	-2.25233	GO:0046983
Lus10013250.g.BGIv1.0	3.77438e-17	-2.28718	GO:0007165	GO:0000155	GO:0000160
Lus10025210.g.BGIv1.0	1.38501e-11	-2.28722	GO:0005515	GO:0006468	GO:0004672
Lus10028992.g.BGIv1.0	0.0195872	-2.86575	GO:0007165	GO:0000155	GO:0000160
Lus10043435.g.BGIv1.0	4.54629e-07	-2.88665	GO:0006468	GO:0004672	GO:0005524
Lus10034757.g.BGIv1.0	1.38563e-40	-2.90743	GO:0006468	GO:0004672
Lus10030772.g.BGIv1.0	5.21749e-71	-3.214	GO:0007165	GO:0000155	GO:0000160
Lus10000562.g.BGIv1.0	0.0120494	-3.22983	GO:0006468	GO:0004672
Lus10038392.g.BGIv1.0	0.00848866	-3.94329	GO:0005515	GO:0006468	GO:0005524	GO:0004672
Lus10011823.g.BGIv1.0	0.0294485	-4.40859	GO:0006468	GO:0005524	GO:0004672
Lus10007283.g.BGIv1.0	0.0275564	-4.47892	GO:0007165
48h
Regina
Lus10003063.g.BGIv1.0	4.39796e-05	5.79692	GO:0005509	GO:0016021	GO:0004674	GO:0030247	GO:0006468	GO:0005524	GO:0004672
Lus10030854.g.BGIv1.0	5.89876e-06	4.55376	GO:0005515	GO:0006468	GO:0004672
Lus10013165.g.BGIv1.0	8.40237e-10	4.41566	GO:0006468	GO:0005524	GO:0004672
Lus10039725.g.BGIv1.0	0.00174321	4.4046	GO:0006468	GO:0004672
Lus10019060.g.BGIv1.0	0	4.15282	GO:0006468	GO:0005524	GO:0004672	GO:0005975	GO:0004553
Lus10034976.g.BGIv1.0	0.0425332	3.89197	GO:0005515
Lus10007610.g.BGIv1.0	0.00346106	3.39943	GO:0048544	GO:0006468	GO:0005524	GO:0004672
Lus10006742.g.BGIv1.0	7.11484e-12	3.39909	GO:0048544	GO:0006468	GO:0004672
Lus10024075.g.BGIv1.0	3.7735e-07	3.38515	GO:0007165
Lus10003660.g.BGIv1.0	0.00403081	3.3364
Lus10030589.g.BGIv1.0	2.19583e-28	3.15501	GO:0006468	GO:0005524	GO:0004672
Lus10025455.g.BGIv1.0	0.02568	3.14378	GO:0006468	GO:0004672
Lus10013566.g.BGIv1.0	1.02149e-26	3.07828	GO:0006468	GO:0005524	GO:0004672
Lus10028782.g.BGIv1.0	4.36831e-212	2.92759	GO:0048544	GO:0006468	GO:0004672
Lus10004365.g.BGIv1.0	2.06932e-07	2.9176	GO:0006468	GO:0005524	GO:0004672
Lus10038556.g.BGIv1.0	3.78777e-05	2.78423	GO:0004674	GO:0048544	GO:0006468	GO:0004672
Lus10022749.g.BGIv1.0	1.58281e-50	2.75786	GO:0007165
Lus10029720.g.BGIv1.0	1.06989e-10	2.62124	GO:0006468	GO:0004672
Lus10017030.g.BGIv1.0	1.40598e-50	2.53969
Lus10014813.g.BGIv1.0	3.23526e-22	2.52821	GO:0004674	GO:0048544	GO:0006468	GO:0004672
Lus10020411.g.BGIv1.0	1.61143e-10	2.42544	GO:0006468	GO:0004672	GO:0005524
Lus10030768.g.BGIv1.0	3.99741e-41	2.37434	GO:0048544	GO:0006468	GO:0004672
Lus10021354.g.BGIv1.0	2.83724e-51	2.33191
Lus10009921.g.BGIv1.0	4.23739e-06	2.3006	GO:0006468	GO:0005524	GO:0004672
Lus10015050.g.BGIv1.0	3.1897e-14	2.24907
Lus10012995.g.BGIv1.0	0.0277146	2.22938	GO:0006468	GO:0004672
Lus10018381.g.BGIv1.0	0.0095536	2.21877	GO:0006468	GO:0005524	GO:0004672
Lus10002717.g.BGIv1.0	0.0129028	2.20954
Lus10019340.g.BGIv1.0	4.05798e-08	2.1605	GO:0006468	GO:0005524	GO:0004672
Lus10027970.g.BGIv1.0	4.01714e-16	2.15088	GO:0006468	GO:0005524	GO:0004672
Lus10009150.g.BGIv1.0	0.000123312	2.09394	GO:0006468	GO:0004672
Lus10041679.g.BGIv1.0	1.11618e-39	2.07125	GO:0048544	GO:0006468	GO:0004672
Lus10034978.g.BGIv1.0	4.3415e-08	2.07097	GO:0005515	GO:0006468	GO:0005524	GO:0004672
Lus10015096.g.BGIv1.0	2.63969e-11	2.06799	GO:0006468	GO:0004672
Lus10013245.g.BGIv1.0	1.46664e-20	1.98827	GO:0048544	GO:0006468	GO:0004672
Lus10014163.g.BGIv1.0	9.62542e-42	1.9775	GO:0007165
Lus10033743.g.BGIv1.0	1.13917e-97	1.96763	GO:0048544	GO:0006468	GO:0004672
Lus10003184.g.BGIv1.0	7.4843e-15	1.9477	GO:0006468	GO:0004672
Lus10003995.g.BGIv1.0	0.000929676	1.94644	GO:0006468	GO:0005524	GO:0004672
Lus10033429.g.BGIv1.0	4.48857e-30	1.94036	GO:0006468	GO:0004672
Lus10023391.g.BGIv1.0	5.86909e-55	1.93318	GO:0004674	GO:0006468	GO:0004672
Lus10003477.g.BGIv1.0	0.000308766	1.91146	GO:0006468	GO:0005524	GO:0004672
Lus10008187.g.BGIv1.0	1.21949e-14	1.89819	GO:0006468	GO:0005524	GO:0004672
Lus10031678.g.BGIv1.0	2.65016e-07	1.88742	GO:0006468	GO:0005524	GO:0004672
Lus10015729.g.BGIv1.0	1.2262e-32	1.88413	GO:0005515	GO:0006468	GO:0004672
Lus10024192.g.BGIv1.0	5.20996e-68	1.86122	GO:0006468	GO:0005524	GO:0004672
Lus10009364.g.BGIv1.0	9.64555e-14	1.85085	GO:0006468	GO:0005524	GO:0004672
Lus10019343.g.BGIv1.0	1.48749e-38	1.83638	GO:0006468	GO:0005524	GO:0004672
Lus10025882.g.BGIv1.0	2.63653e-14	1.78133	GO:0006468	GO:0004672	GO:0005524
Lus10029849.g.BGIv1.0	4.39484e-19	1.78109	GO:0000160	GO:0006950
Lus10019635.g.BGIv1.0	9.92045e-07	1.77563	GO:0005524	GO:0004672
Lus10033384.g.BGIv1.0	8.71819e-05	1.75665	GO:0005515	GO:0006468	GO:0005524	GO:0004672
Lus10003478.g.BGIv1.0	3.86448e-19	1.73409	GO:0005515	GO:0006468	GO:0004672
Lus10023989.g.BGIv1.0	6.20563e-25	1.72073	GO:0016597	GO:0008152	GO:0006468	GO:0004672
Lus10019131.g.BGIv1.0	5.72065e-06	1.71525	GO:0005515	GO:0006468	GO:0004672
Lus10004283.g.BGIv1.0	1.88782e-47	1.71279	GO:0048544	GO:0006468	GO:0005524	GO:0004672
Lus10025554.g.BGIv1.0	7.07243e-16	1.70115	GO:0030247	GO:0006468	GO:0005524	GO:0004672
Lus10040773.g.BGIv1.0	1.40378e-62	1.69354	GO:0006468	GO:0005524	GO:0004672	GO:0030246
Lus10038552.g.BGIv1.0	1.31681e-40	1.68402	GO:0004674	GO:0048544	GO:0006468	GO:0004672
Lus10030901.g.BGIv1.0	1.40836e-18	1.67518	GO:0006468	GO:0004672
Lus10006028.g.BGIv1.0	5.52766e-195	1.66804	GO:0005515	GO:0006468	GO:0005524	GO:0004672
Lus10028495.g.BGIv1.0	6.82809e-09	1.64716
Lus10042266.g.BGIv1.0	5.8692e-13	1.59678	GO:0048544	GO:0006468	GO:0005524	GO:0004672
Lus10034897.g.BGIv1.0	3.37602e-17	1.58885	GO:0006468	GO:0004672
Lus10032976.g.BGIv1.0	1.90167e-28	1.585	GO:0006468	GO:0004672
Lus10025154.g.BGIv1.0	2.62274e-46	1.57194	GO:0005524	GO:0004674
Lus10016506.g.BGIv1.0	2.07898e-13	1.56908	GO:0006468	GO:0005524	GO:0004672	GO:0030246
Lus10030042.g.BGIv1.0	0.000705932	1.56871	GO:0006468	GO:0005524	GO:0004672
Lus10005491.g.BGIv1.0	2.42406e-62	1.55796	GO:0006468	GO:0005524	GO:0004672
Lus10012949.g.BGIv1.0	3.84808e-38	1.55261	GO:0005515	GO:0006468	GO:0005524	GO:0004672
Lus10028552.g.BGIv1.0	9.81497e-09	1.55028	GO:0006468	GO:0005524	GO:0004672
Lus10015051.g.BGIv1.0	4.32923e-21	1.51284	GO:0006468	GO:0004672
Lus10025732.g.BGIv1.0	2.10594e-08	1.49872	GO:0005515
Lus10028494.g.BGIv1.0	4.21536e-35	1.48845	GO:0030247	GO:0006468	GO:0004672
Lus10034212.g.BGIv1.0	1.75603e-27	1.48737	GO:0007165
Lus10008128.g.BGIv1.0	0.000882549	1.48416	GO:0006468	GO:0005524	GO:0004672
Lus10038554.g.BGIv1.0	2.2171e-45	1.47592	GO:0004674	GO:0048544	GO:0006468	GO:0004672
Lus10039731.g.BGIv1.0	8.65146e-24	1.47386	GO:0048544	GO:0006468	GO:0004672
Lus10002655.g.BGIv1.0	0.0076252	1.45983	GO:0003779
Lus10028232.g.BGIv1.0	3.17753e-105	1.43363	GO:0006468	GO:0005524	GO:0004672
Lus10025986.g.BGIv1.0	1.32044e-05	1.4292	GO:0006468	GO:0005524	GO:0004672
Lus10008105.g.BGIv1.0	1.80581e-18	1.42017	GO:0006468	GO:0005524	GO:0004672
Lus10039321.g.BGIv1.0	5.28853e-08	1.40807	GO:0005515	GO:0006468	GO:0005524	GO:0004672
Lus10014657.g.BGIv1.0	3.37522e-16	1.40139	GO:0006468	GO:0004672
Lus10004388.g.BGIv1.0	2.04863e-06	1.39218	GO:0005515	GO:0006468	GO:0004672	GO:0005524
Lus10027146.g.BGIv1.0	1.31742e-05	1.38503	GO:0006468	GO:0005524	GO:0004672
Lus10040201.g.BGIv1.0	0.0265131	1.3746	GO:0006468	GO:0004672
Lus10039762.g.BGIv1.0	1.94564e-16	1.37262	GO:0048544	GO:0006468	GO:0005524	GO:0004672
Lus10007287.g.BGIv1.0	7.68257e-18	1.35708	GO:0005515	GO:0006468	GO:0004672
Lus10029170.g.BGIv1.0	0.00499733	1.35482	GO:0006468	GO:0004672
Lus10009925.g.BGIv1.0	8.11187e-32	1.33254	GO:0007165
Lus10007608.g.BGIv1.0	0.00511326	1.33143	GO:0006468	GO:0004672
Lus10025092.g.BGIv1.0	7.26722e-35	1.3308	GO:0016597	GO:0008152	GO:0055085	GO:0016020	GO:0006468	GO:0004672
Lus10028285.g.BGIv1.0	7.54007e-06	1.31539	GO:0006468	GO:0005524	GO:0004672
Lus10030279.g.BGIv1.0	5.48777e-06	1.31141	GO:0006468	GO:0004672
Lus10007600.g.BGIv1.0	1.2321e-35	1.30575	GO:0048544	GO:0006468	GO:0004672
Lus10028699.g.BGIv1.0	7.80954e-13	1.28426	GO:0006468	GO:0004672	GO:0030246
Lus10041680.g.BGIv1.0	3.91563e-20	1.28014	GO:0048544	GO:0016887	GO:0005524	GO:0006468	GO:0004672	GO:0016020
Lus10001165.g.BGIv1.0	3.21082e-12	1.26763	GO:0006468	GO:0005524	GO:0004672
Lus10001081.g.BGIv1.0	2.76659e-29	1.26684	GO:0006468	GO:0005524	GO:0004672
Lus10007633.g.BGIv1.0	0.000104093	1.26276	GO:0006468	GO:0004672
Lus10037083.g.BGIv1.0	3.88574e-31	1.2602	GO:0005515	GO:0006468	GO:0005524	GO:0004672
Lus10012509.g.BGIv1.0	7.51754e-06	1.2508	GO:0006468	GO:0005524	GO:0004672	GO:0030246
Lus10035284.g.BGIv1.0	1.65826e-09	1.24403	GO:0006468	GO:0004672
Lus10007632.g.BGIv1.0	4.81263e-39	1.23341	GO:0006468	GO:0004672
Lus10010823.g.BGIv1.0	1.34368e-08	1.22638	GO:0006468	GO:0004672	GO:0005515
Lus10013659.g.BGIv1.0	0.00406217	1.22619	GO:0006468	GO:0005524	GO:0004672
Lus10033107.g.BGIv1.0	0.00121038	1.22385	GO:0005509
Lus10026666.g.BGIv1.0	5.47822e-17	1.22347	GO:0005515	GO:0006468	GO:0005524	GO:0004672
Lus10034726.g.BGIv1.0	9.09934e-06	1.22237	GO:0006468	GO:0005524	GO:0004672
Lus10018408.g.BGIv1.0	1.76731e-25	1.21507	GO:0048544	GO:0006468	GO:0004672
Lus10016871.g.BGIv1.0	3.31306e-19	1.21439	GO:0048544	GO:0006468	GO:0004672
Lus10014810.g.BGIv1.0	2.20364e-20	1.21032	GO:0004674	GO:0006468	GO:0004672
Lus10031199.g.BGIv1.0	1.52898e-48	1.20918	GO:0006468	GO:0004672
Lus10025528.g.BGIv1.0	2.34438e-08	1.18691	GO:0006468	GO:0004672
Lus10018855.g.BGIv1.0	2.84862e-14	1.17522	GO:0006468	GO:0005524	GO:0004672
Lus10013223.g.BGIv1.0	1.64876e-07	1.16763	GO:0006468	GO:0004672
Lus10013039.g.BGIv1.0	7.94687e-16	1.16458	GO:0006468	GO:0004672
Lus10032357.g.BGIv1.0	0.0018128	1.16128	GO:0006468	GO:0004672
Lus10031230.g.BGIv1.0	7.91302e-25	1.154	GO:0006468	GO:0005524	GO:0004672
Lus10016674.g.BGIv1.0	1.37712e-12	1.15273	GO:0006468	GO:0005524	GO:0004672
Lus10029122.g.BGIv1.0	4.04388e-08	1.14996	GO:0006468	GO:0005524	GO:0004672
Lus10014168.g.BGIv1.0	3.47811e-31	1.14257	GO:0006468	GO:0004672
Lus10025442.g.BGIv1.0	4.07464e-07	1.12377	GO:0006468	GO:0004672	GO:0004674
Lus10033108.g.BGIv1.0	1.22269e-10	1.11713	GO:0006468	GO:0004672
Lus10029054.g.BGIv1.0	3.09935e-23	1.11388	GO:0007165
Lus10040774.g.BGIv1.0	9.6428e-16	1.11034	GO:0006468	GO:0005524	GO:0004672	GO:0030246
Lus10011761.g.BGIv1.0	3.26704e-17	1.10736	GO:0005515	GO:0006468	GO:0005524	GO:0004672
Lus10037840.g.BGIv1.0	6.65301e-05	1.10312	GO:0005515	GO:0006468	GO:0004672
Lus10011652.g.BGIv1.0	9.7084e-06	1.09292	GO:0006468	GO:0005524	GO:0004672
Lus10037925.g.BGIv1.0	8.59186e-09	1.0885
Lus10039732.g.BGIv1.0	0.0235385	1.08387	GO:0048544	GO:0006468	GO:0005524	GO:0004672
Lus10029626.g.BGIv1.0	1.28006e-06	1.08169	GO:0006468	GO:0005524	GO:0004672
Lus10039315.g.BGIv1.0	1.29854e-05	1.08103	GO:0006468	GO:0005524	GO:0004672
Lus10016860.g.BGIv1.0	1.31974e-07	1.07397	GO:0048544	GO:0006468	GO:0004672
Lus10036568.g.BGIv1.0	2.3345e-13	1.07149	GO:0006468	GO:0004672
Lus10029231.g.BGIv1.0	0.0441181	1.07067	GO:0007165
Lus10041953.g.BGIv1.0	0.000353942	1.06269	GO:0005515	GO:0006468	GO:0005524	GO:0004672
Lus10014923.g.BGIv1.0	1.78696e-06	1.06247	GO:0030247	GO:0006468	GO:0004672
Lus10032741.g.BGIv1.0	6.04025e-75	1.05815	GO:0030247	GO:0006468	GO:0005524	GO:0004672
Lus10013040.g.BGIv1.0	5.58325e-10	1.05599	GO:0006468	GO:0005524	GO:0004672
Lus10009358.g.BGIv1.0	1.08829e-11	1.05457	GO:0006468	GO:0004672
Lus10005550.g.BGIv1.0	2.05342e-45	1.04432	GO:0005515	GO:0006468	GO:0004672
Lus10029235.g.BGIv1.0	2.78956e-10	1.02655	GO:0005515	GO:0006468	GO:0004672
Lus10036363.g.BGIv1.0	1.03438e-13	1.02491	GO:0016567	GO:0004842	GO:0006468	GO:0005524	GO:0004672
Lus10019525.g.BGIv1.0	6.75002e-23	1.0213	GO:0005515	GO:0006468	GO:0005524	GO:0004672
Lus10038875.g.BGIv1.0	0.003967	1.01953	GO:0005515	GO:0006468	GO:0004672
Lus10018127.g.BGIv1.0	3.47421e-27	1.01821	GO:0006468	GO:0005524	GO:0004672
Lus10016859.g.BGIv1.0	0.000101801	1.01761	GO:0048544	GO:0006468	GO:0004672
Lus10032761.g.BGIv1.0	2.37568e-29	1.0027	GO:0006468	GO:0005524	GO:0004672
Lus10035949.g.BGIv1.0	1.20491e-08	1.00041	GO:0006468	GO:0005524	GO:0004672
Lus10020018.g.BGIv1.0	0.00530515	-1.0008	GO:0005524	GO:0004674	GO:0071244
Lus10012193.g.BGIv1.0	2.5148e-11	-1.01889	GO:0005515	GO:0006468	GO:0004672
Lus10025223.g.BGIv1.0	9.28123e-06	-1.02254	GO:0005515	GO:0006468	GO:0004672
Lus10021673.g.BGIv1.0	1.15538e-05	-1.02525	GO:0005515	GO:0006468	GO:0005524	GO:0004672
Lus10022330.g.BGIv1.0	8.6724e-12	-1.03014
Lus10017844.g.BGIv1.0	0.00277958	-1.03611	GO:0006468	GO:0004672
Lus10036534.g.BGIv1.0	0.040801	-1.04002	GO:0016021	GO:0005524	GO:0004672
Lus10036746.g.BGIv1.0	9.76519e-20	-1.04245
Lus10007292.g.BGIv1.0	2.96014e-09	-1.05439	GO:0006468	GO:0005524	GO:0004672
Lus10025139.g.BGIv1.0	3.14334e-10	-1.05506	GO:0005515	GO:0006468	GO:0004672
Lus10015799.g.BGIv1.0	5.17453e-05	-1.05641	GO:0005515	GO:0006468	GO:0004672
Lus10040995.g.BGIv1.0	0.0029988	-1.05988	GO:0009638
Lus10012805.g.BGIv1.0	2.28121e-08	-1.06496	GO:0006468	GO:0005524	GO:0004672
Lus10020052.g.BGIv1.0	0.00614829	-1.07204	GO:0048544	GO:0006468	GO:0004672
Lus10033407.g.BGIv1.0	1.71366e-06	-1.08941	GO:0006468	GO:0004672	GO:0005515
Lus10018633.g.BGIv1.0	0.0377852	-1.09049
Lus10033104.g.BGIv1.0	1.00112e-06	-1.09509	GO:0005515	GO:0006468	GO:0005524	GO:0004672
Lus10017198.g.BGIv1.0	0.000424589	-1.09565	GO:0006468	GO:0004672
Lus10029788.g.BGIv1.0	2.41646e-09	-1.0989	GO:0006468	GO:0005524	GO:0004672
Lus10015484.g.BGIv1.0	5.13088e-05	-1.09951	GO:0005515	GO:0006468	GO:0005524	GO:0004672
Lus10021022.g.BGIv1.0	0.00380393	-1.10346	GO:0005515	GO:0006468	GO:0004672
Lus10042505.g.BGIv1.0	4.49685e-06	-1.10368	GO:0006468	GO:0005524	GO:0004672
Lus10036672.g.BGIv1.0	1.1272e-07	-1.10574	GO:0005515	GO:0006468	GO:0005524	GO:0004672
Lus10023848.g.BGIv1.0	3.97742e-09	-1.10741	GO:0006468	GO:0004672
Lus10006033.g.BGIv1.0	0.000208871	-1.10822	GO:0006468	GO:0005524	GO:0004672	GO:0007049
Lus10042090.g.BGIv1.0	3.42448e-08	-1.11713	GO:0006468	GO:0005524	GO:0004672
Lus10034257.g.BGIv1.0	1.98828e-07	-1.11992	GO:0006468	GO:0004672
Lus10040743.g.BGIv1.0	4.26418e-09	-1.12344	GO:0006468	GO:0005524	GO:0004672
Lus10020572.g.BGIv1.0	2.69733e-09	-1.12951	GO:0006468	GO:0004672	GO:0005524
Lus10019990.g.BGIv1.0	0.00227812	-1.13086	GO:0006468	GO:0004672
Lus10027743.g.BGIv1.0	1.54053e-17	-1.13497	GO:0006468	GO:0004672
Lus10030134.g.BGIv1.0	0.000173566	-1.13607	GO:0006468	GO:0004672
Lus10037181.g.BGIv1.0	2.55094e-22	-1.1559
Lus10038555.g.BGIv1.0	0.00027373	-1.15646	GO:0006468	GO:0004672	GO:0004674
Lus10014236.g.BGIv1.0	2.8181e-05	-1.15809	GO:0005515	GO:0006468	GO:0004672
Lus10012225.g.BGIv1.0	0.0252019	-1.16102	GO:0005515	GO:0006468	GO:0005524	GO:0004672
Lus10014174.g.BGIv1.0	2.37275e-06	-1.16155	GO:0005515	GO:0006468	GO:0004672
Lus10022818.g.BGIv1.0	9.50947e-06	-1.16172	GO:0005515	GO:0006468	GO:0005524	GO:0004672
Lus10036242.g.BGIv1.0	1.96874e-22	-1.16415	GO:0005515	GO:0006468	GO:0005524	GO:0004672
Lus10001055.g.BGIv1.0	1.27068e-09	-1.16675	GO:0006468	GO:0005524	GO:0004672
Lus10024228.g.BGIv1.0	0.0452936	-1.17105	GO:0009638
Lus10033975.g.BGIv1.0	0.000220945	-1.17114	GO:0006468	GO:0004672
Lus10016594.g.BGIv1.0	0.00047231	-1.17142	GO:0006468	GO:0005524	GO:0004672
Lus10009125.g.BGIv1.0	5.25104e-05	-1.18742	GO:0006468	GO:0005524	GO:0004672
Lus10036524.g.BGIv1.0	0.0484418	-1.19319	GO:0006468	GO:0005524	GO:0004672
Lus10006272.g.BGIv1.0	7.21514e-13	-1.19387	GO:0006468	GO:0004672	GO:0005524
Lus10015727.g.BGIv1.0	1.06686e-10	-1.19854	GO:0006468	GO:0005524	GO:0004672
Lus10023598.g.BGIv1.0	0.00013103	-1.20368	GO:0009638
Lus10030400.g.BGIv1.0	0.0261836	-1.20722	GO:0006468	GO:0005524	GO:0004672
Lus10036144.g.BGIv1.0	1.49268e-20	-1.20976	GO:0006468	GO:0005524	GO:0004672
Lus10031108.g.BGIv1.0	0.001359	-1.21945	GO:0005515	GO:0006468	GO:0005524	GO:0004672
Lus10023574.g.BGIv1.0	0.000168314	-1.24862	GO:0006468	GO:0005524	GO:0004672
Lus10039869.g.BGIv1.0	0.00183128	-1.24951	GO:0005634	GO:0003700	GO:0003676
Lus10040663.g.BGIv1.0	0.0305482	-1.25174	GO:0006468	GO:0005524	GO:0004672
Lus10041395.g.BGIv1.0	6.08353e-10	-1.25778	GO:0006468	GO:0004672	GO:0005524
Lus10034251.g.BGIv1.0	8.26348e-13	-1.26342	GO:0003779
Lus10026069.g.BGIv1.0	0.000235797	-1.266	GO:0006468	GO:0004672	GO:0005524
Lus10032351.g.BGIv1.0	1.47825e-12	-1.27952	GO:0005515	GO:0006468	GO:0005524	GO:0004672
Lus10022738.g.BGIv1.0	3.04693e-06	-1.29057	GO:0005515	GO:0006468	GO:0004672
Lus10029659.g.BGIv1.0	2.05077e-20	-1.29241	GO:0005515	GO:0006468	GO:0004672
Lus10022340.g.BGIv1.0	6.76708e-07	-1.29253	GO:0005515	GO:0006468	GO:0004672
Lus10033936.g.BGIv1.0	4.43193e-15	-1.29425	GO:0006468	GO:0004672
Lus10015676.g.BGIv1.0	3.60974e-32	-1.29701	GO:0006468	GO:0005524	GO:0004672
Lus10039167.g.BGIv1.0	0.000166135	-1.31969	GO:0006468	GO:0005524	GO:0004672
Lus10041509.g.BGIv1.0	0.000769975	-1.32633	GO:0006468	GO:0004672
Lus10032493.g.BGIv1.0	4.80115e-07	-1.32811	GO:0006468	GO:0004672
Lus10002278.g.BGIv1.0	0.000265758	-1.3338	GO:0006468	GO:0004672
Lus10029179.g.BGIv1.0	5.45828e-09	-1.35711
Lus10017178.g.BGIv1.0	4.68519e-25	-1.35716	GO:0006468	GO:0005524	GO:0004672
Lus10035138.g.BGIv1.0	2.32496e-05	-1.36273	GO:0005515	GO:0006468	GO:0005524	GO:0004672
Lus10019787.g.BGIv1.0	1.08156e-06	-1.36626	GO:0006468	GO:0005524	GO:0004672
Lus10005345.g.BGIv1.0	0.000415076	-1.37203	GO:0006468	GO:0005524	GO:0004672
Lus10021131.g.BGIv1.0	2.2646e-23	-1.37702	GO:0005515	GO:0006468	GO:0005524	GO:0004672
Lus10018733.g.BGIv1.0	1.16031e-09	-1.37812	GO:0005515	GO:0006468	GO:0005524	GO:0004672
Lus10028518.g.BGIv1.0	0.00551335	-1.38502	GO:0006468	GO:0005524	GO:0004672
Lus10014235.g.BGIv1.0	0.0197493	-1.38571	GO:0005515	GO:0006468	GO:0004672
Lus10013342.g.BGIv1.0	4.44238e-05	-1.38939	GO:0006468	GO:0005524	GO:0004672
Lus10022679.g.BGIv1.0	0.00386101	-1.39364	GO:0005515	GO:0006468	GO:0005524	GO:0004672
Lus10014098.g.BGIv1.0	3.22703e-06	-1.40193	GO:0005515	GO:0006468	GO:0004672	GO:0005524
Lus10021003.g.BGIv1.0	4.25265e-26	-1.41221	GO:0006468	GO:0005524	GO:0004672
Lus10000764.g.BGIv1.0	2.89105e-08	-1.41228	GO:0006468	GO:0004672
Lus10006292.g.BGIv1.0	0.00745395	-1.42639
Lus10012861.g.BGIv1.0	5.7627e-07	-1.43646	GO:0003779
Lus10031965.g.BGIv1.0	8.48739e-07	-1.44412	GO:0005515	GO:0006468	GO:0005524	GO:0004672
Lus10012585.g.BGIv1.0	2.91946e-06	-1.4448	GO:0006468	GO:0004672
Lus10034413.g.BGIv1.0	8.395e-25	-1.44642	GO:0005515	GO:0006468	GO:0005524	GO:0004672
Lus10020140.g.BGIv1.0	0.000107017	-1.45286	GO:0005515	GO:0006468	GO:0005524	GO:0004672
Lus10038382.g.BGIv1.0	4.19123e-05	-1.45593	GO:0005515	GO:0006468	GO:0005524	GO:0004672
Lus10002518.g.BGIv1.0	0.000123466	-1.45872	GO:0006468	GO:0005524	GO:0004672
Lus10021112.g.BGIv1.0	1.06192e-06	-1.46857	GO:0006468	GO:0004672
Lus10025270.g.BGIv1.0	4.99213e-10	-1.4717	GO:0016773	GO:0016020	GO:0005524
Lus10040904.g.BGIv1.0	0.000251119	-1.47215
Lus10001851.g.BGIv1.0	1.14287e-05	-1.47956	GO:0006468	GO:0004672
Lus10019844.g.BGIv1.0	2.58104e-06	-1.48076	GO:0006468	GO:0005524	GO:0004672
Lus10031264.g.BGIv1.0	0.0372303	-1.48388	GO:0006468	GO:0005524	GO:0004672
Lus10029005.g.BGIv1.0	1.18872e-34	-1.49502	GO:0005515	GO:0006468	GO:0005524	GO:0004672
Lus10033673.g.BGIv1.0	0.0297234	-1.50158	GO:0006468	GO:0005524	GO:0004672	GO:0007094
Lus10040500.g.BGIv1.0	3.88849e-13	-1.50324	GO:0005515	GO:0006468	GO:0005524	GO:0004672
Lus10031265.g.BGIv1.0	0.000607701	-1.50431	GO:0006468	GO:0004672
Lus10034446.g.BGIv1.0	1.76019e-16	-1.52304	GO:0005515	GO:0006468	GO:0005524	GO:0004672
Lus10030507.g.BGIv1.0	5.80811e-13	-1.55259	GO:0003779
Lus10011886.g.BGIv1.0	0.00123536	-1.58283	GO:0005515	GO:0006468	GO:0005524	GO:0004672
Lus10023677.g.BGIv1.0	0.000208198	-1.60678	GO:0005515	GO:0006468	GO:0004672
Lus10020183.g.BGIv1.0	0.00150848	-1.61483	GO:0005515	GO:0006468	GO:0004672
Lus10001527.g.BGIv1.0	1.13001e-08	-1.65471	GO:0046983
Lus10017611.g.BGIv1.0	0.0347666	-1.65762	GO:0005515	GO:0006468	GO:0005524	GO:0004672
Lus10035012.g.BGIv1.0	2.36131e-17	-1.65992	GO:0005515	GO:0006468	GO:0005524	GO:0004672
Lus10011302.g.BGIv1.0	6.05537e-07	-1.66074	GO:0005515	GO:0006468	GO:0005524	GO:0004672
Lus10012285.g.BGIv1.0	0.0143346	-1.70359	GO:0006468	GO:0004672
Lus10011756.g.BGIv1.0	6.1561e-13	-1.79444	GO:0006468	GO:0005524	GO:0004672	GO:0005515
Lus10017631.g.BGIv1.0	4.8215e-06	-1.83092	GO:0006468	GO:0005524	GO:0004672
Lus10042192.g.BGIv1.0	2.86198e-05	-1.85009	GO:0006468	GO:0005524	GO:0004672
Lus10024803.g.BGIv1.0	2.93193e-08	-1.86771	GO:0005515	GO:0006468	GO:0005524	GO:0004672
Lus10018379.g.BGIv1.0	0.0226747	-1.90471	GO:0006468	GO:0004672
Lus10013442.g.BGIv1.0	2.34193e-06	-1.93327	GO:0009638
Lus10018911.g.BGIv1.0	1.05071e-09	-1.96489	GO:0005515	GO:0006468	GO:0005524	GO:0004672
Lus10038381.g.BGIv1.0	3.77502e-05	-1.99345	GO:0005515
Lus10005583.g.BGIv1.0	2.24437e-08	-1.9941	GO:0006468	GO:0004672
Lus10005228.g.BGIv1.0	3.9926e-11	-2.02968	GO:0006468	GO:0004672
Lus10013199.g.BGIv1.0	7.04511e-05	-2.09345	GO:0007094
Lus10013250.g.BGIv1.0	7.50787e-15	-2.12724	GO:0007165	GO:0000155	GO:0000160
Lus10028612.g.BGIv1.0	4.82574e-12	-2.13682	GO:0005515	GO:0006468	GO:0005524	GO:0004672
Lus10025926.g.BGIv1.0	6.76222e-25	-2.13708	GO:0005515	GO:0006468	GO:0005524	GO:0004672
Lus10019145.g.BGIv1.0	7.47077e-32	-2.169	GO:0005515	GO:0006468	GO:0005524	GO:0004672
Lus10033294.g.BGIv1.0	2.61051e-19	-2.19796	GO:0006468	GO:0004672
Lus10013262.g.BGIv1.0	0.00151315	-2.21744	GO:0005515	GO:0006468	GO:0004672
Lus10019315.g.BGIv1.0	0.00322828	-2.29788	GO:0006468	GO:0004672
Lus10010772.g.BGIv1.0	3.15922e-05	-2.35924	GO:0005515	GO:0006468	GO:0004672
Lus10008627.g.BGIv1.0	5.35153e-10	-2.38528	GO:0008270	GO:0006468	GO:0005524	GO:0004672
Lus10002882.g.BGIv1.0	0.00176446	-2.46746	GO:0006468	GO:0005524	GO:0004672
Lus10030692.g.BGIv1.0	8.20415e-34	-2.50713	GO:0006468	GO:0004672
Lus10043435.g.BGIv1.0	1.57085e-07	-2.73381	GO:0006468	GO:0004672	GO:0005524
Lus10014501.g.BGIv1.0	0.0357346	-2.87333	GO:0006468	GO:0004672	GO:0005524
Lus10030772.g.BGIv1.0	1.04267e-52	-2.90135	GO:0007165	GO:0000155	GO:0000160
Lus10018736.g.BGIv1.0	1.38271e-05	-3.5634
Lus10034757.g.BGIv1.0	3.35554e-55	-3.7415	GO:0006468	GO:0004672
Lus10018377.g.BGIv1.0	0.007286	-4.83794	GO:0006468	GO:0004672
Lus10008466.g.BGIv1.0	0.00119293	-4.90606	GO:0006950	GO:0006468	GO:0004672
Lus10038172.g.BGIv1.0	0.00243939	-5.17825	GO:0006468	GO:0005524	GO:0004672
Lus10011866.g.BGIv1.0	0.00131417	-5.27381	GO:0006468	GO:0005524	GO:0004672
Lus10038828.g.BGIv1.0	0.000669029	-5.40843	GO:0005515	GO:0006468	GO:0004672

## Sheet: phosphatase
24h
Nike
name	padj	Ctrl vs Fol - log2FoldChange	GO_numbers
Lus10015632.g.BGIv1.0	4.10871e-88	5.8132	GO:0016791	GO:0008152
Lus10031475.g.BGIv1.0	0.00642908	5.34345	GO:0003824	GO:0006470	GO:0004722
Lus10034660.g.BGIv1.0	0	4.6789	GO:0003824
Lus10035262.g.BGIv1.0	8.8124e-41	4.49208	GO:0008195
Lus10031146.g.BGIv1.0	0	4.45573	GO:0005992	GO:0003824
Lus10000041.g.BGIv1.0	9.97917e-10	4.16716	GO:0003824
Lus10034630.g.BGIv1.0	9.1559e-111	3.92799	GO:0008195
Lus10008479.g.BGIv1.0	4.23056e-45	3.90042	GO:0016791	GO:0008152
Lus10017485.g.BGIv1.0	0	3.74801	GO:0016787
Lus10030930.g.BGIv1.0	9.95661e-38	2.86069	GO:0016787
Lus10041072.g.BGIv1.0	1.94242e-12	2.80184	GO:0003824	GO:0006470	GO:0004722
Lus10030929.g.BGIv1.0	1.69417e-42	2.76911	GO:0016787
Lus10039977.g.BGIv1.0	0	2.75492	GO:0016020	GO:0015992	GO:0009678	GO:0004427
Lus10001479.g.BGIv1.0	3.54098e-109	2.75315	GO:0016791	GO:0008152
Lus10031723.g.BGIv1.0	1.19409e-91	2.69564	GO:0005992	GO:0003824
Lus10018108.g.BGIv1.0	1.60649e-11	2.1881	GO:0005509
Lus10036877.g.BGIv1.0	5.9299e-201	2.02388	GO:0008138	GO:0006470
Lus10033708.g.BGIv1.0	1.47085e-65	2.00302	GO:0003824	GO:0006470	GO:0004722
Lus10040116.g.BGIv1.0	3.84631e-31	1.94094	GO:0016787
Lus10022407.g.BGIv1.0	2.43112e-18	1.86114	GO:0005509
Lus10017484.g.BGIv1.0	1.21377e-103	1.82456	GO:0016787
Lus10035333.g.BGIv1.0	1.65535e-18	1.79204	GO:0004725
Lus10008828.g.BGIv1.0	2.87224e-207	1.69754	GO:0016020	GO:0015992	GO:0009678	GO:0004427
Lus10006365.g.BGIv1.0	5.64987e-18	1.6929	GO:0016787
Lus10018618.g.BGIv1.0	1.84786e-38	1.6441	GO:0003824	GO:0006470	GO:0004722
Lus10015164.g.BGIv1.0	4.97343e-18	1.6367	GO:0003824
Lus10031039.g.BGIv1.0	4.52019e-67	1.57568	GO:0016787
Lus10008556.g.BGIv1.0	5.78849e-47	1.56676	GO:0003824	GO:0006470	GO:0004722
Lus10018105.g.BGIv1.0	1.42062e-07	1.51475
Lus10015206.g.BGIv1.0	0.000291204	1.48954	GO:0003824	GO:0006470	GO:0004722
Lus10012144.g.BGIv1.0	8.45956e-41	1.4635	GO:0016787
Lus10015975.g.BGIv1.0	1.77248e-37	1.43791	GO:0016021
Lus10041773.g.BGIv1.0	0.00855708	1.43471
Lus10006229.g.BGIv1.0	5.88662e-90	1.43428	GO:0008138	GO:0006470
Lus10014992.g.BGIv1.0	4.37074e-06	1.42537	GO:0043666	GO:0009966	GO:0004864
Lus10009890.g.BGIv1.0	6.39485e-72	1.39662	GO:0004721
Lus10014985.g.BGIv1.0	3.11708e-12	1.35638	GO:0016787
Lus10001574.g.BGIv1.0	0.00299474	1.34973
Lus10009863.g.BGIv1.0	6.26094e-68	1.32908	GO:0016787
Lus10008330.g.BGIv1.0	2.228e-10	1.32319	GO:0004439	GO:0046855	GO:0046856
Lus10015966.g.BGIv1.0	3.35506e-83	1.2942
Lus10013478.g.BGIv1.0	1.74002e-27	1.23943	GO:0003993
Lus10013470.g.BGIv1.0	3.48066e-09	1.21032	GO:0008195
Lus10011521.g.BGIv1.0	9.70486e-09	1.19479	GO:0006470	GO:0004722
Lus10028327.g.BGIv1.0	1.38628e-18	1.19382	GO:0030176	GO:0047874	GO:0008610	GO:0006487
Lus10039853.g.BGIv1.0	8.30905e-26	1.18163	GO:0003824	GO:0006470	GO:0004722
Lus10034033.g.BGIv1.0	0.0117829	1.18126	GO:0006470	GO:0004725
Lus10016740.g.BGIv1.0	2.87218e-08	1.17266	GO:0055114	GO:0050664	GO:0004601
Lus10016555.g.BGIv1.0	4.8141e-34	1.17031	GO:0003824	GO:0006470	GO:0004722
Lus10010289.g.BGIv1.0	9.04647e-36	1.16875	GO:0016787
Lus10028712.g.BGIv1.0	9.13056e-31	1.14878	GO:0006470	GO:0004725
Lus10011847.g.BGIv1.0	3.57012e-18	1.13282	GO:0016787
Lus10033325.g.BGIv1.0	0.000550752	1.08211	GO:0016787
Lus10032244.g.BGIv1.0	2.69969e-17	1.08124	GO:0005992	GO:0003824
Lus10040823.g.BGIv1.0	9.83277e-16	1.07959	GO:0003824	GO:0006470	GO:0004722
Lus10043042.g.BGIv1.0	1.08562e-17	1.07192	GO:0003993
Lus10032673.g.BGIv1.0	2.33432e-08	1.06385	GO:0003824	GO:0006470	GO:0004722
Lus10029991.g.BGIv1.0	2.62534e-12	1.06308	GO:0004725
Lus10037057.g.BGIv1.0	5.46011e-40	1.0576	GO:0008601	GO:0007165	GO:0000159
Lus10036926.g.BGIv1.0	1.18083e-29	1.02867	GO:0008601	GO:0007165	GO:0000159
Lus10034598.g.BGIv1.0	5.74203e-39	1.02679	GO:0016787
Lus10040521.g.BGIv1.0	2.35058e-17	1.01415	GO:0009507	GO:0005737	GO:0000287	GO:0016791	GO:0004647	GO:0016311	GO:0006564
Lus10021171.g.BGIv1.0	0.0140036	1.01237	GO:0003824	GO:0006470	GO:0004722
Lus10029882.g.BGIv1.0	1.31282e-17	1.00885	GO:0016787
Lus10041928.g.BGIv1.0	3.71811e-05	-1.01373
Lus10027050.g.BGIv1.0	2.97918e-27	-1.02944
Lus10006685.g.BGIv1.0	8.38169e-06	-1.03018	GO:0016787
Lus10024397.g.BGIv1.0	0.0059498	-1.04174	GO:0003824	GO:0006470	GO:0004722
Lus10001966.g.BGIv1.0	3.3347e-33	-1.06137	GO:0005515
Lus10001842.g.BGIv1.0	0.0120467	-1.06224
Lus10031400.g.BGIv1.0	0.000127856	-1.06505
Lus10011774.g.BGIv1.0	1.1806e-06	-1.07377	GO:0003993
Lus10023998.g.BGIv1.0	3.98789e-08	-1.12387	GO:0008601	GO:0007165	GO:0000159
Lus10037285.g.BGIv1.0	7.36697e-18	-1.13117	GO:0016787
Lus10021115.g.BGIv1.0	1.04071e-49	-1.13643	GO:0042578	GO:0042132	GO:0005975
Lus10016831.g.BGIv1.0	3.14964e-10	-1.13661	GO:0003824	GO:0006470	GO:0004722
Lus10042619.g.BGIv1.0	1.07503e-05	-1.15287	GO:0016787	GO:0046856
Lus10020433.g.BGIv1.0	6.7651e-11	-1.15642	GO:0042578	GO:0042132	GO:0005975
Lus10042429.g.BGIv1.0	3.56408e-27	-1.15962	GO:0005737	GO:0016791	GO:0016311
Lus10038111.g.BGIv1.0	4.12332e-115	-1.16981	GO:0016020	GO:0015992	GO:0009678	GO:0004427
Lus10028489.g.BGIv1.0	8.77868e-06	-1.17155	GO:0016021
Lus10007817.g.BGIv1.0	2.80568e-06	-1.19121	GO:0046854
Lus10011041.g.BGIv1.0	0.00400308	-1.19543	GO:0016787	GO:0046856
Lus10008779.g.BGIv1.0	1.15774e-11	-1.22085	GO:0008138	GO:0006470
Lus10031869.g.BGIv1.0	1.64956e-16	-1.24492	GO:2001070	GO:0006000	GO:0005524	GO:0003873	GO:0006003	GO:0003824
Lus10022236.g.BGIv1.0	2.54265e-09	-1.25455	GO:0008138	GO:0006470
Lus10025348.g.BGIv1.0	0.00489252	-1.26112	GO:0003824	GO:0006470	GO:0004722
Lus10008573.g.BGIv1.0	0.04436	-1.27455	GO:0016791	GO:0008152
Lus10037080.g.BGIv1.0	8.14816e-05	-1.28309	GO:0016787
Lus10013663.g.BGIv1.0	1.51754e-42	-1.28393	GO:0016787
Lus10030253.g.BGIv1.0	0.00103714	-1.28668
Lus10005542.g.BGIv1.0	6.72879e-08	-1.29054
Lus10007155.g.BGIv1.0	4.04711e-06	-1.29818	GO:0046080	GO:0016787
Lus10018885.g.BGIv1.0	5.57541e-54	-1.31702	GO:0042578	GO:0042132	GO:0005975
Lus10017195.g.BGIv1.0	4.84367e-81	-1.35668	GO:0042578	GO:0042132	GO:0005975
Lus10006597.g.BGIv1.0	0.000672873	-1.36077	GO:0034485	GO:0004439	GO:0046856
Lus10001737.g.BGIv1.0	1.76121e-05	-1.41043
Lus10041959.g.BGIv1.0	2.50709e-06	-1.41325	GO:0016787
Lus10027343.g.BGIv1.0	1.72539e-08	-1.43302	GO:0046854
Lus10022074.g.BGIv1.0	0.010698	-1.50971	GO:0034485	GO:0004439	GO:0046856
Lus10003686.g.BGIv1.0	0.000257277	-1.52315	GO:0007165	GO:0000155	GO:0000160
Lus10016665.g.BGIv1.0	0.000255031	-1.56357	GO:0016787
Lus10035261.g.BGIv1.0	0.000113409	-1.58789	GO:0016021	GO:0005886	GO:0008195
Lus10019893.g.BGIv1.0	2.21265e-14	-1.61367	GO:0003824	GO:0006470	GO:0004722
Lus10006904.g.BGIv1.0	0.00157251	-1.64378	GO:0016787	GO:0046856
Lus10024474.g.BGIv1.0	1.75885e-14	-1.67149	GO:0003824	GO:0006470	GO:0004722
Lus10042411.g.BGIv1.0	4.24375e-05	-1.70431
Lus10007321.g.BGIv1.0	0.000133119	-1.71125	GO:0016791
Lus10006222.g.BGIv1.0	3.67387e-06	-1.81414	GO:0003824	GO:0006470	GO:0004722
Lus10037888.g.BGIv1.0	1.02621e-10	-1.84733	GO:0046854
Lus10038847.g.BGIv1.0	0.0161085	-1.8479	GO:0003993
Lus10017060.g.BGIv1.0	0.000282931	-1.87967	GO:0003993
Lus10036871.g.BGIv1.0	0.0152672	-1.90727	GO:0003824	GO:0006470	GO:0004722
Lus10015047.g.BGIv1.0	2.09299e-07	-1.92799	GO:0003824	GO:0006470	GO:0004722
Lus10016493.g.BGIv1.0	0.00777308	-1.94544	GO:0003824	GO:0006470	GO:0004722
Lus10010809.g.BGIv1.0	1.10872e-21	-1.95999	GO:0046080	GO:0016787
Lus10031298.g.BGIv1.0	0.00454926	-2.02255	GO:2001070	GO:0006000	GO:0005524	GO:0003873	GO:0006003	GO:0003824
Lus10021380.g.BGIv1.0	0.00517992	-2.19484
Lus10013250.g.BGIv1.0	1.70036e-31	-2.20411	GO:0007165	GO:0000155	GO:0000160
Lus10007981.g.BGIv1.0	9.89118e-07	-2.28046	GO:0003824
Lus10003475.g.BGIv1.0	1.23083e-07	-2.49934	GO:0005829	GO:0047840	GO:0000287	GO:0006253	GO:0042262
Lus10029273.g.BGIv1.0	2.97132e-05	-2.54937	GO:0016791
Lus10028992.g.BGIv1.0	7.00283e-07	-2.6515	GO:0007165	GO:0000155	GO:0000160
Lus10030772.g.BGIv1.0	5.2501e-85	-3.08828	GO:0007165	GO:0000155	GO:0000160
Lus10001832.g.BGIv1.0	1.11179e-05	-3.18326	GO:0003824	GO:0006470	GO:0004722
Lus10033313.g.BGIv1.0	7.76669e-10	-3.25055
Lus10023731.g.BGIv1.0	2.55743e-16	-3.66715	GO:0003993
Lus10015192.g.BGIv1.0	0.0312671	-4.08002	GO:0016787
Lus10015730.g.BGIv1.0	4.94425e-09	-4.23535	GO:0005829	GO:0047840	GO:0000287	GO:0006253	GO:0042262
Lus10031941.g.BGIv1.0	0.0377341	-4.3661	GO:0016787
Lus10017057.g.BGIv1.0	0.00191446	-4.95672	GO:0016787
Lus10003887.g.BGIv1.0	9.53807e-06	-5.37533	GO:0003824	GO:0006470	GO:0004722
Lus10031310.g.BGIv1.0	2.75321e-11	-6.23156	GO:0016787	GO:0046856
Lus10038455.g.BGIv1.0	3.57392e-06	-6.65241	GO:0003824	GO:0006470	GO:0004722
48h
Nike
Lus10035262.g.BGIv1.0	4.45129e-07	3.80653	GO:0008195
Lus10001842.g.BGIv1.0	2.52495e-18	3.7005
Lus10015632.g.BGIv1.0	8.66779e-16	3.62285	GO:0016791	GO:0008152
Lus10040738.g.BGIv1.0	5.8636e-52	3.46773	GO:0003824	GO:0006470	GO:0004722
Lus10041072.g.BGIv1.0	8.50585e-07	3.06587	GO:0003824	GO:0006470	GO:0004722
Lus10019017.g.BGIv1.0	8.34637e-105	3.01704	GO:0003824	GO:0006470	GO:0004722
Lus10008479.g.BGIv1.0	2.71723e-10	2.81201	GO:0016791	GO:0008152
Lus10003399.g.BGIv1.0	3.33022e-37	2.80225	GO:0003824	GO:0006470	GO:0004722
Lus10034660.g.BGIv1.0	4.91771e-53	2.66366	GO:0003824
Lus10031146.g.BGIv1.0	5.03287e-48	2.66189	GO:0005992	GO:0003824
Lus10017485.g.BGIv1.0	7.31044e-101	2.52502	GO:0016787
Lus10034630.g.BGIv1.0	9.11973e-14	2.4619	GO:0008195
Lus10004703.g.BGIv1.0	1.43942e-106	2.0304	GO:0003824	GO:0006470	GO:0004722
Lus10034965.g.BGIv1.0	7.466e-55	2.01656	GO:0003824	GO:0006470	GO:0004722
Lus10001479.g.BGIv1.0	2.06752e-37	1.93294	GO:0016791	GO:0008152
Lus10028327.g.BGIv1.0	8.55219e-17	1.81308	GO:0030176	GO:0047874	GO:0008610	GO:0006487
Lus10016493.g.BGIv1.0	0.00142428	1.72257	GO:0003824	GO:0006470	GO:0004722
Lus10030929.g.BGIv1.0	1.7022e-07	1.69755	GO:0016787
Lus10015164.g.BGIv1.0	1.11455e-12	1.69058	GO:0003824
Lus10012962.g.BGIv1.0	2.34718e-69	1.60256	GO:0003824	GO:0006470	GO:0004722
Lus10018618.g.BGIv1.0	5.79988e-22	1.54503	GO:0003824	GO:0006470	GO:0004722
Lus10039977.g.BGIv1.0	2.1686e-115	1.52221	GO:0016020	GO:0015992	GO:0009678	GO:0004427
Lus10008828.g.BGIv1.0	4.50513e-124	1.44508	GO:0016020	GO:0015992	GO:0009678	GO:0004427
Lus10040116.g.BGIv1.0	2.91959e-09	1.44461	GO:0016787
Lus10014992.g.BGIv1.0	0.000855904	1.43736	GO:0043666	GO:0009966	GO:0004864
Lus10033325.g.BGIv1.0	0.000514324	1.4271	GO:0016787
Lus10040270.g.BGIv1.0	1.01538e-80	1.37694	GO:0003824	GO:0006470	GO:0004722
Lus10017484.g.BGIv1.0	8.87119e-27	1.35548	GO:0016787
Lus10035333.g.BGIv1.0	5.02801e-05	1.34878	GO:0004725
Lus10006365.g.BGIv1.0	1.27028e-06	1.34102	GO:0016787
Lus10037832.g.BGIv1.0	1.93568e-11	1.27988	GO:0003824	GO:0006470	GO:0004722
Lus10038865.g.BGIv1.0	9.75076e-06	1.27638	GO:0016787
Lus10005405.g.BGIv1.0	9.77622e-06	1.24588	GO:0003824	GO:0006470	GO:0004722
Lus10037019.g.BGIv1.0	9.43629e-50	1.23701
Lus10029882.g.BGIv1.0	2.96775e-14	1.23367	GO:0016787
Lus10019302.g.BGIv1.0	0.000661036	1.19919	GO:0006470	GO:0004722
Lus10002484.g.BGIv1.0	0.000546307	1.18553	GO:0004721
Lus10009210.g.BGIv1.0	4.21754e-17	1.18397	GO:0003824	GO:0006470	GO:0004722
Lus10038872.g.BGIv1.0	3.07384e-06	1.1708	GO:0043666	GO:0009966	GO:0004864
Lus10015206.g.BGIv1.0	0.0153488	1.16395	GO:0003824	GO:0006470	GO:0004722
Lus10008556.g.BGIv1.0	5.57356e-14	1.15703	GO:0003824	GO:0006470	GO:0004722
Lus10015966.g.BGIv1.0	2.32737e-47	1.14862
Lus10013213.g.BGIv1.0	1.14254e-15	1.13339	GO:0003824	GO:0006470	GO:0004722
Lus10011521.g.BGIv1.0	5.90724e-07	1.12781	GO:0006470	GO:0004722
Lus10010289.g.BGIv1.0	1.9819e-35	1.12671	GO:0016787
Lus10036877.g.BGIv1.0	7.92271e-23	1.01631	GO:0008138	GO:0006470
Lus10009863.g.BGIv1.0	8.50283e-30	1.01379	GO:0016787
Lus10012768.g.BGIv1.0	0.000118463	1.00684	GO:0003824	GO:0006470	GO:0004722
Lus10021486.g.BGIv1.0	2.13826e-10	-1.03747	GO:0003824	GO:0006470	GO:0004722
Lus10041928.g.BGIv1.0	0.000106504	-1.03953
Lus10031400.g.BGIv1.0	0.037971	-1.04254
Lus10037285.g.BGIv1.0	3.05107e-13	-1.05618	GO:0016787
Lus10004170.g.BGIv1.0	0.0176064	-1.07994	GO:0003824	GO:0006470	GO:0004722
Lus10032545.g.BGIv1.0	0.00179215	-1.08059	GO:0008138	GO:0006470
Lus10031869.g.BGIv1.0	9.06376e-10	-1.08851	GO:2001070	GO:0006000	GO:0005524	GO:0003873	GO:0006003	GO:0003824
Lus10018570.g.BGIv1.0	1.12868e-07	-1.11824	GO:0003824	GO:0006470	GO:0004722
Lus10042026.g.BGIv1.0	0.0175975	-1.12501	GO:0016788
Lus10006222.g.BGIv1.0	0.0475191	-1.12839	GO:0003824	GO:0006470	GO:0004722
Lus10042429.g.BGIv1.0	4.20946e-19	-1.13229	GO:0005737	GO:0016791	GO:0016311
Lus10021872.g.BGIv1.0	3.10743e-05	-1.17259	GO:0016787
Lus10024607.g.BGIv1.0	7.12163e-11	-1.19845	GO:0005992	GO:0003824
Lus10037888.g.BGIv1.0	2.05192e-05	-1.21574	GO:0046854
Lus10042619.g.BGIv1.0	1.04074e-05	-1.2799	GO:0016787	GO:0046856
Lus10006904.g.BGIv1.0	0.00947369	-1.29466	GO:0016787	GO:0046856
Lus10017195.g.BGIv1.0	2.00313e-60	-1.33382	GO:0042578	GO:0042132	GO:0005975
Lus10043195.g.BGIv1.0	2.43394e-08	-1.33622	GO:0008138	GO:0006470
Lus10008042.g.BGIv1.0	0.000817532	-1.35181	GO:0016020	GO:0015992	GO:0009678	GO:0004427
Lus10025348.g.BGIv1.0	0.00911223	-1.35184	GO:0003824	GO:0006470	GO:0004722
Lus10012244.g.BGIv1.0	2.3567e-10	-1.40841	GO:0003824	GO:0006470	GO:0004722
Lus10013663.g.BGIv1.0	7.71116e-39	-1.44822	GO:0016787
Lus10024113.g.BGIv1.0	2.42923e-14	-1.48386	GO:0016787	GO:0046856
Lus10006597.g.BGIv1.0	0.000920311	-1.50253	GO:0034485	GO:0004439	GO:0046856
Lus10017486.g.BGIv1.0	0.00207535	-1.51021
Lus10007321.g.BGIv1.0	0.00276368	-1.56176	GO:0016791
Lus10036903.g.BGIv1.0	0.00989091	-1.57233	GO:0016787
Lus10007817.g.BGIv1.0	7.31333e-08	-1.59809	GO:0046854
Lus10039352.g.BGIv1.0	1.47044e-10	-1.61912	GO:0034485	GO:0004439	GO:0046856
Lus10036871.g.BGIv1.0	0.0129164	-1.73606	GO:0003824	GO:0006470	GO:0004722
Lus10014024.g.BGIv1.0	0.00784008	-1.75855	GO:0003824	GO:0006470	GO:0004722
Lus10029273.g.BGIv1.0	0.00989091	-1.79434	GO:0016791
Lus10007981.g.BGIv1.0	0.000834371	-1.87328	GO:0003824
Lus10022074.g.BGIv1.0	0.000984769	-1.9449	GO:0034485	GO:0004439	GO:0046856
Lus10031310.g.BGIv1.0	0.0118626	-2.03992	GO:0016787	GO:0046856
Lus10028992.g.BGIv1.0	0.00442857	-2.0835	GO:0007165	GO:0000155	GO:0000160
Lus10031298.g.BGIv1.0	0.0271339	-2.08456	GO:2001070	GO:0006000	GO:0005524	GO:0003873	GO:0006003	GO:0003824
Lus10021854.g.BGIv1.0	0.0100235	-2.15548	GO:0005634	GO:0008420	GO:0070940
Lus10019893.g.BGIv1.0	4.34459e-19	-2.42405	GO:0003824	GO:0006470	GO:0004722
Lus10013250.g.BGIv1.0	1.4179e-29	-2.57208	GO:0007165	GO:0000155	GO:0000160
Lus10011774.g.BGIv1.0	3.99215e-22	-2.71253	GO:0003993
Lus10015047.g.BGIv1.0	1.29029e-11	-2.75164	GO:0003824	GO:0006470	GO:0004722
Lus10033313.g.BGIv1.0	6.62716e-06	-2.89542
Lus10030772.g.BGIv1.0	5.71908e-77	-3.19959	GO:0007165	GO:0000155	GO:0000160
Lus10017060.g.BGIv1.0	5.04194e-07	-3.53234	GO:0003993
Lus10031299.g.BGIv1.0	0.0340546	-3.84293	GO:2001070	GO:0006000	GO:0005524	GO:0003873	GO:0006003	GO:0003824
Lus10015730.g.BGIv1.0	1.74654e-07	-4.46686	GO:0005829	GO:0047840	GO:0000287	GO:0006253	GO:0042262
Lus10021380.g.BGIv1.0	0.00042349	-5.08122
Lus10023731.g.BGIv1.0	2.48386e-07	-5.85182	GO:0003993
Lus10003475.g.BGIv1.0	3.7364e-08	-6.17576	GO:0005829	GO:0047840	GO:0000287	GO:0006253	GO:0042262
24h
Regina
Lus10031475.g.BGIv1.0	0.00220885	4.99904	GO:0003824	GO:0006470	GO:0004722
Lus10015632.g.BGIv1.0	1.33664e-29	4.81411	GO:0016791	GO:0008152
Lus10031146.g.BGIv1.0	3.78812e-183	4.6072	GO:0005992	GO:0003824
Lus10034660.g.BGIv1.0	0	3.74443	GO:0003824
Lus10035262.g.BGIv1.0	8.18471e-24	3.54082	GO:0008195
Lus10017485.g.BGIv1.0	6.17567e-148	3.15174	GO:0016787
Lus10030929.g.BGIv1.0	4.2657e-32	3.0451	GO:0016787
Lus10000041.g.BGIv1.0	0.00106754	3.01307	GO:0003824
Lus10030930.g.BGIv1.0	9.49476e-28	2.97836	GO:0016787
Lus10034630.g.BGIv1.0	8.33817e-08	2.7845	GO:0008195
Lus10001479.g.BGIv1.0	3.31456e-38	2.72619	GO:0016791	GO:0008152
Lus10031723.g.BGIv1.0	1.12695e-50	2.4821	GO:0005992	GO:0003824
Lus10039977.g.BGIv1.0	0	2.37989	GO:0016020	GO:0015992	GO:0009678	GO:0004427
Lus10028327.g.BGIv1.0	1.94814e-47	2.35531	GO:0030176	GO:0047874	GO:0008610	GO:0006487
Lus10008828.g.BGIv1.0	9.37023e-241	2.16595	GO:0016020	GO:0015992	GO:0009678	GO:0004427
Lus10015206.g.BGIv1.0	7.59696e-05	2.1008	GO:0003824	GO:0006470	GO:0004722
Lus10040116.g.BGIv1.0	5.13444e-14	1.97826	GO:0016787
Lus10041072.g.BGIv1.0	0.000273015	1.89734	GO:0003824	GO:0006470	GO:0004722
Lus10008479.g.BGIv1.0	0.0394926	1.68113	GO:0016791	GO:0008152
Lus10029882.g.BGIv1.0	5.0966e-22	1.65766	GO:0016787
Lus10038011.g.BGIv1.0	2.83674e-97	1.56248	GO:0005737	GO:0004725
Lus10022407.g.BGIv1.0	3.1597e-06	1.49113	GO:0005509
Lus10036877.g.BGIv1.0	1.71276e-42	1.4671	GO:0008138	GO:0006470
Lus10015164.g.BGIv1.0	4.19981e-08	1.44166	GO:0003824
Lus10016740.g.BGIv1.0	1.77942e-07	1.42725	GO:0055114	GO:0050664	GO:0004601
Lus10021989.g.BGIv1.0	3.70583e-14	1.2333	GO:0016787
Lus10033325.g.BGIv1.0	0.00961814	1.21144	GO:0016787
Lus10012144.g.BGIv1.0	2.17191e-12	1.16686	GO:0016787
Lus10015975.g.BGIv1.0	9.22646e-10	1.10102	GO:0016021
Lus10009890.g.BGIv1.0	8.79581e-27	1.08995	GO:0004721
Lus10035333.g.BGIv1.0	0.0112328	1.08222	GO:0004725
Lus10017484.g.BGIv1.0	9.07352e-13	1.07897	GO:0016787
Lus10002484.g.BGIv1.0	0.0201785	1.06635	GO:0004721
Lus10016030.g.BGIv1.0	2.6315e-05	1.0084	GO:0003824	GO:0006470	GO:0004722
Lus10018570.g.BGIv1.0	9.9464e-08	-1.07094	GO:0003824	GO:0006470	GO:0004722
Lus10024397.g.BGIv1.0	0.00407	-1.31958	GO:0003824	GO:0006470	GO:0004722
Lus10017486.g.BGIv1.0	0.00986834	-1.42281
Lus10006222.g.BGIv1.0	0.0417998	-1.63567	GO:0003824	GO:0006470	GO:0004722
Lus10003399.g.BGIv1.0	0.026214	-1.96916	GO:0003824	GO:0006470	GO:0004722
Lus10013250.g.BGIv1.0	3.77438e-17	-2.28718	GO:0007165	GO:0000155	GO:0000160
Lus10015730.g.BGIv1.0	9.04979e-05	-2.30259	GO:0005829	GO:0047840	GO:0000287	GO:0006253	GO:0042262
Lus10007321.g.BGIv1.0	0.008312	-2.30261	GO:0016791
Lus10003475.g.BGIv1.0	4.19608e-06	-2.31638	GO:0005829	GO:0047840	GO:0000287	GO:0006253	GO:0042262
Lus10033313.g.BGIv1.0	3.17222e-05	-2.46786
Lus10028992.g.BGIv1.0	0.0195872	-2.86575	GO:0007165	GO:0000155	GO:0000160
Lus10030772.g.BGIv1.0	5.21749e-71	-3.214	GO:0007165	GO:0000155	GO:0000160
48h
Regina
Lus10031475.g.BGIv1.0	6.85188e-05	6.10696	GO:0003824	GO:0006470	GO:0004722
Lus10028327.g.BGIv1.0	7.26731e-274	4.30294	GO:0030176	GO:0047874	GO:0008610	GO:0006487
Lus10015632.g.BGIv1.0	2.55979e-53	3.82147	GO:0016791	GO:0008152
Lus10034630.g.BGIv1.0	1.22011e-14	3.20445	GO:0008195
Lus10035262.g.BGIv1.0	1.43232e-29	3.1654	GO:0008195
Lus10015164.g.BGIv1.0	9.4093e-38	2.34923	GO:0003824
Lus10008479.g.BGIv1.0	6.54333e-05	2.11622	GO:0016791	GO:0008152
Lus10039977.g.BGIv1.0	0	2.02919	GO:0016020	GO:0015992	GO:0009678	GO:0004427
Lus10001479.g.BGIv1.0	1.07627e-34	1.98417	GO:0016791	GO:0008152
Lus10020407.g.BGIv1.0	0.0215495	1.98107	GO:0005829	GO:0047840	GO:0000287	GO:0006253	GO:0042262
Lus10001842.g.BGIv1.0	1.06736e-09	1.9089
Lus10031146.g.BGIv1.0	2.34017e-46	1.86388	GO:0005992	GO:0003824
Lus10017485.g.BGIv1.0	7.36739e-63	1.7934	GO:0016787
Lus10014992.g.BGIv1.0	0.000264753	1.56883	GO:0043666	GO:0009966	GO:0004864
Lus10013213.g.BGIv1.0	1.86563e-22	1.47313	GO:0003824	GO:0006470	GO:0004722
Lus10034660.g.BGIv1.0	1.23929e-59	1.45307	GO:0003824
Lus10037832.g.BGIv1.0	1.22752e-18	1.43493	GO:0003824	GO:0006470	GO:0004722
Lus10019017.g.BGIv1.0	8.41645e-17	1.39678	GO:0003824	GO:0006470	GO:0004722
Lus10008828.g.BGIv1.0	2.94359e-149	1.38767	GO:0016020	GO:0015992	GO:0009678	GO:0004427
Lus10040116.g.BGIv1.0	1.21964e-09	1.36591	GO:0016787
Lus10031723.g.BGIv1.0	1.56046e-14	1.33504	GO:0005992	GO:0003824
Lus10035333.g.BGIv1.0	5.17453e-05	1.33467	GO:0004725
Lus10003399.g.BGIv1.0	1.76628e-05	1.18024	GO:0003824	GO:0006470	GO:0004722
Lus10030930.g.BGIv1.0	9.30065e-05	1.14187	GO:0016787
Lus10040738.g.BGIv1.0	1.64308e-07	1.10023	GO:0003824	GO:0006470	GO:0004722
Lus10029882.g.BGIv1.0	9.4947e-15	1.09993	GO:0016787
Lus10011847.g.BGIv1.0	7.24383e-05	1.09829	GO:0016787
Lus10018108.g.BGIv1.0	0.0271419	1.07467	GO:0005509
Lus10002002.g.BGIv1.0	3.34797e-50	1.06064	GO:0016787
Lus10034965.g.BGIv1.0	3.72316e-29	1.04747	GO:0003824	GO:0006470	GO:0004722
Lus10002484.g.BGIv1.0	0.00418092	1.02492	GO:0004721
Lus10004703.g.BGIv1.0	1.26372e-14	1.01852	GO:0003824	GO:0006470	GO:0004722
Lus10003010.g.BGIv1.0	0.000134354	1.01259	GO:0016787	GO:0046856
Lus10028326.g.BGIv1.0	0.04121	-1.01268	GO:0030176	GO:0047874	GO:0008610	GO:0006487
Lus10014024.g.BGIv1.0	0.0151484	-1.05817	GO:0003824	GO:0006470	GO:0004722
Lus10039046.g.BGIv1.0	2.345e-09	-1.14172	GO:0046854
Lus10014968.g.BGIv1.0	7.80092e-21	-1.16109	GO:0003993
Lus10041928.g.BGIv1.0	1.55733e-06	-1.21815
Lus10017195.g.BGIv1.0	1.77153e-57	-1.2919	GO:0042578	GO:0042132	GO:0005975
Lus10043195.g.BGIv1.0	2.63008e-06	-1.3731	GO:0008138	GO:0006470
Lus10042619.g.BGIv1.0	4.89322e-05	-1.37569	GO:0016787	GO:0046856
Lus10018570.g.BGIv1.0	3.85033e-13	-1.42769	GO:0003824	GO:0006470	GO:0004722
Lus10035261.g.BGIv1.0	0.014227	-1.44668	GO:0016021	GO:0005886	GO:0008195
Lus10019133.g.BGIv1.0	0.000693671	-1.48878	GO:0016787
Lus10031298.g.BGIv1.0	0.00558397	-1.60445	GO:2001070	GO:0006000	GO:0005524	GO:0003873	GO:0006003	GO:0003824
Lus10042429.g.BGIv1.0	3.09103e-40	-1.71624	GO:0005737	GO:0016791	GO:0016311
Lus10003475.g.BGIv1.0	0.0287781	-1.73933	GO:0005829	GO:0047840	GO:0000287	GO:0006253	GO:0042262
Lus10017486.g.BGIv1.0	0.000723139	-1.86461
Lus10019893.g.BGIv1.0	7.25505e-25	-1.90408	GO:0003824	GO:0006470	GO:0004722
Lus10015047.g.BGIv1.0	2.05976e-09	-2.08559	GO:0003824	GO:0006470	GO:0004722
Lus10013250.g.BGIv1.0	7.50787e-15	-2.12724	GO:0007165	GO:0000155	GO:0000160
Lus10011774.g.BGIv1.0	1.22384e-22	-2.12877	GO:0003993
Lus10023731.g.BGIv1.0	3.64942e-09	-2.24216	GO:0003993
Lus10033313.g.BGIv1.0	9.93634e-06	-2.30156
Lus10031310.g.BGIv1.0	0.000108731	-2.48295	GO:0016787	GO:0046856
Lus10015730.g.BGIv1.0	0.0141563	-2.65018	GO:0005829	GO:0047840	GO:0000287	GO:0006253	GO:0042262
Lus10011808.g.BGIv1.0	0.0127441	-2.8671	GO:0003824	GO:0006470	GO:0004722
Lus10030772.g.BGIv1.0	1.04267e-52	-2.90135	GO:0007165	GO:0000155	GO:0000160
Lus10004989.g.BGIv1.0	0.0342113	-2.92475	GO:0016787
Lus10007119.g.BGIv1.0	0.0295596	-4.38529	GO:0003993	GO:0046872

## Sheet: thioredoxins
24h
Nike
name	padj	Ctrl vs Fol - log2FoldChange	GO_numbers
Lus10037227.g.BGIv1.0	2.56998e-09	5.03199	GO:0045454	GO:0015035	GO:0006662
Lus10036696.g.BGIv1.0	6.09872e-07	2.61456	GO:0045454	GO:0015035	GO:0006662
Lus10019087.g.BGIv1.0	5.48666e-54	2.0909	GO:0045454	GO:0015035	GO:0006662
Lus10020070.g.BGIv1.0	4.01806e-132	1.52312	GO:0045454	GO:0015035	GO:0006662
Lus10017254.g.BGIv1.0	5.56368e-34	1.32089
Lus10024293.g.BGIv1.0	1.81511e-259	1.3188	GO:0045454	GO:0015035	GO:0006662
Lus10015560.g.BGIv1.0	2.22295e-209	1.27949	GO:0045454	GO:0008152	GO:0003824
Lus10037228.g.BGIv1.0	7.58578e-06	1.23959	GO:0045454	GO:0015035	GO:0006662
Lus10036695.g.BGIv1.0	0.0246954	1.22418	GO:0045454	GO:0015035	GO:0006662
Lus10005258.g.BGIv1.0	3.88115e-49	1.15524	GO:0045454	GO:0015035	GO:0006662
Lus10007630.g.BGIv1.0	2.64954e-09	1.08906	GO:0045454	GO:0015035	GO:0006662
Lus10042854.g.BGIv1.0	1.92023e-12	-1.04069	GO:0045454
Lus10029755.g.BGIv1.0	3.76898e-46	-1.04843	GO:0045454	GO:0015035	GO:0006662
Lus10028617.g.BGIv1.0	8.97096e-10	-1.42198	GO:0055114	GO:0016491	GO:0016209
Lus10018342.g.BGIv1.0	0.000109747	-4.41851	GO:0055114	GO:0051920	GO:0016491	GO:0016209
48h
Nike
Lus10036696.g.BGIv1.0	0.00846894	4.79343	GO:0045454	GO:0015035	GO:0006662
Lus10037227.g.BGIv1.0	0.0021917	4.66608	GO:0045454	GO:0015035	GO:0006662
Lus10036695.g.BGIv1.0	1.90442e-07	3.22607	GO:0045454	GO:0015035	GO:0006662
Lus10037228.g.BGIv1.0	1.70648e-20	2.48583	GO:0045454	GO:0015035	GO:0006662
Lus10037225.g.BGIv1.0	5.12686e-09	2.35626	GO:0045454	GO:0015035	GO:0006662
Lus10041799.g.BGIv1.0	1.44539e-31	2.04139	GO:0045454	GO:0015035	GO:0006662
Lus10036698.g.BGIv1.0	9.83041e-05	1.55894	GO:0045454	GO:0015035	GO:0006662
Lus10005616.g.BGIv1.0	3.34584e-49	1.34664
Lus10025845.g.BGIv1.0	2.09051e-12	1.04166	GO:0055114	GO:0016491
Lus10017254.g.BGIv1.0	4.52448e-17	1.02506
Lus10017245.g.BGIv1.0	9.2203e-75	-1.1334	GO:0045454	GO:0015035	GO:0006662
Lus10028154.g.BGIv1.0	1.38673e-14	-1.26247	GO:0045454
Lus10017244.g.BGIv1.0	7.97041e-07	-1.4599	GO:0045454	GO:0015035	GO:0006662
Lus10028617.g.BGIv1.0	1.91393e-08	-1.53388	GO:0055114	GO:0016491	GO:0016209
Lus10019723.g.BGIv1.0	2.36599e-06	-3.58461	GO:0005618	GO:0005886
24h
Regina
Lus10037227.g.BGIv1.0	2.52677e-05	3.69691	GO:0045454	GO:0015035	GO:0006662
Lus10036696.g.BGIv1.0	9.69258e-05	3.45643	GO:0045454	GO:0015035	GO:0006662
Lus10024293.g.BGIv1.0	0	2.14686	GO:0045454	GO:0015035	GO:0006662
Lus10007630.g.BGIv1.0	7.86941e-33	1.9673	GO:0045454	GO:0015035	GO:0006662
Lus10018383.g.BGIv1.0	2.08363e-17	1.21039	GO:0045454	GO:0015035	GO:0006662
Lus10020070.g.BGIv1.0	1.25177e-75	1.17262	GO:0045454	GO:0015035	GO:0006662
Lus10024591.g.BGIv1.0	7.72348e-21	1.17052	GO:0055114	GO:0016730
Lus10019087.g.BGIv1.0	3.48695e-19	1.10882	GO:0045454	GO:0015035	GO:0006662
Lus10037225.g.BGIv1.0	0.00491766	1.05035	GO:0045454	GO:0015035	GO:0006662
48h
Regina
Lus10037227.g.BGIv1.0	0.00391702	5.21804	GO:0045454	GO:0015035	GO:0006662
Lus10036698.g.BGIv1.0	1.09794e-34	4.24991	GO:0045454	GO:0015035	GO:0006662
Lus10037225.g.BGIv1.0	7.4482e-40	2.61802	GO:0045454	GO:0015035	GO:0006662
Lus10037228.g.BGIv1.0	2.78531e-10	2.05796	GO:0045454	GO:0015035	GO:0006662
Lus10007630.g.BGIv1.0	4.95885e-08	1.18473	GO:0045454	GO:0015035	GO:0006662
Lus10024591.g.BGIv1.0	3.68639e-26	1.16583	GO:0055114	GO:0016730
Lus10041799.g.BGIv1.0	7.09124e-11	1.0498	GO:0045454	GO:0015035	GO:0006662
Lus10021843.g.BGIv1.0	1.27263e-07	-1.13971
Lus10039499.g.BGIv1.0	6.37028e-09	-1.24489	GO:0045454	GO:0015035	GO:0006662
Lus10026540.g.BGIv1.0	0.0100405	-1.52987	GO:0045454	GO:0015035	GO:0006662
Lus10028617.g.BGIv1.0	1.41379e-10	-1.70967	GO:0055114	GO:0016491	GO:0016209

## Sheet: glutaredoxin
24h
Nike
name	padj	Ctrl vs Fol - log2FoldChange	GO_numbers
Lus10040898.g.BGIv1.0	5.04651e-23	3.65509	GO:0045454	GO:0015035	GO:0009055
Lus10030563.g.BGIv1.0	3.4429e-18	2.89239	GO:0045454	GO:0015035	GO:0009055
Lus10005938.g.BGIv1.0	3.25601e-05	2.86341	GO:0045454	GO:0015035	GO:0009055
Lus10005940.g.BGIv1.0	1.07332e-39	2.86173	GO:0045454	GO:0015035	GO:0009055
Lus10029441.g.BGIv1.0	1.83185e-48	2.33198	GO:0045454	GO:0015035	GO:0009055
Lus10040949.g.BGIv1.0	3.62913e-34	2.13045	GO:0045454	GO:0015035	GO:0009055
Lus10029440.g.BGIv1.0	1.70446e-19	2.05912	GO:0045454	GO:0015035	GO:0009055
Lus10039867.g.BGIv1.0	8.77624e-10	1.97959	GO:0045454	GO:0015035	GO:0009055
Lus10013962.g.BGIv1.0	0.000347697	1.86848	GO:0045454	GO:0015035	GO:0009055
Lus10024164.g.BGIv1.0	3.27702e-81	1.86056	GO:0045454	GO:0015035	GO:0009055
Lus10012815.g.BGIv1.0	5.84227e-13	1.77547	GO:0045454	GO:0015035	GO:0009055
Lus10022844.g.BGIv1.0	2.13949e-27	1.19201	GO:0045454	GO:0015035	GO:0009055
Lus10018631.g.BGIv1.0	8.52002e-05	1.18475	GO:0045454	GO:0015035	GO:0009055
Lus10024982.g.BGIv1.0	6.32667e-06	1.15544	GO:0045454	GO:0015035	GO:0009055
Lus10033965.g.BGIv1.0	0.0134225	-1.25199	GO:0045454	GO:0015035	GO:0009055
Lus10018025.g.BGIv1.0	1.9437e-05	-1.49832	GO:0045454	GO:0015035	GO:0009055
Lus10028742.g.BGIv1.0	0.0372827	-1.92364	GO:0045454	GO:0015035	GO:0009055
48h
Nike
Lus10030563.g.BGIv1.0	1.39198e-05	2.1407	GO:0045454	GO:0015035	GO:0009055
Lus10005940.g.BGIv1.0	2.62248e-17	1.93603	GO:0045454	GO:0015035	GO:0009055
Lus10040898.g.BGIv1.0	0.00666903	1.92047	GO:0045454	GO:0015035	GO:0009055
Lus10012815.g.BGIv1.0	6.88795e-13	1.85959	GO:0045454	GO:0015035	GO:0009055
Lus10005937.g.BGIv1.0	0.00215315	1.25801	GO:0045454	GO:0015035	GO:0009055
Lus10018631.g.BGIv1.0	0.00372459	1.22222	GO:0045454	GO:0015035	GO:0009055
Lus10024982.g.BGIv1.0	0.00159059	1.11747	GO:0045454	GO:0015035	GO:0009055
Lus10040949.g.BGIv1.0	3.09187e-05	1.07614	GO:0045454	GO:0015035	GO:0009055
Lus10042021.g.BGIv1.0	0.00383523	-1.05046	GO:0045454	GO:0015035	GO:0009055
Lus10033965.g.BGIv1.0	0.0377423	-1.07469	GO:0045454	GO:0015035	GO:0009055
Lus10017438.g.BGIv1.0	9.31587e-09	-1.21114	GO:0045454	GO:0015035	GO:0009055
Lus10007517.g.BGIv1.0	4.84639e-12	-1.25615	GO:0045454	GO:0015035	GO:0009055
Lus10033238.g.BGIv1.0	0.019141	-1.46494	GO:0045454	GO:0015035	GO:0009055
Lus10026979.g.BGIv1.0	0.000347623	-2.01689
Lus10007256.g.BGIv1.0	0.00109101	-2.39608	GO:0045454	GO:0015035	GO:0009055
Lus10017547.g.BGIv1.0	0.0102612	-2.88884	GO:0045454	GO:0015035	GO:0009055
24h
Regina
Lus10005940.g.BGIv1.0	1.65478e-29	2.86278	GO:0045454	GO:0015035	GO:0009055
Lus10013962.g.BGIv1.0	0.000921501	2.60835	GO:0045454	GO:0015035	GO:0009055
Lus10029440.g.BGIv1.0	4.26337e-15	2.48707	GO:0045454	GO:0015035	GO:0009055
Lus10039867.g.BGIv1.0	7.46774e-06	2.17846	GO:0045454	GO:0015035	GO:0009055
Lus10018631.g.BGIv1.0	1.82878e-05	1.97016	GO:0045454	GO:0015035	GO:0009055
Lus10040899.g.BGIv1.0	0.000215057	1.82128	GO:0045454	GO:0015035	GO:0009055
Lus10024164.g.BGIv1.0	3.55897e-24	1.60404	GO:0045454	GO:0015035	GO:0009055
Lus10029441.g.BGIv1.0	3.24929e-08	1.4584	GO:0045454	GO:0015035	GO:0009055
Lus10002887.g.BGIv1.0	3.46257e-06	1.33611	GO:0045454	GO:0015035	GO:0009055
Lus10040898.g.BGIv1.0	0.0144093	1.15285	GO:0045454	GO:0015035	GO:0009055
Lus10040949.g.BGIv1.0	5.58718e-05	1.11742	GO:0045454	GO:0015035	GO:0009055
Lus10018025.g.BGIv1.0	0.0031354	-1.55483	GO:0045454	GO:0015035	GO:0009055
Lus10033238.g.BGIv1.0	0.0147473	-2.70778	GO:0045454	GO:0015035	GO:0009055
48h
Regina
Lus10005940.g.BGIv1.0	8.51376e-39	3.52676	GO:0045454	GO:0015035	GO:0009055
Lus10029440.g.BGIv1.0	1.44655e-10	2.34865	GO:0045454	GO:0015035	GO:0009055
Lus10030563.g.BGIv1.0	1.25478e-08	2.1159	GO:0045454	GO:0015035	GO:0009055
Lus10005937.g.BGIv1.0	4.33075e-07	1.90372	GO:0045454	GO:0015035	GO:0009055
Lus10040949.g.BGIv1.0	5.54686e-11	1.53932	GO:0045454	GO:0015035	GO:0009055
Lus10040899.g.BGIv1.0	0.00365605	1.4739	GO:0045454	GO:0015035	GO:0009055
Lus10024982.g.BGIv1.0	0.00851759	1.09057	GO:0045454	GO:0015035	GO:0009055
Lus10024164.g.BGIv1.0	1.25148e-11	1.00129	GO:0045454	GO:0015035	GO:0009055
Lus10017438.g.BGIv1.0	3.0282e-08	-1.13902	GO:0045454	GO:0015035	GO:0009055
Lus10007517.g.BGIv1.0	4.88498e-15	-1.3318	GO:0045454	GO:0015035	GO:0009055
Lus10018025.g.BGIv1.0	0.013104	-1.5993	GO:0045454	GO:0015035	GO:0009055
Lus10008270.g.BGIv1.0	0.00235006	-1.95716	GO:0045454	GO:0015035	GO:0009055

## Sheet: glutathione cycle
24h
Nike
name	padj	Ctrl vs Fol - log2FoldChange	GO_numbers
Lus10037121.g.BGIv1.0	1.29971e-18	5.68042	GO:0005515
Lus10013282.g.BGIv1.0	1.13802e-99	4.06386	GO:0005515
Lus10036808.g.BGIv1.0	6.5496e-31	4.00945	GO:0005515
Lus10001640.g.BGIv1.0	0	3.83383	GO:0005515
Lus10030070.g.BGIv1.0	0	3.4448
Lus10030362.g.BGIv1.0	0	3.42729	GO:0005515
Lus10014304.g.BGIv1.0	8.98283e-274	3.38532	GO:0005515
Lus10030806.g.BGIv1.0	6.8356e-121	3.34131	GO:0005515
Lus10036209.g.BGIv1.0	0	3.19634	GO:0005515
Lus10030805.g.BGIv1.0	0	3.09367	GO:0005515
Lus10025971.g.BGIv1.0	0.000773303	2.67038
Lus10008537.g.BGIv1.0	0	2.6035	GO:0055114	GO:0016491	GO:0016209	GO:0006979	GO:0004602
Lus10001491.g.BGIv1.0	0	2.50864	GO:0005515
Lus10008022.g.BGIv1.0	4.93247e-101	2.37916	GO:0055114	GO:0016491	GO:0016209	GO:0006979	GO:0004602
Lus10015049.g.BGIv1.0	0	2.3708	GO:0005515
Lus10040761.g.BGIv1.0	1.13261e-45	2.1039	GO:0005515
Lus10026012.g.BGIv1.0	3.25959e-10	2.05195
Lus10016469.g.BGIv1.0	1.67284e-106	1.96644	GO:0005515
Lus10035241.g.BGIv1.0	0	1.90184	GO:0005515
Lus10027021.g.BGIv1.0	1.08438e-251	1.70337	GO:0055114	GO:0016491	GO:0016209	GO:0006979	GO:0004602
Lus10000758.g.BGIv1.0	5.84403e-266	1.62525	GO:0055114	GO:0016491	GO:0045454
Lus10014269.g.BGIv1.0	2.12619e-22	1.47705
Lus10035348.g.BGIv1.0	2.63168e-129	1.46622	GO:0006750	GO:0005524	GO:0004363
Lus10017208.g.BGIv1.0	1.82295e-45	1.43636	GO:0005515
Lus10007375.g.BGIv1.0	3.0641e-67	1.36221	GO:0005783	GO:0005635	GO:0004602	GO:0004364
Lus10040727.g.BGIv1.0	3.88238e-11	1.30831	GO:0005515
Lus10034259.g.BGIv1.0	4.4802e-27	1.17144	GO:0004416	GO:0019243
Lus10020735.g.BGIv1.0	0	1.16405	GO:0005515
Lus10007373.g.BGIv1.0	0.026241	1.1623	GO:0005783	GO:0005635	GO:0004602	GO:0004364
Lus10038348.g.BGIv1.0	3.65802e-05	1.1127	GO:0005515
Lus10004786.g.BGIv1.0	1.32462e-05	1.06073	GO:0055114	GO:0016491	GO:0008270
Lus10016138.g.BGIv1.0	6.10114e-43	1.00976	GO:0004462	GO:0046872
Lus10009135.g.BGIv1.0	1.81919e-20	-1.09774	GO:0005515
Lus10038612.g.BGIv1.0	1.06323e-08	-1.37296	GO:0004462	GO:0046872
Lus10042418.g.BGIv1.0	1.05324e-28	-1.39144	GO:0055114	GO:0016491	GO:0016209	GO:0006979	GO:0004602
Lus10008241.g.BGIv1.0	0.0181575	-1.44519	GO:0046938	GO:0046872	GO:0016756	GO:0010038
Lus10040393.g.BGIv1.0	6.28531e-24	-1.94412	GO:0005515
Lus10021103.g.BGIv1.0	7.83298e-34	-1.96373	GO:0005515
Lus10030414.g.BGIv1.0	0	-2.11767	GO:0005515
Lus10001419.g.BGIv1.0	0.00823593	-3.13926	GO:0005515
Lus10023442.g.BGIv1.0	7.94808e-42	-3.15947	GO:0005515
Lus10000624.g.BGIv1.0	4.3384e-05	-6.14183	GO:0055114	GO:0016491	GO:0008270
48h
Nike
Lus10001640.g.BGIv1.0	7.82407e-215	3.41437	GO:0005515
Lus10013282.g.BGIv1.0	5.76604e-27	3.22513	GO:0005515
Lus10030806.g.BGIv1.0	3.84777e-24	2.99428	GO:0005515
Lus10004786.g.BGIv1.0	2.42164e-11	2.33478	GO:0055114	GO:0016491	GO:0008270
Lus10001491.g.BGIv1.0	1.24977e-180	2.18792	GO:0005515
Lus10007373.g.BGIv1.0	0.0474968	2.18165	GO:0005783	GO:0005635	GO:0004602	GO:0004364
Lus10008022.g.BGIv1.0	1.96309e-52	2.16731	GO:0055114	GO:0016491	GO:0016209	GO:0006979	GO:0004602
Lus10015049.g.BGIv1.0	0	1.96684	GO:0005515
Lus10036209.g.BGIv1.0	7.19483e-105	1.88446	GO:0005515
Lus10030362.g.BGIv1.0	1.11363e-35	1.86609	GO:0005515
Lus10008537.g.BGIv1.0	0	1.73503	GO:0055114	GO:0016491	GO:0016209	GO:0006979	GO:0004602
Lus10007897.g.BGIv1.0	8.95464e-06	1.73133	GO:0005515
Lus10035241.g.BGIv1.0	4.34094e-229	1.57064	GO:0005515
Lus10030805.g.BGIv1.0	1.93825e-35	1.50675	GO:0005515
Lus10014304.g.BGIv1.0	2.42116e-14	1.48964	GO:0005515
Lus10026012.g.BGIv1.0	0.00652231	1.44885
Lus10030070.g.BGIv1.0	4.43905e-69	1.42329
Lus10000603.g.BGIv1.0	2.84236e-25	1.40864	GO:0055114	GO:0016491	GO:0016209	GO:0006979	GO:0004602
Lus10027021.g.BGIv1.0	1.19005e-95	1.40289	GO:0055114	GO:0016491	GO:0016209	GO:0006979	GO:0004602
Lus10020735.g.BGIv1.0	0	1.35737	GO:0005515
Lus10008499.g.BGIv1.0	1.50366e-106	1.31912	GO:0055114	GO:0016491	GO:0016209	GO:0006979	GO:0004602
Lus10017208.g.BGIv1.0	2.51473e-21	1.28518	GO:0005515
Lus10014480.g.BGIv1.0	4.26956e-08	1.25917
Lus10034259.g.BGIv1.0	6.66886e-21	1.17778	GO:0004416	GO:0019243
Lus10042468.g.BGIv1.0	5.68568e-30	1.1474	GO:0005515
Lus10035003.g.BGIv1.0	3.70494e-24	1.12992	GO:0006749	GO:0003840
Lus10040727.g.BGIv1.0	1.72512e-06	1.11546	GO:0005515
Lus10019480.g.BGIv1.0	1.78906e-15	1.08165	GO:0005515
Lus10028510.g.BGIv1.0	1.73796e-19	-1.00543	GO:0005515
Lus10040457.g.BGIv1.0	3.57366e-20	-1.04658	GO:0055114	GO:0016491	GO:0008270
Lus10040764.g.BGIv1.0	1.70367e-85	-1.20376	GO:0005515
Lus10005082.g.BGIv1.0	0.0297447	-1.24497	GO:0015035
Lus10021103.g.BGIv1.0	6.6666e-09	-1.26991	GO:0005515
Lus10038612.g.BGIv1.0	1.24493e-06	-1.42133	GO:0004462	GO:0046872
Lus10023442.g.BGIv1.0	5.29976e-23	-6.19709	GO:0005515
24h
Regina
Lus10036808.g.BGIv1.0	1.70316e-07	7.26969	GO:0005515
Lus10030362.g.BGIv1.0	2.2949e-236	5.04547	GO:0005515
Lus10013282.g.BGIv1.0	1.17704e-85	4.74741	GO:0005515
Lus10001640.g.BGIv1.0	1.42e-81	4.40707	GO:0005515
Lus10036209.g.BGIv1.0	0	3.21227	GO:0005515
Lus10030806.g.BGIv1.0	8.68405e-96	3.18824	GO:0005515
Lus10040761.g.BGIv1.0	4.74824e-46	3.13607	GO:0005515
Lus10037121.g.BGIv1.0	1.45839e-45	3.03375	GO:0005515
Lus10035241.g.BGIv1.0	0	2.97067	GO:0005515
Lus10014304.g.BGIv1.0	3.28961e-91	2.94794	GO:0005515
Lus10005592.g.BGIv1.0	1.0264e-166	2.90073	GO:0005515
Lus10030805.g.BGIv1.0	6.68541e-234	2.7612	GO:0005515
Lus10020735.g.BGIv1.0	0	2.65126	GO:0005515
Lus10029815.g.BGIv1.0	2.42158e-199	2.54385	GO:0005515
Lus10016469.g.BGIv1.0	9.48737e-72	2.5107	GO:0005515
Lus10040765.g.BGIv1.0	2.20762e-10	2.45429	GO:0005515
Lus10008537.g.BGIv1.0	0	2.04774	GO:0055114	GO:0016491	GO:0016209	GO:0006979	GO:0004602
Lus10016467.g.BGIv1.0	1.23202e-165	1.90919	GO:0005515
Lus10030070.g.BGIv1.0	1.84962e-244	1.84245
Lus10026012.g.BGIv1.0	7.4911e-06	1.80774
Lus10001491.g.BGIv1.0	4.41171e-78	1.76143	GO:0005515
Lus10016471.g.BGIv1.0	8.57876e-174	1.5668	GO:0005515
Lus10007375.g.BGIv1.0	3.27579e-44	1.55279	GO:0005783	GO:0005635	GO:0004602	GO:0004364
Lus10015049.g.BGIv1.0	3.27558e-224	1.44776	GO:0005515
Lus10037234.g.BGIv1.0	7.17654e-86	1.42821	GO:0005515
Lus10004786.g.BGIv1.0	9.40611e-19	1.42203	GO:0055114	GO:0016491	GO:0008270
Lus10008022.g.BGIv1.0	1.80825e-13	1.20765	GO:0055114	GO:0016491	GO:0016209	GO:0006979	GO:0004602
Lus10026643.g.BGIv1.0	7.25509e-129	1.16729	GO:0005515
Lus10020793.g.BGIv1.0	3.70807e-30	1.15372	GO:0005783	GO:0005635	GO:0004602	GO:0004364
Lus10014269.g.BGIv1.0	0.000246801	1.1492
Lus10040727.g.BGIv1.0	1.24144e-05	1.08522	GO:0005515
Lus10027021.g.BGIv1.0	8.91517e-49	1.02284	GO:0055114	GO:0016491	GO:0016209	GO:0006979	GO:0004602
Lus10021103.g.BGIv1.0	0.00174657	-1.00766	GO:0005515
Lus10023442.g.BGIv1.0	0.00139579	-1.61459	GO:0005515
Lus10000624.g.BGIv1.0	0.0382422	-4.34875	GO:0055114	GO:0016491	GO:0008270
48h
Regina
Lus10001640.g.BGIv1.0	1.11008e-88	3.04445	GO:0005515
Lus10005592.g.BGIv1.0	5.89406e-78	2.48101	GO:0005515
Lus10004786.g.BGIv1.0	3.40212e-108	2.32404	GO:0055114	GO:0016491	GO:0008270
Lus10014480.g.BGIv1.0	3.5127e-34	2.25898
Lus10013282.g.BGIv1.0	7.5822e-23	2.24797	GO:0005515
Lus10035003.g.BGIv1.0	2.13468e-159	2.18261	GO:0006749	GO:0003840
Lus10020735.g.BGIv1.0	0	2.07016	GO:0005515
Lus10029815.g.BGIv1.0	3.75822e-118	2.04665	GO:0005515
Lus10030070.g.BGIv1.0	0	1.93533
Lus10008537.g.BGIv1.0	0	1.70065	GO:0055114	GO:0016491	GO:0016209	GO:0006979	GO:0004602
Lus10036808.g.BGIv1.0	0.0391743	1.62435	GO:0005515
Lus10001491.g.BGIv1.0	4.10341e-89	1.52176	GO:0005515
Lus10007897.g.BGIv1.0	1.42709e-18	1.51113	GO:0005515
Lus10007373.g.BGIv1.0	0.0222709	1.44989	GO:0005783	GO:0005635	GO:0004602	GO:0004364
Lus10036209.g.BGIv1.0	2.69518e-61	1.37696	GO:0005515
Lus10027021.g.BGIv1.0	1.99157e-118	1.34271	GO:0055114	GO:0016491	GO:0016209	GO:0006979	GO:0004602
Lus10008022.g.BGIv1.0	6.00613e-31	1.26685	GO:0055114	GO:0016491	GO:0016209	GO:0006979	GO:0004602
Lus10040393.g.BGIv1.0	9.61077e-05	1.24415	GO:0005515
Lus10037121.g.BGIv1.0	1.58231e-06	1.20786	GO:0005515
Lus10030806.g.BGIv1.0	1.10272e-18	1.08698	GO:0005515
Lus10000603.g.BGIv1.0	9.88407e-20	1.05492	GO:0055114	GO:0016491	GO:0016209	GO:0006979	GO:0004602
Lus10008499.g.BGIv1.0	6.11165e-173	1.02186	GO:0055114	GO:0016491	GO:0016209	GO:0006979	GO:0004602
Lus10017208.g.BGIv1.0	9.9259e-08	1.01132	GO:0005515
Lus10021102.g.BGIv1.0	5.53413e-74	-1.00336	GO:0005515
Lus10030414.g.BGIv1.0	1.39994e-41	-1.01113	GO:0005515
Lus10036688.g.BGIv1.0	5.15223e-13	-1.01904	GO:0005515
Lus10028510.g.BGIv1.0	1.93161e-17	-1.03622	GO:0005515
Lus10042469.g.BGIv1.0	0.033179	-1.47446	GO:0005515
Lus10023442.g.BGIv1.0	0.0111446	-2.72807	GO:0005515

## Sheet: TFs
24h
Nike
name	padj	Ctrl vs Fol - log2FoldChange	GO_numbers
Lus10006579.g.BGIv1.0	1.99138e-09	7.97914	GO:0006355	GO:0003700
Lus10009129.g.BGIv1.0	1.57867e-08	7.84084	GO:0005634	GO:0003700	GO:0043565	GO:0044212	GO:0030154
Lus10042128.g.BGIv1.0	4.62935e-08	7.53008	GO:0046983	GO:0003677
Lus10012547.g.BGIv1.0	3.24814e-07	7.19292	GO:0043565	GO:0006355	GO:0003700
Lus10042907.g.BGIv1.0	1.41761e-07	7.04024	GO:0006355	GO:0003700
Lus10011830.g.BGIv1.0	1.19252e-05	6.65926	GO:0006355	GO:0003700
Lus10021196.g.BGIv1.0	2.07178e-18	5.97224	GO:0006355	GO:0003700
Lus10021193.g.BGIv1.0	7.05541e-42	5.8196	GO:0006355	GO:0003700
Lus10011185.g.BGIv1.0	8.12611e-19	5.75549	GO:0043565	GO:0006355	GO:0005634	GO:0003700
Lus10005925.g.BGIv1.0	0.000369997	5.56517	GO:0043565	GO:0006355	GO:0005634	GO:0003700
Lus10009468.g.BGIv1.0	0.00232292	5.49785	GO:0006355	GO:0003700
Lus10029318.g.BGIv1.0	0.00377986	5.43474	GO:0006355	GO:0003700
Lus10041044.g.BGIv1.0	7.38189e-05	5.25561	GO:0006355	GO:0003700
Lus10018488.g.BGIv1.0	1.79353e-07	4.87974	GO:0043565	GO:0006355	GO:0005634	GO:0003700
Lus10014655.g.BGIv1.0	3.35386e-31	4.82188	GO:0006355	GO:0003700
Lus10011831.g.BGIv1.0	2.7731e-25	4.64769	GO:0006355	GO:0003700
Lus10030531.g.BGIv1.0	0	4.42731	GO:0043565	GO:0006355	GO:0003700	GO:0055114	GO:0020037	GO:0016705	GO:0005506
Lus10007049.g.BGIv1.0	2.9181e-87	4.30419	GO:0046983	GO:0003677
Lus10020085.g.BGIv1.0	5.83602e-07	4.13153	GO:0005634	GO:0003677
Lus10024883.g.BGIv1.0	0.00105512	4.09885	GO:0006355	GO:0003700
Lus10036773.g.BGIv1.0	3.6471e-46	3.91337	GO:0006355	GO:0003677
Lus10009996.g.BGIv1.0	0.0166554	3.8958	GO:0005634	GO:0043565
Lus10011829.g.BGIv1.0	1.1212e-266	3.78905	GO:0006355	GO:0003700
Lus10011346.g.BGIv1.0	7.7049e-300	3.70649	GO:0043565	GO:0006355	GO:0003700
Lus10039134.g.BGIv1.0	5.24123e-10	3.65104	GO:0043565	GO:0006355	GO:0005634	GO:0003700
Lus10034338.g.BGIv1.0	4.09956e-21	3.55107	GO:0003824	GO:0003677
Lus10041546.g.BGIv1.0	1.72395e-134	3.54616	GO:0043565	GO:0006355	GO:0003700
Lus10003128.g.BGIv1.0	0	3.49788	GO:0043565	GO:0006355	GO:0003700
Lus10017152.g.BGIv1.0	1.80628e-44	3.44098	GO:0046983
Lus10000037.g.BGIv1.0	6.42482e-41	3.37804	GO:0046983
Lus10007326.g.BGIv1.0	9.64994e-08	3.27591	GO:0043565	GO:0006355	GO:0003700
Lus10016210.g.BGIv1.0	0.012343	3.1895	GO:0006355	GO:0003700
Lus10002296.g.BGIv1.0	3.10784e-19	2.94169	GO:0005634	GO:0003677
Lus10040292.g.BGIv1.0	1.39361e-11	2.83407
Lus10030970.g.BGIv1.0	2.06608e-89	2.8154	GO:0046983
Lus10035366.g.BGIv1.0	4.87475e-58	2.79603	GO:0046983
Lus10009351.g.BGIv1.0	0	2.74404	GO:0043565	GO:0006355	GO:0005634	GO:0003700
Lus10024246.g.BGIv1.0	4.3903e-08	2.70329	GO:0043565	GO:0006355	GO:0003700
Lus10030446.g.BGIv1.0	3.71418e-30	2.65487	GO:0006355	GO:0003677
Lus10019348.g.BGIv1.0	0	2.56232	GO:0043565	GO:0006355	GO:0005634	GO:0003700
Lus10004612.g.BGIv1.0	1.5132e-28	2.53663	GO:0043565	GO:0006355	GO:0003700
Lus10012215.g.BGIv1.0	1.45685e-237	2.52232	GO:0043565	GO:0006355	GO:0003700
Lus10036800.g.BGIv1.0	1.9559e-19	2.47536	GO:0043565	GO:0006355	GO:0003700
Lus10038062.g.BGIv1.0	8.80173e-05	2.44826	GO:0005634	GO:0043565
Lus10021326.g.BGIv1.0	2.66959e-20	2.44027	GO:0003677
Lus10019247.g.BGIv1.0	2.30066e-19	2.39529	GO:0046983
Lus10041660.g.BGIv1.0	1.14681e-70	2.36029	GO:0043565	GO:0006355	GO:0003700
Lus10004368.g.BGIv1.0	2.13799e-189	2.31344	GO:0006355	GO:0003700
Lus10006179.g.BGIv1.0	0.00866428	2.30835	GO:0006355	GO:0003700
Lus10037205.g.BGIv1.0	8.78391e-07	2.28373	GO:0043565	GO:0006355	GO:0003700
Lus10025518.g.BGIv1.0	8.19994e-88	2.27569	GO:0046983
Lus10004537.g.BGIv1.0	6.86816e-16	2.26733	GO:0043565	GO:0006355	GO:0003700
Lus10001265.g.BGIv1.0	3.98749e-257	2.25745	GO:0043565	GO:0006355	GO:0003700
Lus10009037.g.BGIv1.0	2.60748e-05	2.24152	GO:0005634	GO:0003824	GO:0043565
Lus10008214.g.BGIv1.0	1.24699e-82	2.18713	GO:0006355	GO:0003700
Lus10003601.g.BGIv1.0	6.45656e-61	2.14449	GO:0006355	GO:0003700
Lus10013797.g.BGIv1.0	8.96046e-08	2.14095	GO:0043565	GO:0006355	GO:0005634	GO:0003700
Lus10032984.g.BGIv1.0	2.85919e-23	2.13578	GO:0003700
Lus10024074.g.BGIv1.0	8.01797e-149	2.11126	GO:0043565	GO:0006355	GO:0003700
Lus10023615.g.BGIv1.0	0.00838751	2.0484	GO:0043565	GO:0006355	GO:0003700
Lus10002309.g.BGIv1.0	7.86478e-186	2.04216	GO:0043565	GO:0006355	GO:0003700
Lus10026409.g.BGIv1.0	1.12978e-53	2.03314	GO:0043565	GO:0006355	GO:0003700
Lus10042243.g.BGIv1.0	1.14177e-200	2.02429	GO:0043565	GO:0006355	GO:0003700
Lus10020136.g.BGIv1.0	6.3925e-174	2.02088	GO:0043565	GO:0006355	GO:0003700
Lus10014698.g.BGIv1.0	0.0360368	1.9557	GO:0043565	GO:0006355	GO:0005634	GO:0003700
Lus10042874.g.BGIv1.0	5.28539e-18	1.93295
Lus10009283.g.BGIv1.0	0.01332	1.88892	GO:0008270
Lus10041614.g.BGIv1.0	0.00138811	1.88664	GO:0006355	GO:0003700
Lus10011578.g.BGIv1.0	4.51002e-05	1.87762	GO:0046983
Lus10040165.g.BGIv1.0	1.36709e-86	1.85374	GO:0006355	GO:0003700
Lus10032498.g.BGIv1.0	8.3272e-23	1.8314	GO:0006355	GO:0003700
Lus10042200.g.BGIv1.0	8.31164e-26	1.82855	GO:0005634	GO:0003700	GO:0043565	GO:0044212	GO:0030154	GO:0006355	GO:0009733	GO:0009723	GO:0009739	GO:0009753	GO:0009751	GO:0009651
Lus10018578.g.BGIv1.0	0.00203029	1.82403	GO:0006355	GO:0003700
Lus10022935.g.BGIv1.0	8.99454e-80	1.78235	GO:0006355	GO:0003700
Lus10020337.g.BGIv1.0	1.77386e-161	1.76482
Lus10031676.g.BGIv1.0	2.24896e-05	1.7258	GO:0046983	GO:0003677
Lus10027627.g.BGIv1.0	0.000716754	1.71938	GO:0043565	GO:0006355	GO:0005634	GO:0003700
Lus10010043.g.BGIv1.0	1.73024e-06	1.70797	GO:0006355	GO:0003700
Lus10037670.g.BGIv1.0	0.00281745	1.6702	GO:0006355	GO:0003700	GO:0007275
Lus10043199.g.BGIv1.0	2.22145e-31	1.66375	GO:0046983
Lus10008031.g.BGIv1.0	0.0033825	1.66124
Lus10004043.g.BGIv1.0	4.88981e-14	1.64708	GO:0005634	GO:0003700	GO:0043565	GO:0044212	GO:0030154
Lus10024233.g.BGIv1.0	5.47744e-17	1.51448	GO:0046983
Lus10026936.g.BGIv1.0	8.41338e-87	1.51035	GO:0043565	GO:0006355	GO:0003700
Lus10005343.g.BGIv1.0	0.00882337	1.50916	GO:0006355	GO:0003700
Lus10021776.g.BGIv1.0	8.59921e-27	1.43489	GO:0043565
Lus10025024.g.BGIv1.0	1.81526e-68	1.42372	GO:0043565	GO:0006355	GO:0003700
Lus10030242.g.BGIv1.0	2.56931e-06	1.34142
Lus10026082.g.BGIv1.0	3.87476e-68	1.33994	GO:0043565	GO:0006355	GO:0003700
Lus10023411.g.BGIv1.0	8.51419e-16	1.33704
Lus10037046.g.BGIv1.0	0.013654	1.3209	GO:0003700
Lus10022032.g.BGIv1.0	0.00958547	1.32073	GO:0046983
Lus10017067.g.BGIv1.0	3.27966e-05	1.29539	GO:0043565	GO:0006355	GO:0003700
Lus10003707.g.BGIv1.0	2.87242e-11	1.28963	GO:0043565	GO:0006355	GO:0005634	GO:0003700
Lus10020069.g.BGIv1.0	4.92264e-42	1.27718	GO:0046983
Lus10041600.g.BGIv1.0	5.74118e-85	1.2763	GO:0043565	GO:0006355	GO:0003700
Lus10037131.g.BGIv1.0	1.97822e-29	1.26911	GO:0043565	GO:0006355	GO:0003700
Lus10019314.g.BGIv1.0	5.16485e-29	1.26471
Lus10024850.g.BGIv1.0	1.78661e-13	1.2583	GO:0046983
Lus10008197.g.BGIv1.0	2.47633e-34	1.25694
Lus10015760.g.BGIv1.0	2.6309e-05	1.25441	GO:0003700
Lus10012029.g.BGIv1.0	0.0151654	1.23286	GO:0043565	GO:0006355	GO:0003700
Lus10039295.g.BGIv1.0	0.0286177	1.20325	GO:0043565	GO:0006355	GO:0003700
Lus10027958.g.BGIv1.0	1.55206e-30	1.17742
Lus10037448.g.BGIv1.0	5.41572e-270	1.17622	GO:0006355	GO:0003700
Lus10004577.g.BGIv1.0	2.57198e-25	1.16148
Lus10012656.g.BGIv1.0	0.0190267	1.16051	GO:0046983	GO:0003677
Lus10024140.g.BGIv1.0	4.51022e-25	1.15077	GO:0043565	GO:0006355	GO:0003700	GO:0006351
Lus10042962.g.BGIv1.0	3.30314e-06	1.13491
Lus10037156.g.BGIv1.0	1.14019e-38	1.11374	GO:0006355	GO:0003677
Lus10002784.g.BGIv1.0	1.99896e-74	1.0972	GO:0005515
Lus10028985.g.BGIv1.0	5.53317e-06	1.05407
Lus10026634.g.BGIv1.0	2.92446e-11	1.03012	GO:0043565	GO:0006355	GO:0003700
Lus10004575.g.BGIv1.0	9.92535e-08	1.03004	GO:0046983
Lus10004630.g.BGIv1.0	1.19931e-11	1.02721	GO:0046983
Lus10018857.g.BGIv1.0	0.00160862	1.00366	GO:0005634	GO:0003700
Lus10009227.g.BGIv1.0	7.99155e-09	-1.0073	GO:0043565	GO:0008270	GO:0006355	GO:0003700
Lus10013592.g.BGIv1.0	5.20401e-06	-1.00888	GO:0006355	GO:0003700
Lus10041023.g.BGIv1.0	0.000106336	-1.04694	GO:0006355	GO:0003700
Lus10018020.g.BGIv1.0	8.7428e-16	-1.06205	GO:0046983
Lus10041362.g.BGIv1.0	1.52898e-10	-1.0931	GO:0003677	GO:0008289
Lus10033198.g.BGIv1.0	0.000853955	-1.12918	GO:0046983
Lus10020264.g.BGIv1.0	3.15013e-10	-1.14278	GO:0005634	GO:0003677
Lus10035386.g.BGIv1.0	0.037622	-1.1496
Lus10043271.g.BGIv1.0	0.000435081	-1.16001	GO:0006355	GO:0003700
Lus10010177.g.BGIv1.0	1.27066e-34	-1.16741	GO:0005634	GO:0003700	GO:0043565	GO:0042752
Lus10029908.g.BGIv1.0	0.03828	-1.1742	GO:0005634	GO:0046982	GO:0043565	GO:0045893
Lus10040506.g.BGIv1.0	4.72336e-23	-1.18598	GO:0046983
Lus10005886.g.BGIv1.0	7.2082e-35	-1.20365	GO:0005634	GO:0043565
Lus10018761.g.BGIv1.0	0.00191605	-1.21475	GO:0046983
Lus10009907.g.BGIv1.0	2.10675e-10	-1.22017	GO:0043565	GO:0006355	GO:0003700
Lus10027064.g.BGIv1.0	1.82084e-05	-1.22325	GO:0005634	GO:0001228	GO:0046983
Lus10009263.g.BGIv1.0	0.0287861	-1.24252	GO:0005634	GO:0003700	GO:0043565	GO:0044212	GO:0030154	GO:0010119
Lus10037994.g.BGIv1.0	1.6758e-11	-1.25127	GO:0043565	GO:0008270	GO:0006355	GO:0003700
Lus10022449.g.BGIv1.0	0.0198127	-1.25437	GO:0030244	GO:0016760	GO:0016020
Lus10014807.g.BGIv1.0	0.000169321	-1.25721
Lus10024204.g.BGIv1.0	6.32737e-05	-1.25755	GO:0043565	GO:0006355	GO:0003700
Lus10041746.g.BGIv1.0	0.0282343	-1.26099
Lus10034296.g.BGIv1.0	0.00111772	-1.26246	GO:0043565	GO:0006355	GO:0003700	GO:0006351
Lus10007748.g.BGIv1.0	1.65646e-33	-1.26375	GO:0008270
Lus10014300.g.BGIv1.0	1.49192e-10	-1.28434	GO:0046983
Lus10036567.g.BGIv1.0	4.85031e-17	-1.29969	GO:0003677	GO:0008289
Lus10016790.g.BGIv1.0	1.13073e-11	-1.30492	GO:0006355	GO:0003677
Lus10038273.g.BGIv1.0	2.00228e-05	-1.31193	GO:0043565	GO:0008270	GO:0006355	GO:0003700
Lus10018900.g.BGIv1.0	0.00416684	-1.32909	GO:0005515
Lus10039630.g.BGIv1.0	1.10997e-15	-1.33604	GO:0005515
Lus10018418.g.BGIv1.0	0.0276494	-1.34507	GO:0005634	GO:0003700	GO:0043565	GO:0044212	GO:0030154
Lus10007799.g.BGIv1.0	0.0349659	-1.34946	GO:0006355	GO:0003700
Lus10001751.g.BGIv1.0	4.95439e-24	-1.38071
Lus10009034.g.BGIv1.0	1.05522e-19	-1.38702	GO:0046983
Lus10016849.g.BGIv1.0	7.94005e-09	-1.39141	GO:0043565	GO:0008270	GO:0006355	GO:0003700
Lus10007248.g.BGIv1.0	0.000374452	-1.39239	GO:0005634	GO:0003700	GO:0043565	GO:0044212	GO:0030154
Lus10002912.g.BGIv1.0	0.0137605	-1.39382	GO:0006355	GO:0003700
Lus10018009.g.BGIv1.0	8.43572e-15	-1.42228	GO:0043565	GO:0006355	GO:0003700	GO:0006351
Lus10037675.g.BGIv1.0	4.28645e-11	-1.42683
Lus10006533.g.BGIv1.0	1.20141e-10	-1.42935
Lus10042005.g.BGIv1.0	8.61333e-15	-1.45353	GO:0043565	GO:0006355	GO:0003700	GO:0006351
Lus10031349.g.BGIv1.0	0.00274602	-1.48206	GO:0043565	GO:0006355	GO:0003700	GO:0006351
Lus10012027.g.BGIv1.0	1.01454e-06	-1.48809	GO:0043565	GO:0006355	GO:0003700
Lus10042646.g.BGIv1.0	6.08163e-05	-1.49163	GO:0043565	GO:0006355	GO:0005634	GO:0003700
Lus10026008.g.BGIv1.0	2.98073e-05	-1.49732	GO:0046983
Lus10033735.g.BGIv1.0	0.0432268	-1.49873	GO:0005634	GO:0003700	GO:0043565	GO:0044212	GO:0030154
Lus10035554.g.BGIv1.0	0.000183871	-1.51101
Lus10015659.g.BGIv1.0	2.57014e-05	-1.54765
Lus10002940.g.BGIv1.0	6.87868e-16	-1.55507	GO:0030244	GO:0016760	GO:0016020
Lus10028880.g.BGIv1.0	0.00048892	-1.60032	GO:0006355	GO:0003700	GO:0007275
Lus10002657.g.BGIv1.0	0.0104691	-1.60304	GO:0006355	GO:0003700	GO:0007275
Lus10028248.g.BGIv1.0	0.00814669	-1.60743	GO:0005634	GO:0003700	GO:0043565	GO:0044212	GO:0030154
Lus10039376.g.BGIv1.0	2.50405e-09	-1.60986	GO:0043565	GO:0006355	GO:0005634	GO:0003700	GO:0009408
Lus10040861.g.BGIv1.0	1.29237e-77	-1.67634	GO:0003677
Lus10001909.g.BGIv1.0	7.63677e-16	-1.70132	GO:0005634	GO:0003677
Lus10009673.g.BGIv1.0	2.51109e-34	-1.7381	GO:0046983
Lus10004493.g.BGIv1.0	0.0242801	-1.74804	GO:0005634	GO:0046982	GO:0043565	GO:0045893
Lus10027394.g.BGIv1.0	4.61419e-11	-1.76972	GO:0046983	GO:0003677
Lus10021999.g.BGIv1.0	2.2957e-07	-1.82517	GO:0043565	GO:0006355	GO:0003700
Lus10015500.g.BGIv1.0	5.27458e-46	-1.83484
Lus10011326.g.BGIv1.0	3.21589e-09	-1.83904	GO:0006355	GO:0003700
Lus10000049.g.BGIv1.0	0.0438932	-1.84964	GO:0009408	GO:0005634	GO:0003700
Lus10003471.g.BGIv1.0	5.0157e-26	-1.87371	GO:0046983
Lus10031900.g.BGIv1.0	1.22846e-07	-1.87467	GO:0005634	GO:0003677
Lus10032379.g.BGIv1.0	5.80819e-14	-1.9247	GO:0005634	GO:0003677
Lus10000374.g.BGIv1.0	3.00029e-08	-1.94643
Lus10006618.g.BGIv1.0	0.000861414	-1.94792	GO:0043565	GO:0006355	GO:0005634	GO:0003700	GO:0009408
Lus10032439.g.BGIv1.0	1.66272e-06	-1.95865	GO:0006355	GO:0005667	GO:0003700
Lus10028301.g.BGIv1.0	0.00784843	-1.97709	GO:0043565	GO:0008270	GO:0006355	GO:0003700
Lus10008225.g.BGIv1.0	7.13048e-72	-1.99722	GO:0030244	GO:0016760	GO:0016020
Lus10006647.g.BGIv1.0	4.14784e-05	-2.01586	GO:0005634	GO:0003700	GO:0043565	GO:0044212	GO:0030154
Lus10001481.g.BGIv1.0	1.9264e-23	-2.01856
Lus10038092.g.BGIv1.0	0.0399026	-2.04896	GO:0005634	GO:0003700	GO:0043565	GO:0044212	GO:0030154
Lus10027735.g.BGIv1.0	7.44705e-11	-2.0679
Lus10002593.g.BGIv1.0	2.97038e-05	-2.08319	GO:0005634	GO:0003677
Lus10039743.g.BGIv1.0	0.00986203	-2.11352	GO:0005634	GO:0003700	GO:0043565	GO:0044212	GO:0030154
Lus10031609.g.BGIv1.0	1.38575e-06	-2.1169	GO:0005634	GO:0003700	GO:0043565	GO:0044212	GO:0030154
Lus10008587.g.BGIv1.0	0.00347578	-2.15353	GO:0009959	GO:0009639
Lus10003525.g.BGIv1.0	1.25395e-14	-2.17033	GO:0006334	GO:0005634	GO:0003677	GO:0000786	GO:0030244	GO:0016760	GO:0016020
Lus10037946.g.BGIv1.0	2.29538e-92	-2.18806	GO:0032784	GO:0006357
Lus10042941.g.BGIv1.0	7.63755e-05	-2.2452	GO:0006355	GO:0005667	GO:0003700
Lus10015660.g.BGIv1.0	1.49323e-14	-2.24752
Lus10042017.g.BGIv1.0	1.83762e-08	-2.2562	GO:0046983
Lus10039324.g.BGIv1.0	0.000112647	-2.28441	GO:0006355	GO:0003700
Lus10012881.g.BGIv1.0	0.00608396	-2.4144	GO:0043565	GO:0006355	GO:0003700
Lus10015661.g.BGIv1.0	9.34316e-62	-2.49474
Lus10031326.g.BGIv1.0	1.66277e-08	-2.52931
Lus10031850.g.BGIv1.0	0.00285783	-2.72408	GO:0005634	GO:0003677
Lus10041475.g.BGIv1.0	1.4798e-13	-2.78907	GO:0043565	GO:0006355	GO:0003700	GO:0006351
Lus10003904.g.BGIv1.0	4.31123e-66	-2.79381	GO:0005634	GO:0003677
Lus10041261.g.BGIv1.0	1.80391e-21	-2.79446	GO:0046983
Lus10002559.g.BGIv1.0	6.19166e-11	-2.89771	GO:0005634	GO:0003677
Lus10041142.g.BGIv1.0	1.54174e-12	-3.21779	GO:0005634	GO:0003700	GO:0043565	GO:0044212	GO:0030154
Lus10016682.g.BGIv1.0	2.57236e-05	-3.28652	GO:0043565	GO:0006355	GO:0003700
Lus10016151.g.BGIv1.0	0.0136464	-3.33971	GO:0046983
Lus10015734.g.BGIv1.0	1.54087e-16	-3.41643	GO:0046983
Lus10007906.g.BGIv1.0	4.45227e-14	-3.43077	GO:0043565	GO:0006355	GO:0003700
Lus10021968.g.BGIv1.0	7.01259e-05	-3.47022	GO:0046983
Lus10011430.g.BGIv1.0	3.78448e-05	-3.57602	GO:0043565	GO:0008270	GO:0006355	GO:0003700
Lus10016669.g.BGIv1.0	6.72543e-07	-3.79198	GO:0006355	GO:0003700
Lus10030763.g.BGIv1.0	1.47955e-05	-3.84164	GO:0008270
Lus10005683.g.BGIv1.0	0.0014347	-3.8763	GO:0005634	GO:0003677
Lus10036472.g.BGIv1.0	2.21945e-08	-4.10784	GO:0005634	GO:0003700	GO:0043565	GO:0044212	GO:0030154
Lus10036401.g.BGIv1.0	2.46531e-13	-4.31384	GO:0043565	GO:0006355	GO:0003700
Lus10008814.g.BGIv1.0	4.96157e-07	-4.39135
Lus10033592.g.BGIv1.0	0.0324437	-4.45125	GO:0046983
Lus10041372.g.BGIv1.0	0.0292842	-4.52392	GO:0006355	GO:0003700
Lus10009745.g.BGIv1.0	0.0202414	-4.61371	GO:0046983
Lus10001447.g.BGIv1.0	0.00367417	-4.66893
Lus10016815.g.BGIv1.0	0.0143164	-4.70832	GO:0006355	GO:0003700
Lus10032117.g.BGIv1.0	2.76367e-09	-4.74954	GO:0005634	GO:0003700	GO:0043565	GO:0044212	GO:0030154
Lus10018525.g.BGIv1.0	0.000126694	-4.88848	GO:0005634	GO:0003700	GO:0043565	GO:0044212	GO:0030154
Lus10036575.g.BGIv1.0	0.00617314	-4.97046	GO:0005634	GO:0046982	GO:0043565	GO:0045893
Lus10017634.g.BGIv1.0	0.005112	-5.06474	GO:0046983
Lus10039989.g.BGIv1.0	0.000923723	-5.07955
Lus10027458.g.BGIv1.0	0.000968075	-5.49533	GO:0005634	GO:0003700	GO:0043565	GO:0044212	GO:0030154
Lus10035971.g.BGIv1.0	5.30556e-06	-5.53261	GO:0043565	GO:0006355	GO:0003700
Lus10031260.g.BGIv1.0	0.000139058	-5.54925	GO:0006355	GO:0003700	GO:0007275
Lus10037572.g.BGIv1.0	5.12069e-05	-5.75732	GO:0043565	GO:0008270	GO:0006355	GO:0003700
Lus10031831.g.BGIv1.0	0.000249281	-5.79765	GO:0006355	GO:0003700	GO:0007275
Lus10027369.g.BGIv1.0	0.000228624	-5.91152	GO:0005634	GO:0003677
Lus10002419.g.BGIv1.0	4.64055e-05	-6.12985
Lus10014569.g.BGIv1.0	2.40626e-06	-6.71243	GO:0005634	GO:0003700	GO:0043565	GO:0044212	GO:0030154
Lus10036062.g.BGIv1.0	2.03715e-10	-7.06922	GO:0043565	GO:0006355	GO:0005634	GO:0003700
48h
Nike
Lus10014655.g.BGIv1.0	6.98962e-10	7.87666	GO:0006355	GO:0003700
Lus10009129.g.BGIv1.0	0.000162375	5.69118	GO:0005634	GO:0003700	GO:0043565	GO:0044212	GO:0030154
Lus10021193.g.BGIv1.0	3.92582e-14	5.41731	GO:0006355	GO:0003700
Lus10020085.g.BGIv1.0	0.0018623	4.68763	GO:0005634	GO:0003677
Lus10030446.g.BGIv1.0	8.9425e-49	4.51089	GO:0006355	GO:0003677
Lus10011185.g.BGIv1.0	7.8506e-21	4.48795	GO:0043565	GO:0006355	GO:0005634	GO:0003700
Lus10042128.g.BGIv1.0	0.0306446	4.31591	GO:0046983	GO:0003677
Lus10016210.g.BGIv1.0	0.0435758	4.18414	GO:0006355	GO:0003700
Lus10006579.g.BGIv1.0	0.0164344	4.03528	GO:0006355	GO:0003700
Lus10036773.g.BGIv1.0	6.97349e-22	4.01202	GO:0006355	GO:0003677
Lus10012547.g.BGIv1.0	0.020998	3.94303	GO:0043565	GO:0006355	GO:0003700
Lus10011346.g.BGIv1.0	1.72619e-165	3.8385	GO:0043565	GO:0006355	GO:0003700
Lus10006740.g.BGIv1.0	1.02541e-06	3.31206	GO:0005634	GO:0003700	GO:0043565	GO:0044212	GO:0030154
Lus10003128.g.BGIv1.0	1.62031e-178	3.30238	GO:0043565	GO:0006355	GO:0003700
Lus10041546.g.BGIv1.0	5.22258e-51	2.92639	GO:0043565	GO:0006355	GO:0003700
Lus10003889.g.BGIv1.0	0.00657771	2.90726	GO:0006355	GO:0003700
Lus10017152.g.BGIv1.0	2.14797e-11	2.82083	GO:0046983
Lus10037205.g.BGIv1.0	6.88073e-05	2.8141	GO:0043565	GO:0006355	GO:0003700
Lus10009351.g.BGIv1.0	0	2.73502	GO:0043565	GO:0006355	GO:0005634	GO:0003700
Lus10032984.g.BGIv1.0	1.54618e-20	2.69229	GO:0003700
Lus10007049.g.BGIv1.0	6.67604e-13	2.62396	GO:0046983	GO:0003677
Lus10018488.g.BGIv1.0	0.0347721	2.4952	GO:0043565	GO:0006355	GO:0005634	GO:0003700
Lus10019348.g.BGIv1.0	6.37628e-191	2.35263	GO:0043565	GO:0006355	GO:0005634	GO:0003700
Lus10012202.g.BGIv1.0	2.43178e-67	2.33233	GO:0006355	GO:0003700
Lus10008031.g.BGIv1.0	0.0015992	2.32372
Lus10039809.g.BGIv1.0	2.25706e-05	2.32356	GO:0006355	GO:0003700
Lus10034338.g.BGIv1.0	1.85022e-05	2.28101	GO:0003824	GO:0003677
Lus10030531.g.BGIv1.0	3.65513e-23	2.15481	GO:0043565	GO:0006355	GO:0003700	GO:0055114	GO:0020037	GO:0016705	GO:0005506
Lus10028513.g.BGIv1.0	0.0232218	2.15092	GO:0005634	GO:0003677
Lus10036800.g.BGIv1.0	9.23412e-07	2.15023	GO:0043565	GO:0006355	GO:0003700
Lus10011829.g.BGIv1.0	5.30741e-09	2.11507	GO:0006355	GO:0003700
Lus10000037.g.BGIv1.0	5.88908e-09	2.07682	GO:0046983
Lus10004537.g.BGIv1.0	1.03626e-06	2.07109	GO:0043565	GO:0006355	GO:0003700
Lus10017550.g.BGIv1.0	1.65586e-05	1.94063	GO:0006355	GO:0003700
Lus10038874.g.BGIv1.0	1.287e-26	1.86676	GO:0043565	GO:0006355	GO:0005634	GO:0003700
Lus10029950.g.BGIv1.0	3.48966e-19	1.79985	GO:0046983
Lus10017067.g.BGIv1.0	8.1848e-10	1.78616	GO:0043565	GO:0006355	GO:0003700
Lus10040292.g.BGIv1.0	0.0119373	1.76913
Lus10001265.g.BGIv1.0	5.34756e-54	1.6654	GO:0043565	GO:0006355	GO:0003700
Lus10019247.g.BGIv1.0	0.00230061	1.64131	GO:0046983
Lus10018578.g.BGIv1.0	0.00287775	1.62388	GO:0006355	GO:0003700
Lus10043167.g.BGIv1.0	3.10184e-10	1.60406	GO:0043565	GO:0006355	GO:0003700
Lus10035366.g.BGIv1.0	7.91416e-11	1.55769	GO:0046983
Lus10013797.g.BGIv1.0	0.0318403	1.54714	GO:0043565	GO:0006355	GO:0005634	GO:0003700
Lus10037156.g.BGIv1.0	1.13368e-42	1.4592	GO:0006355	GO:0003677
Lus10012215.g.BGIv1.0	5.50755e-25	1.41627	GO:0043565	GO:0006355	GO:0003700
Lus10034907.g.BGIv1.0	7.68762e-05	1.4056	GO:0043565	GO:0006355	GO:0005634	GO:0003700
Lus10023636.g.BGIv1.0	1.47815e-20	1.36832	GO:0043565	GO:0006355	GO:0005634	GO:0003700
Lus10002309.g.BGIv1.0	1.0708e-29	1.31786	GO:0043565	GO:0006355	GO:0003700
Lus10004368.g.BGIv1.0	1.01923e-22	1.30194	GO:0006355	GO:0003700
Lus10041660.g.BGIv1.0	3.11456e-12	1.30108	GO:0043565	GO:0006355	GO:0003700
Lus10020337.g.BGIv1.0	1.09274e-42	1.24736
Lus10004612.g.BGIv1.0	7.27671e-05	1.24279	GO:0043565	GO:0006355	GO:0003700
Lus10004806.g.BGIv1.0	0.0374354	1.18147	GO:0006351	GO:0005634	GO:0003700
Lus10024850.g.BGIv1.0	6.63801e-08	1.16118	GO:0046983
Lus10019314.g.BGIv1.0	4.95668e-18	1.15564
Lus10024074.g.BGIv1.0	2.7662e-18	1.14907	GO:0043565	GO:0006355	GO:0003700
Lus10021534.g.BGIv1.0	4.07506e-05	1.1313
Lus10004575.g.BGIv1.0	8.33503e-08	1.12804	GO:0046983
Lus10042802.g.BGIv1.0	3.44241e-11	1.12403	GO:0043565	GO:0006355	GO:0003700
Lus10022186.g.BGIv1.0	1.08821e-16	1.11722	GO:0046983
Lus10027897.g.BGIv1.0	7.48045e-18	1.0958	GO:0043565	GO:0006355	GO:0003700
Lus10029252.g.BGIv1.0	3.22534e-06	1.09117	GO:0043565	GO:0006355	GO:0003700
Lus10030968.g.BGIv1.0	1.06684e-74	1.0819
Lus10003562.g.BGIv1.0	0.0184817	1.05427	GO:0006355	GO:0003700
Lus10006998.g.BGIv1.0	0.00715103	1.0108	GO:0006355	GO:0006289	GO:0000439
Lus10015659.g.BGIv1.0	0.00669127	-1.0168
Lus10019639.g.BGIv1.0	3.15656e-15	-1.0197	GO:0005634	GO:0003677
Lus10021678.g.BGIv1.0	0.000113635	-1.02559	GO:0006355	GO:0003700
Lus10002559.g.BGIv1.0	0.0160501	-1.02837	GO:0005634	GO:0003677
Lus10043304.g.BGIv1.0	0.0157836	-1.03738	GO:0005634	GO:0003677
Lus10017602.g.BGIv1.0	0.00365464	-1.04125	GO:0046983
Lus10027735.g.BGIv1.0	0.00147169	-1.06102
Lus10006938.g.BGIv1.0	2.48896e-10	-1.07028	GO:0005634	GO:0003697	GO:0009908
Lus10042811.g.BGIv1.0	0.00133944	-1.07768	GO:0005634	GO:0003700
Lus10031900.g.BGIv1.0	0.0308298	-1.08556	GO:0005634	GO:0003677
Lus10042017.g.BGIv1.0	0.00640739	-1.09205	GO:0046983
Lus10041261.g.BGIv1.0	0.00014168	-1.10095	GO:0046983
Lus10024745.g.BGIv1.0	1.03847e-09	-1.11236	GO:0005634	GO:0003697	GO:0009908
Lus10011307.g.BGIv1.0	1.15305e-16	-1.11252	GO:0046983
Lus10002036.g.BGIv1.0	0.00463027	-1.11505	GO:0005634	GO:0043565	GO:0008270	GO:0045893
Lus10041810.g.BGIv1.0	3.4642e-08	-1.11652	GO:0043565	GO:0008270	GO:0006355	GO:0003700
Lus10010101.g.BGIv1.0	0.00634966	-1.12757	GO:0046983
Lus10042195.g.BGIv1.0	7.21635e-07	-1.12868
Lus10024314.g.BGIv1.0	0.0160782	-1.15211	GO:0043565	GO:0006355	GO:0003700
Lus10020059.g.BGIv1.0	3.84105e-06	-1.15671	GO:0003677	GO:0008289
Lus10013242.g.BGIv1.0	0.00069296	-1.16974	GO:0008270
Lus10002134.g.BGIv1.0	0.000628217	-1.17865	GO:0030244	GO:0016760	GO:0016020
Lus10016676.g.BGIv1.0	3.74874e-06	-1.18002	GO:0005634	GO:0003677
Lus10035386.g.BGIv1.0	0.0471767	-1.18004
Lus10009184.g.BGIv1.0	3.25427e-19	-1.19749
Lus10002940.g.BGIv1.0	5.74069e-11	-1.20138	GO:0030244	GO:0016760	GO:0016020
Lus10003471.g.BGIv1.0	4.02042e-08	-1.20447	GO:0046983
Lus10018887.g.BGIv1.0	7.76097e-26	-1.21211
Lus10041475.g.BGIv1.0	0.000374622	-1.22469	GO:0043565	GO:0006355	GO:0003700	GO:0006351
Lus10035554.g.BGIv1.0	0.0218522	-1.22616
Lus10033198.g.BGIv1.0	0.00222798	-1.22628	GO:0046983
Lus10040506.g.BGIv1.0	1.09818e-20	-1.25648	GO:0046983
Lus10006491.g.BGIv1.0	5.22433e-06	-1.27398	GO:0046983
Lus10000492.g.BGIv1.0	0.0237908	-1.27792	GO:0043565	GO:0006355	GO:0005634	GO:0003700
Lus10036737.g.BGIv1.0	0.000102481	-1.28785	GO:0046872
Lus10030454.g.BGIv1.0	0.000117486	-1.29454	GO:0005794	GO:0016021	GO:0005886	GO:0005802	GO:0016760	GO:0051753	GO:0071555	GO:0030244	GO:0009833
Lus10028584.g.BGIv1.0	1.28767e-22	-1.31591	GO:0005634	GO:0003700	GO:0043565
Lus10025355.g.BGIv1.0	1.20276e-14	-1.36529	GO:0010338	GO:0006351	GO:0005634
Lus10005134.g.BGIv1.0	2.79945e-106	-1.36653	GO:0005634	GO:0003677
Lus10028880.g.BGIv1.0	0.0472119	-1.36681	GO:0006355	GO:0003700	GO:0007275
Lus10016849.g.BGIv1.0	1.91544e-09	-1.36966	GO:0043565	GO:0008270	GO:0006355	GO:0003700
Lus10001133.g.BGIv1.0	4.27661e-08	-1.41594	GO:0043565	GO:0006355	GO:0005634	GO:0003700
Lus10022449.g.BGIv1.0	0.0434796	-1.4241	GO:0030244	GO:0016760	GO:0016020
Lus10037675.g.BGIv1.0	2.12051e-10	-1.43355
Lus10032353.g.BGIv1.0	0.00505475	-1.43755	GO:0006355	GO:0003700
Lus10009034.g.BGIv1.0	4.25564e-18	-1.4436	GO:0046983
Lus10026008.g.BGIv1.0	3.08816e-05	-1.47163	GO:0046983
Lus10033420.g.BGIv1.0	0.0227378	-1.47208	GO:0006355	GO:0003700
Lus10036567.g.BGIv1.0	4.50648e-21	-1.48032	GO:0003677	GO:0008289
Lus10038680.g.BGIv1.0	2.1674e-27	-1.50776	GO:0032784	GO:0006357
Lus10038022.g.BGIv1.0	7.89532e-16	-1.5354	GO:0005634	GO:0003700	GO:0043565	GO:0044212	GO:0030154	GO:0010119
Lus10028178.g.BGIv1.0	6.21021e-08	-1.54247	GO:0043565	GO:0008270	GO:0006355	GO:0003700
Lus10001909.g.BGIv1.0	1.8237e-08	-1.54636	GO:0005634	GO:0003677
Lus10009923.g.BGIv1.0	0.0110345	-1.56583	GO:0009959	GO:0009639
Lus10016972.g.BGIv1.0	0.000232035	-1.57184	GO:0006355	GO:0005667	GO:0003700
Lus10038273.g.BGIv1.0	8.22225e-05	-1.58844	GO:0043565	GO:0008270	GO:0006355	GO:0003700
Lus10041142.g.BGIv1.0	0.00687406	-1.61045	GO:0005634	GO:0003700	GO:0043565	GO:0044212	GO:0030154
Lus10041362.g.BGIv1.0	6.06526e-16	-1.62357	GO:0003677	GO:0008289
Lus10018888.g.BGIv1.0	1.33021e-44	-1.63941	GO:0005634	GO:0003700	GO:0043565
Lus10038550.g.BGIv1.0	8.69227e-05	-1.64654
Lus10027394.g.BGIv1.0	2.57078e-07	-1.65491	GO:0046983	GO:0003677
Lus10032498.g.BGIv1.0	1.27424e-08	-1.66734	GO:0006355	GO:0003700
Lus10008814.g.BGIv1.0	0.0432673	-1.68256
Lus10031655.g.BGIv1.0	0.0082155	-1.75298	GO:0006355	GO:0003700
Lus10003904.g.BGIv1.0	7.10618e-26	-1.78464	GO:0005634	GO:0003677
Lus10010100.g.BGIv1.0	1.06011e-62	-1.79487	GO:0005634	GO:0003677
Lus10007132.g.BGIv1.0	1.47262e-09	-1.79887	GO:0005634	GO:0003677
Lus10019452.g.BGIv1.0	0.00939976	-1.80705	GO:0005634	GO:0003677
Lus10015369.g.BGIv1.0	0.00200152	-1.85615	GO:0005634	GO:0003700	GO:0043565	GO:0044212	GO:0030154	GO:0006355	GO:0009733	GO:0009723	GO:0009739	GO:0009753	GO:0009751	GO:0009651
Lus10039630.g.BGIv1.0	3.46556e-22	-1.87473	GO:0005515
Lus10007248.g.BGIv1.0	0.00101926	-1.90144	GO:0005634	GO:0003700	GO:0043565	GO:0044212	GO:0030154
Lus10010177.g.BGIv1.0	1.03734e-69	-1.90293	GO:0005634	GO:0003700	GO:0043565	GO:0042752
Lus10005248.g.BGIv1.0	0.012993	-1.92376
Lus10021452.g.BGIv1.0	1.17594e-05	-1.94089	GO:0006355	GO:0003677
Lus10016110.g.BGIv1.0	0.00920892	-1.94675	GO:0006355	GO:0003677
Lus10018674.g.BGIv1.0	4.29951e-73	-1.95338	GO:0008270
Lus10032379.g.BGIv1.0	1.94276e-13	-1.97971	GO:0005634	GO:0003677
Lus10024204.g.BGIv1.0	4.2118e-08	-2.00054	GO:0043565	GO:0006355	GO:0003700
Lus10007748.g.BGIv1.0	5.27965e-77	-2.00591	GO:0008270
Lus10012390.g.BGIv1.0	0.0291846	-2.01805	GO:0043565	GO:0006355	GO:0003700
Lus10014807.g.BGIv1.0	5.50338e-06	-2.02425
Lus10021999.g.BGIv1.0	3.37654e-07	-2.025	GO:0043565	GO:0006355	GO:0003700
Lus10032439.g.BGIv1.0	8.62334e-06	-2.06884	GO:0006355	GO:0005667	GO:0003700
Lus10034296.g.BGIv1.0	1.33025e-06	-2.11005	GO:0043565	GO:0006355	GO:0003700	GO:0006351
Lus10008225.g.BGIv1.0	7.92165e-47	-2.12252	GO:0030244	GO:0016760	GO:0016020
Lus10016682.g.BGIv1.0	0.0206945	-2.13407	GO:0043565	GO:0006355	GO:0003700
Lus10033562.g.BGIv1.0	7.0433e-20	-2.15819	GO:0046983
Lus10021711.g.BGIv1.0	1.93659e-07	-2.18648	GO:0046983
Lus10000374.g.BGIv1.0	5.61135e-08	-2.21721
Lus10009907.g.BGIv1.0	3.95576e-26	-2.23724	GO:0043565	GO:0006355	GO:0003700
Lus10009263.g.BGIv1.0	0.00101591	-2.24404	GO:0005634	GO:0003700	GO:0043565	GO:0044212	GO:0030154	GO:0010119
Lus10007907.g.BGIv1.0	5.40536e-06	-2.24638	GO:0043565	GO:0006355	GO:0003700
Lus10030212.g.BGIv1.0	0.017047	-2.2842	GO:0046983
Lus10005710.g.BGIv1.0	0.0124978	-2.51966	GO:0046983
Lus10003525.g.BGIv1.0	6.87004e-14	-2.59583	GO:0006334	GO:0005634	GO:0003677	GO:0000786	GO:0030244	GO:0016760	GO:0016020
Lus10035859.g.BGIv1.0	3.99582e-05	-2.60242	GO:0006355	GO:0003700
Lus10014300.g.BGIv1.0	1.03603e-32	-2.62003	GO:0046983
Lus10015500.g.BGIv1.0	7.34506e-61	-2.67592
Lus10042646.g.BGIv1.0	6.80118e-08	-2.6958	GO:0043565	GO:0006355	GO:0005634	GO:0003700
Lus10001271.g.BGIv1.0	6.41696e-12	-2.78322	GO:0046983
Lus10016212.g.BGIv1.0	0.031293	-2.78882	GO:0006355	GO:0003700
Lus10015661.g.BGIv1.0	5.5492e-60	-2.85425
Lus10028248.g.BGIv1.0	0.000570934	-2.96609	GO:0005634	GO:0003700	GO:0043565	GO:0044212	GO:0030154
Lus10037572.g.BGIv1.0	0.0451371	-3.12302	GO:0043565	GO:0008270	GO:0006355	GO:0003700
Lus10012670.g.BGIv1.0	4.6517e-09	-3.12534	GO:0046983
Lus10003740.g.BGIv1.0	0.0130806	-3.13857	GO:0006355	GO:0003700
Lus10025829.g.BGIv1.0	1.9332e-12	-3.23046	GO:0043565	GO:0008270	GO:0006355	GO:0003700
Lus10009673.g.BGIv1.0	1.00201e-52	-3.26266	GO:0046983
Lus10028032.g.BGIv1.0	0.00586568	-3.28207	GO:0006355	GO:0003700
Lus10037946.g.BGIv1.0	3.19272e-111	-3.30631	GO:0032784	GO:0006357
Lus10008587.g.BGIv1.0	5.38975e-05	-3.47884	GO:0009959	GO:0009639
Lus10001481.g.BGIv1.0	2.75975e-42	-3.60671
Lus10030452.g.BGIv1.0	0.00100527	-3.63595	GO:0005634	GO:0003677
Lus10011430.g.BGIv1.0	0.00985392	-3.64795	GO:0043565	GO:0008270	GO:0006355	GO:0003700
Lus10011888.g.BGIv1.0	0.0448702	-3.79653	GO:0003677
Lus10005683.g.BGIv1.0	0.0161653	-4.03461	GO:0005634	GO:0003677
Lus10006647.g.BGIv1.0	1.94948e-09	-4.23782	GO:0005634	GO:0003700	GO:0043565	GO:0044212	GO:0030154
Lus10017634.g.BGIv1.0	0.0326098	-4.28849	GO:0046983
Lus10015734.g.BGIv1.0	8.43211e-10	-4.60535	GO:0046983
Lus10038939.g.BGIv1.0	0.00152771	-4.74894	GO:0046983
Lus10026611.g.BGIv1.0	0.000488125	-5.04868	GO:0005634	GO:0003677
Lus10002419.g.BGIv1.0	0.000941474	-5.2574
Lus10014569.g.BGIv1.0	0.000583432	-5.35041	GO:0005634	GO:0003700	GO:0043565	GO:0044212	GO:0030154
Lus10038092.g.BGIv1.0	0.000167355	-5.64545	GO:0005634	GO:0003700	GO:0043565	GO:0044212	GO:0030154
Lus10032117.g.BGIv1.0	8.74304e-06	-6.2243	GO:0005634	GO:0003700	GO:0043565	GO:0044212	GO:0030154
Lus10036062.g.BGIv1.0	1.31138e-07	-6.98481	GO:0043565	GO:0006355	GO:0005634	GO:0003700
24h
Regina
Lus10042907.g.BGIv1.0	5.97385e-09	7.76224	GO:0006355	GO:0003700
Lus10009996.g.BGIv1.0	1.86741e-07	6.97299	GO:0005634	GO:0043565
Lus10021196.g.BGIv1.0	2.92968e-06	6.48252	GO:0006355	GO:0003700
Lus10014655.g.BGIv1.0	8.66279e-12	6.34529	GO:0006355	GO:0003700
Lus10011831.g.BGIv1.0	8.22679e-06	6.25926	GO:0006355	GO:0003700
Lus10011185.g.BGIv1.0	6.40897e-21	6.11645	GO:0043565	GO:0006355	GO:0005634	GO:0003700
Lus10009129.g.BGIv1.0	0.000224055	5.90523	GO:0005634	GO:0003700	GO:0043565	GO:0044212	GO:0030154
Lus10042128.g.BGIv1.0	0.000280566	5.8716	GO:0046983	GO:0003677
Lus10020085.g.BGIv1.0	0.000331324	5.84168	GO:0005634	GO:0003677
Lus10007049.g.BGIv1.0	1.75456e-87	5.79673	GO:0046983	GO:0003677
Lus10011830.g.BGIv1.0	0.00220885	5.42338	GO:0006355	GO:0003700
Lus10005925.g.BGIv1.0	0.00233586	5.37659	GO:0043565	GO:0006355	GO:0005634	GO:0003700
Lus10029318.g.BGIv1.0	0.0261303	4.69554	GO:0006355	GO:0003700
Lus10011346.g.BGIv1.0	2.50493e-133	4.4977	GO:0043565	GO:0006355	GO:0003700
Lus10041660.g.BGIv1.0	1.13333e-72	4.32319	GO:0043565	GO:0006355	GO:0003700
Lus10021193.g.BGIv1.0	8.27351e-16	4.11986	GO:0006355	GO:0003700
Lus10038062.g.BGIv1.0	0.000113193	4.0102	GO:0005634	GO:0043565
Lus10003128.g.BGIv1.0	4.20509e-66	3.96158	GO:0043565	GO:0006355	GO:0003700
Lus10029333.g.BGIv1.0	0.0476786	3.93729	GO:0006355	GO:0003700
Lus10006579.g.BGIv1.0	0.014526	3.93248	GO:0006355	GO:0003700
Lus10041546.g.BGIv1.0	2.39994e-74	3.901	GO:0043565	GO:0006355	GO:0003700
Lus10035366.g.BGIv1.0	1.7633e-31	3.73586	GO:0046983
Lus10011829.g.BGIv1.0	9.7944e-50	3.71453	GO:0006355	GO:0003700
Lus10016210.g.BGIv1.0	0.000204662	3.6546	GO:0006355	GO:0003700
Lus10018488.g.BGIv1.0	0.0084799	3.60313	GO:0043565	GO:0006355	GO:0005634	GO:0003700
Lus10030531.g.BGIv1.0	1.06232e-68	3.46164	GO:0043565	GO:0006355	GO:0003700	GO:0055114	GO:0020037	GO:0016705	GO:0005506
Lus10024074.g.BGIv1.0	7.21252e-147	3.42891	GO:0043565	GO:0006355	GO:0003700
Lus10030446.g.BGIv1.0	2.02392e-14	3.33025	GO:0006355	GO:0003677
Lus10029331.g.BGIv1.0	8.35963e-05	3.23746	GO:0006355	GO:0003700
Lus10004368.g.BGIv1.0	1.8342e-181	3.11441	GO:0006355	GO:0003700
Lus10000037.g.BGIv1.0	4.74074e-31	3.02427	GO:0046983
Lus10016212.g.BGIv1.0	1.98425e-07	2.96672	GO:0006355	GO:0003700
Lus10036773.g.BGIv1.0	1.12153e-16	2.92396	GO:0006355	GO:0003677
Lus10030970.g.BGIv1.0	2.15298e-54	2.82966	GO:0046983
Lus10033420.g.BGIv1.0	0.00190519	2.78968	GO:0006355	GO:0003700
Lus10012215.g.BGIv1.0	7.63803e-106	2.774	GO:0043565	GO:0006355	GO:0003700
Lus10036800.g.BGIv1.0	1.91553e-11	2.69605	GO:0043565	GO:0006355	GO:0003700
Lus10011578.g.BGIv1.0	3.69861e-08	2.68797	GO:0046983
Lus10008214.g.BGIv1.0	5.94386e-82	2.67583	GO:0006355	GO:0003700
Lus10019247.g.BGIv1.0	1.69136e-18	2.64691	GO:0046983
Lus10026617.g.BGIv1.0	0.00198825	2.62537	GO:0006355	GO:0003677
Lus10001265.g.BGIv1.0	6.79089e-139	2.47583	GO:0043565	GO:0006355	GO:0003700
Lus10017152.g.BGIv1.0	9.94238e-11	2.46981	GO:0046983
Lus10005343.g.BGIv1.0	0.0136681	2.23613	GO:0006355	GO:0003700
Lus10021326.g.BGIv1.0	4.56191e-08	2.18657	GO:0003677
Lus10009351.g.BGIv1.0	5.89902e-214	2.17286	GO:0043565	GO:0006355	GO:0005634	GO:0003700
Lus10002309.g.BGIv1.0	1.09746e-56	2.1231	GO:0043565	GO:0006355	GO:0003700
Lus10042243.g.BGIv1.0	2.07057e-97	2.11441	GO:0043565	GO:0006355	GO:0003700
Lus10003601.g.BGIv1.0	3.16317e-33	2.07588	GO:0006355	GO:0003700
Lus10030242.g.BGIv1.0	0.000972669	2.05032
Lus10026082.g.BGIv1.0	7.18281e-108	2.03328	GO:0043565	GO:0006355	GO:0003700
Lus10032498.g.BGIv1.0	8.82999e-26	2.03203	GO:0006355	GO:0003700
Lus10015881.g.BGIv1.0	0.0436431	2.00913	GO:0008270
Lus10019348.g.BGIv1.0	4.03476e-128	1.98496	GO:0043565	GO:0006355	GO:0005634	GO:0003700
Lus10040292.g.BGIv1.0	0.0266775	1.9546
Lus10040165.g.BGIv1.0	4.54718e-78	1.94512	GO:0006355	GO:0003700
Lus10026409.g.BGIv1.0	1.49183e-36	1.94291	GO:0043565	GO:0006355	GO:0003700
Lus10004612.g.BGIv1.0	2.8498e-05	1.89615	GO:0043565	GO:0006355	GO:0003700
Lus10039134.g.BGIv1.0	0.00808843	1.79648	GO:0043565	GO:0006355	GO:0005634	GO:0003700
Lus10005999.g.BGIv1.0	1.82624e-12	1.78187	GO:0046983
Lus10034338.g.BGIv1.0	0.0355659	1.75978	GO:0003824	GO:0003677
Lus10037156.g.BGIv1.0	5.21095e-68	1.75374	GO:0006355	GO:0003677
Lus10005967.g.BGIv1.0	1.66262e-19	1.73287	GO:0006355	GO:0003700
Lus10015713.g.BGIv1.0	5.2504e-103	1.62868	GO:0005634	GO:0003700	GO:0043565	GO:0044212	GO:0030154
Lus10031676.g.BGIv1.0	3.41553e-05	1.60038	GO:0046983	GO:0003677
Lus10037131.g.BGIv1.0	9.57138e-16	1.58207	GO:0043565	GO:0006355	GO:0003700
Lus10002296.g.BGIv1.0	0.0190397	1.56867	GO:0005634	GO:0003677
Lus10000482.g.BGIv1.0	7.84283e-60	1.53898
Lus10022935.g.BGIv1.0	1.40063e-40	1.52877	GO:0006355	GO:0003700
Lus10004577.g.BGIv1.0	1.91456e-43	1.48237
Lus10022186.g.BGIv1.0	4.59414e-20	1.473	GO:0046983
Lus10012029.g.BGIv1.0	0.0280216	1.42339	GO:0043565	GO:0006355	GO:0003700
Lus10025518.g.BGIv1.0	1.71013e-11	1.39406	GO:0046983
Lus10000332.g.BGIv1.0	0.000529436	1.39058	GO:0046983
Lus10004806.g.BGIv1.0	0.0134459	1.32018	GO:0006351	GO:0005634	GO:0003700
Lus10010043.g.BGIv1.0	0.011429	1.3192	GO:0006355	GO:0003700
Lus10020069.g.BGIv1.0	4.50238e-41	1.26098	GO:0046983
Lus10026634.g.BGIv1.0	3.00675e-05	1.25656	GO:0043565	GO:0006355	GO:0003700
Lus10030243.g.BGIv1.0	4.92672e-14	1.2224	GO:0046983
Lus10004384.g.BGIv1.0	1.102e-23	1.22018	GO:0005634	GO:0003677	GO:0009733	GO:0046686	GO:0009723	GO:0009739	GO:0009753	GO:0009651
Lus10025024.g.BGIv1.0	8.97727e-42	1.21739	GO:0043565	GO:0006355	GO:0003700
Lus10030424.g.BGIv1.0	1.87057e-12	1.20109	GO:0043565	GO:0006355	GO:0003700
Lus10018857.g.BGIv1.0	0.0257607	1.19534	GO:0005634	GO:0003700
Lus10030212.g.BGIv1.0	0.0227321	1.16984	GO:0046983
Lus10007305.g.BGIv1.0	7.14877e-15	1.16528	GO:0043565	GO:0006355	GO:0003700
Lus10005966.g.BGIv1.0	1.23722e-16	1.16053	GO:0046983
Lus10005209.g.BGIv1.0	0.0130885	1.14818	GO:0006355	GO:0005667	GO:0003700
Lus10002784.g.BGIv1.0	5.82237e-45	1.14755	GO:0005515
Lus10041221.g.BGIv1.0	0.0101048	1.13822	GO:0005634	GO:0003700	GO:0046982
Lus10042200.g.BGIv1.0	1.67203e-05	1.11665	GO:0005634	GO:0003700	GO:0043565	GO:0044212	GO:0030154	GO:0006355	GO:0009733	GO:0009723	GO:0009739	GO:0009753	GO:0009751	GO:0009651
Lus10004574.g.BGIv1.0	1.68776e-17	1.10288	GO:0046983
Lus10040069.g.BGIv1.0	5.11773e-12	1.08915	GO:0043565	GO:0006355	GO:0003700
Lus10007974.g.BGIv1.0	1.24692e-12	1.05261	GO:0046983
Lus10020136.g.BGIv1.0	1.96272e-16	1.01035	GO:0043565	GO:0006355	GO:0003700
Lus10014807.g.BGIv1.0	0.0303393	-1.00168
Lus10021452.g.BGIv1.0	0.0448968	-1.00836	GO:0006355	GO:0003677
Lus10002940.g.BGIv1.0	2.59683e-05	-1.04515	GO:0030244	GO:0016760	GO:0016020
Lus10013814.g.BGIv1.0	0.0279191	-1.05941	GO:0003700
Lus10017602.g.BGIv1.0	0.0132801	-1.06151	GO:0046983
Lus10037994.g.BGIv1.0	0.000195376	-1.06464	GO:0043565	GO:0008270	GO:0006355	GO:0003700
Lus10015661.g.BGIv1.0	3.32413e-06	-1.06985
Lus10015734.g.BGIv1.0	0.000145811	-1.1563	GO:0046983
Lus10003078.g.BGIv1.0	0.0176695	-1.19032
Lus10035859.g.BGIv1.0	0.000641532	-1.28124	GO:0006355	GO:0003700
Lus10001909.g.BGIv1.0	0.00123776	-1.29411	GO:0005634	GO:0003677
Lus10038273.g.BGIv1.0	0.036882	-1.31619	GO:0043565	GO:0008270	GO:0006355	GO:0003700
Lus10041475.g.BGIv1.0	0.0164235	-1.35856	GO:0043565	GO:0006355	GO:0003700	GO:0006351
Lus10032379.g.BGIv1.0	5.90804e-05	-1.36926	GO:0005634	GO:0003677
Lus10040861.g.BGIv1.0	7.16233e-25	-1.40232	GO:0003677
Lus10007248.g.BGIv1.0	0.00878237	-1.41657	GO:0005634	GO:0003700	GO:0043565	GO:0044212	GO:0030154
Lus10003904.g.BGIv1.0	7.36797e-10	-1.42877	GO:0005634	GO:0003677
Lus10038939.g.BGIv1.0	0.0319959	-1.53193	GO:0046983
Lus10021968.g.BGIv1.0	3.05102e-05	-1.59645	GO:0046983
Lus10027718.g.BGIv1.0	0.00377631	-1.71949	GO:0005634	GO:0003700	GO:0043565
Lus10016110.g.BGIv1.0	0.0104504	-1.80667	GO:0006355	GO:0003677
Lus10021999.g.BGIv1.0	0.000136969	-1.84326	GO:0043565	GO:0006355	GO:0003700
Lus10041261.g.BGIv1.0	9.4366e-08	-1.86428	GO:0046983
Lus10031326.g.BGIv1.0	0.0347963	-2.30403
Lus10007906.g.BGIv1.0	0.0215536	-2.36725	GO:0043565	GO:0006355	GO:0003700
Lus10032439.g.BGIv1.0	0.000226803	-2.47577	GO:0006355	GO:0005667	GO:0003700
Lus10028248.g.BGIv1.0	0.00153246	-2.48766	GO:0005634	GO:0003700	GO:0043565	GO:0044212	GO:0030154
Lus10016669.g.BGIv1.0	0.00484408	-2.77404	GO:0006355	GO:0003700
Lus10036401.g.BGIv1.0	0.0339019	-2.92584	GO:0043565	GO:0006355	GO:0003700
Lus10041142.g.BGIv1.0	0.00286332	-2.97251	GO:0005634	GO:0003700	GO:0043565	GO:0044212	GO:0030154
Lus10033735.g.BGIv1.0	0.032704	-4.44112	GO:0005634	GO:0003700	GO:0043565	GO:0044212	GO:0030154
Lus10016682.g.BGIv1.0	0.00447667	-4.59533	GO:0043565	GO:0006355	GO:0003700
Lus10036062.g.BGIv1.0	0.0027558	-4.72691	GO:0043565	GO:0006355	GO:0005634	GO:0003700
Lus10008814.g.BGIv1.0	0.00696906	-4.84521
Lus10031609.g.BGIv1.0	0.00681852	-4.85676	GO:0005634	GO:0003700	GO:0043565	GO:0044212	GO:0030154
Lus10032117.g.BGIv1.0	0.000752764	-5.08825	GO:0005634	GO:0003700	GO:0043565	GO:0044212	GO:0030154
Lus10011430.g.BGIv1.0	0.000847349	-5.47729	GO:0043565	GO:0008270	GO:0006355	GO:0003700
48h
Regina
Lus10021196.g.BGIv1.0	7.1615e-10	6.90512	GO:0006355	GO:0003700
Lus10020085.g.BGIv1.0	6.85815e-06	6.55864	GO:0005634	GO:0003677
Lus10029314.g.BGIv1.0	6.06628e-05	6.17077	GO:0006355	GO:0003700
Lus10006579.g.BGIv1.0	7.68763e-05	5.67098	GO:0006355	GO:0003700
Lus10011831.g.BGIv1.0	9.32458e-05	5.64496	GO:0006355	GO:0003700
Lus10042907.g.BGIv1.0	0.000228876	5.45374	GO:0006355	GO:0003700
Lus10014655.g.BGIv1.0	7.30833e-23	5.30127	GO:0006355	GO:0003700
Lus10009129.g.BGIv1.0	0.00382522	5.22672	GO:0005634	GO:0003700	GO:0043565	GO:0044212	GO:0030154
Lus10042128.g.BGIv1.0	0.000663445	5.14963	GO:0046983	GO:0003677
Lus10011185.g.BGIv1.0	2.50537e-27	5.0675	GO:0043565	GO:0006355	GO:0005634	GO:0003700
Lus10004042.g.BGIv1.0	0.0193728	4.74586	GO:0005634	GO:0003677
Lus10024883.g.BGIv1.0	0.000293643	4.73836	GO:0006355	GO:0003700
Lus10026617.g.BGIv1.0	5.58266e-47	4.58624	GO:0006355	GO:0003677
Lus10005925.g.BGIv1.0	0.00731183	4.49826	GO:0043565	GO:0006355	GO:0005634	GO:0003700
Lus10029333.g.BGIv1.0	0.0356374	4.4678	GO:0006355	GO:0003700
Lus10030446.g.BGIv1.0	1.13331e-78	4.17436	GO:0006355	GO:0003677
Lus10007326.g.BGIv1.0	6.82287e-05	3.70475	GO:0043565	GO:0006355	GO:0003700
Lus10007049.g.BGIv1.0	2.56897e-43	3.55508	GO:0046983	GO:0003677
Lus10011346.g.BGIv1.0	1.09287e-239	3.49462	GO:0043565	GO:0006355	GO:0003700
Lus10000037.g.BGIv1.0	6.35912e-28	3.49291	GO:0046983
Lus10016210.g.BGIv1.0	0.0081506	3.48395	GO:0006355	GO:0003700
Lus10035971.g.BGIv1.0	9.4072e-14	3.3719	GO:0043565	GO:0006355	GO:0003700
Lus10041546.g.BGIv1.0	3.00606e-70	2.98003	GO:0043565	GO:0006355	GO:0003700
Lus10003128.g.BGIv1.0	1.90683e-219	2.92783	GO:0043565	GO:0006355	GO:0003700
Lus10029331.g.BGIv1.0	9.08927e-05	2.92541	GO:0006355	GO:0003700
Lus10035366.g.BGIv1.0	1.37437e-58	2.91917	GO:0046983
Lus10021193.g.BGIv1.0	2.8661e-09	2.87261	GO:0006355	GO:0003700
Lus10036773.g.BGIv1.0	4.13059e-32	2.81646	GO:0006355	GO:0003677
Lus10037205.g.BGIv1.0	1.8649e-08	2.60693	GO:0043565	GO:0006355	GO:0003700
Lus10041660.g.BGIv1.0	3.54203e-45	2.53658	GO:0043565	GO:0006355	GO:0003700
Lus10033420.g.BGIv1.0	0.013765	2.39517	GO:0006355	GO:0003700
Lus10030970.g.BGIv1.0	7.38521e-31	2.37379	GO:0046983
Lus10006740.g.BGIv1.0	7.63059e-05	2.36012	GO:0005634	GO:0003700	GO:0043565	GO:0044212	GO:0030154
Lus10021326.g.BGIv1.0	1.43683e-10	2.1755	GO:0003677
Lus10017152.g.BGIv1.0	2.63197e-09	2.15342	GO:0046983
Lus10039809.g.BGIv1.0	0.00160737	2.15181	GO:0006355	GO:0003700
Lus10032984.g.BGIv1.0	5.28164e-23	2.11453	GO:0003700
Lus10030531.g.BGIv1.0	9.71193e-23	2.07032	GO:0043565	GO:0006355	GO:0003700	GO:0055114	GO:0020037	GO:0016705	GO:0005506
Lus10018488.g.BGIv1.0	0.00791946	2.05	GO:0043565	GO:0006355	GO:0005634	GO:0003700
Lus10039134.g.BGIv1.0	0.00336888	2.00379	GO:0043565	GO:0006355	GO:0005634	GO:0003700
Lus10008031.g.BGIv1.0	0.0108025	1.96445
Lus10005967.g.BGIv1.0	1.69949e-28	1.95414	GO:0006355	GO:0003700
Lus10009351.g.BGIv1.0	0	1.9432	GO:0043565	GO:0006355	GO:0005634	GO:0003700
Lus10024074.g.BGIv1.0	1.99126e-53	1.89884	GO:0043565	GO:0006355	GO:0003700
Lus10004806.g.BGIv1.0	7.27231e-05	1.77699	GO:0006351	GO:0005634	GO:0003700
Lus10001265.g.BGIv1.0	1.6329e-107	1.77582	GO:0043565	GO:0006355	GO:0003700
Lus10012215.g.BGIv1.0	3.34546e-63	1.75695	GO:0043565	GO:0006355	GO:0003700
Lus10011829.g.BGIv1.0	4.44184e-17	1.7562	GO:0006355	GO:0003700
Lus10036800.g.BGIv1.0	9.26541e-05	1.68547	GO:0043565	GO:0006355	GO:0003700
Lus10022186.g.BGIv1.0	7.1492e-51	1.66545	GO:0046983
Lus10034338.g.BGIv1.0	0.00317019	1.6182	GO:0003824	GO:0003677
Lus10030242.g.BGIv1.0	6.36072e-06	1.52017
Lus10022935.g.BGIv1.0	3.87304e-59	1.51981	GO:0006355	GO:0003700
Lus10019348.g.BGIv1.0	4.58944e-116	1.48941	GO:0043565	GO:0006355	GO:0005634	GO:0003700
Lus10024190.g.BGIv1.0	3.11873e-06	1.44606	GO:0009959	GO:0009639
Lus10019314.g.BGIv1.0	4.43568e-23	1.36769
Lus10015713.g.BGIv1.0	8.87231e-65	1.35098	GO:0005634	GO:0003700	GO:0043565	GO:0044212	GO:0030154
Lus10031676.g.BGIv1.0	0.00352193	1.34241	GO:0046983	GO:0003677
Lus10042243.g.BGIv1.0	3.29353e-45	1.32273	GO:0043565	GO:0006355	GO:0003700
Lus10029252.g.BGIv1.0	1.5833e-10	1.3223	GO:0043565	GO:0006355	GO:0003700
Lus10004368.g.BGIv1.0	2.76005e-29	1.31486	GO:0006355	GO:0003700
Lus10002309.g.BGIv1.0	8.24112e-28	1.31179	GO:0043565	GO:0006355	GO:0003700
Lus10026409.g.BGIv1.0	9.06296e-20	1.30689	GO:0043565	GO:0006355	GO:0003700
Lus10030424.g.BGIv1.0	1.95152e-19	1.30291	GO:0043565	GO:0006355	GO:0003700
Lus10022546.g.BGIv1.0	1.40807e-12	1.29602	GO:0043565	GO:0006355	GO:0005634	GO:0003700
Lus10012656.g.BGIv1.0	0.0190917	1.26709	GO:0046983	GO:0003677
Lus10004612.g.BGIv1.0	0.000430533	1.25021	GO:0043565	GO:0006355	GO:0003700
Lus10026082.g.BGIv1.0	1.04901e-44	1.22771	GO:0043565	GO:0006355	GO:0003700
Lus10004575.g.BGIv1.0	9.10797e-11	1.21536	GO:0046983
Lus10003601.g.BGIv1.0	1.9905e-14	1.20661	GO:0006355	GO:0003700
Lus10021199.g.BGIv1.0	4.42737e-12	1.18019	GO:0046983
Lus10000952.g.BGIv1.0	6.18618e-46	1.14799
Lus10020337.g.BGIv1.0	1.90784e-46	1.10914
Lus10004574.g.BGIv1.0	7.81098e-25	1.0957	GO:0046983
Lus10012202.g.BGIv1.0	1.07638e-14	1.09285	GO:0006355	GO:0003700
Lus10016948.g.BGIv1.0	8.23518e-07	1.03769	GO:0005634	GO:0003677
Lus10040292.g.BGIv1.0	0.0426003	1.03756
Lus10019247.g.BGIv1.0	0.0203771	1.03008	GO:0046983
Lus10032498.g.BGIv1.0	7.70982e-05	1.02459	GO:0006355	GO:0003700
Lus10001133.g.BGIv1.0	0.00091245	-1.0187	GO:0043565	GO:0006355	GO:0005634	GO:0003700
Lus10010053.g.BGIv1.0	1.09123e-09	-1.02002	GO:0043565	GO:0006355	GO:0003700
Lus10003471.g.BGIv1.0	9.79672e-13	-1.02892	GO:0046983
Lus10008616.g.BGIv1.0	7.97186e-09	-1.03052	GO:0005634	GO:0003700	GO:0043565	GO:0044212	GO:0030154	GO:0006355	GO:0009733	GO:0009723	GO:0009739	GO:0009753	GO:0009751	GO:0009651
Lus10025355.g.BGIv1.0	1.4664e-14	-1.04036	GO:0010338	GO:0006351	GO:0005634
Lus10036737.g.BGIv1.0	0.0319365	-1.04266	GO:0046872
Lus10033198.g.BGIv1.0	0.0037374	-1.0777	GO:0046983
Lus10024392.g.BGIv1.0	1.963e-13	-1.10069	GO:0010338	GO:0006351	GO:0005634
Lus10040506.g.BGIv1.0	4.77231e-15	-1.1027	GO:0046983
Lus10001177.g.BGIv1.0	2.20106e-13	-1.10659	GO:0005634	GO:0046982	GO:0043565	GO:0045893
Lus10021968.g.BGIv1.0	0.000104825	-1.11367	GO:0046983
Lus10001751.g.BGIv1.0	8.99949e-18	-1.12807
Lus10010907.g.BGIv1.0	5.12617e-20	-1.144
Lus10042538.g.BGIv1.0	0.00441541	-1.19263	GO:0043565	GO:0006355	GO:0003700
Lus10031281.g.BGIv1.0	0.0114202	-1.22488	GO:0005634	GO:0003677
Lus10038550.g.BGIv1.0	0.000546465	-1.27344
Lus10006000.g.BGIv1.0	4.80229e-11	-1.28827	GO:0043565	GO:0008270	GO:0006355	GO:0003700
Lus10035018.g.BGIv1.0	2.20781e-06	-1.31528	GO:0006355	GO:0003700
Lus10002036.g.BGIv1.0	0.000836356	-1.31567	GO:0005634	GO:0043565	GO:0008270	GO:0045893
Lus10016669.g.BGIv1.0	0.0240487	-1.31639	GO:0006355	GO:0003700
Lus10041142.g.BGIv1.0	0.0356817	-1.31926	GO:0005634	GO:0003700	GO:0043565	GO:0044212	GO:0030154
Lus10033938.g.BGIv1.0	0.0431764	-1.35049	GO:0006355	GO:0003700
Lus10008225.g.BGIv1.0	5.31684e-24	-1.36139	GO:0030244	GO:0016760	GO:0016020
Lus10041023.g.BGIv1.0	1.89325e-07	-1.3657	GO:0006355	GO:0003700
Lus10007248.g.BGIv1.0	0.00626721	-1.36649	GO:0005634	GO:0003700	GO:0043565	GO:0044212	GO:0030154
Lus10007132.g.BGIv1.0	4.43543e-05	-1.37537	GO:0005634	GO:0003677
Lus10016676.g.BGIv1.0	4.50832e-06	-1.38561	GO:0005634	GO:0003677
Lus10039376.g.BGIv1.0	0.00240688	-1.38854	GO:0043565	GO:0006355	GO:0005634	GO:0003700	GO:0009408
Lus10032379.g.BGIv1.0	4.80839e-06	-1.41667	GO:0005634	GO:0003677
Lus10021999.g.BGIv1.0	0.00292549	-1.44919	GO:0043565	GO:0006355	GO:0003700
Lus10003078.g.BGIv1.0	0.000837055	-1.46706
Lus10021452.g.BGIv1.0	0.000889971	-1.48263	GO:0006355	GO:0003677
Lus10003904.g.BGIv1.0	6.89622e-13	-1.50679	GO:0005634	GO:0003677
Lus10007907.g.BGIv1.0	4.68963e-06	-1.51051	GO:0043565	GO:0006355	GO:0003700
Lus10012842.g.BGIv1.0	0.0493145	-1.52005
Lus10028178.g.BGIv1.0	0.000566825	-1.55787	GO:0043565	GO:0008270	GO:0006355	GO:0003700
Lus10007748.g.BGIv1.0	1.83188e-24	-1.58776	GO:0008270
Lus10009907.g.BGIv1.0	1.0793e-07	-1.63247	GO:0043565	GO:0006355	GO:0003700
Lus10027735.g.BGIv1.0	0.000750901	-1.66911
Lus10022449.g.BGIv1.0	0.0406932	-1.68126	GO:0030244	GO:0016760	GO:0016020
Lus10030490.g.BGIv1.0	0.00282094	-1.73304	GO:0046983
Lus10026008.g.BGIv1.0	3.32861e-05	-1.75955	GO:0046983
Lus10014300.g.BGIv1.0	8.19368e-13	-1.78865	GO:0046983
Lus10012670.g.BGIv1.0	4.27256e-07	-1.80319	GO:0046983
Lus10036401.g.BGIv1.0	0.0120486	-1.83135	GO:0043565	GO:0006355	GO:0003700
Lus10038273.g.BGIv1.0	0.00492223	-1.88634	GO:0043565	GO:0008270	GO:0006355	GO:0003700
Lus10036472.g.BGIv1.0	0.0222608	-1.90979	GO:0005634	GO:0003700	GO:0043565	GO:0044212	GO:0030154
Lus10001481.g.BGIv1.0	2.8831e-23	-1.91461
Lus10018674.g.BGIv1.0	2.62478e-70	-1.96534	GO:0008270
Lus10030763.g.BGIv1.0	0.0220388	-2.04887	GO:0008270
Lus10041261.g.BGIv1.0	1.52855e-10	-2.05324	GO:0046983
Lus10038022.g.BGIv1.0	2.44144e-35	-2.06403	GO:0005634	GO:0003700	GO:0043565	GO:0044212	GO:0030154	GO:0010119
Lus10009034.g.BGIv1.0	1.21516e-43	-2.11674	GO:0046983
Lus10042646.g.BGIv1.0	0.00209524	-2.14007	GO:0043565	GO:0006355	GO:0005634	GO:0003700
Lus10014396.g.BGIv1.0	0.0269586	-2.153
Lus10025829.g.BGIv1.0	6.43761e-06	-2.18242	GO:0043565	GO:0008270	GO:0006355	GO:0003700
Lus10034296.g.BGIv1.0	3.11794e-05	-2.26142	GO:0043565	GO:0006355	GO:0003700	GO:0006351
Lus10015500.g.BGIv1.0	4.69877e-14	-2.31071
Lus10017602.g.BGIv1.0	6.49471e-10	-2.3437	GO:0046983
Lus10014807.g.BGIv1.0	2.39206e-06	-2.37771
Lus10033562.g.BGIv1.0	1.31472e-16	-2.45806	GO:0046983
Lus10009263.g.BGIv1.0	0.00137143	-2.58206	GO:0005634	GO:0003700	GO:0043565	GO:0044212	GO:0030154	GO:0010119
Lus10002559.g.BGIv1.0	1.73616e-06	-2.60415	GO:0005634	GO:0003677
Lus10028032.g.BGIv1.0	0.0386053	-2.60599	GO:0006355	GO:0003700
Lus10002912.g.BGIv1.0	0.000199009	-2.65271	GO:0006355	GO:0003700
Lus10005248.g.BGIv1.0	9.37989e-05	-2.94523
Lus10009673.g.BGIv1.0	9.24839e-84	-3.00143	GO:0046983
Lus10030452.g.BGIv1.0	0.000565736	-3.0353	GO:0005634	GO:0003677
Lus10028248.g.BGIv1.0	0.000104867	-3.31796	GO:0005634	GO:0003700	GO:0043565	GO:0044212	GO:0030154
Lus10006647.g.BGIv1.0	0.000288735	-3.34017	GO:0005634	GO:0003700	GO:0043565	GO:0044212	GO:0030154
Lus10031655.g.BGIv1.0	0.000112149	-3.47625	GO:0006355	GO:0003700
Lus10015734.g.BGIv1.0	1.08725e-16	-3.76485	GO:0046983
Lus10036062.g.BGIv1.0	0.00919537	-3.77961	GO:0043565	GO:0006355	GO:0005634	GO:0003700
Lus10035859.g.BGIv1.0	8.8905e-16	-4.26386	GO:0006355	GO:0003700
Lus10031831.g.BGIv1.0	0.0290875	-4.33466	GO:0006355	GO:0003700	GO:0007275
Lus10031609.g.BGIv1.0	0.000268565	-5.64022	GO:0005634	GO:0003700	GO:0043565	GO:0044212	GO:0030154
Lus10038939.g.BGIv1.0	5.00153e-06	-6.30603	GO:0046983

## Sheet: WRKY TFs
24h
Nike
name	padj	Ctrl vs Fol - log2FoldChange	GO_numbers
Lus10012547.g.BGIv1.0	3.24814e-07	7.19292	GO:0043565	GO:0006355	GO:0003700
Lus10039331.g.BGIv1.0	6.35623e-17	6.20427	GO:0043565	GO:0006355	GO:0003700
Lus10014177.g.BGIv1.0	3.43725e-73	5.20887	GO:0043565	GO:0006355	GO:0003700
Lus10024676.g.BGIv1.0	3.07718e-09	4.70589	GO:0043565	GO:0006355	GO:0003700
Lus10022736.g.BGIv1.0	1.41196e-136	4.6838	GO:0043565	GO:0006355	GO:0003700
Lus10011346.g.BGIv1.0	7.7049e-300	3.70649	GO:0043565	GO:0006355	GO:0003700
Lus10041546.g.BGIv1.0	1.72395e-134	3.54616	GO:0043565	GO:0006355	GO:0003700
Lus10003128.g.BGIv1.0	0	3.49788	GO:0043565	GO:0006355	GO:0003700
Lus10001062.g.BGIv1.0	2.36566e-09	3.39129	GO:0043565	GO:0006355	GO:0003700
Lus10015546.g.BGIv1.0	4.47654e-80	3.36087	GO:0043565	GO:0006355	GO:0003700
Lus10032303.g.BGIv1.0	0.0241144	3.28657	GO:0043565	GO:0006355	GO:0003700
Lus10007326.g.BGIv1.0	9.64994e-08	3.27591	GO:0043565	GO:0006355	GO:0003700
Lus10025216.g.BGIv1.0	3.31256e-36	3.16945	GO:0043565	GO:0006355	GO:0003700
Lus10025133.g.BGIv1.0	8.69801e-84	2.79901	GO:0043565	GO:0006355	GO:0003700
Lus10024246.g.BGIv1.0	4.3903e-08	2.70329	GO:0043565	GO:0006355	GO:0003700
Lus10036624.g.BGIv1.0	7.33232e-57	2.64953	GO:0043565	GO:0006355	GO:0003700
Lus10004612.g.BGIv1.0	1.5132e-28	2.53663	GO:0043565	GO:0006355	GO:0003700
Lus10012215.g.BGIv1.0	1.45685e-237	2.52232	GO:0043565	GO:0006355	GO:0003700
Lus10036800.g.BGIv1.0	1.9559e-19	2.47536	GO:0043565	GO:0006355	GO:0003700
Lus10041660.g.BGIv1.0	1.14681e-70	2.36029	GO:0043565	GO:0006355	GO:0003700
Lus10037205.g.BGIv1.0	8.78391e-07	2.28373	GO:0043565	GO:0006355	GO:0003700
Lus10004537.g.BGIv1.0	6.86816e-16	2.26733	GO:0043565	GO:0006355	GO:0003700
Lus10001265.g.BGIv1.0	3.98749e-257	2.25745	GO:0043565	GO:0006355	GO:0003700
Lus10035841.g.BGIv1.0	1.09878e-81	2.23868	GO:0043565	GO:0006355	GO:0003700
Lus10024074.g.BGIv1.0	8.01797e-149	2.11126	GO:0043565	GO:0006355	GO:0003700
Lus10023615.g.BGIv1.0	0.00838751	2.0484	GO:0043565	GO:0006355	GO:0003700
Lus10002309.g.BGIv1.0	7.86478e-186	2.04216	GO:0043565	GO:0006355	GO:0003700
Lus10026409.g.BGIv1.0	1.12978e-53	2.03314	GO:0043565	GO:0006355	GO:0003700
Lus10042243.g.BGIv1.0	1.14177e-200	2.02429	GO:0043565	GO:0006355	GO:0003700
Lus10029021.g.BGIv1.0	2.23096e-41	2.02122	GO:0043565	GO:0006355	GO:0003700
Lus10020136.g.BGIv1.0	6.3925e-174	2.02088	GO:0043565	GO:0006355	GO:0003700
Lus10034244.g.BGIv1.0	1.07121e-60	1.99337	GO:0043565	GO:0006355	GO:0003700
Lus10001902.g.BGIv1.0	4.6374e-07	1.93894	GO:0043565	GO:0006355	GO:0003700
Lus10012870.g.BGIv1.0	1.12664e-109	1.77508	GO:0043565	GO:0006355	GO:0003700
Lus10012030.g.BGIv1.0	2.35064e-33	1.71034	GO:0005634	GO:0003677	GO:0043565	GO:0006355	GO:0003700
Lus10023099.g.BGIv1.0	2.02929e-74	1.66125	GO:0043565	GO:0006355	GO:0003700
Lus10032372.g.BGIv1.0	6.2512e-50	1.61147	GO:0043565	GO:0006355	GO:0003700
Lus10030517.g.BGIv1.0	2.16777e-70	1.5235	GO:0043565	GO:0006355	GO:0003700
Lus10026936.g.BGIv1.0	8.41338e-87	1.51035	GO:0043565	GO:0006355	GO:0003700
Lus10006848.g.BGIv1.0	5.42753e-07	1.41429	GO:0043565	GO:0006355	GO:0003700
Lus10026082.g.BGIv1.0	3.87476e-68	1.33994	GO:0043565	GO:0006355	GO:0003700
Lus10017067.g.BGIv1.0	3.27966e-05	1.29539	GO:0043565	GO:0006355	GO:0003700
Lus10041600.g.BGIv1.0	5.74118e-85	1.2763	GO:0043565	GO:0006355	GO:0003700
Lus10037131.g.BGIv1.0	1.97822e-29	1.26911	GO:0043565	GO:0006355	GO:0003700
Lus10012029.g.BGIv1.0	0.0151654	1.23286	GO:0043565	GO:0006355	GO:0003700
Lus10039295.g.BGIv1.0	0.0286177	1.20325	GO:0043565	GO:0006355	GO:0003700
Lus10030040.g.BGIv1.0	3.2569e-21	1.09941	GO:0043565	GO:0006355	GO:0003700
Lus10035286.g.BGIv1.0	3.86679e-12	1.07025	GO:0043565	GO:0006355	GO:0003700
Lus10026634.g.BGIv1.0	2.92446e-11	1.03012	GO:0043565	GO:0006355	GO:0003700
Lus10038028.g.BGIv1.0	0.0367704	-1.20669	GO:0043565	GO:0006355	GO:0003700
Lus10012027.g.BGIv1.0	1.01454e-06	-1.48809	GO:0043565	GO:0006355	GO:0003700
Lus10021999.g.BGIv1.0	2.2957e-07	-1.82517	GO:0043565	GO:0006355	GO:0003700
Lus10003894.g.BGIv1.0	1.00657e-07	-1.87626	GO:0043565	GO:0006355	GO:0003700
Lus10016682.g.BGIv1.0	2.57236e-05	-3.28652	GO:0043565	GO:0006355	GO:0003700
Lus10007906.g.BGIv1.0	4.45227e-14	-3.43077	GO:0043565	GO:0006355	GO:0003700
Lus10036401.g.BGIv1.0	2.46531e-13	-4.31384	GO:0043565	GO:0006355	GO:0003700
Lus10035971.g.BGIv1.0	5.30556e-06	-5.53261	GO:0043565	GO:0006355	GO:0003700
48h
Nike
Lus10012547.g.BGIv1.0	0.020998	3.94303	GO:0043565	GO:0006355	GO:0003700
Lus10011346.g.BGIv1.0	1.72619e-165	3.8385	GO:0043565	GO:0006355	GO:0003700
Lus10014177.g.BGIv1.0	9.72168e-11	3.70692	GO:0043565	GO:0006355	GO:0003700
Lus10003128.g.BGIv1.0	1.62031e-178	3.30238	GO:0043565	GO:0006355	GO:0003700
Lus10022736.g.BGIv1.0	1.53241e-25	3.21062	GO:0043565	GO:0006355	GO:0003700
Lus10024676.g.BGIv1.0	0.0385949	3.1846	GO:0043565	GO:0006355	GO:0003700
Lus10015546.g.BGIv1.0	1.66393e-19	2.96747	GO:0043565	GO:0006355	GO:0003700
Lus10041546.g.BGIv1.0	5.22258e-51	2.92639	GO:0043565	GO:0006355	GO:0003700
Lus10037205.g.BGIv1.0	6.88073e-05	2.8141	GO:0043565	GO:0006355	GO:0003700
Lus10025133.g.BGIv1.0	1.02193e-56	2.66699	GO:0043565	GO:0006355	GO:0003700
Lus10009969.g.BGIv1.0	0.00012181	2.18459	GO:0043565	GO:0006355	GO:0003700
Lus10036800.g.BGIv1.0	9.23412e-07	2.15023	GO:0043565	GO:0006355	GO:0003700
Lus10004537.g.BGIv1.0	1.03626e-06	2.07109	GO:0043565	GO:0006355	GO:0003700
Lus10025216.g.BGIv1.0	1.17505e-16	1.93138	GO:0043565	GO:0006355	GO:0003700
Lus10017067.g.BGIv1.0	8.1848e-10	1.78616	GO:0043565	GO:0006355	GO:0003700
Lus10001265.g.BGIv1.0	5.34756e-54	1.6654	GO:0043565	GO:0006355	GO:0003700
Lus10035841.g.BGIv1.0	3.05143e-26	1.63716	GO:0043565	GO:0006355	GO:0003700
Lus10043167.g.BGIv1.0	3.10184e-10	1.60406	GO:0043565	GO:0006355	GO:0003700
Lus10012215.g.BGIv1.0	5.50755e-25	1.41627	GO:0043565	GO:0006355	GO:0003700
Lus10034244.g.BGIv1.0	7.57128e-18	1.40187	GO:0043565	GO:0006355	GO:0003700
Lus10002309.g.BGIv1.0	1.0708e-29	1.31786	GO:0043565	GO:0006355	GO:0003700
Lus10041660.g.BGIv1.0	3.11456e-12	1.30108	GO:0043565	GO:0006355	GO:0003700
Lus10036624.g.BGIv1.0	1.25218e-08	1.27622	GO:0043565	GO:0006355	GO:0003700
Lus10004612.g.BGIv1.0	7.27671e-05	1.24279	GO:0043565	GO:0006355	GO:0003700
Lus10032372.g.BGIv1.0	5.03987e-17	1.23617	GO:0043565	GO:0006355	GO:0003700
Lus10023099.g.BGIv1.0	4.4185e-17	1.16215	GO:0043565	GO:0006355	GO:0003700
Lus10024074.g.BGIv1.0	2.7662e-18	1.14907	GO:0043565	GO:0006355	GO:0003700
Lus10029252.g.BGIv1.0	3.22534e-06	1.09117	GO:0043565	GO:0006355	GO:0003700
Lus10001902.g.BGIv1.0	0.0434712	1.07326	GO:0043565	GO:0006355	GO:0003700
Lus10035286.g.BGIv1.0	9.9565e-08	1.07063	GO:0043565	GO:0006355	GO:0003700
Lus10030517.g.BGIv1.0	8.87439e-13	1.01909	GO:0043565	GO:0006355	GO:0003700
Lus10021999.g.BGIv1.0	3.37654e-07	-2.025	GO:0043565	GO:0006355	GO:0003700
Lus10016682.g.BGIv1.0	0.0206945	-2.13407	GO:0043565	GO:0006355	GO:0003700
Lus10007907.g.BGIv1.0	5.40536e-06	-2.24638	GO:0043565	GO:0006355	GO:0003700
24h
Regina
Lus10036624.g.BGIv1.0	5.89019e-05	5.13167	GO:0043565	GO:0006355	GO:0003700
Lus10011346.g.BGIv1.0	2.50493e-133	4.4977	GO:0043565	GO:0006355	GO:0003700
Lus10041660.g.BGIv1.0	1.13333e-72	4.32319	GO:0043565	GO:0006355	GO:0003700
Lus10015546.g.BGIv1.0	5.35148e-32	4.1686	GO:0043565	GO:0006355	GO:0003700
Lus10003128.g.BGIv1.0	4.20509e-66	3.96158	GO:0043565	GO:0006355	GO:0003700
Lus10041546.g.BGIv1.0	2.39994e-74	3.901	GO:0043565	GO:0006355	GO:0003700
Lus10035841.g.BGIv1.0	6.65195e-05	3.7334	GO:0043565	GO:0006355	GO:0003700
Lus10024074.g.BGIv1.0	7.21252e-147	3.42891	GO:0043565	GO:0006355	GO:0003700
Lus10006848.g.BGIv1.0	0.000104638	3.25664	GO:0043565	GO:0006355	GO:0003700
Lus10029021.g.BGIv1.0	1.46125e-11	3.08071	GO:0043565	GO:0006355	GO:0003700
Lus10034244.g.BGIv1.0	4.27484e-17	2.91022	GO:0043565	GO:0006355	GO:0003700
Lus10012215.g.BGIv1.0	7.63803e-106	2.774	GO:0043565	GO:0006355	GO:0003700
Lus10036800.g.BGIv1.0	1.91553e-11	2.69605	GO:0043565	GO:0006355	GO:0003700
Lus10022736.g.BGIv1.0	0.0376532	2.61464	GO:0043565	GO:0006355	GO:0003700
Lus10001902.g.BGIv1.0	0.000196434	2.57035	GO:0043565	GO:0006355	GO:0003700
Lus10001265.g.BGIv1.0	6.79089e-139	2.47583	GO:0043565	GO:0006355	GO:0003700
Lus10030517.g.BGIv1.0	5.67236e-41	2.4487	GO:0043565	GO:0006355	GO:0003700
Lus10002309.g.BGIv1.0	1.09746e-56	2.1231	GO:0043565	GO:0006355	GO:0003700
Lus10042243.g.BGIv1.0	2.07057e-97	2.11441	GO:0043565	GO:0006355	GO:0003700
Lus10026082.g.BGIv1.0	7.18281e-108	2.03328	GO:0043565	GO:0006355	GO:0003700
Lus10025133.g.BGIv1.0	0.00284398	1.99224	GO:0043565	GO:0006355	GO:0003700
Lus10026409.g.BGIv1.0	1.49183e-36	1.94291	GO:0043565	GO:0006355	GO:0003700
Lus10004612.g.BGIv1.0	2.8498e-05	1.89615	GO:0043565	GO:0006355	GO:0003700
Lus10023099.g.BGIv1.0	1.28378e-44	1.82575	GO:0043565	GO:0006355	GO:0003700
Lus10012870.g.BGIv1.0	8.70534e-20	1.82194	GO:0043565	GO:0006355	GO:0003700
Lus10037131.g.BGIv1.0	9.57138e-16	1.58207	GO:0043565	GO:0006355	GO:0003700
Lus10012029.g.BGIv1.0	0.0280216	1.42339	GO:0043565	GO:0006355	GO:0003700
Lus10032372.g.BGIv1.0	1.35779e-16	1.34547	GO:0043565	GO:0006355	GO:0003700
Lus10026634.g.BGIv1.0	3.00675e-05	1.25656	GO:0043565	GO:0006355	GO:0003700
Lus10030424.g.BGIv1.0	1.87057e-12	1.20109	GO:0043565	GO:0006355	GO:0003700
Lus10007305.g.BGIv1.0	7.14877e-15	1.16528	GO:0043565	GO:0006355	GO:0003700
Lus10035286.g.BGIv1.0	1.54345e-06	1.02208	GO:0043565	GO:0006355	GO:0003700
Lus10020136.g.BGIv1.0	1.96272e-16	1.01035	GO:0043565	GO:0006355	GO:0003700
Lus10012030.g.BGIv1.0	5.8369e-07	1.00671	GO:0005634	GO:0003677	GO:0043565	GO:0006355	GO:0003700
Lus10021999.g.BGIv1.0	0.000136969	-1.84326	GO:0043565	GO:0006355	GO:0003700
Lus10007906.g.BGIv1.0	0.0215536	-2.36725	GO:0043565	GO:0006355	GO:0003700
Lus10036401.g.BGIv1.0	0.0339019	-2.92584	GO:0043565	GO:0006355	GO:0003700
Lus10009969.g.BGIv1.0	0.00710849	-3.49783	GO:0043565	GO:0006355	GO:0003700
Lus10016682.g.BGIv1.0	0.00447667	-4.59533	GO:0043565	GO:0006355	GO:0003700
48h
Regina
Lus10007326.g.BGIv1.0	6.82287e-05	3.70475	GO:0043565	GO:0006355	GO:0003700
Lus10011346.g.BGIv1.0	1.09287e-239	3.49462	GO:0043565	GO:0006355	GO:0003700
Lus10035971.g.BGIv1.0	9.4072e-14	3.3719	GO:0043565	GO:0006355	GO:0003700
Lus10041546.g.BGIv1.0	3.00606e-70	2.98003	GO:0043565	GO:0006355	GO:0003700
Lus10003128.g.BGIv1.0	1.90683e-219	2.92783	GO:0043565	GO:0006355	GO:0003700
Lus10015546.g.BGIv1.0	5.94585e-31	2.85577	GO:0043565	GO:0006355	GO:0003700
Lus10037205.g.BGIv1.0	1.8649e-08	2.60693	GO:0043565	GO:0006355	GO:0003700
Lus10041660.g.BGIv1.0	3.54203e-45	2.53658	GO:0043565	GO:0006355	GO:0003700
Lus10001062.g.BGIv1.0	0.0331085	2.26729	GO:0043565	GO:0006355	GO:0003700
Lus10024074.g.BGIv1.0	1.99126e-53	1.89884	GO:0043565	GO:0006355	GO:0003700
Lus10001265.g.BGIv1.0	1.6329e-107	1.77582	GO:0043565	GO:0006355	GO:0003700
Lus10012215.g.BGIv1.0	3.34546e-63	1.75695	GO:0043565	GO:0006355	GO:0003700
Lus10036800.g.BGIv1.0	9.26541e-05	1.68547	GO:0043565	GO:0006355	GO:0003700
Lus10025133.g.BGIv1.0	0.019656	1.47579	GO:0043565	GO:0006355	GO:0003700
Lus10035286.g.BGIv1.0	2.69587e-13	1.351	GO:0043565	GO:0006355	GO:0003700
Lus10042243.g.BGIv1.0	3.29353e-45	1.32273	GO:0043565	GO:0006355	GO:0003700
Lus10029252.g.BGIv1.0	1.5833e-10	1.3223	GO:0043565	GO:0006355	GO:0003700
Lus10002309.g.BGIv1.0	8.24112e-28	1.31179	GO:0043565	GO:0006355	GO:0003700
Lus10026409.g.BGIv1.0	9.06296e-20	1.30689	GO:0043565	GO:0006355	GO:0003700
Lus10030424.g.BGIv1.0	1.95152e-19	1.30291	GO:0043565	GO:0006355	GO:0003700
Lus10004612.g.BGIv1.0	0.000430533	1.25021	GO:0043565	GO:0006355	GO:0003700
Lus10026082.g.BGIv1.0	1.04901e-44	1.22771	GO:0043565	GO:0006355	GO:0003700
Lus10012030.g.BGIv1.0	4.47355e-09	1.08786	GO:0005634	GO:0003677	GO:0043565	GO:0006355	GO:0003700
Lus10030040.g.BGIv1.0	6.76517e-10	1.03851	GO:0043565	GO:0006355	GO:0003700
Lus10010053.g.BGIv1.0	1.09123e-09	-1.02002	GO:0043565	GO:0006355	GO:0003700
Lus10042538.g.BGIv1.0	0.00441541	-1.19263	GO:0043565	GO:0006355	GO:0003700
Lus10021999.g.BGIv1.0	0.00292549	-1.44919	GO:0043565	GO:0006355	GO:0003700
Lus10007907.g.BGIv1.0	4.68963e-06	-1.51051	GO:0043565	GO:0006355	GO:0003700
Lus10036401.g.BGIv1.0	0.0120486	-1.83135	GO:0043565	GO:0006355	GO:0003700

## Sheet: Et TFs
ethylene responsive transcription factors
24h
Nike
name	padj	Ctrl vs Fol - log2FoldChange	GO_numbers
Lus10006579.g.BGIv1.0	1.99138e-09	7.97914	GO:0006355	GO:0003700
Lus10042907.g.BGIv1.0	1.41761e-07	7.04024	GO:0006355	GO:0003700
Lus10011830.g.BGIv1.0	1.19252e-05	6.65926	GO:0006355	GO:0003700
Lus10021196.g.BGIv1.0	2.07178e-18	5.97224	GO:0006355	GO:0003700
Lus10021193.g.BGIv1.0	7.05541e-42	5.8196	GO:0006355	GO:0003700
Lus10009468.g.BGIv1.0	0.00232292	5.49785	GO:0006355	GO:0003700
Lus10029318.g.BGIv1.0	0.00377986	5.43474	GO:0006355	GO:0003700
Lus10041044.g.BGIv1.0	7.38189e-05	5.25561	GO:0006355	GO:0003700
Lus10014655.g.BGIv1.0	3.35386e-31	4.82188	GO:0006355	GO:0003700
Lus10011831.g.BGIv1.0	2.7731e-25	4.64769	GO:0006355	GO:0003700
Lus10024883.g.BGIv1.0	0.00105512	4.09885	GO:0006355	GO:0003700
Lus10011829.g.BGIv1.0	1.1212e-266	3.78905	GO:0006355	GO:0003700
Lus10016210.g.BGIv1.0	0.012343	3.1895	GO:0006355	GO:0003700
Lus10004368.g.BGIv1.0	2.13799e-189	2.31344	GO:0006355	GO:0003700
Lus10006179.g.BGIv1.0	0.00866428	2.30835	GO:0006355	GO:0003700
Lus10008214.g.BGIv1.0	1.24699e-82	2.18713	GO:0006355	GO:0003700
Lus10003601.g.BGIv1.0	6.45656e-61	2.14449	GO:0006355	GO:0003700
Lus10041614.g.BGIv1.0	0.00138811	1.88664	GO:0006355	GO:0003700
Lus10040165.g.BGIv1.0	1.36709e-86	1.85374	GO:0006355	GO:0003700
Lus10032498.g.BGIv1.0	8.3272e-23	1.8314	GO:0006355	GO:0003700
Lus10018578.g.BGIv1.0	0.00203029	1.82403	GO:0006355	GO:0003700
Lus10022935.g.BGIv1.0	8.99454e-80	1.78235	GO:0006355	GO:0003700
Lus10010043.g.BGIv1.0	1.73024e-06	1.70797	GO:0006355	GO:0003700
Lus10037670.g.BGIv1.0	0.00281745	1.6702	GO:0006355	GO:0003700	GO:0007275
Lus10005343.g.BGIv1.0	0.00882337	1.50916	GO:0006355	GO:0003700
Lus10030242.g.BGIv1.0	2.56931e-06	1.34142
Lus10037448.g.BGIv1.0	5.41572e-270	1.17622	GO:0006355	GO:0003700
Lus10041023.g.BGIv1.0	0.000106336	-1.04694	GO:0006355	GO:0003700
Lus10043271.g.BGIv1.0	0.000435081	-1.16001	GO:0006355	GO:0003700
Lus10007799.g.BGIv1.0	0.0349659	-1.34946	GO:0006355	GO:0003700
Lus10002912.g.BGIv1.0	0.0137605	-1.39382	GO:0006355	GO:0003700
Lus10028880.g.BGIv1.0	0.00048892	-1.60032	GO:0006355	GO:0003700	GO:0007275
Lus10002657.g.BGIv1.0	0.0104691	-1.60304	GO:0006355	GO:0003700	GO:0007275
Lus10016669.g.BGIv1.0	6.72543e-07	-3.79198	GO:0006355	GO:0003700
Lus10016815.g.BGIv1.0	0.0143164	-4.70832	GO:0006355	GO:0003700
Lus10031260.g.BGIv1.0	0.000139058	-5.54925	GO:0006355	GO:0003700	GO:0007275
Lus10031831.g.BGIv1.0	0.000249281	-5.79765	GO:0006355	GO:0003700	GO:0007275
48h
Nike
Lus10014655.g.BGIv1.0	6.98962e-10	7.87666	GO:0006355	GO:0003700
Lus10021193.g.BGIv1.0	3.92582e-14	5.41731	GO:0006355	GO:0003700
Lus10016210.g.BGIv1.0	0.0435758	4.18414	GO:0006355	GO:0003700
Lus10006579.g.BGIv1.0	0.0164344	4.03528	GO:0006355	GO:0003700
Lus10003889.g.BGIv1.0	0.00657771	2.90726	GO:0006355	GO:0003700
Lus10039809.g.BGIv1.0	2.25706e-05	2.32356	GO:0006355	GO:0003700
Lus10011829.g.BGIv1.0	5.30741e-09	2.11507	GO:0006355	GO:0003700
Lus10018578.g.BGIv1.0	0.00287775	1.62388	GO:0006355	GO:0003700
Lus10004645.g.BGIv1.0	3.81206e-13	1.36591	GO:0007165
Lus10004368.g.BGIv1.0	1.01923e-22	1.30194	GO:0006355	GO:0003700
Lus10003562.g.BGIv1.0	0.0184817	1.05427	GO:0006355	GO:0003700
Lus10021678.g.BGIv1.0	0.000113635	-1.02559	GO:0006355	GO:0003700
Lus10028880.g.BGIv1.0	0.0472119	-1.36681	GO:0006355	GO:0003700	GO:0007275
Lus10033420.g.BGIv1.0	0.0227378	-1.47208	GO:0006355	GO:0003700
Lus10032498.g.BGIv1.0	1.27424e-08	-1.66734	GO:0006355	GO:0003700
Lus10031655.g.BGIv1.0	0.0082155	-1.75298	GO:0006355	GO:0003700
Lus10035859.g.BGIv1.0	3.99582e-05	-2.60242	GO:0006355	GO:0003700
Lus10016212.g.BGIv1.0	0.031293	-2.78882	GO:0006355	GO:0003700
Lus10003740.g.BGIv1.0	0.0130806	-3.13857	GO:0006355	GO:0003700
Lus10028032.g.BGIv1.0	0.00586568	-3.28207	GO:0006355	GO:0003700
24h
Regina
Lus10042907.g.BGIv1.0	5.97385e-09	7.76224	GO:0006355	GO:0003700
Lus10021196.g.BGIv1.0	2.92968e-06	6.48252	GO:0006355	GO:0003700
Lus10014655.g.BGIv1.0	8.66279e-12	6.34529	GO:0006355	GO:0003700
Lus10011831.g.BGIv1.0	8.22679e-06	6.25926	GO:0006355	GO:0003700
Lus10011830.g.BGIv1.0	0.00220885	5.42338	GO:0006355	GO:0003700
Lus10029318.g.BGIv1.0	0.0261303	4.69554	GO:0006355	GO:0003700
Lus10021193.g.BGIv1.0	8.27351e-16	4.11986	GO:0006355	GO:0003700
Lus10029333.g.BGIv1.0	0.0476786	3.93729	GO:0006355	GO:0003700
Lus10006579.g.BGIv1.0	0.014526	3.93248	GO:0006355	GO:0003700
Lus10011829.g.BGIv1.0	9.7944e-50	3.71453	GO:0006355	GO:0003700
Lus10016210.g.BGIv1.0	0.000204662	3.6546	GO:0006355	GO:0003700
Lus10029331.g.BGIv1.0	8.35963e-05	3.23746	GO:0006355	GO:0003700
Lus10004368.g.BGIv1.0	1.8342e-181	3.11441	GO:0006355	GO:0003700
Lus10016212.g.BGIv1.0	1.98425e-07	2.96672	GO:0006355	GO:0003700
Lus10033420.g.BGIv1.0	0.00190519	2.78968	GO:0006355	GO:0003700
Lus10008214.g.BGIv1.0	5.94386e-82	2.67583	GO:0006355	GO:0003700
Lus10005343.g.BGIv1.0	0.0136681	2.23613	GO:0006355	GO:0003700
Lus10003601.g.BGIv1.0	3.16317e-33	2.07588	GO:0006355	GO:0003700
Lus10030242.g.BGIv1.0	0.000972669	2.05032
Lus10032498.g.BGIv1.0	8.82999e-26	2.03203	GO:0006355	GO:0003700
Lus10040165.g.BGIv1.0	4.54718e-78	1.94512	GO:0006355	GO:0003700
Lus10005967.g.BGIv1.0	1.66262e-19	1.73287	GO:0006355	GO:0003700
Lus10022935.g.BGIv1.0	1.40063e-40	1.52877	GO:0006355	GO:0003700
Lus10010043.g.BGIv1.0	0.011429	1.3192	GO:0006355	GO:0003700
Lus10035859.g.BGIv1.0	0.000641532	-1.28124	GO:0006355	GO:0003700
Lus10016669.g.BGIv1.0	0.00484408	-2.77404	GO:0006355	GO:0003700
48h
Regina
Lus10021196.g.BGIv1.0	7.1615e-10	6.90512	GO:0006355	GO:0003700
Lus10029314.g.BGIv1.0	6.06628e-05	6.17077	GO:0006355	GO:0003700
Lus10006579.g.BGIv1.0	7.68763e-05	5.67098	GO:0006355	GO:0003700
Lus10011831.g.BGIv1.0	9.32458e-05	5.64496	GO:0006355	GO:0003700
Lus10042907.g.BGIv1.0	0.000228876	5.45374	GO:0006355	GO:0003700
Lus10014655.g.BGIv1.0	7.30833e-23	5.30127	GO:0006355	GO:0003700
Lus10024883.g.BGIv1.0	0.000293643	4.73836	GO:0006355	GO:0003700
Lus10029333.g.BGIv1.0	0.0356374	4.4678	GO:0006355	GO:0003700
Lus10016210.g.BGIv1.0	0.0081506	3.48395	GO:0006355	GO:0003700
Lus10029331.g.BGIv1.0	9.08927e-05	2.92541	GO:0006355	GO:0003700
Lus10021193.g.BGIv1.0	2.8661e-09	2.87261	GO:0006355	GO:0003700
Lus10033420.g.BGIv1.0	0.013765	2.39517	GO:0006355	GO:0003700
Lus10039809.g.BGIv1.0	0.00160737	2.15181	GO:0006355	GO:0003700
Lus10005967.g.BGIv1.0	1.69949e-28	1.95414	GO:0006355	GO:0003700
Lus10011829.g.BGIv1.0	4.44184e-17	1.7562	GO:0006355	GO:0003700
Lus10030242.g.BGIv1.0	6.36072e-06	1.52017
Lus10022935.g.BGIv1.0	3.87304e-59	1.51981	GO:0006355	GO:0003700
Lus10004368.g.BGIv1.0	2.76005e-29	1.31486	GO:0006355	GO:0003700
Lus10003601.g.BGIv1.0	1.9905e-14	1.20661	GO:0006355	GO:0003700
Lus10032498.g.BGIv1.0	7.70982e-05	1.02459	GO:0006355	GO:0003700
Lus10035018.g.BGIv1.0	2.20781e-06	-1.31528	GO:0006355	GO:0003700
Lus10016669.g.BGIv1.0	0.0240487	-1.31639	GO:0006355	GO:0003700
Lus10041023.g.BGIv1.0	1.89325e-07	-1.3657	GO:0006355	GO:0003700
Lus10028032.g.BGIv1.0	0.0386053	-2.60599	GO:0006355	GO:0003700
Lus10002912.g.BGIv1.0	0.000199009	-2.65271	GO:0006355	GO:0003700
Lus10031655.g.BGIv1.0	0.000112149	-3.47625	GO:0006355	GO:0003700
Lus10035859.g.BGIv1.0	8.8905e-16	-4.26386	GO:0006355	GO:0003700
Lus10031831.g.BGIv1.0	0.0290875	-4.33466	GO:0006355	GO:0003700	GO:0007275

## Sheet: ethylene biosynthesis
24h
Nike
name	padj	Ctrl vs Fol - log2FoldChange	GO_numbers
Lus10036396.g.BGIv1.0	1.5077e-144	5.84244	GO:0030170	GO:0009058
Lus10007910.g.BGIv1.0	3.12985e-141	5.64202	GO:0030170	GO:0009058
Lus10007714.g.BGIv1.0	0.0116661	5.03526	GO:0030170	GO:0009058
Lus10024673.g.BGIv1.0	3.53345e-187	3.7915	GO:0030170	GO:0009058
Lus10022193.g.BGIv1.0	2.63067e-204	3.66133	GO:0055114	GO:0016491
Lus10023890.g.BGIv1.0	0.00302154	3.32185	GO:0055114	GO:0016491
Lus10022191.g.BGIv1.0	0	3.21246	GO:0055114	GO:0016491
Lus10027586.g.BGIv1.0	1.07404e-111	3.10719	GO:0055114	GO:0016491
Lus10017521.g.BGIv1.0	1.83304e-35	2.35698	GO:0030170	GO:0009058
Lus10014398.g.BGIv1.0	1.58004e-19	2.21406	GO:0055114	GO:0016491
Lus10028761.g.BGIv1.0	0.000736839	2.07286
Lus10021203.g.BGIv1.0	2.02819e-15	1.9387	GO:0055114	GO:0016491
Lus10015153.g.BGIv1.0	4.48372e-07	1.43047	GO:0055114	GO:0016491
Lus10028678.g.BGIv1.0	1.60067e-28	1.34964	GO:0055114	GO:0016491
Lus10035334.g.BGIv1.0	1.59091e-267	1.23431	GO:0055114	GO:0016491
Lus10029992.g.BGIv1.0	0	1.15925	GO:0055114	GO:0016491
Lus10040380.g.BGIv1.0	1.35047e-05	-1.1607	GO:0055114	GO:0016491
Lus10011565.g.BGIv1.0	0.0154941	-2.40308	GO:0030170	GO:0009058
Lus10002894.g.BGIv1.0	4.49382e-15	-2.63695	GO:0055114	GO:0016491
Lus10031150.g.BGIv1.0	9.41976e-30	-3.18042	GO:0055114	GO:0016491
Lus10008579.g.BGIv1.0	0.00328655	-5.27901	GO:0030170	GO:0009058
48h
Nike
Lus10036396.g.BGIv1.0	5.89758e-27	4.68878	GO:0030170	GO:0009058
Lus10007910.g.BGIv1.0	9.10674e-09	3.28432	GO:0030170	GO:0009058
Lus10022193.g.BGIv1.0	1.38531e-39	2.75563	GO:0055114	GO:0016491
Lus10027586.g.BGIv1.0	4.5871e-07	2.53004	GO:0055114	GO:0016491
Lus10022191.g.BGIv1.0	0	2.13693	GO:0055114	GO:0016491
Lus10028761.g.BGIv1.0	0.0472648	2.00873
Lus10024673.g.BGIv1.0	3.2028e-08	1.69944	GO:0030170	GO:0009058
Lus10028678.g.BGIv1.0	5.41639e-14	1.64121	GO:0055114	GO:0016491
Lus10029992.g.BGIv1.0	0	1.29423	GO:0055114	GO:0016491
Lus10014398.g.BGIv1.0	0.0410314	1.00768	GO:0055114	GO:0016491
Lus10015153.g.BGIv1.0	4.81434e-11	-2.31473	GO:0055114	GO:0016491
Lus10002894.g.BGIv1.0	3.23843e-06	-2.31744	GO:0055114	GO:0016491
Lus10031150.g.BGIv1.0	3.72704e-63	-3.39093	GO:0055114	GO:0016491
24h
Regina
Lus10036396.g.BGIv1.0	4.26827e-24	7.72162	GO:0030170	GO:0009058
Lus10007910.g.BGIv1.0	1.84385e-46	5.6477	GO:0030170	GO:0009058
Lus10024673.g.BGIv1.0	4.00123e-38	4.24888	GO:0030170	GO:0009058
Lus10001118.g.BGIv1.0	0.00618759	3.7135	GO:0055114	GO:0016491
Lus10022191.g.BGIv1.0	3.76335e-217	3.12992	GO:0055114	GO:0016491
Lus10022193.g.BGIv1.0	7.70441e-47	3.07128	GO:0055114	GO:0016491
Lus10027586.g.BGIv1.0	2.72581e-15	2.4835	GO:0055114	GO:0016491
Lus10014398.g.BGIv1.0	1.03575e-08	2.33785	GO:0055114	GO:0016491
Lus10002894.g.BGIv1.0	0.0148063	-1.82873	GO:0055114	GO:0016491
48h
Regina
Lus10001118.g.BGIv1.0	0.000276551	5.87331	GO:0055114	GO:0016491
Lus10023890.g.BGIv1.0	0.0390784	3.91146	GO:0055114	GO:0016491
Lus10036396.g.BGIv1.0	1.86235e-54	3.79041	GO:0030170	GO:0009058
Lus10024673.g.BGIv1.0	1.10657e-30	2.64813	GO:0030170	GO:0009058
Lus10028678.g.BGIv1.0	3.01736e-89	2.52851	GO:0055114	GO:0016491
Lus10040380.g.BGIv1.0	5.54706e-05	2.1366	GO:0055114	GO:0016491
Lus10000857.g.BGIv1.0	1.40315e-11	1.93808	GO:0055114	GO:0016491
Lus10014398.g.BGIv1.0	5.97097e-10	1.88993	GO:0055114	GO:0016491
Lus10007910.g.BGIv1.0	1.21762e-06	1.85169	GO:0030170	GO:0009058
Lus10022193.g.BGIv1.0	5.15208e-25	1.77688	GO:0055114	GO:0016491
Lus10027586.g.BGIv1.0	1.01292e-12	1.51783	GO:0055114	GO:0016491
Lus10022190.g.BGIv1.0	2.11597e-50	1.36667	GO:0055114	GO:0016491
Lus10022191.g.BGIv1.0	1.66901e-47	1.0546	GO:0055114	GO:0016491
Lus10031530.g.BGIv1.0	3.68842e-39	-2.05332	GO:0055114	GO:0016491
Lus10007223.g.BGIv1.0	0.000290432	-2.80868	GO:0030170	GO:0009058
Lus10011565.g.BGIv1.0	0.000459736	-3.57938	GO:0030170	GO:0009058

[truncated: 5 more sheets: JA TFs, JA synthesis, piSAgt, chitinase, β-1,3-glucanase]
